# Supplementary material for: Heterosis analysis and underlying molecular regulatory mechanism in a wide-compatible neo-tetraploid rice line with long panicles
Source: BMC Plant Biol. 2020 Feb 21;20:83. doi: 10.1186/s12870-020-2291-z (PMC7035737; doi:10.1186/s12870-020-2291-z)
Supplement: Supplementary file 2 — Additional file 2: Table S1. Origin and genotypes of autotetraploid and neo-tetraploid rice lines at pollen sterility loci, Sa, Sb, and Sc, and embryo sac fertility locus (S5), and their agronomic traits. Table S2. Means of mid-parent and high-parent heterosis in F1 during two seasons of 2017 and 2018. Table S3. Means of agronomic traits of F1 in two seasons of 2017 and 2018. Table S4a. Codes and names of the parents, hybrids, tissues and development stages. Table S4b. Summary of clean reads of transcriptome data from the two F1 hybrids (H1 × H8 and T485 × H8) and their parents. Table S5 Differentially expressed genes associated with the F1 hybrids compared to parents in flag leaf, leaf sheath, spikelet and main panicle axis. Table S6 Differentially expressed genes associated with parents in flag leaf, leaf sheath, spikelet and main panicle axis. Table S7 Gene IDs of differentially expressed genes that uniquely associated with F1 compared to parents and specific (DEGFu-sp) to flag leaf, leaf sheath, spikelet and main panicle axis. Table S8a Prominent functional categorization of genes in the eight tissues before and 5 days after flowering in the F1 hybrid (H1 × H8) by Gene ontology (GO) enrichment analysis. Table S8b Prominent functional categorization of genes in the eight tissues before and 5 days after flowering in the F1 hybrid (T485 × H8) by Gene ontology (GO) enrichment analysis. Table S8c List of the functional categorization of genes in the hybrids by Gene ontology (GO) enrichment analysis. Table S8d Common prominent functional categorization of genes by Gene ontology (GO) enrichment analysis. Table S8e KEGG Pathway analysis of DEGFu-sp to the two hybrids. [file 12870_2020_2291_MOESM2_ESM.xlsx]

## Sheet: Table S1
Table S1. Origin and genotypes of autotetraploid and neo-tetraploid rice linesat pollen sterility loci, Sa, Sb, and Sc, and embryo sac sterility locus (S5), and their agronomic traits
No.	Code	Name	Type	Sa	Sb	Sc	S5	Source	Plant height (cm)	No. of Panicles per plant	Panicle length (cm)	Filled grains per plant	Seed setting %
1	T431	Taichung65-4x	japonica	j *	j	j	i / j	Lab**	–	–	–	–	–
2	T47	Liaojing 944-4x	japonica	j	j	j	i / j	Lab	79.36±1.34	4.61±0.37	16.22±0.32	71.10±6.82	28.87±3.27
3	T45	Jackson-4x	japonica	j	j	i	n	SCBG,CAS***	93.50±1.98	3.29±0.21	24.07±0.89	124.82±25.22	31.63±3.62
4	T419	Yuexiangzhan-4x	indica	j	j	i	n	Lab	94.25±1.86	4.03±0.31	22.95±0.45	170.58±13.61	43.79±3.08
5	T485	Huanghuazhan-4x	indica	j	j	i	i / j	Lab	90.78±0.25	4.78±0.54	25.28±0.87	153.39±40.13	33.35±4.53
6	H1	Huaduo 1	indica	j	j	i	n	Lab	101.39±1.63	5.45±0.98	20.72±0.55	252.73±63.35	65.30±3.65
7	H3	Huaduo 3	indica	j	j	i	n	Lab	108.13±0.84	4.73±0.53	21.82±0.31	321.53±32.30	76.63±1.10
8	134	Huaduo 4	indica	j	j	i	n	Lab	144.78±2.88	3.33±0.29	23.97±0.49	212.22±27.56	65.53±3.39
9	H43	Huaduo 2543	indica	j	j	i	n	Lab	122.90±2.53	2.80±0.22	24.89±0.53	253.66±34.64	73.24±2.43
10	H100	Huaduo 25100	indica	j	j	i	n	Lab	148.71±1.81	3.78±0.30	23.51±0.34	312.00±30.81	74.92±1.33
11	25-26****	Huaduo 8	indica	j	j	i	n	Lab	131.00±2.28	3.66±0.61	27.57±0.70	342.50±31.79	68.17±3.39
12	T41	Aijiaonante-4x	indica	i	i	i	i / j	Lab	66.44±1.16	5.24±0.34	24.53±0.78	174.07±18.84	45.37±4.73
13	T42	Guangluai 4-4x	indica	i	i	i	i / j	Lab	79.99±1.65	4.25±0.28	26.80±0.52	163.73±14.13	40.85±4.41
14	E21*****	Aijiaonante	indica	i	i	i	i / j	Lab	87.40±2.18	7.20±0.80	20.45±0.57	426.25±51.28	79.54±3.38
15	T49	Yanjing 48-4x	japonica	i	i	i	i / j	Lab	89.19±1.34	5.62±0.81	24.90±0.55	158.34±31.25	28.36±4.53
16	T443	CypressPB-6-4x	japonica	i	j	i	n	SCBG,CAS	142.09±1.38	4.25±0.23	22.42±0.43	178.87±23.09	35.78±2.83
17	T444	Gulfmont-4x	japonica	i	j	i	n	SCBG,CAS	125.47±2.59	4.00±0.31	21.59±0.52	333.40±37.05	52.64±3.46
18	T445	Luxiang-97-4x	indica	i	j	i	i / j	SCBG,CAS	110.04±1.41	3.93±0.35	27.39±0.62	211.64±23.84	41.40±2.79
19	T451	Dalinuo-4x	indica	i	i	i	i / j	Lab	93.77±2.67	2.59±0.23	26.50±0.59	30.93±8.46	13.66±3.01
20	T469	Huayinzhan-4x	indica	i	i	i	i / j	Lab	101.92±2.31	3.98±0.29	28.50±0.58	118.42±16.46	23.84±2.11
21	T43	L202-4x	japonica	j	j	i	n	SCBG,CAS	91.37±2.11	3.68±0.19	24.26±0.58	151.09±19.93	45.7±3.93
22	T428	Linglun-4x	indica	j	j	i	n	Lab	96.745±2.63	2.83±0.23	27.65±0.90	55.52±9.43	19.29±3.88
23	E231*****	Taichung65	japonica	j	j	j	i / j	Lab	–	–	–	–	–
24	E249*****	DN18	japonica	j	j	i	n	Lab	101.80±2.24	5.60±0.75	20.58±0.54	1098.00±90.64	93.69±0.73
25	T446	APIV-4x	indica	i	i	i	n	Lab	–	–	–	6.50±2.36	2.22±0.52
26	T441	Simiaowang-4x	indica	i	i	i	i / j	Lab	–	–	–	–	–
Mean±S.D.-A		Autotetraploid rice							96.78±5.01	4.08±0.22	24.50±0.84	149.71±19.68	34.61±2.97
Mean±S.D.-N		Neo-tetraploid rice							126.15±7.81	3.96±0.39	23.75±0.98	282.44±20.54	70.63±2.01
*: i, indica genotype; j, japonica genotype; Lab**: State Key Laboratory for Conservation and Utilization of Subtropical Agro-Bioresources, South China Agricultural University; SCBG,CAS***: South China Botanical Garden, Chinese Academy of Sciences; ****: Data in 2017; *****: The lines were diploid rice, control.

## Sheet: Table S2
Table S2 Means of mid-parent and high-parent heterosis in F1 during two seasons of 2017 and 2018
Hybrids	Plant height (cm)		No. of Panicles per plant		Panicle length (cm)		No. of filled grains per plant		Grain weight per plant (g )		1000-grain weight (g)		Seed setting %
	HMP	HHP	HMP	HHP	HMP	HHP	HMP	HHP	HMP	HHP	HMP	HHP	HMP	HHP
T45 × H8	17.81**	2.73**	30.47**	15.27**	16.05**	9.88**	107.02**	74.73**	125.84**	77.61**	12.72**	3.12NS	36.94**	19.75**
T49 × H8	26.31**	7.39**	8.77NS	-21.45**	38.68**	31.29**	160.34**	113.14**	201.74**	144.79**	18.5**	16.9**	23.01**	6.72NS
T419 × H8	27.66**	6.82**	-10.77**	-30.4**	18.43**	3.99**	51.71**	38.55**	80.18**	49.93**	24.26**	11.59**	24.79**	7.59**
T443 × H8	13.91**	11.3**	15.71**	-3.57NS	9.4**	-5.74**	121.76**	59.29**	160.61**	80.24**	20.27**	12.57**	70.92**	38.03**
T444 × H8	28.74**	18.76**	-16.59**	-36.67**	14.61**	-1.56NS	46.86**	34.02**	70.93**	65.21**	13.47**	0.99NS	28.42**	21.96**
T445 × H8	30.53**	14.69**	2.12NS	-18.84**	7.15**	1.13NS	85.69**	68.05**	107.7**	87.3**	15.24**	13.72**	41.6**	28.3**
T451 × H8	24.28**	7.80**	0.07NS	-9.36*	9.51**	4.05**	80.63**	18.63**	109.3**	43.87**	10.43**	0.76NS	63.47**	10.24**
T469 × H8	22.05**	0.55NS	-18.7**	-42.13**	6.74**	-10.93**	55.14**	17.87**	81.66**	47.8**	10.99**	0.14NS	45.3**	11.86**
T485 × H8	16.01**	-3.64**	-4.51NS	-21.16**	5.48**	-0.73NS	118.71**	63.69**	133.53**	71.86**	6.29**	5.29**	68.57**	34.65**
H1 × H8	21.12**	5.29**	9.09*	-14.29**	15.2**	-0.76NS	109.85**	90.82**	134.45**	112.78**	11.63**	11.37**	27.22**	17.98**
H3 × H8	13.65**	4.47**	1.5NS	-12.34**	13.86**	1.38NS	73.78**	67.17**	88.79**	75.99**	7.87**	4.19*	11.50**	-0.28NS
134 × H8	26.02**	20.53**	-12.23**	-31.17**	16.94**	4.83**	35.56**	23.04**	58.09**	46.01**	18.02**	17.14**	9.73**	0.88NS
H43 × H8	9.63**	8.01**	9.84*	1.52NS	9.33**	-1.87*	120.69**	95.71**	121.48**	94.33**	-1.01NS	-1.45NS	27.00**	17.65**
H100 × H8	11.27**	8.27**	18.11**	5.63NS	11.68**	2.28**	71.13**	62.45**	96.49**	90.13**	17.09**	14.25**	7.16**	-6.50**
*, **Significant differences at the 5% and 1% probability level, respectively; NS: Non-significant.
HHP indicated high-parent heterosis; MPH indicated mid-parent heterosis
***:T485, H1and H8 indicate Huanghuazhan-4x, Huaduo 1 and Huaduo 8, respectively.

## Sheet: Table S3
Table S3 Means of agronomic traits of F1 in two seasons of 2017 and 2018
Hybrids	Plant height (cm)	No. of panciles per plant	Panicle length (cm)	Filled grains per plant	Grain yield	1000-grain weight (g)	Seed setting (%)
					per plant
					(g)
T45 × H8	141.03	4.68	31.48	539.44	19.35	36.45	66.84
T49 × H8	147.42	5.5	37.61	658	26.66	41.32	59.57
T419 × H8	146.63	3.87	29.8	427.73	16.33	39.45	60.05
T443 × H8	152.79	4.5	27.01	491.75	19.63	39.8	77.05
T444 × H8	163.03	3.8	28.2	501.45	18	35.7	68.08
T445 × H8	157.45	4.28	28.98	518.8	20.4	40.2	71.62
T451 × H8	147.98	3.48	29.82	366.24	15.67	43.18	61.53
T469 × H8	138.03	4.25	25.52	363.89	16.1	44	62.44
T485 × H8	132.28	3.77	28.44	505.33	18.72	37.21	75.16
Mean-auto*	147.4	4.24	29.65	485.85	18.98	39.7	66.93
H1 × H8	144.53	4.67	28.44	589.1	23.18	39.55	77.04
H3 × H8	143.42	3.75	29.05	516.08	19.17	36.83	70.57
134 × H8	165.47	3.77	30.04	465.9	18.77	41.41	67.14
H43 × H8	148.28	3.72	28.12	604.2	21.17	34.83	77.01
H100 × H8	157.11	4.17	29.31	558.11	22.14	40.39	70.05
Mean-neo**	151.76	4.02	28.99	546.68	20.89	38.6	72.36
Mean-total	148.96	4.16	29.42	507.57	19.66	39.31	68.87
Mean-auto*: Mean of agronomic traits of F1 developed from H8 by crossing with autotetraploid rice.
Mean-neo**: Mean of agronomic traits of F1 developed from H8 by crossing with neo-tetraploid rice.

## Sheet: Table S4a
Table S4a Codes and names of the parents, hybrids, tissues and development stages
Code	Materials code	Name	Leaf	Sheath	Panicle	Main panicle axis	Stages
A	H1	Huaduo1	L	S	P	Z	before flowering
B	T485	Huanghuazhan-4x	L	S	P	Z
C	H8	Huaduo8	L	S	P	Z
D	F1-43 or (T485×H8)F1	(Huanghuazhan-4x×Huaduo 8)F1	L	S	P	Z
E	F1-39 or (H1×H8)F1	(Huaduo 1×Huaduo 8)F1	L	S	P	Z
G	H1	Huaduo1	L	S	P	Z	5 days after flowering
H	T485	Huanghuazhan-4x	L	S	P	Z
K	H8	Huaduo8	L	S	P	Z
M	F1-43 or (T485×H8)F1	(Huanghuazhan-4x×Huaduo 8)F1	L	S	P	Z
N	F1-39 or (H1×H8)F1	(Huaduo 1×Huaduo 8)F1	L	S	P	Z
	AL indicate the flag leaf of H1 before fertilization					AP indicate the spikelet of H1 before fertilization
	BL indicate the flag leaf of T485 before fertilization					BP indicate the spikelet of T485 before fertilization
	CL indicate the flag leaf of H8 before fertilization					CP indicate the spikelet of H8 before fertilization
	DL indicate the flag leaf of T485×H8 before fertilization					DP indicate the spikelet of T485×H8 before fertilization
	EL indicate the flag leaf of H1×H8 before fertilization					EP indicate the spikelet of H1×H8 before fertilization
	GL indicate the flag leaf of H1 five days after fertilization					GP indicate the spikelet of H1 five days after fertilization
	HL indicate the flag leaf of T485 five days after fertilization					HP indicate the spikelet of T485 five days after fertilization
	KL indicate the flag leaf of H8 five days after fertilization					KP indicate the spikelet of H8 five days after fertilization
	ML indicate the flag leaf of T485×H8 five days after fertilization					MP indicate the spikelet of T485×H8 five days after fertilization
	NL indicate the flag leaf of H1×H8 five days after fertilization					NP indicate the spikelet of H1×H8 five days after fertilization
	AS indicate the sheath of H1 before fertilization					AZ indicate the main panicle axis of H1 before fertilization
	BS indicate the sheath of T485 before fertilization					BZ indicate the main panicle axis of T485 before fertilization
	CS indicate the sheath of H8 before fertilization					CZ indicate the main panicle axis of H8 before fertilization
	DS indicate the sheath of T485×H8 before fertilization					DZ indicate the main panicle axis of T485×H8 before fertilization
	ES indicate the sheath of H1×H8 before fertilization					EZ indicate the main panicle axis of H1×H8 before fertilization
	GS indicate the sheath of H1 five days after fertilization					GZ indicate the main panicle axis of H1 five days after fertilization
	HS indicate the sheath of T485 five days after fertilization					HZ indicate the main panicle axis of T485 five days after fertilization
	KS indicate the sheath of H8 five days after fertilization					KZ indicate the main panicle axis of H8 five days after fertilization
	MS indicate the sheath of T485×H8 five days after fertilization					MZ indicate the main panicle axis of T485×H8 five days after fertilization
	NS indicate the sheath of H1×H8 five days after fertilization					NZ indicate the main panicle axis of H1×H8 five days after fertilization

## Sheet: Table S4b
Table S4b Summary of clean reads of transcriptome data from the two F1 hybrids (H1xH8 and T485xH8) and thier parents
Sample	Valid reads	Mapped reads	Unique Mapped reads	Multi Mapped reads	PE Mapped reads	Reads map to sense strand	Reads map to antisense strand	Non-splice reads	Splice reads
AL1_1	42806928	41275663(96.42%)	30067985(70.24%)	11207678(26.18%)	39336222(91.89%)	19899256(46.49%)	19910943(46.51%)	24606135(57.48%)	15204064(35.52%)
AL1_2	47768582	46027830(96.36%)	33484160(70.10%)	12543670(26.26%)	43335274(90.72%)	22161423(46.39%)	22175777(46.42%)	27841515(58.28%)	16495685(34.53%)
AL1_3	49968864	48187830(96.44%)	35188660(70.42%)	12999170(26.01%)	45485956(91.03%)	23240269(46.51%)	23245981(46.52%)	28589621(57.21%)	17896629(35.82%)
AS1_1	44195420	42240849(95.58%)	31276100(70.77%)	10964749(24.81%)	39438098(89.24%)	20455640(46.28%)	20481960(46.34%)	27202206(61.55%)	13735394(31.08%)
AS1_2	47086976	45105362(95.79%)	33207869(70.52%)	11897493(25.27%)	42792330(90.88%)	21869392(46.44%)	21899261(46.51%)	28759532(61.08%)	15009121(31.88%)
AS1_3	44750704	42870033(95.80%)	31572832(70.55%)	11297201(25.24%)	40531640(90.57%)	20754689(46.38%)	20781422(46.44%)	26692136(59.65%)	14843975(33.17%)
AP1_1	51702890	49501600(95.74%)	36780903(71.14%)	12720697(24.60%)	45921886(88.82%)	24084099(46.58%)	24123291(46.66%)	34775702(67.26%)	13431688(25.98%)
AP1_2	47771782	45694517(95.65%)	34192934(71.58%)	11501583(24.08%)	43329932(90.70%)	22234010(46.54%)	22263724(46.60%)	31796969(66.56%)	12700765(26.59%)
AP1_3	47743908	45740130(95.80%)	33782941(70.76%)	11957189(25.04%)	43504930(91.12%)	22274026(46.65%)	22310854(46.73%)	31893449(66.80%)	12691431(26.58%)
AZ1_1	45632634	43863052(96.12%)	32307966(70.80%)	11555086(25.32%)	41875772(91.77%)	21343241(46.77%)	21372074(46.84%)	30910695(67.74%)	11804620(25.87%)
AZ1_2	44397486	42535933(95.81%)	31469922(70.88%)	11066011(24.92%)	40364414(90.92%)	20707488(46.64%)	20734935(46.70%)	29794906(67.11%)	11647517(26.23%)
AZ1_3	41312294	39849268(96.46%)	30138396(72.95%)	9710872(23.51%)	38109866(92.25%)	19393044(46.94%)	19407659(46.98%)	28004542(67.79%)	10796161(26.13%)
BL1_1	54341300	51279230(94.37%)	35424326(65.19%)	15854904(29.18%)	48762192(89.73%)	24765080(45.57%)	24811276(45.66%)	30833581(56.74%)	18742775(34.49%)
BL1_2	54641848	51637363(94.50%)	35893979(65.69%)	15743384(28.81%)	48795232(89.30%)	24939852(45.64%)	24987340(45.73%)	30961474(56.66%)	18965718(34.71%)
BL1_3	50879880	48040249(94.42%)	32890448(64.64%)	15149801(29.78%)	45581550(89.59%)	23126146(45.45%)	23158330(45.52%)	28589202(56.19%)	17695274(34.78%)
BS1_1	49976198	46119025(92.28%)	31594559(63.22%)	14524466(29.06%)	43917468(87.88%)	22273807(44.57%)	22318289(44.66%)	29088421(58.20%)	15503675(31.02%)
BS1_2	39404728	37295598(94.65%)	25578666(64.91%)	11716932(29.73%)	35436026(89.93%)	17991037(45.66%)	18029262(45.75%)	23361590(59.29%)	12658709(32.12%)
BS1_3	47564110	44888312(94.37%)	30863004(64.89%)	14025308(29.49%)	42596806(89.56%)	21694187(45.61%)	21733210(45.69%)	28286735(59.47%)	15140662(31.83%)
BP1_1	41270898	38722942(93.83%)	26924967(65.24%)	11797975(28.59%)	36517754(88.48%)	18822080(45.61%)	18853264(45.68%)	26477561(64.16%)	11197783(27.13%)
BP1_2	46558516	43862896(94.21%)	30353443(65.19%)	13509453(29.02%)	41404282(88.93%)	21304106(45.76%)	21331213(45.82%)	30216790(64.90%)	12418529(26.67%)
BP1_3	41104654	38733162(94.23%)	26924827(65.50%)	11808335(28.73%)	36695048(89.27%)	18819083(45.78%)	18842376(45.84%)	25746807(62.64%)	11914652(28.99%)
BZ1_1	48116098	45357149(94.27%)	31456216(65.38%)	13900933(28.89%)	42423126(88.17%)	22032690(45.79%)	22057420(45.84%)	33361762(69.34%)	10728348(22.30%)
BZ1_2	39695546	37390674(94.19%)	25617814(64.54%)	11772860(29.66%)	35403292(89.19%)	18106571(45.61%)	18143164(45.71%)	25198506(63.48%)	11051229(27.84%)
BZ1_3	60358002	56848977(94.19%)	38513591(63.81%)	18335386(30.38%)	53954176(89.39%)	27440256(45.46%)	27501322(45.56%)	38156747(63.22%)	16784831(27.81%)
CL1_1	64547346	62139428(96.27%)	44442862(68.85%)	17696566(27.42%)	58883466(91.23%)	29734492(46.07%)	29776678(46.13%)	37761485(58.50%)	21749685(33.70%)
CL1_2	40062838	38509330(96.12%)	26950861(67.27%)	11558469(28.85%)	36718076(91.65%)	18421850(45.98%)	18452738(46.06%)	24263982(60.56%)	12610606(31.48%)
CL1_3	43803524	42101051(96.11%)	29936495(68.34%)	12164556(27.77%)	40264588(91.92%)	20206353(46.13%)	20245482(46.22%)	25209939(57.55%)	15241896(34.80%)
CS1_1	42126520	40493930(96.12%)	29180760(69.27%)	11313170(26.86%)	38775242(92.04%)	19534268(46.37%)	19571525(46.46%)	24889825(59.08%)	14215968(33.75%)
CS1_2	45088184	43186245(95.78%)	30348024(67.31%)	12838221(28.47%)	41438506(91.91%)	20738878(46.00%)	20784481(46.10%)	26717573(59.26%)	14805786(32.84%)
CS1_3	44144136	42562269(96.42%)	30194523(68.40%)	12367746(28.02%)	40974558(92.82%)	20486074(46.41%)	20521192(46.49%)	25772705(58.38%)	15234561(34.51%)
CP1_1	41482118	39560877(95.37%)	28952880(69.80%)	10607997(25.57%)	37588540(90.61%)	19247249(46.40%)	19260427(46.43%)	28338105(68.31%)	10169571(24.52%)
CP1_2	42463484	40595008(95.60%)	28366644(66.80%)	12228364(28.80%)	38735668(91.22%)	19489510(45.90%)	19510523(45.95%)	28493342(67.10%)	10506691(24.74%)
CP1_3	46504538	43982047(94.58%)	31981900(68.77%)	12000147(25.80%)	40560912(87.22%)	21265573(45.73%)	21292005(45.78%)	32364900(69.60%)	10192678(21.92%)
CZ1_1	41216442	39526246(95.90%)	29108630(70.62%)	10417616(25.28%)	37459410(90.88%)	19241200(46.68%)	19262419(46.73%)	28285830(68.63%)	10217789(24.79%)
CZ1_2	44175660	42249113(95.64%)	31709583(71.78%)	10539530(23.86%)	39962882(90.46%)	20571881(46.57%)	20599624(46.63%)	30282153(68.55%)	10889352(24.65%)
CZ1_3	40551642	38685219(95.40%)	29050168(71.64%)	9635051(23.76%)	36636224(90.34%)	18847361(46.48%)	18866939(46.53%)	27296678(67.31%)	10417622(25.69%)
DL1_1	46920048	44798931(95.48%)	30495596(64.99%)	14303335(30.48%)	42608048(90.81%)	21293899(45.38%)	21347739(45.50%)	26879759(57.29%)	15761879(33.59%)
DL1_2	44935400	42723198(95.08%)	29918359(66.58%)	12804839(28.50%)	40336624(89.77%)	20489797(45.60%)	20535733(45.70%)	27450517(61.09%)	13575013(30.21%)
DL1_3	39983420	37974572(94.98%)	27434313(68.61%)	10540259(26.36%)	36093560(90.27%)	18316912(45.81%)	18349646(45.89%)	23062787(57.68%)	13603771(34.02%)
DS1_1	41812406	39847482(95.30%)	28119470(67.25%)	11728012(28.05%)	38016428(90.92%)	19163725(45.83%)	19226621(45.98%)	24064817(57.55%)	14325529(34.26%)
DS1_2	39244192	37396942(95.29%)	26209967(66.79%)	11186975(28.51%)	35423838(90.27%)	17922082(45.67%)	17996529(45.86%)	24399225(62.17%)	11519386(29.35%)
DS1_3	39664024	37881995(95.51%)	27159052(68.47%)	10722943(27.03%)	35623572(89.81%)	18222453(45.94%)	18280045(46.09%)	25305661(63.80%)	11196837(28.23%)
DP1_1	40156938	38053195(94.76%)	28173881(70.16%)	9879314(24.60%)	35362224(88.06%)	18522908(46.13%)	18546601(46.19%)	25865354(64.41%)	11204155(27.90%)
DP1_2	49493154	46748906(94.46%)	34099748(68.90%)	12649158(25.56%)	43486290(87.86%)	22715356(45.90%)	22749341(45.96%)	32613532(65.90%)	12851165(25.97%)
DP1_3	39081378	37130104(95.01%)	27154657(69.48%)	9975447(25.52%)	34839950(89.15%)	18049222(46.18%)	18073397(46.25%)	25707199(65.78%)	10415420(26.65%)
DZ1_1	40014012	37969073(94.89%)	27472269(68.66%)	10496804(26.23%)	35245068(88.08%)	18375928(45.92%)	18426225(46.05%)	26395693(65.97%)	10406460(26.01%)
DZ1_2	39004490	37095003(95.10%)	26819384(68.76%)	10275619(26.34%)	34323006(88.00%)	17930588(45.97%)	17968360(46.07%)	25981694(66.61%)	9917254(25.43%)
DZ1_3	43303002	40901156(94.45%)	29475192(68.07%)	11425964(26.39%)	38262420(88.36%)	19796613(45.72%)	19845173(45.83%)	28819324(66.55%)	10822462(24.99%)
EL1_1	52310716	50419086(96.38%)	37121809(70.96%)	13297277(25.42%)	47970462(91.70%)	24273698(46.40%)	24302574(46.46%)	30388709(58.09%)	18187563(34.77%)
EL1_2	53671950	51750281(96.42%)	37787911(70.41%)	13962370(26.01%)	49265520(91.79%)	24868670(46.33%)	24893038(46.38%)	31224372(58.18%)	18537336(34.54%)
EL1_3	42769262	41019175(95.91%)	29143610(68.14%)	11875565(27.77%)	39196120(91.65%)	19664438(45.98%)	19685700(46.03%)	24627377(57.58%)	14722761(34.42%)
ES1_1	39863510	37998833(95.32%)	27127859(68.05%)	10870974(27.27%)	36172894(90.74%)	18413728(46.19%)	18440491(46.26%)	23106777(57.96%)	13747442(34.49%)
ES1_2	39648486	37838957(95.44%)	27041071(68.20%)	10797886(27.23%)	35859494(90.44%)	18311142(46.18%)	18339845(46.26%)	22631094(57.08%)	14019893(35.36%)
ES1_3	52238014	50285174(96.26%)	36944540(70.72%)	13340634(25.54%)	47917306(91.73%)	24260233(46.44%)	24291749(46.50%)	31594198(60.48%)	16957784(32.46%)
EP1_1	43274670	41020949(94.79%)	29619522(68.45%)	11401427(26.35%)	38008396(87.83%)	19984213(46.18%)	20021794(46.27%)	28988325(66.99%)	11017682(25.46%)
EP1_2	42781848	40796728(95.36%)	29776159(69.60%)	11020569(25.76%)	37419092(87.46%)	19857144(46.41%)	19894131(46.50%)	28905043(67.56%)	10846232(25.35%)
EP1_3	42317720	40314481(95.27%)	29242035(69.10%)	11072446(26.17%)	37442480(88.48%)	19624417(46.37%)	19659841(46.46%)	28130322(66.47%)	11153936(26.36%)
EZ1_1	42521362	40395751(95.00%)	28940593(68.06%)	11455158(26.94%)	37270224(87.65%)	19576281(46.04%)	19616739(46.13%)	28712261(67.52%)	10480759(24.65%)
EZ1_2	42890836	41370376(96.46%)	9216955(21.49%)	32153421(74.97%)	39973114(93.20%)	15797531(36.83%)	15925429(37.13%)	28560864(66.59%)	3162096(7.37%)
EZ1_3	46198372	43938531(95.11%)	31042728(67.19%)	12895803(27.91%)	41358904(89.52%)	21268799(46.04%)	21317709(46.14%)	31473127(68.13%)	11113381(24.06%)
GL1_1	45467680	43383619(95.42%)	31728197(69.78%)	11655422(25.63%)	41087620(90.37%)	20960665(46.10%)	20981287(46.15%)	26696678(58.72%)	15245274(33.53%)
GL1_2	40444648	38690472(95.66%)	27758537(68.63%)	10931935(27.03%)	36594082(90.48%)	18553319(45.87%)	18560253(45.89%)	23684586(58.56%)	13428986(33.20%)
GL1_3	39852982	38428638(96.43%)	27706432(69.52%)	10722206(26.90%)	36182378(90.79%)	18433819(46.25%)	18453999(46.31%)	23527538(59.04%)	13360280(33.52%)
GS1_1	43047010	40221996(93.44%)	29723677(69.05%)	10498319(24.39%)	37786836(87.78%)	19505203(45.31%)	19515607(45.34%)	26431374(61.40%)	12589436(29.25%)
GS1_2	46251564	43808958(94.72%)	32517681(70.31%)	11291277(24.41%)	40992924(88.63%)	21266611(45.98%)	21282935(46.02%)	27758966(60.02%)	14790580(31.98%)
GS1_3	45847132	43081778(93.97%)	31733522(69.22%)	11348256(24.75%)	40451962(88.23%)	20894751(45.57%)	20896354(45.58%)	28350398(61.84%)	13440707(29.32%)
GP1_1	40948302	39208057(95.75%)	29207550(71.33%)	10000507(24.42%)	36902320(90.12%)	18908717(46.18%)	18926920(46.22%)	23089965(56.39%)	14745672(36.01%)
GP1_2	45128646	43356979(96.07%)	31556850(69.93%)	11800129(26.15%)	40511142(89.77%)	20799321(46.09%)	20818420(46.13%)	26502767(58.73%)	15114974(33.49%)
GP1_3	42697230	41024737(96.08%)	29986064(70.23%)	11038673(25.85%)	39362090(92.19%)	19624517(45.96%)	19653083(46.03%)	22791259(53.38%)	16486341(38.61%)
GZ1_1	44281000	42485162(95.94%)	31271999(70.62%)	11213163(25.32%)	40552802(91.58%)	20653898(46.64%)	20676489(46.69%)	28270744(63.84%)	13059643(29.49%)
GZ1_2	48157098	46074942(95.68%)	33941326(70.48%)	12133616(25.20%)	43761944(90.87%)	22355032(46.42%)	22375093(46.46%)	30363657(63.05%)	14366468(29.83%)
GZ1_3	48396998	46233966(95.53%)	34737860(71.78%)	11496106(23.75%)	43819052(90.54%)	22408311(46.30%)	22426266(46.34%)	30396083(62.81%)	14438494(29.83%)
HL1_1	54089446	51426139(95.08%)	35925377(66.42%)	15500762(28.66%)	48800032(90.22%)	24897848(46.03%)	24922291(46.08%)	30964116(57.25%)	18856023(34.86%)
HL1_2	49052894	46771102(95.35%)	33171497(67.62%)	13599605(27.72%)	44645150(91.01%)	22599832(46.07%)	22626189(46.13%)	27725049(56.52%)	17500972(35.68%)
HL1_3	43293972	41255373(95.29%)	29492518(68.12%)	11762855(27.17%)	39361752(90.92%)	19948833(46.08%)	19971672(46.13%)	24570901(56.75%)	15349604(35.45%)
HS1_1	49847646	47236806(94.76%)	32894168(65.99%)	14342638(28.77%)	44688054(89.65%)	22508266(45.15%)	22531093(45.20%)	30760333(61.71%)	14279026(28.65%)
HS1_2	52384196	50435636(96.28%)	36524477(69.72%)	13911159(26.56%)	48386336(92.37%)	24218476(46.23%)	24245471(46.28%)	31609874(60.34%)	16854073(32.17%)
HS1_3	46482794	44645799(96.05%)	33365089(71.78%)	11280710(24.27%)	42799664(92.08%)	21585418(46.44%)	21601954(46.47%)	27696729(59.58%)	15490643(33.33%)
HP1_1	45562754	43768165(96.06%)	31518988(69.18%)	12249177(26.88%)	41521266(91.13%)	20247042(44.44%)	20286148(44.52%)	24488410(53.75%)	16044780(35.21%)
HP1_2	54210750	50106333(92.43%)	37969028(70.04%)	12137305(22.39%)	47202556(87.07%)	24407781(45.02%)	24425440(45.06%)	34375770(63.41%)	14457451(26.67%)
HP1_3	43895116	40317631(91.85%)	30698212(69.94%)	9619419(21.91%)	38080460(86.75%)	19646207(44.76%)	19661056(44.79%)	27625473(62.94%)	11681790(26.61%)
HZ1_1	48894118	45678850(93.42%)	34260385(70.07%)	11418465(23.35%)	43275008(88.51%)	22119422(45.24%)	22129782(45.26%)	30060263(61.48%)	14188941(29.02%)
HZ1_2	49531158	46986320(94.86%)	35387817(71.45%)	11598503(23.42%)	44685886(90.22%)	22826129(46.08%)	22841667(46.12%)	31097480(62.78%)	14570316(29.42%)
HZ1_3	38834316	36525035(94.05%)	27008056(69.55%)	9516979(24.51%)	34596412(89.09%)	17683706(45.54%)	17695117(45.57%)	25146062(64.75%)	10232761(26.35%)
KL1_1	54009768	52109147(96.48%)	21892318(40.53%)	30216829(55.95%)	50509106(93.52%)	21968377(40.67%)	22078034(40.88%)	32835995(60.80%)	11210416(20.76%)
KL1_2	49642022	47934252(96.56%)	32073909(64.61%)	15860343(31.95%)	46211784(93.09%)	22490856(45.31%)	22537796(45.40%)	28467313(57.35%)	16561339(33.36%)
KL1_3	40748910	38876333(95.40%)	28153738(69.09%)	10722595(26.31%)	37140992(91.15%)	18641231(45.75%)	18668997(45.81%)	22886900(56.17%)	14423328(35.40%)
KS1_1	41760148	39267741(94.03%)	25289672(60.56%)	13978069(33.47%)	37609564(90.06%)	18603921(44.55%)	18665508(44.70%)	24415242(58.47%)	12854187(30.78%)
KS1_2	50612554	47642066(94.13%)	29664449(58.61%)	17977617(35.52%)	45622000(90.14%)	22306209(44.07%)	22368830(44.20%)	29263367(57.82%)	15411672(30.45%)
KS1_3	48140868	45386544(94.28%)	30259558(62.86%)	15126986(31.42%)	43498202(90.36%)	21677476(45.03%)	21739240(45.16%)	27841372(57.83%)	15575344(32.35%)
KP1_1	42061418	39376214(93.62%)	25904413(61.59%)	13471801(32.03%)	37410530(88.94%)	18724665(44.52%)	18777926(44.64%)	26146043(62.16%)	11356548(27.00%)
KP1_2	42903308	40215418(93.74%)	28051328(65.38%)	12164090(28.35%)	38240934(89.13%)	19476783(45.40%)	19515819(45.49%)	26682344(62.19%)	12310258(28.69%)
KP1_3	42232976	39545206(93.64%)	27566005(65.27%)	11979201(28.36%)	37771474(89.44%)	19171158(45.39%)	19203038(45.47%)	26627626(63.05%)	11746570(27.81%)
KZ1_1	42290928	40192378(95.04%)	19266031(45.56%)	20926347(49.48%)	38789644(91.72%)	17600986(41.62%)	17673272(41.79%)	27835888(65.82%)	7438370(17.59%)
KZ1_2	54762760	52355096(95.60%)	19899007(36.34%)	32456089(59.27%)	50816508(92.79%)	21837354(39.88%)	21974674(40.13%)	35059025(64.02%)	8753003(15.98%)
KZ1_3	43197108	40498101(93.75%)	27628264(63.96%)	12869837(29.79%)	38437958(88.98%)	19484267(45.11%)	19540138(45.23%)	27870821(64.52%)	11153584(25.82%)
ML1_1	51691438	49326395(95.42%)	33999842(65.77%)	15326553(29.65%)	47614994(92.11%)	23576840(45.61%)	23606574(45.67%)	27509237(53.22%)	19674177(38.06%)
ML1_2	47104802	45715640(97.05%)	16485791(35.00%)	29229849(62.05%)	44523302(94.52%)	18815413(39.94%)	18940757(40.21%)	28849556(61.25%)	8906614(18.91%)
ML1_3	44240450	41962066(94.85%)	29539818(66.77%)	12422248(28.08%)	40207192(90.88%)	20118407(45.48%)	20110110(45.46%)	23884711(53.99%)	16343806(36.94%)
MS1_1	54392372	51268609(94.26%)	34773680(63.93%)	16494929(30.33%)	49530614(91.06%)	24459519(44.97%)	24511653(45.06%)	31677128(58.24%)	17294044(31.79%)
MS1_2	50829294	48268467(94.96%)	32364277(63.67%)	15904190(31.29%)	46375402(91.24%)	22930298(45.11%)	22971378(45.19%)	29798581(58.62%)	16103095(31.68%)
MS1_3	52587564	49877898(94.85%)	34808245(66.19%)	15069653(28.66%)	47840776(90.97%)	23918542(45.48%)	23959097(45.56%)	31309755(59.54%)	16567884(31.51%)
MP1_1	47563796	45039659(94.69%)	31174461(65.54%)	13865198(29.15%)	42798134(89.98%)	21488297(45.18%)	21525011(45.26%)	29457017(61.93%)	13556291(28.50%)
MP1_2	48564064	45726868(94.16%)	31811425(65.50%)	13915443(28.65%)	43754406(90.10%)	21793982(44.88%)	21845484(44.98%)	26667107(54.91%)	16972359(34.95%)
MP1_3	39893946	37968058(95.17%)	25865243(64.84%)	12102815(30.34%)	36134122(90.58%)	17357201(43.51%)	17418923(43.66%)	20778432(52.08%)	13997692(35.09%)
MZ1_1	44958592	42329380(94.15%)	29547250(65.72%)	12782130(28.43%)	40545086(90.18%)	20371928(45.31%)	20410131(45.40%)	26587516(59.14%)	14194543(31.57%)
MZ1_2	48870752	45965503(94.06%)	32152996(65.79%)	13812507(28.26%)	44059418(90.15%)	22122385(45.27%)	22178210(45.38%)	29499834(60.36%)	14800761(30.29%)
MZ1_3	36462108	30953860(84.89%)	21019899(57.65%)	9933961(27.24%)	29340012(80.47%)	14743114(40.43%)	14801342(40.59%)	20121768(55.19%)	9422688(25.84%)
NL1_1	43225724	41421564(95.83%)	27593361(63.84%)	13828203(31.99%)	40101142(92.77%)	19474028(45.05%)	19502488(45.12%)	24172462(55.92%)	14804054(34.25%)
NL1_2	40129430	38736018(96.53%)	17382037(43.31%)	21353981(53.21%)	37676508(93.89%)	16660579(41.52%)	16758888(41.76%)	24444898(60.92%)	8974569(22.36%)
NL1_3	52845756	50951259(96.42%)	31069224(58.79%)	19882035(37.62%)	49433626(93.54%)	23437746(44.35%)	23496964(44.46%)	30525819(57.76%)	16408891(31.05%)
NS1_1	43184960	41480713(96.05%)	27623533(63.97%)	13857180(32.09%)	40239934(93.18%)	19532929(45.23%)	19568258(45.31%)	24502088(56.74%)	14599099(33.81%)
NS1_2	39965588	38295345(95.82%)	25831763(64.64%)	12463582(31.19%)	36833086(92.16%)	18072613(45.22%)	18110899(45.32%)	23455211(58.69%)	12728301(31.85%)
NS1_3	40234260	38594240(95.92%)	25999536(64.62%)	12594704(31.30%)	37426252(93.02%)	18226134(45.30%)	18259847(45.38%)	22907986(56.94%)	13577995(33.75%)
NP1_1	40089236	38455618(95.93%)	27863392(69.50%)	10592226(26.42%)	37166622(92.71%)	18365305(45.81%)	18404354(45.91%)	21875582(54.57%)	14894077(37.15%)
NP1_2	47840700	45211499(94.50%)	32966886(68.91%)	12244613(25.59%)	43600062(91.14%)	21905394(45.79%)	21925089(45.83%)	31275748(65.37%)	12554735(26.24%)
NP1_3	47753144	45628218(95.55%)	32774652(68.63%)	12853566(26.92%)	43499648(91.09%)	21493533(45.01%)	21542463(45.11%)	25926922(54.29%)	17109074(35.83%)
NZ1_1	42205060	40441895(95.82%)	30103202(71.33%)	10338693(24.50%)	38641044(91.56%)	19615796(46.48%)	19642154(46.54%)	26685295(63.23%)	12572655(29.79%)
NZ1_2	47528024	45529614(95.80%)	34703416(73.02%)	10826198(22.78%)	41723012(87.79%)	22107164(46.51%)	22135536(46.57%)	30723992(64.64%)	13518708(28.44%)
NZ1_3	43682176	41689346(95.44%)	30899253(70.74%)	10790093(24.70%)	39561770(90.57%)	20163334(46.16%)	20184150(46.21%)	26805734(61.37%)	13541750(31.00%)
*: H1:Huaduo 1; H8:Huaduo 8; T485: Huanghuazhan-4x

## Sheet: Table S5
Table S5 Differentially expressed genes associated with the F1 hybrids compared to parents in flag leaf, leaf sheath, spikelet and main panicle axis
EL1vsAL1	EL1vsCL1	ES1vsAS1	ES1vsCS1	EP1vsAP1	EP1vsCP1	EZ1vsAZ1	EZ1vsCZ1	NL1vsGL1	NL1vsKL1	NS1vsGS1	NS1vsKS1	NP1vsGP1	NP1vsKP1	NZ1vsGZ1	NZ1vsKZ1	DL1vsBL1	DL1vsCL1	DS1vsBS1	DS1vsCS1	DP1vsBP1	DP1vsCP1	DZ1vsBZ1	DZ1vsCZ1	ML1vsHL1	ML1vsKL1	MS1vsHS1	MS1vsKS1	MP1vsHP1	MP1vsKP1	MZ1vsHZ1	MZ1vsKZ1
LOC_Os06g44500	LOC_Os12g44370	LOC_Os06g44500	LOC_Os08g05620	LOC_Os01g41710	LOC_Os02g13060	LOC_Os04g57340	LOC_Os09g01960	LOC_Os04g43070	LOC_Os09g17740	LOC_Os01g08440	LOC_Os09g31200	LOC_Os01g28790	LOC_Os03g55540	LOC_Os01g53350	LOC_Os01g04330	LOC_Os11g16550	LOC_Os03g21560	LOC_Os02g18380	LOC_Os06g14620	LOC_Os03g08330	LOC_Os11g06440	LOC_Os06g04070	LOC_Os01g07970	LOC_Os02g47510	LOC_Os09g17740	LOC_Os04g34140	LOC_Os02g47510	LOC_Os07g38130	LOC_Os03g57349	LOC_Os02g47510	LOC_Os09g21210
LOC_Os01g58020	LOC_Os02g53860	LOC_Os01g04350	LOC_Os09g18594	LOC_Os06g04070	LOC_Os04g57340	LOC_Os10g32760	LOC_Os01g52050	LOC_Os12g08790	LOC_Os04g49110	LOC_Os07g32510	LOC_Os03g08970	LOC_Os09g38020	LOC_Os09g38020	LOC_Os01g62300	LOC_Os07g49114	LOC_Os04g45210	LOC_Os03g04610	LOC_Os03g08330	LOC_Os03g11670	LOC_Os06g14420	LOC_Os06g14420	LOC_Os05g03620	LOC_Os09g01960	LOC_Os01g15270	LOC_Os02g47510	LOC_Os12g08790	LOC_Os06g07140	LOC_Os03g57349	LOC_Os06g09900	LOC_Os04g43070	LOC_Os11g06440
LOC_Os11g17290	LOC_Os04g46860	LOC_Os08g44850	LOC_Os02g02000	LOC_Os01g40070	LOC_Os12g04690	LOC_Os01g07970	LOC_Os04g46440	LOC_Os01g41710	LOC_Os10g38730	LOC_Os09g31200	LOC_Os04g44910	LOC_Os05g47890	LOC_Os02g53150	LOC_Os01g52050	LOC_Os03g22780	LOC_Os12g27370	LOC_Os10g20230	LOC_Os01g74040	LOC_Os06g50040	LOC_Os04g49680	LOC_Os03g57349	LOC_Os01g32770	LOC_Os12g03090	LOC_Os12g08790	LOC_Os08g34240	LOC_Os07g12340	LOC_Os07g12340	LOC_Os09g15670	LOC_Os05g46760	LOC_Os01g47760	LOC_Os05g03620
LOC_Os02g07930	LOC_Os01g48500	LOC_Os04g57770	LOC_Os02g44940	LOC_Os05g25920	LOC_Os01g62300	LOC_Os01g49830	LOC_Os03g14630	LOC_Os04g24140	LOC_Os04g24140	LOC_Os07g01660	LOC_Os02g54890	LOC_Os06g06510	LOC_Os02g54890	LOC_Os03g08330	LOC_Os12g08790	LOC_Os03g21560	LOC_Os10g35550	LOC_Os10g37500	LOC_Os04g08824	LOC_Os01g31370	LOC_Os06g05930	LOC_Os05g46760	LOC_Os06g49505	LOC_Os03g22780	LOC_Os06g39330	LOC_Os03g16480	LOC_Os12g42910	LOC_Os02g52040	LOC_Os02g09990	LOC_Os07g32020	LOC_Os03g45370
LOC_Os11g23210	LOC_Os08g26700	LOC_Os11g25860	LOC_Os08g31910	LOC_Os04g57340	LOC_Os01g47780	LOC_Os03g61090	LOC_Os12g03090	LOC_Os11g22449	LOC_Os05g51590	LOC_Os03g29930	LOC_Os06g38210	LOC_Os04g47250	LOC_Os05g48900	LOC_Os01g07970	LOC_Os04g49550	LOC_Os03g55540	LOC_Os05g11064	LOC_Os04g49210	LOC_Os01g51170	LOC_Os06g05480	LOC_Os09g34320	LOC_Os03g14730	LOC_Os03g11220	LOC_Os08g31580	LOC_Os12g05550	LOC_Os10g15300	LOC_Os06g49505	LOC_Os05g01940	LOC_Os12g06260	LOC_Os07g32010	LOC_Os09g21710
LOC_Os07g44770	LOC_Os03g32630	LOC_Os01g47070	LOC_Os06g38210	LOC_Os05g38720	LOC_Os11g34080	LOC_Os09g38020	LOC_Os01g07970	LOC_Os11g17290	LOC_Os06g28950	LOC_Os10g42030	LOC_Os03g06390	LOC_Os03g53210	LOC_Os10g25180	LOC_Os01g50170	LOC_Os06g38190	LOC_Os11g47240	LOC_Os06g23870	LOC_Os11g25860	LOC_Os04g49550	LOC_Os02g44940	LOC_Os03g15270	LOC_Os02g09990	LOC_Os11g29500	LOC_Os01g11240	LOC_Os03g60120	LOC_Os04g08824	LOC_Os09g21210	LOC_Os06g09900	LOC_Os03g49990	LOC_Os01g47070	LOC_Os02g47510
LOC_Os08g20480	LOC_Os02g01590	LOC_Os07g33270	LOC_Os07g49114	LOC_Os05g26840	LOC_Os02g45420	LOC_Os04g39660	LOC_Os03g61090	LOC_Os02g13060	LOC_Os09g19820	LOC_Os10g21310	LOC_Os07g49114	LOC_Os03g08330	LOC_Os02g14500	LOC_Os10g42030	LOC_Os12g43430	LOC_Os11g17290	LOC_Os10g11590	LOC_Os10g36110	LOC_Os10g42650	LOC_Os01g63480	LOC_Os09g08910	LOC_Os09g34320	LOC_Os06g11660	LOC_Os06g33200	LOC_Os02g44370	LOC_Os02g02000	LOC_Os03g06390	LOC_Os04g49680	LOC_Os05g01940	LOC_Os04g16770	LOC_Os04g49550
LOC_Os03g03290	LOC_Os02g49440	LOC_Os06g07560	LOC_Os11g37759	LOC_Os06g49490	LOC_Os12g43440	LOC_Os07g09420	LOC_Os04g57770	LOC_Os02g51670	LOC_Os03g32630	LOC_Os04g16770	LOC_Os01g28790	LOC_Os02g19860	LOC_Os05g39610	LOC_Os05g50100	LOC_Os01g43990	LOC_Os02g42810	LOC_Os08g20400	LOC_Os01g60860	LOC_Os05g23700	LOC_Os04g49520	LOC_Os10g06630	LOC_Os04g33820	LOC_Os01g50310	LOC_Os05g41780	LOC_Os05g51590	LOC_Os07g38810	LOC_Os02g50374	LOC_Os04g38900	LOC_Os09g35010	LOC_Os05g23130	LOC_Os07g07350
LOC_Os01g48640	LOC_Os01g48640	LOC_Os10g42030	LOC_Os08g42480	LOC_Os03g02390	LOC_Os07g39810	LOC_Os01g58130	LOC_Os02g02210	LOC_Os04g16770	LOC_Os04g02850	LOC_Os11g17290	LOC_Os08g44300	LOC_Os06g07923	LOC_Os07g39390	LOC_Os03g40830	LOC_Os09g16449	LOC_Os11g27730	LOC_Os10g33190	LOC_Os02g12490	LOC_Os09g23570	LOC_Os10g06630	LOC_Os12g32610	LOC_Os03g22780	LOC_Os04g16866	LOC_Os06g14190	LOC_Os01g11240	LOC_Os04g08836	LOC_Os04g59440	LOC_Os11g34390	LOC_Os10g36703	LOC_Os04g08836	LOC_Os04g43070
LOC_Os06g19970	LOC_Os09g04990	LOC_Os06g50070	LOC_Os05g39610	LOC_Os03g52310	LOC_Os06g37720	LOC_Os03g11220	LOC_Os01g57250	LOC_Os09g38070	LOC_Os02g07930	LOC_Os09g20350	LOC_Os06g07140	LOC_Os04g31330	LOC_Os10g19960	LOC_Os04g35010	LOC_Os04g27730	LOC_Os12g27335	LOC_Os10g19120	LOC_Os02g50210	LOC_Os08g38460	LOC_Os07g47400	LOC_Os06g06330	LOC_Os06g28950	LOC_Os01g14110	LOC_Os11g22449	LOC_Os09g28620	LOC_Os01g21560	LOC_Os07g48090	LOC_Os07g40860	LOC_Os12g28150	LOC_Os05g47640	LOC_Os04g45210
LOC_Os04g10750	LOC_Os03g14915	LOC_Os11g29500	LOC_Os07g13234	LOC_Os08g34550	LOC_Os04g23140	LOC_Os02g13060	LOC_Os06g38210	LOC_Os07g13980	LOC_Os01g28450	LOC_Os02g42810	LOC_Os01g63480	LOC_Os07g05440	LOC_Os06g12450	LOC_Os02g56480	LOC_Os11g47436	LOC_Os05g50230	LOC_Os10g10750	LOC_Os04g29770	LOC_Os02g21080	LOC_Os12g05550	LOC_Os09g14660	LOC_Os11g34940	LOC_Os09g13920	LOC_Os12g37410	LOC_Os01g24440	LOC_Os05g04090	LOC_Os08g44300	LOC_Os07g39020	LOC_Os12g43390	LOC_Os07g46510	LOC_Os01g28790
LOC_Os02g36210	LOC_Os01g57599	LOC_Os05g33500	LOC_Os09g17560	LOC_Os08g31240	LOC_Os06g37710	LOC_Os03g60120	LOC_Os02g51670	LOC_Os11g33320	LOC_Os11g10090	LOC_Os11g29400	LOC_Os01g35789	LOC_Os06g38550	LOC_Os05g45020	LOC_Os02g55920	LOC_Os08g08680	LOC_Os12g20390	LOC_Os06g35770	LOC_Os11g45890	LOC_Os02g46600	LOC_Os04g46860	LOC_Os03g14570	LOC_Os01g47760	LOC_Os03g13740	LOC_Os11g47240	LOC_Os07g36500	LOC_Os12g38610	LOC_Os03g45370	LOC_Os02g49140	LOC_Os02g41630	LOC_Os10g15300	LOC_Os09g01640
LOC_Os11g33320	LOC_Os09g19820	LOC_Os05g44270	LOC_Os11g06570	LOC_Os07g03180	LOC_Os01g43990	LOC_Os03g56220	LOC_Os11g06440	LOC_Os02g55300	LOC_Os11g32940	LOC_Os11g33320	LOC_Os09g18594	LOC_Os07g41140	LOC_Os04g41980	LOC_Os02g56360	LOC_Os11g14150	LOC_Os12g26850	LOC_Os06g23780	LOC_Os03g58300	LOC_Os09g21710	LOC_Os12g06780	LOC_Os02g57020	LOC_Os04g45270	LOC_Os08g05780	LOC_Os04g47780	LOC_Os03g08970	LOC_Os01g41890	LOC_Os06g08600	LOC_Os03g56220	LOC_Os05g26720	LOC_Os11g29500	LOC_Os06g11130
LOC_Os11g22449	LOC_Os01g50460	LOC_Os04g58890	LOC_Os01g43980	LOC_Os01g53910	LOC_Os04g27340	LOC_Os06g04680	LOC_Os07g09420	LOC_Os03g32170	LOC_Os01g58870	LOC_Os09g25880	LOC_Os11g09864	LOC_Os10g29549	LOC_Os01g35580	LOC_Os05g50290	LOC_Os06g38770	LOC_Os12g21784	LOC_Os11g45180	LOC_Os09g14800	LOC_Os01g56470	LOC_Os09g23570	LOC_Os07g32010	LOC_Os02g26210	LOC_Os12g40460	LOC_Os02g33680	LOC_Os02g02000	LOC_Os01g56450	LOC_Os10g36110	LOC_Os07g46380	LOC_Os12g38670	LOC_Os03g45710	LOC_Os10g38276
LOC_Os11g36770	LOC_Os02g46030	LOC_Os11g27730	LOC_Os08g08850	LOC_Os01g15740	LOC_Os07g26020	LOC_Os08g01140	LOC_Os04g45370	LOC_Os04g12920	LOC_Os08g38220	LOC_Os04g15550	LOC_Os02g27592	LOC_Os05g38720	LOC_Os06g38210	LOC_Os06g38764	LOC_Os02g22580	LOC_Os04g23040	LOC_Os09g19400	LOC_Os01g50090	LOC_Os06g47970	LOC_Os04g52670	LOC_Os04g46400	LOC_Os01g73420	LOC_Os11g17350	LOC_Os12g19420	LOC_Os10g42550	LOC_Os03g01320	LOC_Os01g28790	LOC_Os09g30490	LOC_Os07g11480	LOC_Os11g47140	LOC_Os02g55060
LOC_Os04g10690	LOC_Os12g36060	LOC_Os07g35979	LOC_Os05g11320	LOC_Os08g38780	LOC_Os09g34160	LOC_Os04g25550	LOC_Os10g36703	LOC_Os01g49370	LOC_Os08g45190	LOC_Os03g39760	LOC_Os06g08600	LOC_Os06g06330	LOC_Os01g57890	LOC_Os04g38520	LOC_Os02g42190	LOC_Os01g59510	LOC_Os11g40674	LOC_Os01g50520	LOC_Os04g08832	LOC_Os01g62230	LOC_Os01g58130	LOC_Os01g63480	LOC_Os09g35020	LOC_Os04g16770	LOC_Os01g28790	LOC_Os06g29710	LOC_Os05g10310	LOC_Os07g32010	LOC_Os02g41650	LOC_Os01g16930	LOC_Os07g06830
LOC_Os11g47240	LOC_Os03g09250	LOC_Os11g23210	LOC_Os04g23140	LOC_Os03g33570	LOC_Os06g38190	LOC_Os01g14110	LOC_Os06g09900	LOC_Os11g47240	LOC_Os03g04610	LOC_Os03g63900	LOC_Os12g43390	LOC_Os03g13930	LOC_Os01g19290	LOC_Os10g42020	LOC_Os10g21190	LOC_Os11g22449	LOC_Os05g28090	LOC_Os08g41590	LOC_Os06g23780	LOC_Os11g45890	LOC_Os12g10570	LOC_Os09g04990	LOC_Os01g27740	LOC_Os04g52090	LOC_Os02g07930	LOC_Os06g20200	LOC_Os12g06780	LOC_Os07g40810	LOC_Os11g47530	LOC_Os09g13920	LOC_Os10g01100
LOC_Os04g36880	LOC_Os06g09320	LOC_Os05g03620	LOC_Os06g38190	LOC_Os01g53560	LOC_Os06g23780	LOC_Os09g35010	LOC_Os03g56220	LOC_Os12g27370	LOC_Os07g13234	LOC_Os11g22449	LOC_Os11g11990	LOC_Os10g42030	LOC_Os01g01470	LOC_Os03g28250	LOC_Os11g46870	LOC_Os02g27592	LOC_Os03g14910	LOC_Os08g08690	LOC_Os05g28100	LOC_Os12g10570	LOC_Os12g04690	LOC_Os04g45370	LOC_Os07g43370	LOC_Os02g07930	LOC_Os03g40830	LOC_Os11g02750	LOC_Os03g24760	LOC_Os07g11360	LOC_Os12g28177	LOC_Os04g29810	LOC_Os07g32880
LOC_Os11g20310	LOC_Os10g39450	LOC_Os11g34940	LOC_Os01g43990	LOC_Os02g42810	LOC_Os07g08160	LOC_Os01g55370	LOC_Os03g60120	LOC_Os06g19970	LOC_Os11g09864	LOC_Os03g28250	LOC_Os04g29810	LOC_Os01g48446	LOC_Os01g33350	LOC_Os05g07650	LOC_Os07g48030	LOC_Os08g01220	LOC_Os03g63940	LOC_Os03g22380	LOC_Os11g04610	LOC_Os12g44130	LOC_Os01g04670	LOC_Os07g13969	LOC_Os01g42280	LOC_Os03g58580	LOC_Os04g02850	LOC_Os08g01220	LOC_Os03g43440	LOC_Os11g11620	LOC_Os11g11620	LOC_Os09g19380	LOC_Os01g02590
LOC_Os11g41365	LOC_Os08g39950	LOC_Os04g48484	LOC_Os01g05064	LOC_Os05g33430	LOC_Os09g31940	LOC_Os04g52670	LOC_Os06g04680	LOC_Os03g32630	LOC_Os09g13920	LOC_Os03g04610	LOC_Os12g38660	LOC_Os03g12260	LOC_Os04g35010	LOC_Os12g13270	LOC_Os12g08020	LOC_Os10g04316	LOC_Os02g40200	LOC_Os01g05064	LOC_Os03g05840	LOC_Os04g33370	LOC_Os06g33880	LOC_Os02g48150	LOC_Os06g13160	LOC_Os04g23040	LOC_Os08g45190	LOC_Os01g01360	LOC_Os10g39450	LOC_Os07g11510	LOC_Os06g51060	LOC_Os05g16980	LOC_Os02g42190
LOC_Os01g53560	LOC_Os02g57060	LOC_Os07g32510	LOC_Os07g26020	LOC_Os09g24060	LOC_Os09g28680	LOC_Os05g47700	LOC_Os01g55370	LOC_Os04g02850	LOC_Os07g07620	LOC_Os03g03990	LOC_Os05g26750	LOC_Os03g19070	LOC_Os03g57349	LOC_Os04g58055	LOC_Os12g41550	LOC_Os03g08330	LOC_Os04g42040	LOC_Os11g10760	LOC_Os02g37770	LOC_Os09g08910	LOC_Os09g10204	LOC_Os06g08600	LOC_Os11g34940	LOC_Os02g09990	LOC_Os11g42480	LOC_Os10g36980	LOC_Os11g23210	LOC_Os01g41350	LOC_Os01g41350	LOC_Os04g29770	LOC_Os02g12490
LOC_Os03g56160	LOC_Os12g26220	LOC_Os11g17290	LOC_Os08g37690	LOC_Os06g45184	LOC_Os11g47436	LOC_Os11g06440	LOC_Os06g14190	LOC_Os07g13969	LOC_Os10g34790	LOC_Os04g12920	LOC_Os12g28150	LOC_Os01g31370	LOC_Os07g15440	LOC_Os12g35670	LOC_Os07g06800	LOC_Os11g20310	LOC_Os05g39374	LOC_Os11g40770	LOC_Os02g50210	LOC_Os08g39120	LOC_Os12g43440	LOC_Os07g13980	LOC_Os02g31867	LOC_Os01g24440	LOC_Os11g32940	LOC_Os12g41110	LOC_Os01g36720	LOC_Os06g49770	LOC_Os09g16449	LOC_Os05g04110	LOC_Os10g38470
LOC_Os09g12290	LOC_Os07g12570	LOC_Os09g24970	LOC_Os06g45990	LOC_Os11g11990	LOC_Os12g44050	LOC_Os05g08554	LOC_Os03g11220	LOC_Os03g57240	LOC_Os03g10110	LOC_Os06g19970	LOC_Os01g70850	LOC_Os03g11180	LOC_Os05g07850	LOC_Os02g36520	LOC_Os10g34920	LOC_Os01g49219	LOC_Os01g01340	LOC_Os02g42190	LOC_Os11g46900	LOC_Os12g32610	LOC_Os07g42520	LOC_Os04g48484	LOC_Os03g52940	LOC_Os01g02780	LOC_Os01g53910	LOC_Os03g17410	LOC_Os11g27730	LOC_Os05g26490	LOC_Os02g09290	LOC_Os11g14150	LOC_Os11g46900
LOC_Os11g38580	LOC_Os11g47980	LOC_Os05g34500	LOC_Os02g11640	LOC_Os03g37350	LOC_Os06g51050	LOC_Os01g50370	LOC_Os09g39760	LOC_Os12g20390	LOC_Os09g28730	LOC_Os10g36260	LOC_Os02g03420	LOC_Os05g46760	LOC_Os09g29690	LOC_Os01g57870	LOC_Os02g12490	LOC_Os05g09728	LOC_Os01g71800	LOC_Os11g45840	LOC_Os04g42040	LOC_Os02g30420	LOC_Os04g35890	LOC_Os05g41540	LOC_Os06g23870	LOC_Os10g38276	LOC_Os04g48484	LOC_Os04g29810	LOC_Os03g01320	LOC_Os07g03700	LOC_Os11g37970	LOC_Os06g23780	LOC_Os09g16449
LOC_Os01g62750	LOC_Os09g09790	LOC_Os10g34150	LOC_Os01g01340	LOC_Os10g21238	LOC_Os11g11640	LOC_Os03g57349	LOC_Os01g14110	LOC_Os12g01210	LOC_Os01g64470	LOC_Os06g35165	LOC_Os04g27330	LOC_Os07g01660	LOC_Os06g04200	LOC_Os09g27850	LOC_Os11g12050	LOC_Os02g22590	LOC_Os01g45030	LOC_Os01g59100	LOC_Os11g45180	LOC_Os01g08860	LOC_Os07g37420	LOC_Os08g32610	LOC_Os03g53070	LOC_Os01g36220	LOC_Os11g10850	LOC_Os05g04110	LOC_Os01g32770	LOC_Os02g43710	LOC_Os02g12490	LOC_Os12g43410	LOC_Os07g48030
LOC_Os09g39280	LOC_Os10g33130	LOC_Os04g37740	LOC_Os07g48030	LOC_Os11g41880	LOC_Os11g04894	LOC_Os03g02330	LOC_Os02g14890	LOC_Os10g42030	LOC_Os02g28465	LOC_Os04g31330	LOC_Os05g26386	LOC_Os11g17290	LOC_Os10g06000	LOC_Os02g28465	LOC_Os07g26640	LOC_Os11g23210	LOC_Os10g13870	LOC_Os08g10244	LOC_Os08g37020	LOC_Os11g43410	LOC_Os06g44040	LOC_Os06g49190	LOC_Os02g31860	LOC_Os07g33270	LOC_Os11g12050	LOC_Os04g08832	LOC_Os10g42650	LOC_Os12g38580	LOC_Os07g46852	LOC_Os02g40200	LOC_Os11g47441
LOC_Os02g42810	LOC_Os11g32940	LOC_Os04g15550	LOC_Os08g04460	LOC_Os01g49600	LOC_Os02g35440	LOC_Os04g16770	LOC_Os04g52260	LOC_Os04g57930	LOC_Os10g36400	LOC_Os09g39290	LOC_Os07g11480	LOC_Os07g38290	LOC_Os03g63700	LOC_Os04g55520	LOC_Os10g38470	LOC_Os12g19420	LOC_Os03g47016	LOC_Os01g08930	LOC_Os05g50600	LOC_Os02g12480	LOC_Os11g44800	LOC_Os06g03810	LOC_Os06g23780	LOC_Os10g04316	LOC_Os09g19380	LOC_Os04g29770	LOC_Os05g43930	LOC_Os06g23780	LOC_Os12g43430	LOC_Os11g40674	LOC_Os11g12040
LOC_Os11g27730	LOC_Os06g35490	LOC_Os03g28250	LOC_Os04g54370	LOC_Os03g58320	LOC_Os10g39470	LOC_Os04g54230	LOC_Os01g45250	LOC_Os06g43940	LOC_Os07g19130	LOC_Os11g20310	LOC_Os02g35347	LOC_Os04g58030	LOC_Os12g05090	LOC_Os02g56440	LOC_Os01g02780	LOC_Os01g02780	LOC_Os07g03970	LOC_Os12g26875	LOC_Os11g40674	LOC_Os03g07980	LOC_Os03g55300	LOC_Os08g13840	LOC_Os12g44050	LOC_Os04g59440	LOC_Os07g03900	LOC_Os02g40200	LOC_Os03g48904	LOC_Os02g09290	LOC_Os01g08860	LOC_Os01g45030	LOC_Os12g43430
LOC_Os04g35030	LOC_Os02g21700	LOC_Os04g03020	LOC_Os01g59100	LOC_Os06g45190	LOC_Os07g36700	LOC_Os09g21120	LOC_Os06g19750	LOC_Os07g07620	LOC_Os09g31930	LOC_Os12g01260	LOC_Os02g55670	LOC_Os06g11130	LOC_Os01g70680	LOC_Os03g33570	LOC_Os11g45840	LOC_Os02g27594	LOC_Os12g43410	LOC_Os12g38660	LOC_Os01g04800	LOC_Os07g24090	LOC_Os02g45420	LOC_Os12g28177	LOC_Os01g01550	LOC_Os12g06780	LOC_Os07g32620	LOC_Os05g28100	LOC_Os09g14870	LOC_Os07g31300	LOC_Os11g40770	LOC_Os10g13870	LOC_Os06g38770
LOC_Os05g25080	LOC_Os06g29844	LOC_Os02g42810	LOC_Os11g47436	LOC_Os01g49630	LOC_Os03g20970	LOC_Os03g43880	LOC_Os01g02139	LOC_Os03g37730	LOC_Os06g23870	LOC_Os06g42000	LOC_Os02g11700	LOC_Os08g31240	LOC_Os03g55090	LOC_Os03g37730	LOC_Os09g00999	LOC_Os05g51150	LOC_Os06g21390	LOC_Os01g01115	LOC_Os02g41630	LOC_Os01g15580	LOC_Os06g23870	LOC_Os05g33430	LOC_Os09g37967	LOC_Os09g14870	LOC_Os10g39400	LOC_Os02g35440	LOC_Os02g57480	LOC_Os12g12220	LOC_Os01g01670	LOC_Os06g38190	LOC_Os11g12050
LOC_Os06g39240	LOC_Os01g36720	LOC_Os11g20330	LOC_Os03g63940	LOC_Os06g45180	LOC_Os06g49770	LOC_Os02g35820	LOC_Os09g06634	LOC_Os07g44770	LOC_Os03g17060	LOC_Os10g42020	LOC_Os04g54280	LOC_Os05g23130	LOC_Os07g42490	LOC_Os02g24636	LOC_Os12g28137	LOC_Os05g10570	LOC_Os04g44920	LOC_Os11g40840	LOC_Os06g01950	LOC_Os06g02780	LOC_Os03g18120	LOC_Os09g16449	LOC_Os01g45030	LOC_Os02g14790	LOC_Os01g05630	LOC_Os11g14150	LOC_Os02g12480	LOC_Os05g26750	LOC_Os01g30956	LOC_Os09g19400	LOC_Os01g51870
LOC_Os01g49219	LOC_Os03g14910	LOC_Os05g10310	LOC_Os06g23780	LOC_Os08g01170	LOC_Os02g39320	LOC_Os03g20330	LOC_Os04g23140	LOC_Os05g23700	LOC_Os08g31910	LOC_Os03g49480	LOC_Os12g12470	LOC_Os02g56360	LOC_Os03g19070	LOC_Os04g37550	LOC_Os05g28100	LOC_Os10g36260	LOC_Os02g04520	LOC_Os09g38772	LOC_Os05g13940	LOC_Os02g09340	LOC_Os01g52570	LOC_Os03g56940	LOC_Os02g36264	LOC_Os06g04230	LOC_Os02g44360	LOC_Os11g45180	LOC_Os04g49520	LOC_Os01g01680	LOC_Os05g45700	LOC_Os03g17070	LOC_Os05g17000
LOC_Os04g03020	LOC_Os04g59520	LOC_Os11g13920	LOC_Os02g04520	LOC_Os11g34940	LOC_Os11g17390	LOC_Os01g53910	LOC_Os11g17350	LOC_Os10g42930	LOC_Os04g25550	LOC_Os01g51370	LOC_Os11g12300	LOC_Os08g06885	LOC_Os06g06260	LOC_Os02g56060	LOC_Os07g26020	LOC_Os04g25740	LOC_Os09g27130	LOC_Os06g17920	LOC_Os07g33954	LOC_Os07g17560	LOC_Os04g52210	LOC_Os02g12490	LOC_Os05g28100	LOC_Os05g48790	LOC_Os11g10820	LOC_Os12g34064	LOC_Os12g41110	LOC_Os02g34360	LOC_Os07g11360	LOC_Os10g34920	LOC_Os01g05064
LOC_Os11g40150	LOC_Os04g24710	LOC_Os07g45750	LOC_Os06g21390	LOC_Os08g20480	LOC_Os09g07450	LOC_Os02g52610	LOC_Os06g38190	LOC_Os01g49219	LOC_Os11g12050	LOC_Os11g34940	LOC_Os03g57720	LOC_Os11g20310	LOC_Os10g35050	LOC_Os05g02780	LOC_Os01g57964	LOC_Os03g02390	LOC_Os09g30340	LOC_Os11g11950	LOC_Os01g45030	LOC_Os09g30330	LOC_Os06g23780	LOC_Os08g08680	LOC_Os02g21350	LOC_Os11g39320	LOC_Os06g23780	LOC_Os06g23780	LOC_Os01g53560	LOC_Os08g07910	LOC_Os02g22580	LOC_Os05g28100	LOC_Os08g08680
LOC_Os04g15550	LOC_Os12g44110	LOC_Os11g20310	LOC_Os09g31940	LOC_Os01g52810	LOC_Os02g36264	LOC_Os07g39590	LOC_Os04g52250	LOC_Os01g65904	LOC_Os09g19380	LOC_Os01g63480	LOC_Os02g29150	LOC_Os03g09170	LOC_Os09g16458	LOC_Os06g05750	LOC_Os03g17070	LOC_Os02g01590	LOC_Os11g14150	LOC_Os11g47436	LOC_Os10g41999	LOC_Os09g38300	LOC_Os07g36700	LOC_Os11g47436	LOC_Os11g06900	LOC_Os02g18070	LOC_Os11g12350	LOC_Os10g13870	LOC_Os11g17290	LOC_Os01g30956	LOC_Os07g48030	LOC_Os11g11640	LOC_Os09g00999
LOC_Os12g36060	LOC_Os09g37620	LOC_Os03g37730	LOC_Os04g14200	LOC_Os06g28480	LOC_Os02g21350	LOC_Os03g41390	LOC_Os11g47436	LOC_Os07g38810	LOC_Os12g43390	LOC_Os02g10120	LOC_Os12g16240	LOC_Os12g12470	LOC_Os10g05750	LOC_Os03g39760	LOC_Os06g11480	LOC_Os01g08890	LOC_Os03g12280	LOC_Os02g07360	LOC_Os11g02379	LOC_Os05g08860	LOC_Os11g14150	LOC_Os08g07910	LOC_Os07g46852	LOC_Os01g35789	LOC_Os11g45180	LOC_Os02g35365	LOC_Os02g42450	LOC_Os11g14150	LOC_Os04g10010	LOC_Os09g13610	LOC_Os11g45840
LOC_Os08g15444	LOC_Os01g01340	LOC_Os12g36400	LOC_Os08g26710	LOC_Os02g56360	LOC_Os01g50090	LOC_Os01g15740	LOC_Os01g43990	LOC_Os10g39130	LOC_Os02g42585	LOC_Os11g02000	LOC_Os11g10290	LOC_Os05g26770	LOC_Os12g27940	LOC_Os04g28420	LOC_Os06g51050	LOC_Os05g48790	LOC_Os09g28630	LOC_Os01g08880	LOC_Os02g41650	LOC_Os03g41438	LOC_Os12g44050	LOC_Os02g22580	LOC_Os10g13870	LOC_Os03g17780	LOC_Os01g49360	LOC_Os12g44050	LOC_Os10g40720	LOC_Os09g26300	LOC_Os11g45890	LOC_Os08g08680	LOC_Os10g34920
LOC_Os04g12920	LOC_Os07g12510	LOC_Os08g37020	LOC_Os02g55729	LOC_Os11g07030	LOC_Os11g45840	LOC_Os01g55100	LOC_Os09g34160	LOC_Os03g29930	LOC_Os10g38229	LOC_Os12g20390	LOC_Os05g33430	LOC_Os07g38550	LOC_Os01g31370	LOC_Os01g56900	LOC_Os01g57968	LOC_Os10g12300	LOC_Os05g50600	LOC_Os05g03960	LOC_Os02g35440	LOC_Os02g42810	LOC_Os01g45030	LOC_Os11g45840	LOC_Os11g40674	LOC_Os06g17970	LOC_Os03g10100	LOC_Os03g12280	LOC_Os08g41780	LOC_Os05g26110	LOC_Os02g34360	LOC_Os01g01550	LOC_Os01g11750
LOC_Os06g37300	LOC_Os05g27780	LOC_Os10g21258	LOC_Os06g38800	LOC_Os09g04990	LOC_Os05g04110	LOC_Os01g36620	LOC_Os07g26020	LOC_Os03g52680	LOC_Os10g39400	LOC_Os10g39130	LOC_Os01g22230	LOC_Os04g54240	LOC_Os02g32660	LOC_Os12g28270	LOC_Os12g38580	LOC_Os01g62100	LOC_Os03g41070	LOC_Os08g13860	LOC_Os01g50032	LOC_Os12g08025	LOC_Os03g01350	LOC_Os01g08860	LOC_Os04g52260	LOC_Os12g15222	LOC_Os10g13870	LOC_Os11g40674	LOC_Os12g08670	LOC_Os05g35760	LOC_Os01g25990	LOC_Os01g03360	LOC_Os04g15600
LOC_Os01g52810	LOC_Os05g51150	LOC_Os01g12320	LOC_Os05g06910	LOC_Os08g13860	LOC_Os02g55729	LOC_Os11g17290	LOC_Os06g37710	LOC_Os01g62750	LOC_Os11g10820	LOC_Os01g62750	LOC_Os01g07790	LOC_Os05g26310	LOC_Os03g05334	LOC_Os03g10950	LOC_Os10g13870	LOC_Os10g10580	LOC_Os01g08464	LOC_Os02g39320	LOC_Os11g14150	LOC_Os02g27594	LOC_Os02g06140	LOC_Os02g42190	LOC_Os10g32970	LOC_Os10g38110	LOC_Os09g19400	LOC_Os04g37810	LOC_Os04g03020	LOC_Os11g12460	LOC_Os10g34920	LOC_Os08g10244	LOC_Os07g26640
LOC_Os05g10570	LOC_Os03g08970	LOC_Os12g27370	LOC_Os02g07360	LOC_Os11g40770	LOC_Os01g45030	LOC_Os05g31690	LOC_Os12g37350	LOC_Os07g22504	LOC_Os02g55710	LOC_Os01g57310	LOC_Os10g36580	LOC_Os02g41650	LOC_Os03g40440	LOC_Os11g02000	LOC_Os10g41999	LOC_Os01g57250	LOC_Os08g41100	LOC_Os01g01350	LOC_Os03g47016	LOC_Os01g53560	LOC_Os05g28100	LOC_Os12g26875	LOC_Os02g39320	LOC_Os11g17290	LOC_Os07g39680	LOC_Os12g39240	LOC_Os04g23040	LOC_Os01g45030	LOC_Os08g08680	LOC_Os05g03960	LOC_Os12g08020
LOC_Os02g36140	LOC_Os01g21990	LOC_Os09g39290	LOC_Os04g27730	LOC_Os02g17060	LOC_Os07g26640	LOC_Os01g64440	LOC_Os12g44050	LOC_Os08g40500	LOC_Os02g41680	LOC_Os04g46990	LOC_Os12g17010	LOC_Os05g26240	LOC_Os05g48560	LOC_Os11g12330	LOC_Os11g40674	LOC_Os02g03670	LOC_Os04g55540	LOC_Os05g04110	LOC_Os07g26640	LOC_Os11g43990	LOC_Os11g40674	LOC_Os12g08020	LOC_Os11g17390	LOC_Os10g12300	LOC_Os03g05450	LOC_Os06g44260	LOC_Os02g53835	LOC_Os01g03340	LOC_Os03g62210	LOC_Os01g07280	LOC_Os01g66610
LOC_Os10g39130	LOC_Os05g45920	LOC_Os11g40920	LOC_Os06g09688	LOC_Os02g57960	LOC_Os03g15070	LOC_Os10g42910	LOC_Os02g21350	LOC_Os02g36210	LOC_Os02g31922	LOC_Os10g21190	LOC_Os03g58300	LOC_Os05g26377	LOC_Os09g38340	LOC_Os10g39130	LOC_Os12g11330	LOC_Os07g48020	LOC_Os03g05450	LOC_Os02g07000	LOC_Os03g12280	LOC_Os11g45850	LOC_Os09g30340	LOC_Os09g36310	LOC_Os09g19500	LOC_Os02g24598	LOC_Os07g03970	LOC_Os01g07260	LOC_Os05g45070	LOC_Os03g57490	LOC_Os12g08020	LOC_Os05g17000	LOC_Os02g11640
LOC_Os01g51370	LOC_Os03g47610	LOC_Os09g39280	LOC_Os02g40200	LOC_Os05g33420	LOC_Os10g20080	LOC_Os06g07560	LOC_Os02g36264	LOC_Os01g02130	LOC_Os11g10850	LOC_Os03g33570	LOC_Os07g03940	LOC_Os05g26386	LOC_Os07g22494	LOC_Os10g42930	LOC_Os04g15600	LOC_Os03g59180	LOC_Os01g08880	LOC_Os09g25060	LOC_Os01g02590	LOC_Os09g16458	LOC_Os01g41450	LOC_Os12g28137	LOC_Os11g02389	LOC_Os10g07080	LOC_Os07g32630	LOC_Os02g38386	LOC_Os02g42810	LOC_Os11g11640	LOC_Os05g26690	LOC_Os10g21264	LOC_Os08g30500
LOC_Os07g49360	LOC_Os08g26870	LOC_Os08g29809	LOC_Os05g47545	LOC_Os01g49360	LOC_Os11g11960	LOC_Os01g12320	LOC_Os11g37960	LOC_Os11g41365	LOC_Os02g41670	LOC_Os11g24140	LOC_Os08g38050	LOC_Os05g26250	LOC_Os07g20110	LOC_Os01g05730	LOC_Os08g26710	LOC_Os01g02790	LOC_Os07g46852	LOC_Os05g24500	LOC_Os10g13870	LOC_Os08g14880	LOC_Os09g25625	LOC_Os05g33420	LOC_Os06g14350	LOC_Os02g28465	LOC_Os05g28090	LOC_Os11g17390	LOC_Os03g49480	LOC_Os04g58000	LOC_Os08g13860	LOC_Os02g13340	LOC_Os01g71800
LOC_Os09g39290	LOC_Os10g25830	LOC_Os04g25740	LOC_Os10g18370	LOC_Os11g10760	LOC_Os04g12060	LOC_Os05g41890	LOC_Os06g23780	LOC_Os02g42810	LOC_Os03g10100	LOC_Os11g47240	LOC_Os01g04770	LOC_Os05g26350	LOC_Os06g11090	LOC_Os11g33000	LOC_Os11g09690	LOC_Os12g26875	LOC_Os06g06550	LOC_Os08g04460	LOC_Os07g34190	LOC_Os04g47720	LOC_Os11g17390	LOC_Os05g04110	LOC_Os04g46892	LOC_Os08g43630	LOC_Os08g10244	LOC_Os01g45030	LOC_Os06g42060	LOC_Os11g02379	LOC_Os04g11640	LOC_Os03g12280	LOC_Os12g28177
LOC_Os10g36260	LOC_Os08g37020	LOC_Os11g22449	LOC_Os12g03660	LOC_Os04g51800	LOC_Os02g50400	LOC_Os11g02290	LOC_Os02g39320	LOC_Os02g24596	LOC_Os07g19120	LOC_Os09g36120	LOC_Os11g41870	LOC_Os05g26460	LOC_Os09g20340	LOC_Os02g36210	LOC_Os03g62210	LOC_Os02g22580	LOC_Os09g19500	LOC_Os02g40200	LOC_Os08g41860	LOC_Os12g27370	LOC_Os10g20080	LOC_Os02g31867	LOC_Os11g18100	LOC_Os03g49480	LOC_Os11g14150	LOC_Os09g04310	LOC_Os06g13230	LOC_Os12g16890	LOC_Os06g08990	LOC_Os11g46870	LOC_Os01g57964
LOC_Os11g18110	LOC_Os01g05060	LOC_Os01g49219	LOC_Os04g42040	LOC_Os11g47910	LOC_Os06g13870	LOC_Os01g56900	LOC_Os09g37967	LOC_Os01g49360	LOC_Os09g31940	LOC_Os06g13160	LOC_Os04g16748	LOC_Os05g26490	LOC_Os03g45210	LOC_Os01g15740	LOC_Os01g05064	LOC_Os01g02590	LOC_Os07g13780	LOC_Os01g49360	LOC_Os07g05365	LOC_Os09g39280	LOC_Os11g02389	LOC_Os02g38386	LOC_Os03g32480	LOC_Os07g39590	LOC_Os01g53390	LOC_Os08g10244	LOC_Os03g22720	LOC_Os12g12560	LOC_Os03g55776	LOC_Os12g19860	LOC_Os08g07910
LOC_Os04g25740	LOC_Os07g46600	LOC_Os08g31569	LOC_Os05g42060	LOC_Os05g13910	LOC_Os06g11290	LOC_Os05g36990	LOC_Os09g28670	LOC_Os10g21190	LOC_Os06g23780	LOC_Os11g23210	LOC_Os02g52220	LOC_Os05g26440	LOC_Os10g15240	LOC_Os05g40630	LOC_Os07g46846	LOC_Os01g08930	LOC_Os01g05064	LOC_Os12g36400	LOC_Os03g08610	LOC_Os10g34150	LOC_Os06g14350	LOC_Os12g38170	LOC_Os07g46846	LOC_Os01g01090	LOC_Os09g28630	LOC_Os01g53390	LOC_Os10g04316	LOC_Os03g16430	LOC_Os12g12220	LOC_Os09g19952	LOC_Os04g16830
LOC_Os06g29640	LOC_Os06g15990	LOC_Os11g40160	LOC_Os02g33030	LOC_Os09g30360	LOC_Os01g55960	LOC_Os06g13160	LOC_Os07g26640	LOC_Os04g02960	LOC_Os03g17070	LOC_Os08g25380	LOC_Os02g37330	LOC_Os05g26480	LOC_Os03g48810	LOC_Os07g33640	LOC_Os12g38670	LOC_Os07g48030	LOC_Os10g30560	LOC_Os03g18300	LOC_Os10g31856	LOC_Os05g39380	LOC_Os11g11640	LOC_Os01g11750	LOC_Os04g16722	LOC_Os01g08890	LOC_Os07g48030	LOC_Os02g52230	LOC_Os02g42210	LOC_Os10g34300	LOC_Os05g26110	LOC_Os04g42095	LOC_Os02g22580
LOC_Os01g65692	LOC_Os05g09580	LOC_Os08g01240	LOC_Os01g08464	LOC_Os06g49770	LOC_Os06g40630	LOC_Os10g34150	LOC_Os09g19952	LOC_Os11g18100	LOC_Os01g02680	LOC_Os02g55920	LOC_Os06g38190	LOC_Os05g26400	LOC_Os01g41370	LOC_Os02g58740	LOC_Os01g11740	LOC_Os11g45840	LOC_Os02g42190	LOC_Os04g12970	LOC_Os04g54280	LOC_Os06g13230	LOC_Os02g39320	LOC_Os03g43970	LOC_Os03g56940	LOC_Os11g36770	LOC_Os04g42020	LOC_Os03g17070	LOC_Os06g48200	LOC_Os11g40674	LOC_Os12g38660	LOC_Os01g65690	LOC_Os01g65200
LOC_Os10g34150	LOC_Os04g54300	LOC_Os08g20480	LOC_Os03g14910	LOC_Os04g15600	LOC_Os11g14150	LOC_Os04g51800	LOC_Os11g17390	LOC_Os11g38480	LOC_Os11g11990	LOC_Os02g16490	LOC_Os01g43990	LOC_Os05g26720	LOC_Os01g44220	LOC_Os03g48430	LOC_Os06g05420	LOC_Os03g58300	LOC_Os03g55776	LOC_Os02g22580	LOC_Os02g04520	LOC_Os01g52810	LOC_Os10g37700	LOC_Os09g30340	LOC_Os12g19381	LOC_Os11g47370	LOC_Os01g02680	LOC_Os12g43410	LOC_Os01g35789	LOC_Os12g43430	LOC_Os11g45840	LOC_Os09g30360	LOC_Os04g50100
LOC_Os06g29630	LOC_Os11g47680	LOC_Os01g53560	LOC_Os08g39640	LOC_Os01g16130	LOC_Os09g24110	LOC_Os07g40810	LOC_Os07g46852	LOC_Os06g38770	LOC_Os07g26020	LOC_Os12g02350	LOC_Os11g46900	LOC_Os04g54270	LOC_Os02g26480	LOC_Os11g05530	LOC_Os08g10130	LOC_Os01g50090	LOC_Os06g45990	LOC_Os02g29980	LOC_Os11g40840	LOC_Os12g05090	LOC_Os07g32640	LOC_Os11g45890	LOC_Os11g11640	LOC_Os01g37720	LOC_Os10g39420	LOC_Os07g02120	LOC_Os07g34290	LOC_Os03g03490	LOC_Os07g03700	LOC_Os11g45180	LOC_Os09g19400
LOC_Os11g20330	LOC_Os05g35470	LOC_Os12g07490	LOC_Os08g01370	LOC_Os05g45700	LOC_Os04g57360	LOC_Os04g11980	LOC_Os11g04894	LOC_Os01g57294	LOC_Os01g43990	LOC_Os04g51350	LOC_Os02g12490	LOC_Os05g26600	LOC_Os10g38630	LOC_Os02g52150	LOC_Os02g11660	LOC_Os02g39320	LOC_Os02g39320	LOC_Os02g08018	LOC_Os08g40550	LOC_Os11g17290	LOC_Os02g01370	LOC_Os12g38660	LOC_Os04g37810	LOC_Os11g12350	LOC_Os01g45030	LOC_Os03g15070	LOC_Os02g27592	LOC_Os11g47530	LOC_Os06g05424	LOC_Os03g47016	LOC_Os01g57968
LOC_Os01g12320	LOC_Os08g43190	LOC_Os02g36140	LOC_Os07g03970	LOC_Os04g53800	LOC_Os10g38710	LOC_Os11g40770	LOC_Os09g31940	LOC_Os03g37340	LOC_Os09g19400	LOC_Os05g32710	LOC_Os09g14800	LOC_Os02g41670	LOC_Os11g37950	LOC_Os08g25430	LOC_Os07g03700	LOC_Os04g29770	LOC_Os12g02340	LOC_Os05g36186	LOC_Os04g58210	LOC_Os10g40614	LOC_Os07g06800	LOC_Os10g18370	LOC_Os02g39795	LOC_Os10g36610	LOC_Os09g26970	LOC_Os04g12970	LOC_Os04g49780	LOC_Os03g55776	LOC_Os02g42160	LOC_Os11g18100	LOC_Os06g45990
LOC_Os12g36070	LOC_Os05g04120	LOC_Os06g19970	LOC_Os09g28680	LOC_Os12g36400	LOC_Os01g22230	LOC_Os01g49370	LOC_Os04g27190	LOC_Os02g57960	LOC_Os07g48030	LOC_Os12g14939	LOC_Os07g26020	LOC_Os04g55540	LOC_Os02g15350	LOC_Os12g20390	LOC_Os03g15080	LOC_Os06g17920	LOC_Os01g49740	LOC_Os08g02380	LOC_Os12g36400	LOC_Os07g32640	LOC_Os02g02870	LOC_Os06g05424	LOC_Os04g02960	LOC_Os01g70850	LOC_Os01g05900	LOC_Os09g25060	LOC_Os01g16450	LOC_Os03g01900	LOC_Os07g11510	LOC_Os05g24500	LOC_Os04g54370
LOC_Os11g18194	LOC_Os09g11160	LOC_Os07g33730	LOC_Os11g05980	LOC_Os01g57294	LOC_Os11g45890	LOC_Os11g45840	LOC_Os05g24500	LOC_Os12g36410	LOC_Os11g25470	LOC_Os01g02790	LOC_Os01g02590	LOC_Os01g49370	LOC_Os08g17160	LOC_Os05g33190	LOC_Os09g19400	LOC_Os02g12490	LOC_Os05g36186	LOC_Os12g38170	LOC_Os06g07932	LOC_Os12g38660	LOC_Os04g55540	LOC_Os04g29770	LOC_Os11g12300	LOC_Os04g29810	LOC_Os04g52820	LOC_Os08g08680	LOC_Os03g02750	LOC_Os04g44550	LOC_Os05g35760	LOC_Os01g08880	LOC_Os07g06800
LOC_Os11g20384	LOC_Os07g34570	LOC_Os11g41365	LOC_Os07g06800	LOC_Os02g38386	LOC_Os11g10760	LOC_Os04g52820	LOC_Os09g07450	LOC_Os11g41680	LOC_Os12g43430	LOC_Os05g42100	LOC_Os04g27730	LOC_Os09g19300	LOC_Os09g25890	LOC_Os02g50740	LOC_Os01g01340	LOC_Os01g59100	LOC_Os03g05360	LOC_Os03g45390	LOC_Os02g35365	LOC_Os04g29810	LOC_Os03g32480	LOC_Os10g38214	LOC_Os09g27220	LOC_Os02g03420	LOC_Os03g47016	LOC_Os12g28150	LOC_Os09g39290	LOC_Os05g39380	LOC_Os06g08032	LOC_Os03g24590	LOC_Os12g16520
LOC_Os11g46950	LOC_Os05g03750	LOC_Os01g42140	LOC_Os07g26640	LOC_Os01g72100	LOC_Os12g12560	LOC_Os09g19952	LOC_Os03g20970	LOC_Os10g41980	LOC_Os12g34064	LOC_Os07g35730	LOC_Os02g42190	LOC_Os02g35365	LOC_Os04g38920	LOC_Os06g42130	LOC_Os05g26720	LOC_Os09g14800	LOC_Os05g47545	LOC_Os10g39010	LOC_Os02g42160	LOC_Os01g11730	LOC_Os09g38090	LOC_Os11g18100	LOC_Os04g57130	LOC_Os02g37330	LOC_Os01g06010	LOC_Os11g02400	LOC_Os12g23780	LOC_Os10g35750	LOC_Os06g38190	LOC_Os12g38540	LOC_Os03g62210
LOC_Os07g11150	LOC_Os02g03040	LOC_Os05g10570	LOC_Os03g07960	LOC_Os03g20970	LOC_Os04g12560	LOC_Os08g13860	LOC_Os11g02389	LOC_Os02g11110	LOC_Os09g30340	LOC_Os02g09980	LOC_Os12g08020	LOC_Os08g13860	LOC_Os02g04130	LOC_Os11g04880	LOC_Os06g37710	LOC_Os05g04110	LOC_Os02g38386	LOC_Os02g11130	LOC_Os01g05585	LOC_Os12g28177	LOC_Os10g13870	LOC_Os03g23000	LOC_Os01g44050	LOC_Os12g43390	LOC_Os03g55776	LOC_Os09g27130	LOC_Os02g48680	LOC_Os07g26640	LOC_Os02g41680	LOC_Os11g10840	LOC_Os05g06910
LOC_Os04g49780	LOC_Os01g59090	LOC_Os06g13110	LOC_Os10g39460	LOC_Os01g50090	LOC_Os09g23908	LOC_Os05g45090	LOC_Os02g13190	LOC_Os11g10840	LOC_Os02g50220	LOC_Os03g37730	LOC_Os06g17920	LOC_Os02g57960	LOC_Os07g26900	LOC_Os10g42910	LOC_Os03g47016	LOC_Os11g46870	LOC_Os10g39400	LOC_Os04g15600	LOC_Os06g08990	LOC_Os04g27330	LOC_Os05g39380	LOC_Os08g13870	LOC_Os10g27110	LOC_Os01g02590	LOC_Os05g39380	LOC_Os01g02680	LOC_Os05g39990	LOC_Os06g50146	LOC_Os04g03050	LOC_Os02g48210	LOC_Os09g14800
LOC_Os03g63010	LOC_Os05g49060	LOC_Os07g06810	LOC_Os02g11130	LOC_Os02g07360	LOC_Os04g15600	LOC_Os03g05460	LOC_Os07g03700	LOC_Os01g13480	LOC_Os10g34920	LOC_Os01g41550	LOC_Os11g14150	LOC_Os12g12230	LOC_Os10g32580	LOC_Os01g12320	LOC_Os04g12080	LOC_Os02g07360	LOC_Os11g10850	LOC_Os08g33810	LOC_Os11g45840	LOC_Os02g01355	LOC_Os04g54830	LOC_Os02g44235	LOC_Os02g42190	LOC_Os09g14800	LOC_Os04g29770	LOC_Os02g42160	LOC_Os10g15240	LOC_Os03g06705	LOC_Os10g41999	LOC_Os10g21190	LOC_Os02g40200
LOC_Os11g40110	LOC_Os04g54500	LOC_Os02g53050	LOC_Os09g19952	LOC_Os02g50400	LOC_Os01g01340	LOC_Os06g44260	LOC_Os11g11640	LOC_Os02g36220	LOC_Os04g42020	LOC_Os09g39280	LOC_Os12g16520	LOC_Os05g42060	LOC_Os03g14180	LOC_Os04g10470	LOC_Os02g01880	LOC_Os02g33030	LOC_Os06g14400	LOC_Os11g35425	LOC_Os01g71040	LOC_Os11g12300	LOC_Os09g30360	LOC_Os08g41860	LOC_Os11g10300	LOC_Os06g17920	LOC_Os11g47436	LOC_Os04g33660	LOC_Os12g31860	LOC_Os10g20020	LOC_Os03g10100	LOC_Os12g38580	LOC_Os03g15070
LOC_Os01g02790	LOC_Os03g56800	LOC_Os11g33320	LOC_Os05g36186	LOC_Os04g11980	LOC_Os11g12080	LOC_Os10g34300	LOC_Os01g45030	LOC_Os07g08160	LOC_Os09g30360	LOC_Os06g13110	LOC_Os02g22580	LOC_Os12g44050	LOC_Os01g35930	LOC_Os07g27780	LOC_Os05g04110	LOC_Os08g37690	LOC_Os03g10070	LOC_Os02g01880	LOC_Os08g01370	LOC_Os02g03420	LOC_Os09g00999	LOC_Os01g08930	LOC_Os03g17060	LOC_Os01g08930	LOC_Os03g12280	LOC_Os09g38772	LOC_Os02g14160	LOC_Os01g05064	LOC_Os12g43410	LOC_Os02g21350	LOC_Os10g04690
LOC_Os01g37720	LOC_Os03g63950	LOC_Os02g58200	LOC_Os04g12560	LOC_Os09g24110	LOC_Os11g37960	LOC_Os02g57960	LOC_Os02g39795	LOC_Os01g57964	LOC_Os02g40200	LOC_Os01g49219	LOC_Os12g43430	LOC_Os01g72610	LOC_Os03g02180	LOC_Os02g40130	LOC_Os08g30500	LOC_Os08g13860	LOC_Os02g01880	LOC_Os11g41870	LOC_Os04g58100	LOC_Os02g05350	LOC_Os10g38710	LOC_Os02g11660	LOC_Os01g12750	LOC_Os11g12050	LOC_Os05g04110	LOC_Os04g42040	LOC_Os01g35580	LOC_Os12g19860	LOC_Os02g06390	LOC_Os11g34980	LOC_Os01g37490
LOC_Os09g14660	LOC_Os11g37200	LOC_Os08g41920	LOC_Os04g41530	LOC_Os01g03360	LOC_Os01g53390	LOC_Os12g36400	LOC_Os02g35440	LOC_Os09g38090	LOC_Os09g28630	LOC_Os01g52810	LOC_Os06g11480	LOC_Os07g09625	LOC_Os10g29274	LOC_Os04g12920	LOC_Os01g08860	LOC_Os12g36410	LOC_Os10g34920	LOC_Os03g23000	LOC_Os12g28137	LOC_Os12g38680	LOC_Os05g04110	LOC_Os07g46846	LOC_Os03g06730	LOC_Os04g38520	LOC_Os07g32880	LOC_Os03g08610	LOC_Os10g38630	LOC_Os08g30500	LOC_Os11g47436	LOC_Os09g25060	LOC_Os03g31160
LOC_Os05g34220	LOC_Os02g49820	LOC_Os11g02630	LOC_Os12g36400	LOC_Os07g46852	LOC_Os03g07960	LOC_Os03g58290	LOC_Os01g50090	LOC_Os09g28630	LOC_Os09g26970	LOC_Os01g62100	LOC_Os11g47436	LOC_Os12g36400	LOC_Os07g28644	LOC_Os11g22449	LOC_Os05g17010	LOC_Os04g39370	LOC_Os10g42299	LOC_Os12g16540	LOC_Os06g17920	LOC_Os12g28150	LOC_Os11g34980	LOC_Os04g57360	LOC_Os07g18162	LOC_Os10g21190	LOC_Os09g38772	LOC_Os01g46370	LOC_Os09g30300	LOC_Os05g38510	LOC_Os08g41860	LOC_Os09g04320	LOC_Os03g45390
LOC_Os01g62100	LOC_Os12g43600	LOC_Os11g10820	LOC_Os03g18470	LOC_Os02g39320	LOC_Os02g07000	LOC_Os09g13610	LOC_Os07g19120	LOC_Os08g02640	LOC_Os01g12750	LOC_Os05g25080	LOC_Os10g13870	LOC_Os06g38770	LOC_Os03g22720	LOC_Os07g32129	LOC_Os10g21250	LOC_Os05g32820	LOC_Os04g53195	LOC_Os10g21190	LOC_Os04g52260	LOC_Os02g01365	LOC_Os12g19470	LOC_Os12g38580	LOC_Os09g39180	LOC_Os06g49780	LOC_Os11g40810	LOC_Os02g48220	LOC_Os09g19280	LOC_Os03g31134	LOC_Os06g06550	LOC_Os05g26386	LOC_Os06g11480
LOC_Os04g01610	LOC_Os01g43120	LOC_Os03g37350	LOC_Os01g04120	LOC_Os09g23908	LOC_Os03g60780	LOC_Os12g37350	LOC_Os07g08150	LOC_Os05g45090	LOC_Os02g42570	LOC_Os10g04860	LOC_Os11g12050	LOC_Os09g30360	LOC_Os05g33150	LOC_Os09g27744	LOC_Os09g14800	LOC_Os12g08020	LOC_Os05g42060	LOC_Os05g35274	LOC_Os04g46894	LOC_Os11g12320	LOC_Os07g32880	LOC_Os07g06800	LOC_Os12g42884	LOC_Os11g46900	LOC_Os04g38520	LOC_Os09g19400	LOC_Os01g02960	LOC_Os03g12280	LOC_Os03g18470	LOC_Os12g38720	LOC_Os01g01115
LOC_Os11g10570	LOC_Os03g52640	LOC_Os12g43390	LOC_Os03g10070	LOC_Os04g41550	LOC_Os03g27550	LOC_Os02g35365	LOC_Os09g16449	LOC_Os03g10100	LOC_Os03g43970	LOC_Os11g40160	LOC_Os08g08680	LOC_Os12g12560	LOC_Os05g26770	LOC_Os01g40190	LOC_Os01g65200	LOC_Os09g25060	LOC_Os07g06800	LOC_Os06g45990	LOC_Os04g54370	LOC_Os02g05360	LOC_Os04g42020	LOC_Os02g01880	LOC_Os01g50090	LOC_Os06g11480	LOC_Os07g36140	LOC_Os05g24500	LOC_Os08g31760	LOC_Os03g55250	LOC_Os04g55790	LOC_Os09g36310	LOC_Os04g12530
LOC_Os08g05990	LOC_Os03g56840	LOC_Os12g11610	LOC_Os02g55770	LOC_Os11g37960	LOC_Os04g12970	LOC_Os07g31300	LOC_Os03g05460	LOC_Os09g19400	LOC_Os04g27730	LOC_Os11g24800	LOC_Os11g11950	LOC_Os01g59700	LOC_Os12g38660	LOC_Os02g54930	LOC_Os04g53160	LOC_Os08g10244	LOC_Os01g02600	LOC_Os07g49410	LOC_Os04g53160	LOC_Os12g28570	LOC_Os07g08160	LOC_Os07g46852	LOC_Os11g14150	LOC_Os01g50420	LOC_Os01g01920	LOC_Os12g38540	LOC_Os10g40700	LOC_Os04g11640	LOC_Os02g01880	LOC_Os02g06215	LOC_Os07g34190
LOC_Os11g48060	LOC_Os01g66500	LOC_Os04g39380	LOC_Os07g29200	LOC_Os06g38770	LOC_Os02g17060	LOC_Os05g33430	LOC_Os10g34300	LOC_Os06g38190	LOC_Os02g55729	LOC_Os12g22810	LOC_Os06g09020	LOC_Os07g11360	LOC_Os02g41630	LOC_Os11g43990	LOC_Os10g04690	LOC_Os06g38190	LOC_Os07g47640	LOC_Os01g05585	LOC_Os12g08020	LOC_Os01g16240	LOC_Os06g11480	LOC_Os02g01560	LOC_Os11g37960	LOC_Os12g16520	LOC_Os11g09820	LOC_Os08g41860	LOC_Os06g16919	LOC_Os07g46852	LOC_Os03g16430	LOC_Os06g09020	LOC_Os02g42585
LOC_Os05g30190	LOC_Os01g59980	LOC_Os04g02970	LOC_Os01g02680	LOC_Os01g01550	LOC_Os07g03700	LOC_Os02g06180	LOC_Os04g12060	LOC_Os01g57968	LOC_Os01g53390	LOC_Os04g30110	LOC_Os01g08930	LOC_Os03g30750	LOC_Os12g28150	LOC_Os01g49370	LOC_Os05g06910	LOC_Os09g38772	LOC_Os04g52606	LOC_Os02g36220	LOC_Os01g08464	LOC_Os11g40760	LOC_Os02g10380	LOC_Os09g38772	LOC_Os04g12970	LOC_Os12g08020	LOC_Os09g30360	LOC_Os06g01950	LOC_Os11g29140	LOC_Os04g12960	LOC_Os02g39320	LOC_Os02g39795	LOC_Os10g21230
LOC_Os01g15740	LOC_Os08g42560	LOC_Os07g26660	LOC_Os03g08114	LOC_Os11g45840	LOC_Os01g65080	LOC_Os12g44050	LOC_Os03g05840	LOC_Os02g31867	LOC_Os02g06140	LOC_Os04g16748	LOC_Os01g57294	LOC_Os01g05585	LOC_Os02g41650	LOC_Os05g33560	LOC_Os04g53780	LOC_Os05g04000	LOC_Os02g03294	LOC_Os06g38770	LOC_Os04g52606	LOC_Os11g47370	LOC_Os01g44050	LOC_Os12g37350	LOC_Os05g32130	LOC_Os01g67820	LOC_Os01g12750	LOC_Os04g41540	LOC_Os07g39390	LOC_Os09g00999	LOC_Os07g18120	LOC_Os12g28137	LOC_Os01g04130
LOC_Os08g17820	LOC_Os06g44230	LOC_Os02g37290	LOC_Os01g09370	LOC_Os06g45200	LOC_Os03g21400	LOC_Os11g37960	LOC_Os02g55729	LOC_Os11g45840	LOC_Os01g45030	LOC_Os12g11610	LOC_Os08g26710	LOC_Os04g51800	LOC_Os12g43390	LOC_Os02g01275	LOC_Os06g08990	LOC_Os03g19670	LOC_Os11g11960	LOC_Os04g38410	LOC_Os01g16130	LOC_Os03g22720	LOC_Os06g49780	LOC_Os01g01590	LOC_Os03g12238	LOC_Os02g12490	LOC_Os10g35760	LOC_Os11g41680	LOC_Os11g39310	LOC_Os01g42160	LOC_Os12g33210	LOC_Os04g51454	LOC_Os09g25625
LOC_Os10g36703	LOC_Os08g04450	LOC_Os02g55710	LOC_Os12g12560	LOC_Os06g13870	LOC_Os01g11740	LOC_Os11g10760	LOC_Os02g50400	LOC_Os10g38214	LOC_Os10g21250	LOC_Os11g10820	LOC_Os05g04110	LOC_Os01g57964	LOC_Os07g11510	LOC_Os11g10880	LOC_Os02g38386	LOC_Os03g03490	LOC_Os05g06910	LOC_Os06g01950	LOC_Os06g11480	LOC_Os11g19149	LOC_Os06g13870	LOC_Os10g38470	LOC_Os04g43770	LOC_Os03g05450	LOC_Os02g21350	LOC_Os09g36310	LOC_Os11g43990	LOC_Os11g38930	LOC_Os01g07930	LOC_Os07g40810	LOC_Os11g45864
LOC_Os07g30240	LOC_Os07g30800	LOC_Os02g03420	LOC_Os10g42790	LOC_Os10g35750	LOC_Os02g30100	LOC_Os05g13910	LOC_Os01g72130	LOC_Os04g01660	LOC_Os10g38214	LOC_Os02g41630	LOC_Os08g07910	LOC_Os02g07360	LOC_Os04g02970	LOC_Os08g44780	LOC_Os12g16520	LOC_Os12g43430	LOC_Os01g61680	LOC_Os12g28710	LOC_Os12g44050	LOC_Os09g29270	LOC_Os07g05365	LOC_Os07g03750	LOC_Os09g07450	LOC_Os10g36580	LOC_Os12g08020	LOC_Os09g39240	LOC_Os01g18744	LOC_Os12g33210	LOC_Os08g07910	LOC_Os01g46260	LOC_Os01g09384
LOC_Os11g01690	LOC_Os07g32590	LOC_Os11g48050	LOC_Os11g11640	LOC_Os08g01370	LOC_Os02g55670	LOC_Os02g40200	LOC_Os12g19381	LOC_Os02g17340	LOC_Os10g39420	LOC_Os02g42570	LOC_Os04g29770	LOC_Os08g32150	LOC_Os05g26480	LOC_Os02g14890	LOC_Os11g45890	LOC_Os11g45864	LOC_Os03g17170	LOC_Os03g20970	LOC_Os04g53800	LOC_Os09g39290	LOC_Os04g29770	LOC_Os01g64690	LOC_Os02g51900	LOC_Os11g45840	LOC_Os11g31620	LOC_Os01g67820	LOC_Os01g02130	LOC_Os03g04750	LOC_Os11g12460	LOC_Os06g51060	LOC_Os08g37690
LOC_Os06g09900	LOC_Os03g05806	LOC_Os07g01780	LOC_Os11g24500	LOC_Os06g11280	LOC_Os09g19500	LOC_Os09g26300	LOC_Os06g51050	LOC_Os12g36630	LOC_Os01g57964	LOC_Os10g38229	LOC_Os11g45840	LOC_Os10g41980	LOC_Os08g38050	LOC_Os03g30080	LOC_Os12g19860	LOC_Os04g49530	LOC_Os11g11990	LOC_Os02g58540	LOC_Os04g16722	LOC_Os04g36630	LOC_Os02g38386	LOC_Os10g34920	LOC_Os01g21310	LOC_Os02g39320	LOC_Os05g47545	LOC_Os02g12490	LOC_Os10g12300	LOC_Os07g07709	LOC_Os07g36690	LOC_Os05g33400	LOC_Os04g29770
LOC_Os07g35730	LOC_Os02g36450	LOC_Os09g19380	LOC_Os05g50600	LOC_Os06g51060	LOC_Os05g33400	LOC_Os06g51050	LOC_Os11g06900	LOC_Os11g05935	LOC_Os11g10840	LOC_Os02g03420	LOC_Os01g08860	LOC_Os03g62210	LOC_Os12g17030	LOC_Os04g48484	LOC_Os08g41860	LOC_Os01g05064	LOC_Os07g05365	LOC_Os08g37690	LOC_Os06g45990	LOC_Os01g41710	LOC_Os08g10440	LOC_Os02g03430	LOC_Os05g40285	LOC_Os03g47016	LOC_Os01g34880	LOC_Os11g12080	LOC_Os01g02780	LOC_Os01g01302	LOC_Os04g30620	LOC_Os11g17390	LOC_Os01g49360
LOC_Os01g55090	LOC_Os03g43420	LOC_Os01g02840	LOC_Os04g36730	LOC_Os11g12050	LOC_Os11g18100	LOC_Os07g03700	LOC_Os06g39050	LOC_Os10g34920	LOC_Os10g35710	LOC_Os01g02840	LOC_Os12g38720	LOC_Os05g26750	LOC_Os07g33988	LOC_Os10g34150	LOC_Os11g04894	LOC_Os10g18370	LOC_Os04g41530	LOC_Os06g09688	LOC_Os01g08930	LOC_Os01g65110	LOC_Os11g48030	LOC_Os02g17060	LOC_Os02g13220	LOC_Os03g03490	LOC_Os11g46900	LOC_Os04g57360	LOC_Os10g09200	LOC_Os06g45990	LOC_Os02g30100	LOC_Os01g02580	LOC_Os10g21254
LOC_Os05g38530	LOC_Os11g32880	LOC_Os10g38229	LOC_Os08g30500	LOC_Os05g39374	LOC_Os11g02379	LOC_Os01g16130	LOC_Os01g55960	LOC_Os09g19500	LOC_Os03g55776	LOC_Os02g37290	LOC_Os02g01880	LOC_Os01g61190	LOC_Os01g05630	LOC_Os01g40070	LOC_Os01g51870	LOC_Os06g01950	LOC_Os06g07932	LOC_Os08g16830	LOC_Os03g22380	LOC_Os01g40070	LOC_Os03g17070	LOC_Os01g70840	LOC_Os07g03700	LOC_Os02g22580	LOC_Os05g36186	LOC_Os12g38580	LOC_Os01g60770	LOC_Os06g06550	LOC_Os01g05630	LOC_Os07g11410	LOC_Os02g37770
LOC_Os01g63380	LOC_Os03g60840	LOC_Os02g11700	LOC_Os05g04110	LOC_Os12g26875	LOC_Os02g11130	LOC_Os04g10000	LOC_Os07g13780	LOC_Os02g06140	LOC_Os03g45779	LOC_Os05g16980	LOC_Os03g06705	LOC_Os01g72100	LOC_Os02g37780	LOC_Os09g17190	LOC_Os01g66610	LOC_Os06g08032	LOC_Os01g59530	LOC_Os08g07910	LOC_Os04g53830	LOC_Os11g45864	LOC_Os12g08020	LOC_Os08g41600	LOC_Os04g44354	LOC_Os12g06220	LOC_Os08g13860	LOC_Os02g03430	LOC_Os12g20390	LOC_Os01g07930	LOC_Os05g26350	LOC_Os11g45840	LOC_Os04g53160
LOC_Os11g41710	LOC_Os05g49220	LOC_Os02g37280	LOC_Os07g08160	LOC_Os04g10000	LOC_Os06g39050	LOC_Os04g27730	LOC_Os03g07960	LOC_Os11g40840	LOC_Os12g11330	LOC_Os10g39420	LOC_Os11g40674	LOC_Os05g39380	LOC_Os07g07770	LOC_Os01g57270	LOC_Os01g45030	LOC_Os11g05980	LOC_Os11g31620	LOC_Os10g32300	LOC_Os04g38410	LOC_Os01g08880	LOC_Os09g19952	LOC_Os05g28100	LOC_Os01g59100	LOC_Os06g38190	LOC_Os10g34920	LOC_Os05g36186	LOC_Os06g49770	LOC_Os04g29770	LOC_Os11g47910	LOC_Os04g45600	LOC_Os07g18120
LOC_Os08g41920	LOC_Os09g04160	LOC_Os11g10850	LOC_Os01g37490	LOC_Os03g37340	LOC_Os03g40390	LOC_Os04g16722	LOC_Os03g08114	LOC_Os04g27730	LOC_Os08g01370	LOC_Os01g07790	LOC_Os07g32880	LOC_Os02g12490	LOC_Os07g18162	LOC_Os11g17290	LOC_Os11g18100	LOC_Os11g11950	LOC_Os01g50070	LOC_Os09g04310	LOC_Os10g34300	LOC_Os02g12490	LOC_Os02g35329	LOC_Os01g67820	LOC_Os06g40630	LOC_Os02g03294	LOC_Os01g13490	LOC_Os12g43430	LOC_Os10g04130	LOC_Os02g40200	LOC_Os02g01550	LOC_Os09g37967	LOC_Os12g43410
LOC_Os01g57599	LOC_Os07g43810	LOC_Os02g37320	LOC_Os08g37020	LOC_Os10g27110	LOC_Os07g31300	LOC_Os03g21540	LOC_Os07g34190	LOC_Os12g26875	LOC_Os02g55670	LOC_Os11g24460	LOC_Os10g04690	LOC_Os01g57294	LOC_Os10g20060	LOC_Os03g44740	LOC_Os03g45390	LOC_Os11g40840	LOC_Os09g38772	LOC_Os04g58210	LOC_Os09g36260	LOC_Os09g30340	LOC_Os06g40630	LOC_Os08g37020	LOC_Os11g07930	LOC_Os06g01950	LOC_Os01g70830	LOC_Os04g58200	LOC_Os05g50990	LOC_Os10g13870	LOC_Os01g05900	LOC_Os05g36186	LOC_Os02g13340
LOC_Os03g22780	LOC_Os02g18940	LOC_Os08g37010	LOC_Os04g53630	LOC_Os04g58110	LOC_Os02g07360	LOC_Os01g57964	LOC_Os04g16722	LOC_Os02g42585	LOC_Os11g31620	LOC_Os07g01780	LOC_Os05g26720	LOC_Os07g38540	LOC_Os04g27330	LOC_Os03g35560	LOC_Os05g26377	LOC_Os02g03430	LOC_Os04g54370	LOC_Os08g37020	LOC_Os03g23000	LOC_Os12g08020	LOC_Os02g22580	LOC_Os03g03490	LOC_Os11g24460	LOC_Os12g07380	LOC_Os11g34980	LOC_Os05g44600	LOC_Os10g36980	LOC_Os10g38470	LOC_Os10g04690	LOC_Os04g54310	LOC_Os08g13860
LOC_Os12g27370	LOC_Os01g65400	LOC_Os07g06800	LOC_Os04g02960	LOC_Os02g06530	LOC_Os08g32085	LOC_Os03g05840	LOC_Os01g01520	LOC_Os01g03360	LOC_Os11g11640	LOC_Os05g05640	LOC_Os04g53780	LOC_Os11g46900	LOC_Os03g01490	LOC_Os09g25880	LOC_Os06g49770	LOC_Os01g49360	LOC_Os09g25070	LOC_Os11g05980	LOC_Os01g53390	LOC_Os11g45840	LOC_Os04g38420	LOC_Os04g10000	LOC_Os08g44410	LOC_Os01g70830	LOC_Os06g11480	LOC_Os02g42580	LOC_Os12g16524	LOC_Os05g48230	LOC_Os02g37770	LOC_Os04g38410	LOC_Os04g54010
LOC_Os11g25240	LOC_Os12g10190	LOC_Os01g49360	LOC_Os02g37770	LOC_Os03g07440	LOC_Os05g47545	LOC_Os05g39380	LOC_Os04g30620	LOC_Os03g62210	LOC_Os11g04894	LOC_Os02g58260	LOC_Os05g28100	LOC_Os04g54310	LOC_Os03g08050	LOC_Os11g20310	LOC_Os06g38800	LOC_Os03g01900	LOC_Os02g50060	LOC_Os03g16430	LOC_Os11g11990	LOC_Os09g16449	LOC_Os05g41630	LOC_Os06g17920	LOC_Os01g57990	LOC_Os04g29770	LOC_Os08g39640	LOC_Os03g05360	LOC_Os04g48484	LOC_Os10g37160	LOC_Os07g33898	LOC_Os07g46852	LOC_Os06g07932
LOC_Os04g24580	LOC_Os03g57840	LOC_Os11g10840	LOC_Os03g45390	LOC_Os03g05880	LOC_Os10g27110	LOC_Os06g38770	LOC_Os06g40630	LOC_Os01g16130	LOC_Os02g21350	LOC_Os02g41650	LOC_Os04g26870	LOC_Os03g17070	LOC_Os11g12350	LOC_Os02g42570	LOC_Os04g37480	LOC_Os02g40200	LOC_Os07g27960	LOC_Os01g37490	LOC_Os11g31700	LOC_Os05g39374	LOC_Os11g12350	LOC_Os12g43410	LOC_Os02g51470	LOC_Os05g13910	LOC_Os05g04000	LOC_Os03g61950	LOC_Os10g10580	LOC_Os11g11990	LOC_Os09g25060	LOC_Os01g08930	LOC_Os09g29200
LOC_Os04g24110	LOC_Os04g50990	LOC_Os04g51800	LOC_Os05g41050	LOC_Os01g06580	LOC_Os02g22120	LOC_Os12g34064	LOC_Os10g32970	LOC_Os01g72130	LOC_Os05g39380	LOC_Os02g38804	LOC_Os05g47545	LOC_Os09g25625	LOC_Os09g30412	LOC_Os04g30110	LOC_Os01g04130	LOC_Os01g02560	LOC_Os08g41860	LOC_Os01g05900	LOC_Os01g65690	LOC_Os11g40770	LOC_Os09g37967	LOC_Os07g03700	LOC_Os02g50210	LOC_Os09g38772	LOC_Os08g10430	LOC_Os11g09820	LOC_Os01g46350	LOC_Os01g01060	LOC_Os01g01520	LOC_Os01g02590	LOC_Os02g30100
LOC_Os04g38250	LOC_Os08g41090	LOC_Os07g26640	LOC_Os08g41100	LOC_Os03g57490	LOC_Os09g00999	LOC_Os04g53780	LOC_Os11g17530	LOC_Os10g21250	LOC_Os10g41999	LOC_Os09g36244	LOC_Os05g13940	LOC_Os05g26620	LOC_Os10g39420	LOC_Os02g35347	LOC_Os09g37967	LOC_Os03g14910	LOC_Os12g10720	LOC_Os02g21350	LOC_Os01g22249	LOC_Os02g22580	LOC_Os02g21350	LOC_Os10g13870	LOC_Os01g55960	LOC_Os02g03430	LOC_Os08g41100	LOC_Os11g10800	LOC_Os02g20200	LOC_Os09g36470	LOC_Os01g42160	LOC_Os10g34300	LOC_Os10g41999
LOC_Os02g34410	LOC_Os09g03630	LOC_Os07g08150	LOC_Os06g50870	LOC_Os11g31700	LOC_Os12g36410	LOC_Os04g52250	LOC_Os03g15070	LOC_Os05g13940	LOC_Os04g12560	LOC_Os11g12080	LOC_Os12g28177	LOC_Os12g26875	LOC_Os05g48220	LOC_Os03g37350	LOC_Os09g31940	LOC_Os10g21250	LOC_Os03g25080	LOC_Os09g39180	LOC_Os04g10000	LOC_Os12g26875	LOC_Os01g21310	LOC_Os12g36400	LOC_Os10g38150	LOC_Os01g16130	LOC_Os03g03750	LOC_Os11g40840	LOC_Os06g10355	LOC_Os01g05585	LOC_Os03g27550	LOC_Os01g07780	LOC_Os04g12080
LOC_Os01g11240	LOC_Os01g20110	LOC_Os02g57960	LOC_Os06g39912	LOC_Os07g26020	LOC_Os09g16449	LOC_Os09g25060	LOC_Os04g10000	LOC_Os11g37960	LOC_Os08g41860	LOC_Os11g01450	LOC_Os01g70840	LOC_Os01g42160	LOC_Os04g44570	LOC_Os11g12300	LOC_Os10g08010	LOC_Os03g10100	LOC_Os04g53160	LOC_Os03g61530	LOC_Os05g04000	LOC_Os12g19860	LOC_Os04g31804	LOC_Os10g27110	LOC_Os03g15070	LOC_Os10g04690	LOC_Os11g45840	LOC_Os02g56930	LOC_Os02g20690	LOC_Os02g12490	LOC_Os06g50146	LOC_Os03g14910	LOC_Os02g41630
LOC_Os10g32810	LOC_Os11g44810	LOC_Os11g38480	LOC_Os11g45840	LOC_Os02g12490	LOC_Os02g52220	LOC_Os08g30500	LOC_Os08g44410	LOC_Os01g08130	LOC_Os02g41650	LOC_Os01g01170	LOC_Os04g55540	LOC_Os04g32810	LOC_Os11g02424	LOC_Os11g10820	LOC_Os08g13860	LOC_Os03g22180	LOC_Os11g02410	LOC_Os12g19460	LOC_Os07g08150	LOC_Os07g32620	LOC_Os09g07450	LOC_Os01g06580	LOC_Os07g13780	LOC_Os03g53000	LOC_Os10g40555	LOC_Os09g19952	LOC_Os07g06850	LOC_Os06g51060	LOC_Os01g50032	LOC_Os03g03490	LOC_Os07g46846
LOC_Os07g37420	LOC_Os06g45980	LOC_Os01g57294	LOC_Os06g01950	LOC_Os10g21240	LOC_Os01g72620	LOC_Os10g21254	LOC_Os11g10310	LOC_Os09g30340	LOC_Os11g40810	LOC_Os04g26380	LOC_Os08g41590	LOC_Os02g09290	LOC_Os05g50570	LOC_Os05g26440	LOC_Os12g06220	LOC_Os03g31134	LOC_Os09g34160	LOC_Os05g42060	LOC_Os01g50420	LOC_Os01g71800	LOC_Os11g47436	LOC_Os06g11480	LOC_Os12g02340	LOC_Os02g37290	LOC_Os04g29810	LOC_Os07g31300	LOC_Os10g36260	LOC_Os01g09430	LOC_Os03g56940	LOC_Os02g44235	LOC_Os02g01880
LOC_Os03g14730	LOC_Os12g36420	LOC_Os08g13860	LOC_Os07g07719	LOC_Os09g30340	LOC_Os11g46900	LOC_Os10g21250	LOC_Os02g42190	LOC_Os04g57360	LOC_Os12g01150	LOC_Os02g11700	LOC_Os08g10244	LOC_Os02g41630	LOC_Os02g35347	LOC_Os12g11610	LOC_Os11g29960	LOC_Os10g42790	LOC_Os12g26875	LOC_Os06g09020	LOC_Os04g41530	LOC_Os08g13860	LOC_Os03g21419	LOC_Os03g58890	LOC_Os11g09690	LOC_Os01g50090	LOC_Os01g34900	LOC_Os07g48770	LOC_Os09g32510	LOC_Os06g22070	LOC_Os01g56960	LOC_Os07g11360	LOC_Os10g20390
LOC_Os05g11010	LOC_Os05g49130	LOC_Os09g19952	LOC_Os03g22190	LOC_Os09g19952	LOC_Os12g19460	LOC_Os01g72090	LOC_Os03g60790	LOC_Os11g17504	LOC_Os07g35640	LOC_Os06g51470	LOC_Os12g26875	LOC_Os12g01150	LOC_Os01g11730	LOC_Os01g02840	LOC_Os02g13190	LOC_Os08g04460	LOC_Os01g37490	LOC_Os10g34920	LOC_Os04g26870	LOC_Os01g49370	LOC_Os07g01770	LOC_Os11g12300	LOC_Os12g38720	LOC_Os01g57294	LOC_Os01g70850	LOC_Os08g13870	LOC_Os01g36060	LOC_Os02g05360	LOC_Os01g09430	LOC_Os02g22580	LOC_Os03g10100
LOC_Os08g20590	LOC_Os04g52100	LOC_Os11g45840	LOC_Os05g04600	LOC_Os03g62210	LOC_Os01g12750	LOC_Os05g16980	LOC_Os02g50210	LOC_Os12g11330	LOC_Os06g38190	LOC_Os02g01332	LOC_Os09g31940	LOC_Os03g27550	LOC_Os01g01930	LOC_Os05g33420	LOC_Os12g26875	LOC_Os06g11480	LOC_Os11g34980	LOC_Os03g43970	LOC_Os11g34980	LOC_Os01g25990	LOC_Os11g06900	LOC_Os12g03650	LOC_Os11g02410	LOC_Os01g09510	LOC_Os11g10840	LOC_Os01g22249	LOC_Os10g04270	LOC_Os04g55540	LOC_Os06g50600	LOC_Os01g02570	LOC_Os10g21250
LOC_Os01g02370	LOC_Os07g06940	LOC_Os03g37340	LOC_Os02g58540	LOC_Os01g45030	LOC_Os06g44260	LOC_Os03g58320	LOC_Os10g34910	LOC_Os07g26020	LOC_Os02g20330	LOC_Os12g38660	LOC_Os12g38580	LOC_Os11g45840	LOC_Os01g51634	LOC_Os02g03420	LOC_Os03g10100	LOC_Os02g56970	LOC_Os03g13290	LOC_Os03g55250	LOC_Os03g37340	LOC_Os04g55540	LOC_Os11g01450	LOC_Os04g53630	LOC_Os03g17170	LOC_Os04g52820	LOC_Os01g05800	LOC_Os06g48180	LOC_Os02g47810	LOC_Os09g16449	LOC_Os11g07930	LOC_Os01g59700	LOC_Os08g01970
LOC_Os07g49140	LOC_Os03g29540	LOC_Os08g02640	LOC_Os05g45700	LOC_Os07g03700	LOC_Os04g42040	LOC_Os02g35347	LOC_Os12g02340	LOC_Os04g53850	LOC_Os03g03070	LOC_Os05g26386	LOC_Os11g29960	LOC_Os11g38480	LOC_Os11g12300	LOC_Os03g60800	LOC_Os01g01115	LOC_Os03g16440	LOC_Os02g51810	LOC_Os10g41980	LOC_Os10g30550	LOC_Os08g08680	LOC_Os02g01340	LOC_Os03g47016	LOC_Os05g41630	LOC_Os12g43430	LOC_Os01g65260	LOC_Os02g50050	LOC_Os11g39190	LOC_Os02g55670	LOC_Os04g11980	LOC_Os03g14110	LOC_Os11g45924
LOC_Os06g19130	LOC_Os04g55050	LOC_Os06g38770	LOC_Os07g27980	LOC_Os11g41870	LOC_Os06g45210	LOC_Os05g33420	LOC_Os05g36186	LOC_Os08g01370	LOC_Os09g19300	LOC_Os12g12470	LOC_Os02g03430	LOC_Os04g53800	LOC_Os01g41800	LOC_Os12g12470	LOC_Os04g54010	LOC_Os10g20390	LOC_Os12g36400	LOC_Os04g50110	LOC_Os03g48780	LOC_Os06g09020	LOC_Os12g28710	LOC_Os03g08999	LOC_Os07g38950	LOC_Os02g31867	LOC_Os03g07530	LOC_Os04g53780	LOC_Os04g38320	LOC_Os05g27010	LOC_Os04g53800	LOC_Os05g46520	LOC_Os03g56940
LOC_Os04g01740	LOC_Os04g54380	LOC_Os11g40770	LOC_Os06g06180	LOC_Os02g22580	LOC_Os07g38950	LOC_Os04g16748	LOC_Os10g27110	LOC_Os02g30100	LOC_Os11g09820	LOC_Os10g21240	LOC_Os04g14200	LOC_Os02g55729	LOC_Os02g31924	LOC_Os05g26750	LOC_Os12g12470	LOC_Os02g01560	LOC_Os04g24414	LOC_Os07g26640	LOC_Os02g07000	LOC_Os01g08930	LOC_Os08g32150	LOC_Os01g49360	LOC_Os01g70830	LOC_Os02g39870	LOC_Os10g33190	LOC_Os03g47016	LOC_Os01g05560	LOC_Os02g01560	LOC_Os12g44050	LOC_Os02g52230	LOC_Os10g08010
LOC_Os03g57240	LOC_Os05g48200	LOC_Os12g43430	LOC_Os08g40580	LOC_Os01g49580	LOC_Os01g41800	LOC_Os05g17010	LOC_Os04g57130	LOC_Os07g35640	LOC_Os01g49360	LOC_Os04g54310	LOC_Os07g46846	LOC_Os02g22580	LOC_Os02g11700	LOC_Os12g28570	LOC_Os02g42585	LOC_Os04g54370	LOC_Os04g31790	LOC_Os08g40550	LOC_Os07g48030	LOC_Os04g52250	LOC_Os12g36410	LOC_Os04g55540	LOC_Os04g12060	LOC_Os09g25070	LOC_Os03g15530	LOC_Os01g07890	LOC_Os02g18540	LOC_Os09g19954	LOC_Os06g22070	LOC_Os01g40940	LOC_Os12g38660
LOC_Os01g65030	LOC_Os02g49880	LOC_Os09g25060	LOC_Os05g48230	LOC_Os01g43990	LOC_Os03g32480	LOC_Os03g50270	LOC_Os05g39374	LOC_Os03g57149	LOC_Os06g01950	LOC_Os01g70840	LOC_Os06g05424	LOC_Os07g45120	LOC_Os12g19460	LOC_Os02g38804	LOC_Os10g32405	LOC_Os12g07380	LOC_Os04g53830	LOC_Os01g46370	LOC_Os09g30360	LOC_Os02g06140	LOC_Os05g05610	LOC_Os04g37490	LOC_Os01g71180	LOC_Os07g39680	LOC_Os01g57599	LOC_Os12g42876	LOC_Os11g20310	LOC_Os03g18580	LOC_Os07g07719	LOC_Os01g05585	LOC_Os04g26870
LOC_Os07g32020	LOC_Os04g54320	LOC_Os06g38190	LOC_Os10g34920	LOC_Os10g34300	LOC_Os03g08114	LOC_Os01g63480	LOC_Os07g31300	LOC_Os08g30500	LOC_Os05g36186	LOC_Os03g58290	LOC_Os04g27340	LOC_Os12g07500	LOC_Os02g29150	LOC_Os02g52220	LOC_Os11g40840	LOC_Os07g03970	LOC_Os08g10244	LOC_Os04g57360	LOC_Os07g04430	LOC_Os12g38720	LOC_Os05g47545	LOC_Os12g44050	LOC_Os02g01550	LOC_Os09g30330	LOC_Os09g26820	LOC_Os12g38720	LOC_Os08g06415	LOC_Os11g34980	LOC_Os10g02230	LOC_Os06g44260	LOC_Os07g03700
LOC_Os03g45710	LOC_Os11g06750	LOC_Os05g13910	LOC_Os11g04894	LOC_Os12g44050	LOC_Os02g06530	LOC_Os02g32120	LOC_Os09g25625	LOC_Os04g32810	LOC_Os09g28670	LOC_Os03g64030	LOC_Os05g26377	LOC_Os10g33140	LOC_Os03g18260	LOC_Os01g11730	LOC_Os04g54370	LOC_Os01g43980	LOC_Os02g57965	LOC_Os01g54590	LOC_Os01g01590	LOC_Os08g07910	LOC_Os02g52230	LOC_Os10g25150	LOC_Os07g06800	LOC_Os04g39370	LOC_Os03g02330	LOC_Os12g38170	LOC_Os07g48520	LOC_Os12g07020	LOC_Os03g31134	LOC_Os06g38770	LOC_Os09g30360
LOC_Os02g45760	LOC_Os08g37700	LOC_Os08g30500	LOC_Os05g39240	LOC_Os03g58300	LOC_Os01g71180	LOC_Os03g28250	LOC_Os03g47016	LOC_Os01g02680	LOC_Os11g29960	LOC_Os06g43150	LOC_Os09g28670	LOC_Os12g22810	LOC_Os07g38540	LOC_Os10g36580	LOC_Os06g50679	LOC_Os11g38480	LOC_Os03g08999	LOC_Os04g16722	LOC_Os12g05010	LOC_Os02g07360	LOC_Os04g12060	LOC_Os05g24500	LOC_Os04g30620	LOC_Os02g38160	LOC_Os03g58580	LOC_Os12g17030	LOC_Os11g01990	LOC_Os03g18470	LOC_Os09g36470	LOC_Os06g05420	LOC_Os04g37480
LOC_Os09g19140	LOC_Os04g46310	LOC_Os01g61190	LOC_Os01g01050	LOC_Os06g02144	LOC_Os01g71040	LOC_Os03g10950	LOC_Os04g46892	LOC_Os10g38470	LOC_Os11g44990	LOC_Os12g28137	LOC_Os11g45890	LOC_Os04g28420	LOC_Os02g03420	LOC_Os05g26400	LOC_Os06g45990	LOC_Os06g45990	LOC_Os03g04110	LOC_Os01g49740	LOC_Os03g53000	LOC_Os02g02870	LOC_Os04g27340	LOC_Os09g07450	LOC_Os04g42020	LOC_Os05g03960	LOC_Os02g14790	LOC_Os04g53680	LOC_Os06g06250	LOC_Os12g02385	LOC_Os07g08150	LOC_Os08g13860	LOC_Os05g25880
LOC_Os03g25080	LOC_Os05g05480	LOC_Os12g11980	LOC_Os04g44550	LOC_Os04g14200	LOC_Os10g34910	LOC_Os04g20330	LOC_Os11g24460	LOC_Os02g12490	LOC_Os03g57149	LOC_Os09g34090	LOC_Os08g13860	LOC_Os04g55520	LOC_Os05g26720	LOC_Os05g26310	LOC_Os04g12530	LOC_Os01g57964	LOC_Os01g71180	LOC_Os02g38386	LOC_Os09g34320	LOC_Os02g38386	LOC_Os06g50600	LOC_Os11g40760	LOC_Os09g30340	LOC_Os07g05365	LOC_Os03g13870	LOC_Os02g35347	LOC_Os11g11990	LOC_Os07g23380	LOC_Os04g38410	LOC_Os06g11480	LOC_Os09g19952
LOC_Os02g57860	LOC_Os01g15790	LOC_Os03g53020	LOC_Os04g49590	LOC_Os05g35760	LOC_Os03g06705	LOC_Os12g07490	LOC_Os09g30340	LOC_Os11g47436	LOC_Os12g36630	LOC_Os05g50600	LOC_Os09g16449	LOC_Os06g13110	LOC_Os12g38680	LOC_Os05g26480	LOC_Os10g21238	LOC_Os08g02380	LOC_Os01g16130	LOC_Os01g51632	LOC_Os04g49520	LOC_Os04g29770	LOC_Os11g05290	LOC_Os07g48770	LOC_Os04g38410	LOC_Os07g33954	LOC_Os06g39090	LOC_Os02g52220	LOC_Os12g28150	LOC_Os09g36720	LOC_Os01g16130	LOC_Os01g02770	LOC_Os11g10840
LOC_Os02g16490	LOC_Os11g02240	LOC_Os10g21190	LOC_Os09g19500	LOC_Os01g05585	LOC_Os01g05585	LOC_Os09g16290	LOC_Os02g01326	LOC_Os08g10130	LOC_Os07g36140	LOC_Os12g43390	LOC_Os05g04000	LOC_Os07g22670	LOC_Os02g41670	LOC_Os05g26359	LOC_Os02g41630	LOC_Os01g02680	LOC_Os08g08680	LOC_Os02g39040	LOC_Os01g74320	LOC_Os10g04690	LOC_Os03g12250	LOC_Os09g28630	LOC_Os12g44250	LOC_Os03g04110	LOC_Os10g10750	LOC_Os12g28710	LOC_Os12g38670	LOC_Os09g30340	LOC_Os01g08930	LOC_Os01g50090	LOC_Os01g57294
LOC_Os11g40160	LOC_Os02g58120	LOC_Os04g39370	LOC_Os09g30340	LOC_Os01g59700	LOC_Os07g23380	LOC_Os01g62750	LOC_Os04g51140	LOC_Os01g25710	LOC_Os09g19500	LOC_Os03g18260	LOC_Os10g38470	LOC_Os10g27990	LOC_Os12g28570	LOC_Os05g26600	LOC_Os08g07910	LOC_Os07g49410	LOC_Os10g31856	LOC_Os04g54370	LOC_Os09g39060	LOC_Os01g71040	LOC_Os01g12740	LOC_Os06g45990	LOC_Os03g20970	LOC_Os07g48470	LOC_Os08g10300	LOC_Os11g02424	LOC_Os11g10840	LOC_Os01g48180	LOC_Os06g12539	LOC_Os06g50600	LOC_Os11g40674
LOC_Os03g13690	LOC_Os02g03670	LOC_Os04g27730	LOC_Os01g48310	LOC_Os05g33560	LOC_Os01g02680	LOC_Os06g37300	LOC_Os03g32480	LOC_Os09g25060	LOC_Os03g62210	LOC_Os02g05360	LOC_Os11g04894	LOC_Os08g37630	LOC_Os05g26310	LOC_Os05g26350	LOC_Os04g50100	LOC_Os07g07719	LOC_Os02g42720	LOC_Os08g41860	LOC_Os02g37780	LOC_Os04g42889	LOC_Os04g45600	LOC_Os09g33700	LOC_Os06g39050	LOC_Os01g45030	LOC_Os04g56350	LOC_Os09g19380	LOC_Os12g03670	LOC_Os02g56334	LOC_Os03g61950	LOC_Os02g29980	LOC_Os02g38386
LOC_Os08g42710	LOC_Os06g15330	LOC_Os09g34160	LOC_Os01g05585	LOC_Os12g10570	LOC_Os11g41870	LOC_Os02g06330	LOC_Os01g44050	LOC_Os10g42730	LOC_Os04g12970	LOC_Os08g44460	LOC_Os03g55250	LOC_Os06g29630	LOC_Os12g17010	LOC_Os05g26460	LOC_Os04g53994	LOC_Os07g05365	LOC_Os03g58300	LOC_Os06g11280	LOC_Os05g50580	LOC_Os01g11750	LOC_Os02g51460	LOC_Os03g47620	LOC_Os08g07910	LOC_Os07g34190	LOC_Os12g44170	LOC_Os11g12040	LOC_Os01g70850	LOC_Os02g44360	LOC_Os11g11990	LOC_Os04g30060	LOC_Os06g21390
LOC_Os03g13870	LOC_Os07g44740	LOC_Os04g02960	LOC_Os02g01550	LOC_Os10g42910	LOC_Os11g10300	LOC_Os11g20310	LOC_Os02g06390	LOC_Os12g02450	LOC_Os04g01660	LOC_Os11g05562	LOC_Os07g11410	LOC_Os11g31060	LOC_Os07g33915	LOC_Os05g26240	LOC_Os04g26870	LOC_Os03g04110	LOC_Os02g48140	LOC_Os08g39694	LOC_Os01g04750	LOC_Os06g49770	LOC_Os04g46892	LOC_Os10g04690	LOC_Os04g27330	LOC_Os06g48180	LOC_Os03g01740	LOC_Os02g03420	LOC_Os04g02970	LOC_Os03g08010	LOC_Os04g53160	LOC_Os09g38777	LOC_Os03g58300
LOC_Os01g66100	LOC_Os12g41715	LOC_Os07g26610	LOC_Os02g57965	LOC_Os12g07490	LOC_Os01g07780	LOC_Os04g10470	LOC_Os11g18100	LOC_Os05g39380	LOC_Os02g31924	LOC_Os05g26750	LOC_Os03g03490	LOC_Os11g45360	LOC_Os01g05610	LOC_Os05g26620	LOC_Os03g31160	LOC_Os01g53370	LOC_Os03g60790	LOC_Os04g34370	LOC_Os02g41670	LOC_Os12g28137	LOC_Os01g58780	LOC_Os09g14800	LOC_Os02g03330	LOC_Os02g35440	LOC_Os01g48320	LOC_Os12g43390	LOC_Os03g58300	LOC_Os04g42889	LOC_Os12g07020	LOC_Os12g41550	LOC_Os04g11980
LOC_Os11g07060	LOC_Os03g19930	LOC_Os03g15070	LOC_Os06g49710	LOC_Os11g20330	LOC_Os07g03970	LOC_Os08g34120	LOC_Os03g56940	LOC_Os01g07260	LOC_Os03g64280	LOC_Os11g10850	LOC_Os04g12080	LOC_Os04g36790	LOC_Os07g18158	LOC_Os05g26250	LOC_Os03g27480	LOC_Os05g48230	LOC_Os02g22120	LOC_Os01g59700	LOC_Os04g54310	LOC_Os06g38190	LOC_Os09g39180	LOC_Os01g11730	LOC_Os01g59700	LOC_Os04g32810	LOC_Os04g44910	LOC_Os02g42585	LOC_Os04g27330	LOC_Os02g29980	LOC_Os06g38770	LOC_Os03g60140	LOC_Os11g07922
LOC_Os01g21780	LOC_Os09g02060	LOC_Os01g50420	LOC_Os03g41070	LOC_Os01g52570	LOC_Os04g45600	LOC_Os02g05920	LOC_Os02g06180	LOC_Os02g39870	LOC_Os01g65260	LOC_Os02g41670	LOC_Os04g58200	LOC_Os03g37730	LOC_Os10g19970	LOC_Os11g12320	LOC_Os04g57360	LOC_Os10g34920	LOC_Os02g12490	LOC_Os02g56190	LOC_Os12g28177	LOC_Os01g45040	LOC_Os03g01490	LOC_Os12g38670	LOC_Os02g56970	LOC_Os02g37770	LOC_Os07g42170	LOC_Os11g10840	LOC_Os07g18162	LOC_Os02g10794	LOC_Os01g01302	LOC_Os04g42040	LOC_Os05g26720
LOC_Os01g59690	LOC_Os03g17140	LOC_Os01g16130	LOC_Os05g27010	LOC_Os02g16490	LOC_Os01g03340	LOC_Os01g62100	LOC_Os01g49370	LOC_Os01g59520	LOC_Os03g02330	LOC_Os02g37320	LOC_Os05g24500	LOC_Os01g55090	LOC_Os09g30438	LOC_Os11g10850	LOC_Os11g45924	LOC_Os06g49770	LOC_Os04g39370	LOC_Os03g58900	LOC_Os04g16748	LOC_Os01g01590	LOC_Os10g20020	LOC_Os04g29810	LOC_Os06g09688	LOC_Os04g49530	LOC_Os09g24970	LOC_Os01g22230	LOC_Os12g43390	LOC_Os03g21400	LOC_Os10g20020	LOC_Os01g66610	LOC_Os07g08160
LOC_Os12g08000	LOC_Os03g61030	LOC_Os02g37330	LOC_Os03g16430	LOC_Os01g62750	LOC_Os01g13490	LOC_Os07g03190	LOC_Os01g57990	LOC_Os07g03970	LOC_Os12g01210	LOC_Os11g25030	LOC_Os12g43410	LOC_Os01g07970	LOC_Os05g50580	LOC_Os05g26386	LOC_Os03g58020	LOC_Os03g37340	LOC_Os10g32300	LOC_Os09g34160	LOC_Os11g12350	LOC_Os02g35329	LOC_Os07g32620	LOC_Os10g38229	LOC_Os02g01326	LOC_Os10g34920	LOC_Os01g50370	LOC_Os12g38660	LOC_Os02g29190	LOC_Os10g37700	LOC_Os05g48230	LOC_Os02g38386	LOC_Os02g50400
LOC_Os04g47770	LOC_Os09g30466	LOC_Os06g23780	LOC_Os11g38480	LOC_Os02g44654	LOC_Os06g06180	LOC_Os06g37020	LOC_Os12g34064	LOC_Os04g51800	LOC_Os11g42480	LOC_Os05g05620	LOC_Os04g52250	LOC_Os06g07978	LOC_Os11g12320	LOC_Os05g26770	LOC_Os06g13870	LOC_Os12g16520	LOC_Os11g45840	LOC_Os10g04690	LOC_Os01g22230	LOC_Os08g10244	LOC_Os02g01355	LOC_Os02g11700	LOC_Os05g47545	LOC_Os06g23780	LOC_Os06g44270	LOC_Os12g17010	LOC_Os07g03940	LOC_Os11g02460	LOC_Os12g38580	LOC_Os01g02600	LOC_Os11g40760
LOC_Os09g25950	LOC_Os03g60910	LOC_Os01g50090	LOC_Os01g50032	LOC_Os04g49780	LOC_Os07g32880	LOC_Os08g39120	LOC_Os09g30360	LOC_Os09g29200	LOC_Os11g29140	LOC_Os02g38680	LOC_Os08g32150	LOC_Os02g13060	LOC_Os05g26350	LOC_Os12g28710	LOC_Os06g17970	LOC_Os02g06215	LOC_Os06g05420	LOC_Os03g56940	LOC_Os03g37350	LOC_Os05g04110	LOC_Os12g19460	LOC_Os02g03420	LOC_Os10g32405	LOC_Os03g17060	LOC_Os10g11590	LOC_Os12g28177	LOC_Os02g03420	LOC_Os07g32620	LOC_Os12g17010	LOC_Os11g10820	LOC_Os04g43440
LOC_Os01g01090	LOC_Os03g19310	LOC_Os05g39380	LOC_Os07g33910	LOC_Os05g10310	LOC_Os10g18364	LOC_Os01g57100	LOC_Os12g03240	LOC_Os09g19952	LOC_Os10g33140	LOC_Os11g12320	LOC_Os09g13610	LOC_Os12g20410	LOC_Os05g26460	LOC_Os02g38690	LOC_Os07g32880	LOC_Os11g11640	LOC_Os11g46900	LOC_Os11g17390	LOC_Os07g04380	LOC_Os07g06800	LOC_Os04g29810	LOC_Os01g70850	LOC_Os05g38510	LOC_Os03g56940	LOC_Os09g09040	LOC_Os11g12320	LOC_Os07g38550	LOC_Os04g38525	LOC_Os04g39840	LOC_Os05g26377	LOC_Os12g26875
LOC_Os03g45370	LOC_Os11g24050	LOC_Os01g45030	LOC_Os10g04690	LOC_Os09g25880	LOC_Os02g01326	LOC_Os10g39130	LOC_Os02g11130	LOC_Os07g48030	LOC_Os05g50100	LOC_Os12g38680	LOC_Os02g35329	LOC_Os03g59200	LOC_Os05g26440	LOC_Os12g28150	LOC_Os02g30100	LOC_Os04g54430	LOC_Os02g58540	LOC_Os12g08020	LOC_Os05g50570	LOC_Os04g27340	LOC_Os11g48050	LOC_Os11g12040	LOC_Os07g48470	LOC_Os01g72620	LOC_Os12g27780	LOC_Os11g10850	LOC_Os03g25820	LOC_Os12g02330	LOC_Os03g18570	LOC_Os12g38660	LOC_Os04g42095
LOC_Os02g54600	LOC_Os06g09880	LOC_Os06g02144	LOC_Os08g44410	LOC_Os08g13870	LOC_Os02g31867	LOC_Os11g12330	LOC_Os03g06620	LOC_Os03g06490	LOC_Os01g02570	LOC_Os05g26440	LOC_Os03g56940	LOC_Os04g01740	LOC_Os05g26490	LOC_Os02g38710	LOC_Os01g37490	LOC_Os01g50032	LOC_Os02g07010	LOC_Os04g36058	LOC_Os02g41680	LOC_Os02g07000	LOC_Os11g11990	LOC_Os12g03670	LOC_Os02g30110	LOC_Os08g10244	LOC_Os04g52210	LOC_Os12g38680	LOC_Os02g37300	LOC_Os12g38720	LOC_Os03g55250	LOC_Os02g06205	LOC_Os03g03750
LOC_Os12g36440	LOC_Os07g08330	LOC_Os04g01660	LOC_Os08g04010	LOC_Os11g19149	LOC_Os12g28710	LOC_Os07g11150	LOC_Os04g12560	LOC_Os12g32814	LOC_Os03g56160	LOC_Os04g54270	LOC_Os11g45924	LOC_Os12g13960	LOC_Os05g26400	LOC_Os02g38800	LOC_Os05g44600	LOC_Os02g36264	LOC_Os01g46260	LOC_Os04g54550	LOC_Os04g54270	LOC_Os02g01360	LOC_Os07g01780	LOC_Os12g28150	LOC_Os01g70400	LOC_Os12g03240	LOC_Os02g28465	LOC_Os12g16880	LOC_Os04g39380	LOC_Os02g11640	LOC_Os06g21110	LOC_Os12g28177	LOC_Os05g26386
LOC_Os01g51400	LOC_Os09g26810	LOC_Os07g39680	LOC_Os08g02380	LOC_Os08g34800	LOC_Os04g58210	LOC_Os10g39870	LOC_Os06g08032	LOC_Os05g36186	LOC_Os09g19290	LOC_Os12g28150	LOC_Os11g45180	LOC_Os08g37040	LOC_Os05g26386	LOC_Os06g38770	LOC_Os07g08160	LOC_Os11g43810	LOC_Os09g09040	LOC_Os08g04010	LOC_Os12g28150	LOC_Os09g38772	LOC_Os11g01420	LOC_Os12g38680	LOC_Os08g37210	LOC_Os04g15600	LOC_Os11g47140	LOC_Os12g28137	LOC_Os02g11700	LOC_Os04g51140	LOC_Os12g36400	LOC_Os05g33430	LOC_Os02g22120
LOC_Os12g10490	LOC_Os01g27730	LOC_Os02g07360	LOC_Os05g38510	LOC_Os07g33730	LOC_Os07g46852	LOC_Os02g36210	LOC_Os03g21540	LOC_Os12g25160	LOC_Os04g29550	LOC_Os05g50570	LOC_Os01g16130	LOC_Os08g06415	LOC_Os05g26250	LOC_Os04g38525	LOC_Os09g29200	LOC_Os03g45390	LOC_Os02g07930	LOC_Os09g36520	LOC_Os07g04420	LOC_Os02g13130	LOC_Os02g01326	LOC_Os11g12320	LOC_Os02g41650	LOC_Os01g13490	LOC_Os12g34108	LOC_Os12g16900	LOC_Os10g36580	LOC_Os04g58490	LOC_Os01g02700	LOC_Os07g11480	LOC_Os02g58270
LOC_Os11g06220	LOC_Os05g06310	LOC_Os10g34910	LOC_Os02g56970	LOC_Os03g37730	LOC_Os09g19952	LOC_Os11g45880	LOC_Os11g10760	LOC_Os05g39670	LOC_Os11g37759	LOC_Os02g05350	LOC_Os06g50590	LOC_Os03g63900	LOC_Os05g26377	LOC_Os04g55540	LOC_Os12g28600	LOC_Os04g15600	LOC_Os06g42650	LOC_Os04g37810	LOC_Os12g28570	LOC_Os09g30360	LOC_Os12g28177	LOC_Os12g28570	LOC_Os03g05840	LOC_Os07g32880	LOC_Os05g03390	LOC_Os04g53050	LOC_Os12g28570	LOC_Os03g48770	LOC_Os01g40940	LOC_Os04g54240	LOC_Os04g30060
LOC_Os12g07390	LOC_Os01g22900	LOC_Os02g56350	LOC_Os01g53390	LOC_Os03g30150	LOC_Os01g55720	LOC_Os01g49219	LOC_Os09g27220	LOC_Os10g21254	LOC_Os11g35710	LOC_Os05g26770	LOC_Os02g55710	LOC_Os02g07820	LOC_Os05g26240	LOC_Os01g49360	LOC_Os04g52250	LOC_Os01g01350	LOC_Os09g19380	LOC_Os08g29900	LOC_Os07g04410	LOC_Os09g36310	LOC_Os05g05640	LOC_Os11g07580	LOC_Os04g51140	LOC_Os02g01880	LOC_Os11g10800	LOC_Os01g01450	LOC_Os12g38680	LOC_Os02g09910	LOC_Os01g05650	LOC_Os01g07790	LOC_Os04g53994
LOC_Os03g63900	LOC_Os03g55164	LOC_Os04g37810	LOC_Os02g03430	LOC_Os01g42330	LOC_Os02g02210	LOC_Os07g49080	LOC_Os12g19860	LOC_Os11g40160	LOC_Os11g09979	LOC_Os02g37280	LOC_Os07g03700	LOC_Os06g10510	LOC_Os12g28137	LOC_Os11g46900	LOC_Os07g02100	LOC_Os07g33988	LOC_Os07g03900	LOC_Os02g51460	LOC_Os07g04440	LOC_Os02g01880	LOC_Os02g52220	LOC_Os06g41010	LOC_Os04g53780	LOC_Os02g02860	LOC_Os01g12320	LOC_Os04g08290	LOC_Os11g10850	LOC_Os08g41860	LOC_Os09g38777	LOC_Os02g52220	LOC_Os03g55250
LOC_Os09g39300	LOC_Os12g07880	LOC_Os02g55670	LOC_Os07g36140	LOC_Os02g48680	LOC_Os11g34650	LOC_Os02g38790	LOC_Os01g70840	LOC_Os11g20310	LOC_Os06g43940	LOC_Os02g38710	LOC_Os02g11640	LOC_Os02g30530	LOC_Os05g26620	LOC_Os06g13870	LOC_Os04g58210	LOC_Os01g66610	LOC_Os05g50570	LOC_Os07g39990	LOC_Os11g13750	LOC_Os01g03360	LOC_Os04g27330	LOC_Os04g42670	LOC_Os11g25470	LOC_Os12g38580	LOC_Os11g41365	LOC_Os03g27830	LOC_Os07g18158	LOC_Os04g27340	LOC_Os04g26920	LOC_Os01g02840	LOC_Os04g55790
LOC_Os11g29130	LOC_Os02g48390	LOC_Os02g03294	LOC_Os03g18550	LOC_Os11g34080	LOC_Os06g37740	LOC_Os07g39110	LOC_Os01g71040	LOC_Os04g02970	LOC_Os08g13650	LOC_Os05g26400	LOC_Os09g19300	LOC_Os03g33570	LOC_Os12g16880	LOC_Os02g42585	LOC_Os04g16722	LOC_Os04g12970	LOC_Os10g39420	LOC_Os03g31160	LOC_Os01g01450	LOC_Os02g22120	LOC_Os10g20060	LOC_Os09g16458	LOC_Os11g47436	LOC_Os11g45890	LOC_Os11g07580	LOC_Os10g26940	LOC_Os02g37320	LOC_Os04g16722	LOC_Os11g38930	LOC_Os04g30110	LOC_Os01g46260
LOC_Os09g38090	LOC_Os08g23430	LOC_Os05g24500	LOC_Os07g26610	LOC_Os04g58030	LOC_Os04g27330	LOC_Os06g12040	LOC_Os10g21240	LOC_Os03g37350	LOC_Os03g58580	LOC_Os12g28570	LOC_Os04g54310	LOC_Os05g42110	LOC_Os07g33997	LOC_Os04g30060	LOC_Os08g37690	LOC_Os03g53000	LOC_Os11g10800	LOC_Os07g08160	LOC_Os04g08836	LOC_Os10g34300	LOC_Os02g01365	LOC_Os06g42060	LOC_Os08g10150	LOC_Os02g52230	LOC_Os09g39680	LOC_Os02g58740	LOC_Os12g28137	LOC_Os04g35090	LOC_Os11g40674	LOC_Os11g10850	LOC_Os01g26270
LOC_Os02g58740	LOC_Os03g29950	LOC_Os02g03430	LOC_Os01g61680	LOC_Os04g46660	LOC_Os10g20060	LOC_Os02g37694	LOC_Os03g37340	LOC_Os11g10820	LOC_Os10g29700	LOC_Os02g38800	LOC_Os02g55729	LOC_Os04g15550	LOC_Os02g48670	LOC_Os08g13860	LOC_Os01g50032	LOC_Os12g30000	LOC_Os11g12350	LOC_Os08g30500	LOC_Os02g10880	LOC_Os12g36400	LOC_Os12g28570	LOC_Os01g50400	LOC_Os07g07719	LOC_Os11g09690	LOC_Os03g62810	LOC_Os09g28510	LOC_Os02g37280	LOC_Os03g22190	LOC_Os07g46680	LOC_Os05g26400	LOC_Os01g72740
LOC_Os06g50040	LOC_Os02g33610	LOC_Os01g46370	LOC_Os05g05610	LOC_Os11g11240	LOC_Os09g24060	LOC_Os08g20480	LOC_Os08g02640	LOC_Os09g19380	LOC_Os02g24596	LOC_Os05g26310	LOC_Os04g49530	LOC_Os02g56440	LOC_Os10g25130	LOC_Os02g35365	LOC_Os08g01970	LOC_Os03g04470	LOC_Os07g27980	LOC_Os03g04110	LOC_Os03g04390	LOC_Os09g25625	LOC_Os05g05620	LOC_Os12g30824	LOC_Os04g50100	LOC_Os07g39990	LOC_Os06g23870	LOC_Os02g46100	LOC_Os08g32570	LOC_Os03g25840	LOC_Os09g37967	LOC_Os12g38680	LOC_Os01g50032
LOC_Os11g41380	LOC_Os12g21798	LOC_Os11g48030	LOC_Os10g34300	LOC_Os12g36060	LOC_Os01g22249	LOC_Os04g51480	LOC_Os04g39840	LOC_Os10g38229	LOC_Os05g41540	LOC_Os05g26480	LOC_Os12g12560	LOC_Os06g49760	LOC_Os02g50374	LOC_Os11g45840	LOC_Os09g19300	LOC_Os01g18840	LOC_Os11g02424	LOC_Os02g43912	LOC_Os01g68140	LOC_Os11g12040	LOC_Os12g28150	LOC_Os09g35020	LOC_Os11g02400	LOC_Os06g44260	LOC_Os04g54300	LOC_Os01g50200	LOC_Os03g55260	LOC_Os10g18370	LOC_Os01g02590	LOC_Os12g28150	LOC_Os01g08880
LOC_Os07g49460	LOC_Os05g10754	LOC_Os02g04520	LOC_Os09g30360	LOC_Os12g42230	LOC_Os12g12470	LOC_Os03g41200	LOC_Os04g38525	LOC_Os02g42570	LOC_Os08g26700	LOC_Os05g26359	LOC_Os02g38386	LOC_Os09g25880	LOC_Os05g51400	LOC_Os12g36400	LOC_Os09g39750	LOC_Os03g31160	LOC_Os03g58320	LOC_Os10g13870	LOC_Os01g41780	LOC_Os01g02700	LOC_Os07g17560	LOC_Os03g13740	LOC_Os10g36610	LOC_Os04g57410	LOC_Os08g40890	LOC_Os01g42280	LOC_Os04g41630	LOC_Os02g05365	LOC_Os02g43710	LOC_Os04g54270	LOC_Os03g27480
LOC_Os12g07400	LOC_Os08g12780	LOC_Os11g37960	LOC_Os03g23970	LOC_Os11g20310	LOC_Os11g12040	LOC_Os04g48484	LOC_Os03g40390	LOC_Os07g03900	LOC_Os06g47430	LOC_Os05g26600	LOC_Os03g03750	LOC_Os05g39610	LOC_Os09g26350	LOC_Os02g42190	LOC_Os04g11980	LOC_Os10g41999	LOC_Os03g60800	LOC_Os01g01680	LOC_Os06g23870	LOC_Os02g45860	LOC_Os11g09979	LOC_Os12g02700	LOC_Os11g34980	LOC_Os11g12300	LOC_Os02g04750	LOC_Os02g33590	LOC_Os07g45570	LOC_Os01g06010	LOC_Os03g08010	LOC_Os05g26310	LOC_Os01g50090
LOC_Os01g10980	LOC_Os11g44330	LOC_Os09g33700	LOC_Os04g53850	LOC_Os01g01650	LOC_Os03g60800	LOC_Os06g18670	LOC_Os10g38470	LOC_Os11g10850	LOC_Os11g12000	LOC_Os05g26350	LOC_Os01g25990	LOC_Os02g55210	LOC_Os01g26320	LOC_Os02g38386	LOC_Os02g13340	LOC_Os03g05450	LOC_Os04g39380	LOC_Os01g57964	LOC_Os07g32920	LOC_Os07g46846	LOC_Os10g39660	LOC_Os01g58130	LOC_Os04g10000	LOC_Os10g13870	LOC_Os07g05440	LOC_Os01g65700	LOC_Os02g42160	LOC_Os01g22230	LOC_Os04g55540	LOC_Os05g26480	LOC_Os10g38214
LOC_Os11g27120	LOC_Os01g59510	LOC_Os07g03700	LOC_Os03g54170	LOC_Os03g07270	LOC_Os01g11730	LOC_Os01g57270	LOC_Os02g51900	LOC_Os09g39290	LOC_Os11g12350	LOC_Os05g26460	LOC_Os06g38800	LOC_Os04g51480	LOC_Os02g28580	LOC_Os03g18020	LOC_Os10g42790	LOC_Os11g25470	LOC_Os05g50580	LOC_Os10g43075	LOC_Os02g43540	LOC_Os11g14150	LOC_Os07g24090	LOC_Os02g35730	LOC_Os01g04120	LOC_Os01g44040	LOC_Os01g33710	LOC_Os08g14195	LOC_Os12g11660	LOC_Os08g39640	LOC_Os03g08600	LOC_Os05g26359	LOC_Os05g33430
LOC_Os09g25934	LOC_Os01g43020	LOC_Os04g57570	LOC_Os05g26110	LOC_Os09g14660	LOC_Os02g55710	LOC_Os04g30040	LOC_Os11g45890	LOC_Os09g39280	LOC_Os02g46420	LOC_Os05g26240	LOC_Os09g38777	LOC_Os10g42020	LOC_Os09g30160	LOC_Os09g29490	LOC_Os02g22120	LOC_Os09g23650	LOC_Os11g10840	LOC_Os04g39350	LOC_Os01g40070	LOC_Os07g26020	LOC_Os12g05640	LOC_Os10g09240	LOC_Os04g51792	LOC_Os11g34970	LOC_Os04g58055	LOC_Os04g09260	LOC_Os09g14800	LOC_Os04g26870	LOC_Os10g32970	LOC_Os05g26600	LOC_Os04g57360
LOC_Os12g36410	LOC_Os11g41910	LOC_Os02g21350	LOC_Os02g29190	LOC_Os06g13110	LOC_Os05g33420	LOC_Os01g42140	LOC_Os03g57490	LOC_Os02g54600	LOC_Os07g23810	LOC_Os05g26490	LOC_Os09g37967	LOC_Os03g26360	LOC_Os03g17870	LOC_Os01g01340	LOC_Os02g50400	LOC_Os05g26110	LOC_Os07g28040	LOC_Os04g30060	LOC_Os11g09864	LOC_Os03g07440	LOC_Os11g32940	LOC_Os02g44155	LOC_Os11g17530	LOC_Os05g26310	LOC_Os08g15322	LOC_Os08g06415	LOC_Os02g12490	LOC_Os10g10410	LOC_Os03g22190	LOC_Os05g26350	LOC_Os06g17920
LOC_Os04g53920	LOC_Os01g54910	LOC_Os10g08010	LOC_Os12g03240	LOC_Os03g29430	LOC_Os02g52230	LOC_Os06g51350	LOC_Os03g27550	LOC_Os01g02790	LOC_Os06g07560	LOC_Os05g26620	LOC_Os11g38480	LOC_Os09g39280	LOC_Os11g11530	LOC_Os01g16130	LOC_Os03g12280	LOC_Os07g08150	LOC_Os12g27780	LOC_Os04g53994	LOC_Os09g03680	LOC_Os05g40285	LOC_Os11g45295	LOC_Os05g08910	LOC_Os12g28150	LOC_Os08g30500	LOC_Os02g13304	LOC_Os07g06850	LOC_Os01g02590	LOC_Os11g47436	LOC_Os09g26300	LOC_Os05g26460	LOC_Os11g10760
LOC_Os07g23120	LOC_Os03g38980	LOC_Os02g55729	LOC_Os03g31160	LOC_Os03g13690	LOC_Os12g19381	LOC_Os01g52810	LOC_Os03g12238	LOC_Os04g56350	LOC_Os02g25449	LOC_Os10g21860	LOC_Os11g12040	LOC_Os11g05380	LOC_Os05g34310	LOC_Os02g57960	LOC_Os03g03750	LOC_Os11g41880	LOC_Os02g46420	LOC_Os06g39912	LOC_Os09g38510	LOC_Os09g29490	LOC_Os11g18730	LOC_Os03g04580	LOC_Os01g09510	LOC_Os04g59560	LOC_Os05g41540	LOC_Os09g17120	LOC_Os06g49780	LOC_Os09g25625	LOC_Os09g23908	LOC_Os05g26240	LOC_Os07g05365
LOC_Os01g57954	LOC_Os04g51280	LOC_Os09g36310	LOC_Os12g07390	LOC_Os08g43160	LOC_Os06g45200	LOC_Os03g40720	LOC_Os11g40770	LOC_Os12g12090	LOC_Os08g06090	LOC_Os03g63010	LOC_Os03g12280	LOC_Os06g02480	LOC_Os12g12220	LOC_Os01g57294	LOC_Os04g12560	LOC_Os09g26970	LOC_Os11g04960	LOC_Os01g67820	LOC_Os02g10600	LOC_Os03g53000	LOC_Os02g18750	LOC_Os03g56930	LOC_Os03g50080	LOC_Os10g37700	LOC_Os07g39590	LOC_Os12g39250	LOC_Os03g55250	LOC_Os10g35760	LOC_Os07g34190	LOC_Os05g26620	LOC_Os12g17010
LOC_Os07g35979	LOC_Os11g01890	LOC_Os07g01770	LOC_Os02g03294	LOC_Os12g07710	LOC_Os01g41820	LOC_Os03g05610	LOC_Os05g17000	LOC_Os11g34940	LOC_Os07g34550	LOC_Os01g57340	LOC_Os10g39460	LOC_Os09g15770	LOC_Os07g27359	LOC_Os04g51800	LOC_Os10g20390	LOC_Os03g55776	LOC_Os02g48480	LOC_Os03g10070	LOC_Os04g16770	LOC_Os12g38580	LOC_Os02g09340	LOC_Os01g40310	LOC_Os04g39370	LOC_Os02g15885	LOC_Os02g04950	LOC_Os05g03450	LOC_Os02g42190	LOC_Os11g18140	LOC_Os11g46900	LOC_Os05g26440	LOC_Os03g05640
LOC_Os04g20900	LOC_Os05g47890	LOC_Os09g19400	LOC_Os09g33940	LOC_Os01g74320	LOC_Os11g41880	LOC_Os04g38380	LOC_Os01g54590	LOC_Os02g36520	LOC_Os11g07580	LOC_Os03g52680	LOC_Os07g34190	LOC_Os03g49430	LOC_Os02g26790	LOC_Os03g37340	LOC_Os03g56940	LOC_Os09g39190	LOC_Os03g62810	LOC_Os01g57294	LOC_Os04g53180	LOC_Os11g06900	LOC_Os03g17410	LOC_Os01g13460	LOC_Os02g06390	LOC_Os02g29190	LOC_Os04g37740	LOC_Os01g53255	LOC_Os12g16520	LOC_Os01g12020	LOC_Os08g39640	LOC_Os05g26250	LOC_Os01g65080
LOC_Os01g48380	LOC_Os12g38880	LOC_Os09g19300	LOC_Os12g19860	LOC_Os07g23570	LOC_Os11g10290	LOC_Os07g32129	LOC_Os02g35329	LOC_Os01g55090	LOC_Os08g21590	LOC_Os11g45990	LOC_Os12g44050	LOC_Os01g53560	LOC_Os02g09310	LOC_Os11g12040	LOC_Os01g49360	LOC_Os06g47850	LOC_Os01g41930	LOC_Os02g10380	LOC_Os08g43160	LOC_Os02g03430	LOC_Os12g40760	LOC_Os10g38630	LOC_Os04g32800	LOC_Os04g10010	LOC_Os02g32900	LOC_Os10g33190	LOC_Os08g08680	LOC_Os03g60120	LOC_Os11g14150	LOC_Os12g28710	LOC_Os08g37640
LOC_Os10g42160	LOC_Os07g01870	LOC_Os09g16449	LOC_Os03g21540	LOC_Os03g63010	LOC_Os01g07790	LOC_Os11g05840	LOC_Os02g41630	LOC_Os04g25740	LOC_Os02g09650	LOC_Os07g34570	LOC_Os01g45030	LOC_Os05g34500	LOC_Os06g21900	LOC_Os11g38580	LOC_Os01g04550	LOC_Os03g48770	LOC_Os11g32940	LOC_Os02g45860	LOC_Os10g41460	LOC_Os02g44235	LOC_Os04g57900	LOC_Os09g25880	LOC_Os01g50060	LOC_Os10g41999	LOC_Os02g48150	LOC_Os03g19720	LOC_Os11g47436	LOC_Os02g56480	LOC_Os02g35365	LOC_Os08g10310	LOC_Os11g11950
LOC_Os11g04490	LOC_Os01g67570	LOC_Os07g36700	LOC_Os11g10760	LOC_Os11g02000	LOC_Os07g03900	LOC_Os04g57290	LOC_Os07g48470	LOC_Os02g56360	LOC_Os02g03020	LOC_Os11g27730	LOC_Os11g10760	LOC_Os09g37720	LOC_Os05g33570	LOC_Os05g13910	LOC_Os06g01950	LOC_Os10g38214	LOC_Os11g44990	LOC_Os02g03330	LOC_Os04g49110	LOC_Os02g05400	LOC_Os06g03810	LOC_Os10g38880	LOC_Os02g49670	LOC_Os02g44235	LOC_Os08g07720	LOC_Os04g12830	LOC_Os05g47545	LOC_Os10g41330	LOC_Os01g01060	LOC_Os04g29790	LOC_Os04g51140
LOC_Os06g29650	LOC_Os02g35950	LOC_Os01g43980	LOC_Os09g32230	LOC_Os11g40760	LOC_Os02g01332	LOC_Os11g40160	LOC_Os07g18120	LOC_Os05g25080	LOC_Os08g42480	LOC_Os12g36410	LOC_Os12g11330	LOC_Os09g24640	LOC_Os01g30956	LOC_Os11g10840	LOC_Os09g28670	LOC_Os01g70840	LOC_Os06g31630	LOC_Os08g35010	LOC_Os01g27990	LOC_Os01g43990	LOC_Os07g28614	LOC_Os03g49170	LOC_Os06g43140	LOC_Os06g11280	LOC_Os07g45560	LOC_Os04g29790	LOC_Os08g13860	LOC_Os01g57958	LOC_Os09g30412	LOC_Os05g04090	LOC_Os08g10130
LOC_Os11g35800	LOC_Os09g23540	LOC_Os04g12970	LOC_Os07g39680	LOC_Os01g57540	LOC_Os12g28137	LOC_Os02g36140	LOC_Os05g40285	LOC_Os06g43350	LOC_Os08g15322	LOC_Os12g36400	LOC_Os05g06910	LOC_Os03g40800	LOC_Os01g40750	LOC_Os02g15885	LOC_Os06g21390	LOC_Os03g61530	LOC_Os09g19150	LOC_Os06g40630	LOC_Os03g40020	LOC_Os11g44990	LOC_Os04g55030	LOC_Os07g46930	LOC_Os07g01770	LOC_Os11g40674	LOC_Os01g01450	LOC_Os12g39440	LOC_Os11g12050	LOC_Os01g46220	LOC_Os01g38490	LOC_Os10g33130	LOC_Os10g38700
LOC_Os03g05290	LOC_Os01g13150	LOC_Os05g36186	LOC_Os04g53800	LOC_Os09g37480	LOC_Os10g19970	LOC_Os11g29920	LOC_Os01g71106	LOC_Os07g11150	LOC_Os11g10470	LOC_Os11g02620	LOC_Os02g48220	LOC_Os09g33720	LOC_Os02g34320	LOC_Os11g10760	LOC_Os02g04520	LOC_Os02g56190	LOC_Os05g12230	LOC_Os11g04610	LOC_Os03g32630	LOC_Os06g51260	LOC_Os08g04350	LOC_Os02g38890	LOC_Os01g66610	LOC_Os04g58200	LOC_Os11g11990	LOC_Os10g37530	LOC_Os06g17920	LOC_Os01g73940	LOC_Os12g26875	LOC_Os11g14160	LOC_Os07g11410
LOC_Os09g28340	LOC_Os06g04510	LOC_Os11g11960	LOC_Os01g50420	LOC_Os04g15550	LOC_Os11g12320	LOC_Os03g33570	LOC_Os01g21310	LOC_Os01g65030	LOC_Os01g35030	LOC_Os04g03020	LOC_Os10g02230	LOC_Os01g52690	LOC_Os03g12260	LOC_Os04g15600	LOC_Os02g37770	LOC_Os05g35274	LOC_Os09g03680	LOC_Os03g63940	LOC_Os03g01960	LOC_Os02g20330	LOC_Os09g07780	LOC_Os07g39390	LOC_Os07g33954	LOC_Os04g39380	LOC_Os02g24614	LOC_Os08g28400	LOC_Os06g11480	LOC_Os02g55210	LOC_Os04g38520	LOC_Os07g42740	LOC_Os03g58620
LOC_Os11g45850	LOC_Os08g39600	LOC_Os01g02770	LOC_Os01g51050	LOC_Os07g33640	LOC_Os06g45190	LOC_Os01g14630	LOC_Os11g14150	LOC_Os11g18194	LOC_Os08g20680	LOC_Os04g25740	LOC_Os01g50090	LOC_Os04g54510	LOC_Os07g01450	LOC_Os02g36264	LOC_Os02g35440	LOC_Os01g01050	LOC_Os05g30260	LOC_Os10g33550	LOC_Os03g32170	LOC_Os05g45700	LOC_Os06g13460	LOC_Os03g02610	LOC_Os05g36186	LOC_Os02g37780	LOC_Os11g44990	LOC_Os11g35450	LOC_Os11g38480	LOC_Os03g45210	LOC_Os07g03970	LOC_Os01g06790	LOC_Os02g06215
LOC_Os01g02750	LOC_Os11g45550	LOC_Os02g48220	LOC_Os10g20390	LOC_Os06g20860	LOC_Os11g10280	LOC_Os12g04170	LOC_Os03g21419	LOC_Os08g20480	LOC_Os01g70730	LOC_Os01g51400	LOC_Os06g07932	LOC_Os02g28465	LOC_Os08g10800	LOC_Os12g11330	LOC_Os10g38214	LOC_Os04g11980	LOC_Os12g14140	LOC_Os10g35750	LOC_Os08g10760	LOC_Os09g26310	LOC_Os03g62810	LOC_Os02g05530	LOC_Os08g32150	LOC_Os02g52220	LOC_Os06g43810	LOC_Os09g09040	LOC_Os10g38470	LOC_Os08g38460	LOC_Os01g45030	LOC_Os11g36200	LOC_Os07g48470
LOC_Os06g38730	LOC_Os05g34040	LOC_Os03g18010	LOC_Os02g02870	LOC_Os03g10950	LOC_Os12g28150	LOC_Os05g08750	LOC_Os01g42150	LOC_Os10g36260	LOC_Os12g02589	LOC_Os06g38580	LOC_Os02g03294	LOC_Os01g63040	LOC_Os07g23930	LOC_Os07g26020	LOC_Os09g33882	LOC_Os02g58540	LOC_Os04g12820	LOC_Os07g48030	LOC_Os01g28300	LOC_Os11g17390	LOC_Os07g36690	LOC_Os06g46434	LOC_Os03g08114	LOC_Os04g57380	LOC_Os01g49370	LOC_Os02g28465	LOC_Os02g22580	LOC_Os11g36960	LOC_Os03g01900	LOC_Os08g32060	LOC_Os01g02570
LOC_Os07g41410	LOC_Os01g40250	LOC_Os04g53800	LOC_Os11g38930	LOC_Os01g51370	LOC_Os06g45180	LOC_Os07g45090	LOC_Os04g43770	LOC_Os06g13110	LOC_Os12g08240	LOC_Os03g25430	LOC_Os06g23180	LOC_Os04g28590	LOC_Os01g29840	LOC_Os03g03490	LOC_Os11g07922	LOC_Os11g15530	LOC_Os11g47140	LOC_Os01g18640	LOC_Os01g33710	LOC_Os09g33876	LOC_Os04g53050	LOC_Os06g37020	LOC_Os04g51454	LOC_Os11g12040	LOC_Os10g22570	LOC_Os04g52210	LOC_Os11g40770	LOC_Os10g42550	LOC_Os08g10440	LOC_Os08g44850	LOC_Os06g09020
LOC_Os12g36400	LOC_Os01g73550	LOC_Os09g28670	LOC_Os02g07000	LOC_Os05g11650	LOC_Os12g28570	LOC_Os01g55030	LOC_Os09g33700	LOC_Os04g35030	LOC_Os01g49210	LOC_Os01g10980	LOC_Os07g26640	LOC_Os04g48484	LOC_Os02g29010	LOC_Os09g39750	LOC_Os02g39320	LOC_Os02g07000	LOC_Os11g09979	LOC_Os01g06580	LOC_Os03g03280	LOC_Os06g04070	LOC_Os07g32060	LOC_Os07g35979	LOC_Os08g41860	LOC_Os05g26480	LOC_Os04g30570	LOC_Os03g17870	LOC_Os05g42040	LOC_Os05g41100	LOC_Os01g01925	LOC_Os03g49170	LOC_Os04g55540
LOC_Os01g01890	LOC_Os04g41510	LOC_Os12g26875	LOC_Os10g41980	LOC_Os11g20239	LOC_Os06g17130	LOC_Os06g40210	LOC_Os01g05060	LOC_Os05g10570	LOC_Os11g38610	LOC_Os11g46950	LOC_Os03g57680	LOC_Os03g05870	LOC_Os05g09724	LOC_Os12g41550	LOC_Os09g34160	LOC_Os08g40580	LOC_Os08g13630	LOC_Os07g06800	LOC_Os06g42650	LOC_Os04g47555	LOC_Os01g41710	LOC_Os02g12480	LOC_Os12g06240	LOC_Os02g29150	LOC_Os09g03680	LOC_Os08g16480	LOC_Os12g28177	LOC_Os06g01760	LOC_Os10g38470	LOC_Os11g47680	LOC_Os05g42060
LOC_Os11g42880	LOC_Os10g32540	LOC_Os01g13490	LOC_Os01g61190	LOC_Os08g15444	LOC_Os11g35710	LOC_Os03g30150	LOC_Os02g22580	LOC_Os11g36770	LOC_Os04g37740	LOC_Os05g15520	LOC_Os07g06800	LOC_Os07g33610	LOC_Os05g28930	LOC_Os04g57360	LOC_Os01g57294	LOC_Os01g51050	LOC_Os07g45560	LOC_Os01g16130	LOC_Os05g11320	LOC_Os01g15740	LOC_Os01g68545	LOC_Os02g48290	LOC_Os04g46600	LOC_Os02g37280	LOC_Os12g33160	LOC_Os01g63210	LOC_Os02g01880	LOC_Os03g14730	LOC_Os06g01950	LOC_Os04g52210	LOC_Os04g01600
LOC_Os01g02730	LOC_Os05g41110	LOC_Os10g38214	LOC_Os12g02570	LOC_Os11g01690	LOC_Os01g43980	LOC_Os02g42810	LOC_Os09g25060	LOC_Os11g20384	LOC_Os06g22394	LOC_Os08g20480	LOC_Os12g36410	LOC_Os09g20024	LOC_Os01g12030	LOC_Os05g26377	LOC_Os05g02770	LOC_Os04g41870	LOC_Os12g10590	LOC_Os03g55776	LOC_Os08g01170	LOC_Os01g42170	LOC_Os05g40212	LOC_Os02g06330	LOC_Os09g34160	LOC_Os05g26600	LOC_Os11g14120	LOC_Os01g50940	LOC_Os12g08020	LOC_Os02g18380	LOC_Os01g65200	LOC_Os07g17250	LOC_Os04g52250
LOC_Os11g46300	LOC_Os02g36710	LOC_Os01g70470	LOC_Os04g54430	LOC_Os12g41660	LOC_Os11g37759	LOC_Os03g14180	LOC_Os04g11980	LOC_Os11g23210	LOC_Os06g35490	LOC_Os11g25240	LOC_Os11g34970	LOC_Os08g45130	LOC_Os10g35800	LOC_Os04g58200	LOC_Os05g27010	LOC_Os03g04750	LOC_Os08g07720	LOC_Os01g70390	LOC_Os08g29600	LOC_Os02g22590	LOC_Os06g41010	LOC_Os02g37000	LOC_Os03g50350	LOC_Os05g26350	LOC_Os11g09990	LOC_Os05g22718	LOC_Os12g26875	LOC_Os06g04930	LOC_Os01g11750	LOC_Os04g08824	LOC_Os02g13220
LOC_Os08g25430	LOC_Os07g42450	LOC_Os03g08860	LOC_Os11g43800	LOC_Os12g13270	LOC_Os01g38660	LOC_Os03g53520	LOC_Os06g37740	LOC_Os09g19140	LOC_Os02g24614	LOC_Os11g36770	LOC_Os02g29190	LOC_Os11g44310	LOC_Os08g10760	LOC_Os12g26875	LOC_Os01g08930	LOC_Os01g57294	LOC_Os07g28614	LOC_Os08g38060	LOC_Os08g13630	LOC_Os06g04230	LOC_Os04g28620	LOC_Os04g33610	LOC_Os09g33700	LOC_Os05g26386	LOC_Os03g10110	LOC_Os12g33160	LOC_Os07g34190	LOC_Os02g46100	LOC_Os01g55960	LOC_Os05g08890	LOC_Os09g33882
LOC_Os01g10800	LOC_Os02g14440	LOC_Os10g43060	LOC_Os03g31090	LOC_Os08g29809	LOC_Os12g01290	LOC_Os01g57350	LOC_Os04g27330	LOC_Os01g57100	LOC_Os08g21879	LOC_Os02g53050	LOC_Os12g16250	LOC_Os10g42150	LOC_Os05g40790	LOC_Os01g02590	LOC_Os04g12970	LOC_Os05g46510	LOC_Os05g15520	LOC_Os07g13780	LOC_Os07g43370	LOC_Os11g13570	LOC_Os08g31580	LOC_Os01g52890	LOC_Os03g14020	LOC_Os05g26377	LOC_Os03g33570	LOC_Os10g25660	LOC_Os11g45840	LOC_Os09g07940	LOC_Os05g28100	LOC_Os11g14570	LOC_Os05g39380
LOC_Os01g13480	LOC_Os02g05890	LOC_Os02g11660	LOC_Os06g09020	LOC_Os10g41224	LOC_Os01g20780	LOC_Os08g23410	LOC_Os02g13210	LOC_Os04g15550	LOC_Os02g11960	LOC_Os03g13690	LOC_Os12g01150	LOC_Os09g14019	LOC_Os01g46220	LOC_Os12g11980	LOC_Os11g34980	LOC_Os07g07270	LOC_Os05g44420	LOC_Os11g10850	LOC_Os07g29410	LOC_Os10g29274	LOC_Os03g29460	LOC_Os04g52800	LOC_Os06g49120	LOC_Os05g26460	LOC_Os05g12230	LOC_Os01g23070	LOC_Os03g06705	LOC_Os10g35800	LOC_Os01g25720	LOC_Os03g17410	LOC_Os03g25840
LOC_Os01g56730	LOC_Os05g49920	LOC_Os06g51060	LOC_Os11g01420	LOC_Os07g48150	LOC_Os07g22494	LOC_Os04g51809	LOC_Os12g19460	LOC_Os04g24580	LOC_Os11g09850	LOC_Os06g29640	LOC_Os03g47016	LOC_Os03g05334	LOC_Os12g01290	LOC_Os02g44235	LOC_Os03g05880	LOC_Os07g40810	LOC_Os05g30220	LOC_Os02g27130	LOC_Os10g10130	LOC_Os08g31580	LOC_Os02g40280	LOC_Os05g31140	LOC_Os02g17340	LOC_Os05g26240	LOC_Os09g29370	LOC_Os01g09570	LOC_Os12g38660	LOC_Os11g14120	LOC_Os05g50580	LOC_Os11g34270	LOC_Os05g27010
LOC_Os02g38740	LOC_Os06g16980	LOC_Os07g40810	LOC_Os09g07450	LOC_Os12g19420	LOC_Os04g35890	LOC_Os08g25280	LOC_Os04g16748	LOC_Os04g03020	LOC_Os07g26000	LOC_Os09g23894	LOC_Os05g44610	LOC_Os07g39820	LOC_Os05g33554	LOC_Os09g39240	LOC_Os07g23380	LOC_Os03g17070	LOC_Os02g51670	LOC_Os10g21250	LOC_Os05g39730	LOC_Os07g39390	LOC_Os05g36350	LOC_Os08g08690	LOC_Os01g54590	LOC_Os05g26490	LOC_Os09g28280	LOC_Os05g01330	LOC_Os11g46900	LOC_Os05g06480	LOC_Os09g25625	LOC_Os06g33200	LOC_Os10g37700
LOC_Os04g25540	LOC_Os03g31150	LOC_Os07g33640	LOC_Os07g35640	LOC_Os03g28250	LOC_Os03g37930	LOC_Os07g05174	LOC_Os11g10290	LOC_Os04g28420	LOC_Os09g19274	LOC_Os03g64415	LOC_Os01g72620	LOC_Os12g20390	LOC_Os12g38590	LOC_Os03g56940	LOC_Os05g33400	LOC_Os12g32992	LOC_Os11g27570	LOC_Os01g02590	LOC_Os05g18950	LOC_Os02g24720	LOC_Os11g14160	LOC_Os02g44130	LOC_Os02g22120	LOC_Os05g26620	LOC_Os03g11780	LOC_Os06g09900	LOC_Os06g48180	LOC_Os08g10760	LOC_Os04g44550	LOC_Os12g03210	LOC_Os01g41810
LOC_Os05g24800	LOC_Os02g33020	LOC_Os01g62100	LOC_Os03g57690	LOC_Os03g36080	LOC_Os07g15440	LOC_Os11g43320	LOC_Os03g60800	LOC_Os03g33570	LOC_Os04g14220	LOC_Os02g30530	LOC_Os02g20330	LOC_Os09g14660	LOC_Os02g09990	LOC_Os05g45700	LOC_Os09g36310	LOC_Os03g08010	LOC_Os09g03710	LOC_Os09g16449	LOC_Os09g39680	LOC_Os04g57760	LOC_Os05g43460	LOC_Os09g36690	LOC_Os11g40770	LOC_Os05g26440	LOC_Os09g17920	LOC_Os03g16020	LOC_Os11g45890	LOC_Os04g35000	LOC_Os04g58000	LOC_Os06g23870	LOC_Os11g29960
LOC_Os11g20239	LOC_Os09g38980	LOC_Os01g49370	LOC_Os03g37340	LOC_Os11g25240	LOC_Os04g27800	LOC_Os04g41640	LOC_Os11g24484	LOC_Os02g09980	LOC_Os02g26800	LOC_Os07g45760	LOC_Os05g39380	LOC_Os05g25080	LOC_Os04g35000	LOC_Os01g02680	LOC_Os01g41810	LOC_Os06g09688	LOC_Os09g19390	LOC_Os02g42180	LOC_Os03g64280	LOC_Os01g04330	LOC_Os01g24430	LOC_Os11g09390	LOC_Os01g07930	LOC_Os05g26250	LOC_Os07g32129	LOC_Os01g63480	LOC_Os09g28630	LOC_Os07g41290	LOC_Os04g27330	LOC_Os12g43400	LOC_Os03g37340
LOC_Os11g45809	LOC_Os12g07270	LOC_Os02g16490	LOC_Os01g59520	LOC_Os05g41780	LOC_Os08g17370	LOC_Os09g17810	LOC_Os02g01332	LOC_Os01g42280	LOC_Os04g03884	LOC_Os08g31569	LOC_Os09g36310	LOC_Os08g20480	LOC_Os06g49760	LOC_Os12g43410	LOC_Os06g08032	LOC_Os04g30060	LOC_Os01g33710	LOC_Os01g56310	LOC_Os06g34650	LOC_Os08g06810	LOC_Os01g62300	LOC_Os04g40580	LOC_Os08g37020	LOC_Os02g37320	LOC_Os06g29710	LOC_Os10g33140	LOC_Os07g02100	LOC_Os06g04200	LOC_Os05g36186	LOC_Os07g43700	LOC_Os07g23380
LOC_Os07g39110	LOC_Os05g39960	LOC_Os11g17330	LOC_Os08g10130	LOC_Os03g17150	LOC_Os02g34190	LOC_Os07g35720	LOC_Os01g70850	LOC_Os11g37050	LOC_Os06g43810	LOC_Os08g20590	LOC_Os11g10310	LOC_Os07g26100	LOC_Os07g11120	LOC_Os01g02770	LOC_Os01g26270	LOC_Os05g24500	LOC_Os03g63360	LOC_Os07g33954	LOC_Os10g27310	LOC_Os02g18180	LOC_Os09g03740	LOC_Os09g31190	LOC_Os05g05610	LOC_Os04g57390	LOC_Os04g01740	LOC_Os06g49490	LOC_Os01g46370	LOC_Os08g38780	LOC_Os02g11660	LOC_Os02g40180	LOC_Os03g05840
LOC_Os06g16919	LOC_Os06g40950	LOC_Os04g49780	LOC_Os01g03360	LOC_Os03g44380	LOC_Os11g10090	LOC_Os01g57310	LOC_Os10g21238	LOC_Os04g36880	LOC_Os01g50170	LOC_Os01g55090	LOC_Os05g33420	LOC_Os06g33200	LOC_Os06g40415	LOC_Os02g07340	LOC_Os02g55729	LOC_Os01g02580	LOC_Os11g24050	LOC_Os01g44040	LOC_Os06g38410	LOC_Os09g36690	LOC_Os11g09864	LOC_Os06g47544	LOC_Os02g56930	LOC_Os11g12320	LOC_Os03g01600	LOC_Os11g46860	LOC_Os07g32880	LOC_Os07g11480	LOC_Os03g01350	LOC_Os10g26670	LOC_Os02g39320
LOC_Os03g55530	LOC_Os06g20320	LOC_Os02g56360	LOC_Os10g33910	LOC_Os03g35560	LOC_Os09g17146	LOC_Os03g37730	LOC_Os03g37350	LOC_Os07g39590	LOC_Os02g50730	LOC_Os06g13240	LOC_Os01g50420	LOC_Os02g42810	LOC_Os06g51060	LOC_Os11g31700	LOC_Os04g43440	LOC_Os03g23000	LOC_Os10g27020	LOC_Os04g12080	LOC_Os03g17580	LOC_Os03g29460	LOC_Os05g33140	LOC_Os04g41680	LOC_Os04g58210	LOC_Os05g26359	LOC_Os10g13880	LOC_Os02g13960	LOC_Os11g29960	LOC_Os05g26359	LOC_Os05g33400	LOC_Os03g56360	LOC_Os02g37320
LOC_Os01g57310	LOC_Os03g42020	LOC_Os02g33820	LOC_Os09g25590	LOC_Os04g33820	LOC_Os12g10570	LOC_Os02g48200	LOC_Os05g16980	LOC_Os03g28250	LOC_Os03g22259	LOC_Os10g21346	LOC_Os04g15600	LOC_Os12g13270	LOC_Os01g53160	LOC_Os06g49770	LOC_Os11g10760	LOC_Os01g26270	LOC_Os11g41540	LOC_Os03g56860	LOC_Os04g53050	LOC_Os10g20235	LOC_Os12g03210	LOC_Os01g35930	LOC_Os02g47010	LOC_Os11g11990	LOC_Os05g08860	LOC_Os04g52090	LOC_Os10g04690	LOC_Os05g26720	LOC_Os02g31922	LOC_Os03g61870	LOC_Os12g12560
LOC_Os06g43350	LOC_Os08g38086	LOC_Os06g29640	LOC_Os10g35520	LOC_Os01g05730	LOC_Os01g62660	LOC_Os04g25740	LOC_Os02g41650	LOC_Os12g36400	LOC_Os01g43980	LOC_Os07g04930	LOC_Os11g17480	LOC_Os05g34390	LOC_Os09g38740	LOC_Os04g01660	LOC_Os08g37640	LOC_Os01g11600	LOC_Os08g13610	LOC_Os03g17170	LOC_Os03g59225	LOC_Os12g13674	LOC_Os09g12150	LOC_Os01g16240	LOC_Os07g47640	LOC_Os01g11670	LOC_Os11g09979	LOC_Os02g40180	LOC_Os01g57294	LOC_Os12g17030	LOC_Os06g23780	LOC_Os01g23070	LOC_Os08g40990
LOC_Os07g45760	LOC_Os11g28184	LOC_Os11g07060	LOC_Os11g02379	LOC_Os11g45880	LOC_Os09g06634	LOC_Os03g14654	LOC_Os07g18162	LOC_Os01g34060	LOC_Os07g23480	LOC_Os05g39990	LOC_Os04g11980	LOC_Os03g14180	LOC_Os09g31390	LOC_Os02g11110	LOC_Os01g50090	LOC_Os01g08860	LOC_Os06g05050	LOC_Os03g57149	LOC_Os05g11064	LOC_Os03g09170	LOC_Os02g28030	LOC_Os05g12130	LOC_Os08g33820	LOC_Os02g58200	LOC_Os05g01110	LOC_Os09g21210	LOC_Os11g10820	LOC_Os12g12470	LOC_Os01g65690	LOC_Os12g19420	LOC_Os03g14910
LOC_Os04g37740	LOC_Os07g12160	LOC_Os06g16919	LOC_Os05g25880	LOC_Os04g49550	LOC_Os01g74660	LOC_Os10g42150	LOC_Os11g10280	LOC_Os08g04430	LOC_Os05g34580	LOC_Os11g39320	LOC_Os12g37350	LOC_Os12g40460	LOC_Os01g68820	LOC_Os05g33430	LOC_Os01g72740	LOC_Os06g04620	LOC_Os10g33130	LOC_Os02g06530	LOC_Os03g56610	LOC_Os09g34320	LOC_Os09g03710	LOC_Os07g03015	LOC_Os05g24500	LOC_Os01g69904	LOC_Os01g12330	LOC_Os06g14190	LOC_Os01g08860	LOC_Os12g43390	LOC_Os03g15070	LOC_Os09g20020	LOC_Os01g60130
LOC_Os07g46810	LOC_Os02g02770	LOC_Os10g39130	LOC_Os05g39380	LOC_Os01g12320	LOC_Os04g27190	LOC_Os09g39280	LOC_Os11g25030	LOC_Os11g40110	LOC_Os10g27020	LOC_Os01g53560	LOC_Os05g45090	LOC_Os06g03514	LOC_Os08g13630	LOC_Os02g03430	LOC_Os01g65080	LOC_Os12g10720	LOC_Os08g14195	LOC_Os06g11480	LOC_Os02g44940	LOC_Os05g07060	LOC_Os03g29930	LOC_Os03g57545	LOC_Os10g21240	LOC_Os02g27592	LOC_Os05g49320	LOC_Os05g12570	LOC_Os02g35440	LOC_Os04g44570	LOC_Os09g33700	LOC_Os04g16826	LOC_Os01g04470
LOC_Os07g08150	LOC_Os03g45400	LOC_Os11g40110	LOC_Os09g33490	LOC_Os05g48890	LOC_Os08g27580	LOC_Os08g06810	LOC_Os02g41670	LOC_Os01g03940	LOC_Os02g48150	LOC_Os07g44770	LOC_Os03g53000	LOC_Os03g15910	LOC_Os10g42650	LOC_Os03g60790	LOC_Os03g08999	LOC_Os02g01930	LOC_Os01g42140	LOC_Os10g26390	LOC_Os03g17410	LOC_Os04g48930	LOC_Os09g22410	LOC_Os05g37650	LOC_Os09g19952	LOC_Os05g01110	LOC_Os09g20020	LOC_Os02g07690	LOC_Os06g23780	LOC_Os10g20060	LOC_Os01g41820	LOC_Os04g53180	LOC_Os01g49614
LOC_Os04g42120	LOC_Os01g59920	LOC_Os10g36260	LOC_Os01g62780	LOC_Os05g45440	LOC_Os09g28750	LOC_Os09g14660	LOC_Os07g18158	LOC_Os11g44330	LOC_Os03g09850	LOC_Os01g24340	LOC_Os03g48780	LOC_Os10g37680	LOC_Os01g40450	LOC_Os04g11980	LOC_Os07g18120	LOC_Os02g42520	LOC_Os04g26330	LOC_Os01g18840	LOC_Os03g63390	LOC_Os04g34610	LOC_Os01g41170	LOC_Os01g35789	LOC_Os09g38090	LOC_Os06g14240	LOC_Os11g41540	LOC_Os03g46710	LOC_Os01g72130	LOC_Os07g07770	LOC_Os01g57294	LOC_Os11g32940	LOC_Os02g51810
LOC_Os11g11240	LOC_Os06g07790	LOC_Os09g12290	LOC_Os10g31856	LOC_Os08g29854	LOC_Os02g06330	LOC_Os11g01690	LOC_Os02g25230	LOC_Os02g56060	LOC_Os06g17130	LOC_Os02g40130	LOC_Os01g25720	LOC_Os06g43950	LOC_Os06g06490	LOC_Os07g13780	LOC_Os02g01930	LOC_Os02g36330	LOC_Os06g07810	LOC_Os01g26270	LOC_Os10g42550	LOC_Os05g45440	LOC_Os08g07740	LOC_Os12g05090	LOC_Os04g58490	LOC_Os07g48520	LOC_Os02g04610	LOC_Os11g25454	LOC_Os05g24500	LOC_Os04g29810	LOC_Os09g29490	LOC_Os04g46680	LOC_Os05g02770
LOC_Os11g24800	LOC_Os01g67134	LOC_Os03g33570	LOC_Os10g39020	LOC_Os02g46420	LOC_Os09g10204	LOC_Os03g49580	LOC_Os07g22494	LOC_Os11g47000	LOC_Os12g01290	LOC_Os03g18930	LOC_Os06g38770	LOC_Os01g49360	LOC_Os06g17130	LOC_Os11g18100	LOC_Os03g37340	LOC_Os05g41050	LOC_Os02g34410	LOC_Os02g11840	LOC_Os03g44380	LOC_Os01g04360	LOC_Os04g38920	LOC_Os02g49510	LOC_Os03g07960	LOC_Os02g20690	LOC_Os03g17410	LOC_Os02g54350	LOC_Os06g08032	LOC_Os05g48220	LOC_Os02g45860	LOC_Os11g11810	LOC_Os01g63854
LOC_Os04g57930	LOC_Os03g24844	LOC_Os02g54930	LOC_Os11g45180	LOC_Os01g52230	LOC_Os11g09864	LOC_Os11g19730	LOC_Os03g43880	LOC_Os07g18570	LOC_Os04g27800	LOC_Os07g05940	LOC_Os03g19010	LOC_Os05g14260	LOC_Os02g01010	LOC_Os12g12560	LOC_Os11g10300	LOC_Os07g12200	LOC_Os04g52260	LOC_Os04g41110	LOC_Os01g73940	LOC_Os01g35789	LOC_Os05g47442	LOC_Os04g44670	LOC_Os06g05420	LOC_Os11g45809	LOC_Os12g26290	LOC_Os02g45380	LOC_Os01g08930	LOC_Os11g12350	LOC_Os03g64250	LOC_Os07g35180	LOC_Os01g04550
LOC_Os12g25160	LOC_Os02g42620	LOC_Os12g25160	LOC_Os03g18010	LOC_Os10g28970	LOC_Os04g16970	LOC_Os07g25730	LOC_Os08g31910	LOC_Os02g50730	LOC_Os03g51390	LOC_Os09g12290	LOC_Os04g53120	LOC_Os01g11460	LOC_Os09g14550	LOC_Os11g05935	LOC_Os04g51140	LOC_Os08g03870	LOC_Os08g16480	LOC_Os12g38580	LOC_Os09g17120	LOC_Os06g40415	LOC_Os03g01960	LOC_Os02g27592	LOC_Os10g33910	LOC_Os03g45930	LOC_Os03g02390	LOC_Os12g39780	LOC_Os05g35760	LOC_Os02g05350	LOC_Os07g01100	LOC_Os12g33160	LOC_Os01g03360
LOC_Os01g25320	LOC_Os02g47140	LOC_Os08g05990	LOC_Os06g51270	LOC_Os11g27440	LOC_Os07g32650	LOC_Os03g64260	LOC_Os03g45619	LOC_Os03g39760	LOC_Os09g19390	LOC_Os05g22790	LOC_Os04g37810	LOC_Os04g35580	LOC_Os11g34710	LOC_Os07g26630	LOC_Os07g11410	LOC_Os02g56030	LOC_Os02g04750	LOC_Os04g57570	LOC_Os09g19150	LOC_Os06g09900	LOC_Os03g16480	LOC_Os10g09990	LOC_Os06g40930	LOC_Os05g08860	LOC_Os12g35590	LOC_Os07g03870	LOC_Os04g52250	LOC_Os02g55770	LOC_Os01g34880	LOC_Os06g13160	LOC_Os05g24500
LOC_Os02g38860	LOC_Os05g28750	LOC_Os11g47240	LOC_Os02g50070	LOC_Os09g28440	LOC_Os06g49100	LOC_Os10g36626	LOC_Os07g06840	LOC_Os06g04889	LOC_Os05g13420	LOC_Os03g26360	LOC_Os01g44040	LOC_Os07g34620	LOC_Os11g40590	LOC_Os02g22580	LOC_Os04g42095	LOC_Os07g04430	LOC_Os07g06700	LOC_Os03g14110	LOC_Os11g12590	LOC_Os01g62750	LOC_Os03g56360	LOC_Os11g47370	LOC_Os10g33862	LOC_Os02g14800	LOC_Os05g32970	LOC_Os08g13630	LOC_Os02g38386	LOC_Os03g08020	LOC_Os04g12530	LOC_Os04g15580	LOC_Os11g38480
LOC_Os04g12900	LOC_Os04g51480	LOC_Os07g45760	LOC_Os01g48170	LOC_Os01g57270	LOC_Os03g14205	LOC_Os01g40710	LOC_Os05g30190	LOC_Os02g16410	LOC_Os07g48020	LOC_Os04g32810	LOC_Os01g22249	LOC_Os08g22604	LOC_Os04g12639	LOC_Os05g26720	LOC_Os11g38480	LOC_Os03g57149	LOC_Os05g50654	LOC_Os01g71810	LOC_Os01g61630	LOC_Os03g60120	LOC_Os04g18790	LOC_Os11g13870	LOC_Os07g03750	LOC_Os11g39310	LOC_Os01g59950	LOC_Os04g44900	LOC_Os01g03340	LOC_Os07g32640	LOC_Os04g43760	LOC_Os01g09570	LOC_Os07g03970
LOC_Os12g27335	LOC_Os01g55290	LOC_Os11g46980	LOC_Os03g58300	LOC_Os07g34510	LOC_Os11g44800	LOC_Os08g15444	LOC_Os06g38160	LOC_Os03g13690	LOC_Os07g43430	LOC_Os02g32450	LOC_Os10g42790	LOC_Os09g19310	LOC_Os06g46860	LOC_Os02g37060	LOC_Os07g03970	LOC_Os11g10760	LOC_Os07g32920	LOC_Os02g49670	LOC_Os02g44880	LOC_Os11g43895	LOC_Os10g36110	LOC_Os11g47441	LOC_Os03g31160	LOC_Os12g20390	LOC_Os09g19390	LOC_Os07g49080	LOC_Os09g30340	LOC_Os12g38660	LOC_Os03g21900	LOC_Os09g03740	LOC_Os12g44300
LOC_Os05g33560	LOC_Os05g05300	LOC_Os03g39760	LOC_Os02g50372	LOC_Os12g06780	LOC_Os08g31240	LOC_Os09g36680	LOC_Os09g06740	LOC_Os06g38730	LOC_Os04g38600	LOC_Os04g49757	LOC_Os09g33876	LOC_Os06g34440	LOC_Os01g08880	LOC_Os07g46852	LOC_Os11g44990	LOC_Os03g03100	LOC_Os03g27610	LOC_Os01g70840	LOC_Os11g09979	LOC_Os04g49790	LOC_Os08g28784	LOC_Os01g40020	LOC_Os03g47640	LOC_Os08g40890	LOC_Os11g10550	LOC_Os12g05550	LOC_Os05g06910	LOC_Os02g11700	LOC_Os09g14800	LOC_Os01g08470	LOC_Os02g04520
LOC_Os01g57280	LOC_Os06g08580	LOC_Os01g72170	LOC_Os11g45890	LOC_Os08g06810	LOC_Os08g31910	LOC_Os03g33520	LOC_Os12g01290	LOC_Os10g39430	LOC_Os09g22410	LOC_Os04g30090	LOC_Os06g48180	LOC_Os11g19149	LOC_Os08g09700	LOC_Os07g36700	LOC_Os02g37060	LOC_Os02g37290	LOC_Os01g58035	LOC_Os05g32130	LOC_Os08g01810	LOC_Os04g48484	LOC_Os05g01330	LOC_Os02g18880	LOC_Os07g48770	LOC_Os10g10580	LOC_Os07g39470	LOC_Os12g39710	LOC_Os07g48770	LOC_Os04g27330	LOC_Os05g13940	LOC_Os09g17120	LOC_Os05g41670
LOC_Os01g02830	LOC_Os02g37862	LOC_Os01g37720	LOC_Os12g38670	LOC_Os11g17799	LOC_Os01g09940	LOC_Os03g19940	LOC_Os03g20330	LOC_Os01g02370	LOC_Os04g48970	LOC_Os02g56060	LOC_Os03g07430	LOC_Os03g41200	LOC_Os04g30890	LOC_Os12g28177	LOC_Os01g63840	LOC_Os06g21390	LOC_Os11g38440	LOC_Os02g58510	LOC_Os03g04610	LOC_Os06g16919	LOC_Os01g38660	LOC_Os03g30780	LOC_Os07g34190	LOC_Os05g12450	LOC_Os10g40200	LOC_Os04g21350	LOC_Os01g45030	LOC_Os04g16748	LOC_Os01g46260	LOC_Os08g14195	LOC_Os11g40810
LOC_Os04g39940	LOC_Os07g48040	LOC_Os03g13690	LOC_Os04g52606	LOC_Os05g01140	LOC_Os01g19270	LOC_Os02g38860	LOC_Os07g15440	LOC_Os11g46950	LOC_Os04g21820	LOC_Os03g55540	LOC_Os01g64680	LOC_Os01g72260	LOC_Os04g49790	LOC_Os03g40390	LOC_Os01g41450	LOC_Os06g09020	LOC_Os12g07120	LOC_Os06g21390	LOC_Os11g42480	LOC_Os01g58580	LOC_Os06g14190	LOC_Os05g41820	LOC_Os03g03490	LOC_Os05g10570	LOC_Os04g21820	LOC_Os01g48640	LOC_Os12g38580	LOC_Os03g25820	LOC_Os01g72130	LOC_Os06g44370	LOC_Os01g18840
LOC_Os02g03640	LOC_Os09g32976	LOC_Os09g39300	LOC_Os03g05840	LOC_Os05g33090	LOC_Os04g21850	LOC_Os09g36982	LOC_Os07g18944	LOC_Os11g48060	LOC_Os06g13160	LOC_Os02g47510	LOC_Os04g53195	LOC_Os01g52810	LOC_Os04g39150	LOC_Os04g26870	LOC_Os11g12080	LOC_Os07g39990	LOC_Os04g58280	LOC_Os05g41630	LOC_Os12g39440	LOC_Os10g29650	LOC_Os12g05550	LOC_Os02g24576	LOC_Os03g51920	LOC_Os08g04500	LOC_Os04g16826	LOC_Os07g46780	LOC_Os01g09384	LOC_Os01g05610	LOC_Os02g39870	LOC_Os12g39090	LOC_Os03g54170
LOC_Os12g23754	LOC_Os09g10760	LOC_Os04g47560	LOC_Os03g58840	LOC_Os05g49700	LOC_Os11g09979	LOC_Os01g02800	LOC_Os09g36680	LOC_Os04g03050	LOC_Os08g15296	LOC_Os02g50570	LOC_Os06g08910	LOC_Os06g05020	LOC_Os02g34190	LOC_Os05g47545	LOC_Os12g36400	LOC_Os01g02600	LOC_Os09g25470	LOC_Os01g03340	LOC_Os03g08330	LOC_Os05g10310	LOC_Os03g45970	LOC_Os12g36060	LOC_Os01g08130	LOC_Os04g38525	LOC_Os09g19150	LOC_Os02g21040	LOC_Os09g13610	LOC_Os01g22249	LOC_Os11g17480	LOC_Os11g30910	LOC_Os02g51900
LOC_Os11g47574	LOC_Os06g43760	LOC_Os01g52810	LOC_Os02g39795	LOC_Os01g57890	LOC_Os01g58022	LOC_Os09g01000	LOC_Os05g28840	LOC_Os11g46810	LOC_Os02g07110	LOC_Os04g30160	LOC_Os02g56190	LOC_Os07g47470	LOC_Os03g01420	LOC_Os11g12460	LOC_Os09g07450	LOC_Os01g49600	LOC_Os12g33160	LOC_Os11g05935	LOC_Os08g34700	LOC_Os01g35580	LOC_Os05g47700	LOC_Os01g09410	LOC_Os11g38930	LOC_Os11g23210	LOC_Os01g03940	LOC_Os11g34270	LOC_Os12g03660	LOC_Os05g26350	LOC_Os04g42020	LOC_Os08g01810	LOC_Os03g43970
LOC_Os12g20390	LOC_Os11g39670	LOC_Os05g25080	LOC_Os01g08000	LOC_Os07g04330	LOC_Os09g36680	LOC_Os07g40860	LOC_Os11g35710	LOC_Os03g64280	LOC_Os09g19150	LOC_Os11g47980	LOC_Os01g07780	LOC_Os03g40380	LOC_Os05g26750	LOC_Os02g45820	LOC_Os09g19952	LOC_Os01g06580	LOC_Os05g03390	LOC_Os07g05480	LOC_Os03g15740	LOC_Os06g14190	LOC_Os09g14610	LOC_Os12g03080	LOC_Os01g22352	LOC_Os08g32570	LOC_Os06g07878	LOC_Os09g28730	LOC_Os03g48770	LOC_Os05g26770	LOC_Os01g46140	LOC_Os02g24614	LOC_Os01g25990
LOC_Os11g41500	LOC_Os08g03870	LOC_Os09g38070	LOC_Os03g63510	LOC_Os09g38020	LOC_Os01g43610	LOC_Os06g29640	LOC_Os08g05780	LOC_Os12g13270	LOC_Os06g38340	LOC_Os01g25560	LOC_Os01g30956	LOC_Os04g20800	LOC_Os01g09410	LOC_Os07g48030	LOC_Os06g06560	LOC_Os03g01216	LOC_Os01g54630	LOC_Os03g01900	LOC_Os03g45220	LOC_Os11g37050	LOC_Os06g07810	LOC_Os01g62750	LOC_Os08g30500	LOC_Os02g07110	LOC_Os04g37880	LOC_Os01g58024	LOC_Os02g48220	LOC_Os12g16880	LOC_Os01g46370	LOC_Os04g08290	LOC_Os06g51050
LOC_Os02g10780	LOC_Os04g39060	LOC_Os01g51370	LOC_Os06g43190	LOC_Os10g34150	LOC_Os11g10550	LOC_Os04g34270	LOC_Os11g47441	LOC_Os03g53070	LOC_Os04g21850	LOC_Os07g06810	LOC_Os03g10110	LOC_Os02g56340	LOC_Os12g15340	LOC_Os02g22120	LOC_Os01g68950	LOC_Os07g03750	LOC_Os09g22410	LOC_Os01g02430	LOC_Os04g45370	LOC_Os07g48090	LOC_Os06g17410	LOC_Os01g53560	LOC_Os04g54830	LOC_Os03g52230	LOC_Os07g32920	LOC_Os08g09730	LOC_Os09g16449	LOC_Os10g19970	LOC_Os04g31790	LOC_Os01g28450	LOC_Os02g50220
LOC_Os02g39580	LOC_Os02g43700	LOC_Os05g41780	LOC_Os12g30000	LOC_Os10g42930	LOC_Os04g34700	LOC_Os04g11970	LOC_Os10g01100	LOC_Os06g34830	LOC_Os12g12090	LOC_Os04g16830	LOC_Os12g36630	LOC_Os01g63930	LOC_Os03g19420	LOC_Os09g34160	LOC_Os03g06510	LOC_Os04g42095	LOC_Os09g09250	LOC_Os07g46852	LOC_Os02g49700	LOC_Os06g49505	LOC_Os01g15830	LOC_Os02g36150	LOC_Os01g37490	LOC_Os02g18670	LOC_Os08g01810	LOC_Os12g39770	LOC_Os08g07900	LOC_Os02g05400	LOC_Os04g57970	LOC_Os04g35140	LOC_Os01g02770
LOC_Os11g47030	LOC_Os04g48710	LOC_Os11g01690	LOC_Os01g66610	LOC_Os05g09580	LOC_Os04g24294	LOC_Os11g34390	LOC_Os08g18079	LOC_Os03g39860	LOC_Os04g14140	LOC_Os08g15444	LOC_Os04g52980	LOC_Os10g39130	LOC_Os02g33630	LOC_Os09g30360	LOC_Os01g16130	LOC_Os12g36630	LOC_Os02g27160	LOC_Os09g30340	LOC_Os09g26900	LOC_Os08g10800	LOC_Os04g54300	LOC_Os02g46030	LOC_Os03g22370	LOC_Os05g25260	LOC_Os03g35560	LOC_Os04g08828	LOC_Os01g16130	LOC_Os12g38680	LOC_Os04g59360	LOC_Os06g17290	LOC_Os10g42780
LOC_Os05g33190	LOC_Os12g29660	LOC_Os11g36770	LOC_Os11g26880	LOC_Os01g52690	LOC_Os06g41340	LOC_Os11g40150	LOC_Os06g17130	LOC_Os03g26360	LOC_Os01g12320	LOC_Os12g13174	LOC_Os01g72100	LOC_Os07g10580	LOC_Os02g54960	LOC_Os04g53780	LOC_Os02g58270	LOC_Os03g58020	LOC_Os10g20235	LOC_Os06g44374	LOC_Os06g07560	LOC_Os06g04399	LOC_Os10g42550	LOC_Os05g13940	LOC_Os10g10175	LOC_Os11g44330	LOC_Os03g58470	LOC_Os09g39680	LOC_Os07g36700	LOC_Os01g05800	LOC_Os11g17390	LOC_Os11g34920	LOC_Os03g20970
LOC_Os07g32140	LOC_Os11g24610	LOC_Os01g55090	LOC_Os02g01440	LOC_Os01g56240	LOC_Os07g26000	LOC_Os09g39290	LOC_Os08g27580	LOC_Os09g25934	LOC_Os01g74160	LOC_Os11g46810	LOC_Os04g43440	LOC_Os01g70110	LOC_Os03g03810	LOC_Os02g38680	LOC_Os02g55670	LOC_Os03g47754	LOC_Os04g12520	LOC_Os01g50060	LOC_Os06g07810	LOC_Os08g38270	LOC_Os05g30640	LOC_Os01g35580	LOC_Os03g06620	LOC_Os11g29140	LOC_Os05g11064	LOC_Os10g24170	LOC_Os07g06800	LOC_Os05g26250	LOC_Os03g21419	LOC_Os03g62810	LOC_Os07g35600
LOC_Os05g37550	LOC_Os05g47850	LOC_Os07g11150	LOC_Os03g20790	LOC_Os07g39210	LOC_Os08g42480	LOC_Os11g10880	LOC_Os04g35890	LOC_Os08g34700	LOC_Os10g39470	LOC_Os04g44910	LOC_Os01g65200	LOC_Os11g17799	LOC_Os11g18140	LOC_Os01g64680	LOC_Os09g39240	LOC_Os11g38930	LOC_Os11g40680	LOC_Os01g09510	LOC_Os04g41690	LOC_Os05g46470	LOC_Os01g10950	LOC_Os01g57350	LOC_Os12g01500	LOC_Os10g21254	LOC_Os04g38600	LOC_Os03g02762	LOC_Os01g70840	LOC_Os05g26377	LOC_Os01g44050	LOC_Os08g34020	LOC_Os07g35640
LOC_Os02g52150	LOC_Os09g21110	LOC_Os08g29290	LOC_Os10g38710	LOC_Os06g42000	LOC_Os09g06970	LOC_Os03g15010	LOC_Os10g33080	LOC_Os12g36060	LOC_Os03g14720	LOC_Os06g39744	LOC_Os09g29200	LOC_Os12g34108	LOC_Os04g03860	LOC_Os04g30620	LOC_Os01g11600	LOC_Os01g22230	LOC_Os01g58039	LOC_Os05g35410	LOC_Os01g04324	LOC_Os03g54240	LOC_Os09g15044	LOC_Os05g46950	LOC_Os03g21540	LOC_Os08g41920	LOC_Os01g35030	LOC_Os03g62810	LOC_Os10g37160	LOC_Os05g26400	LOC_Os02g05360	LOC_Os09g12050	LOC_Os07g36700
LOC_Os10g37034	LOC_Os03g17910	LOC_Os04g12920	LOC_Os01g63854	LOC_Os09g17152	LOC_Os07g09540	LOC_Os03g19720	LOC_Os07g28644	LOC_Os11g18110	LOC_Os04g23700	LOC_Os02g30540	LOC_Os03g08114	LOC_Os02g53020	LOC_Os05g49930	LOC_Os11g02305	LOC_Os02g50050	LOC_Os07g41320	LOC_Os10g22570	LOC_Os05g32820	LOC_Os02g53350	LOC_Os12g26850	LOC_Os09g17120	LOC_Os03g61910	LOC_Os02g34840	LOC_Os06g49770	LOC_Os02g51480	LOC_Os04g12820	LOC_Os05g45080	LOC_Os05g26310	LOC_Os10g33540	LOC_Os02g43940	LOC_Os03g23970
LOC_Os03g49430	LOC_Os05g48310	LOC_Os10g42910	LOC_Os04g39370	LOC_Os04g44510	LOC_Os11g39940	LOC_Os11g40760	LOC_Os08g31730	LOC_Os11g38580	LOC_Os06g04889	LOC_Os04g17500	LOC_Os10g36610	LOC_Os01g41790	LOC_Os08g43190	LOC_Os03g20970	LOC_Os01g49580	LOC_Os06g08910	LOC_Os06g39090	LOC_Os03g04470	LOC_Os03g35560	LOC_Os12g19840	LOC_Os08g37040	LOC_Os02g27594	LOC_Os12g08020	LOC_Os01g02740	LOC_Os03g38720	LOC_Os01g05180	LOC_Os02g21350	LOC_Os05g26480	LOC_Os01g51630	LOC_Os04g53050	LOC_Os01g55960
LOC_Os03g48320	LOC_Os07g47420	LOC_Os04g59440	LOC_Os04g44030	LOC_Os07g36500	LOC_Os11g24050	LOC_Os05g34800	LOC_Os04g27800	LOC_Os06g29640	LOC_Os07g40640	LOC_Os03g37864	LOC_Os11g15530	LOC_Os03g50150	LOC_Os01g35830	LOC_Os04g38410	LOC_Os11g12460	LOC_Os01g18640	LOC_Os06g04150	LOC_Os12g02450	LOC_Os05g30260	LOC_Os02g27592	LOC_Os08g16359	LOC_Os12g08030	LOC_Os09g38410	LOC_Os03g43770	LOC_Os09g22410	LOC_Os11g12340	LOC_Os04g02960	LOC_Os05g26600	LOC_Os09g36260	LOC_Os02g14680	LOC_Os07g07270
LOC_Os12g14059	LOC_Os02g02130	LOC_Os12g20390	LOC_Os11g05556	LOC_Os02g38790	LOC_Os02g26800	LOC_Os04g38250	LOC_Os01g14630	LOC_Os11g29130	LOC_Os04g31971	LOC_Os04g51009	LOC_Os05g40285	LOC_Os11g41550	LOC_Os03g59380	LOC_Os02g17060	LOC_Os02g44360	LOC_Os01g07780	LOC_Os08g36500	LOC_Os07g01090	LOC_Os01g42520	LOC_Os06g29640	LOC_Os03g03020	LOC_Os08g07900	LOC_Os06g45990	LOC_Os12g36060	LOC_Os02g39884	LOC_Os01g58140	LOC_Os03g58290	LOC_Os05g26386	LOC_Os08g38060	LOC_Os02g40280	LOC_Os05g04600
LOC_Os12g07490	LOC_Os03g08440	LOC_Os05g39610	LOC_Os04g52500	LOC_Os06g29640	LOC_Os07g28644	LOC_Os03g15800	LOC_Os02g57480	LOC_Os08g20590	LOC_Os01g03940	LOC_Os02g48210	LOC_Os12g17030	LOC_Os12g26940	LOC_Os06g36400	LOC_Os03g15080	LOC_Os07g35640	LOC_Os01g63854	LOC_Os03g29540	LOC_Os04g41540	LOC_Os02g04950	LOC_Os03g53210	LOC_Os12g29690	LOC_Os06g01620	LOC_Os03g64250	LOC_Os01g58440	LOC_Os02g39620	LOC_Os01g12330	LOC_Os03g56940	LOC_Os05g26460	LOC_Os10g10175	LOC_Os07g07350	LOC_Os03g58020
LOC_Os04g01470	LOC_Os05g28280	LOC_Os01g34560	LOC_Os11g14150	LOC_Os09g39280	LOC_Os04g03884	LOC_Os08g39450	LOC_Os04g27670	LOC_Os11g24800	LOC_Os05g17830	LOC_Os01g74490	LOC_Os03g58320	LOC_Os08g01170	LOC_Os02g27594	LOC_Os09g36310	LOC_Os03g14110	LOC_Os01g48310	LOC_Os02g49440	LOC_Os11g43800	LOC_Os07g37280	LOC_Os04g35010	LOC_Os09g12050	LOC_Os04g34490	LOC_Os10g37160	LOC_Os06g34810	LOC_Os03g27610	LOC_Os01g32770	LOC_Os07g46846	LOC_Os05g26240	LOC_Os01g49560	LOC_Os01g73420	LOC_Os10g37500
LOC_Os11g37210	LOC_Os01g56350	LOC_Os01g52050	LOC_Os01g04550	LOC_Os02g13060	LOC_Os09g34150	LOC_Os05g51050	LOC_Os03g16030	LOC_Os04g17500	LOC_Os07g23030	LOC_Os02g55210	LOC_Os07g03910	LOC_Os04g02490	LOC_Os08g04290	LOC_Os07g49410	LOC_Os01g25990	LOC_Os08g37180	LOC_Os06g23210	LOC_Os01g51050	LOC_Os01g72260	LOC_Os04g44850	LOC_Os12g44030	LOC_Os08g08120	LOC_Os03g57690	LOC_Os03g29930	LOC_Os06g24920	LOC_Os07g43800	LOC_Os04g12080	LOC_Os05g26620	LOC_Os10g32405	LOC_Os06g24920	LOC_Os03g45710
LOC_Os02g40940	LOC_Os10g35440	LOC_Os04g16820	LOC_Os01g65690	LOC_Os01g56850	LOC_Os01g03980	LOC_Os01g49360	LOC_Os06g21390	LOC_Os05g37550	LOC_Os08g04430	LOC_Os03g56160	LOC_Os05g42060	LOC_Os12g01550	LOC_Os11g11430	LOC_Os03g55250	LOC_Os07g48470	LOC_Os04g35080	LOC_Os12g39710	LOC_Os02g48140	LOC_Os01g12280	LOC_Os05g39670	LOC_Os08g13630	LOC_Os12g27370	LOC_Os03g07290	LOC_Os10g41330	LOC_Os10g33740	LOC_Os07g32920	LOC_Os08g39640	LOC_Os12g16900	LOC_Os02g06215	LOC_Os01g01360	LOC_Os09g37080
LOC_Os08g36060	LOC_Os08g19850	LOC_Os03g60120	LOC_Os03g07440	LOC_Os03g45990	LOC_Os11g09830	LOC_Os04g49350	LOC_Os11g34650	LOC_Os09g29960	LOC_Os09g03680	LOC_Os07g08300	LOC_Os02g38160	LOC_Os01g48339	LOC_Os11g02080	LOC_Os02g52210	LOC_Os10g34300	LOC_Os04g37480	LOC_Os02g32900	LOC_Os09g30360	LOC_Os05g35290	LOC_Os07g36500	LOC_Os08g04500	LOC_Os08g09860	LOC_Os11g43960	LOC_Os12g42730	LOC_Os08g42610	LOC_Os02g28170	LOC_Os11g15530	LOC_Os05g07850	LOC_Os07g32620	LOC_Os07g34940	LOC_Os04g36800
LOC_Os09g19810	LOC_Os02g54110	LOC_Os01g15740	LOC_Os11g17390	LOC_Os12g27370	LOC_Os04g48970	LOC_Os01g04360	LOC_Os11g34460	LOC_Os06g38764	LOC_Os08g41960	LOC_Os09g35030	LOC_Os10g25150	LOC_Os03g29770	LOC_Os08g10310	LOC_Os07g09625	LOC_Os04g33640	LOC_Os04g01600	LOC_Os05g28100	LOC_Os01g03750	LOC_Os06g29730	LOC_Os01g49390	LOC_Os08g29600	LOC_Os01g48610	LOC_Os09g25625	LOC_Os10g34795	LOC_Os03g05460	LOC_Os11g11810	LOC_Os11g18100	LOC_Os01g29840	LOC_Os01g09370	LOC_Os03g38720	LOC_Os05g08860
LOC_Os01g57250	LOC_Os12g41620	LOC_Os05g23130	LOC_Os07g04430	LOC_Os07g39110	LOC_Os07g44280	LOC_Os04g44470	LOC_Os03g14880	LOC_Os08g42710	LOC_Os11g25454	LOC_Os02g02120	LOC_Os08g38060	LOC_Os12g25280	LOC_Os05g02060	LOC_Os01g11740	LOC_Os04g55790	LOC_Os05g41630	LOC_Os03g28080	LOC_Os02g32340	LOC_Os04g47360	LOC_Os08g37270	LOC_Os05g11320	LOC_Os02g22590	LOC_Os02g35329	LOC_Os02g05530	LOC_Os10g03400	LOC_Os06g14620	LOC_Os12g39240	LOC_Os04g58090	LOC_Os04g36058	LOC_Os03g45990	LOC_Os01g56240
LOC_Os01g09930	LOC_Os04g51630	LOC_Os07g35730	LOC_Os06g06550	LOC_Os04g11790	LOC_Os01g12330	LOC_Os08g20590	LOC_Os08g27540	LOC_Os11g01690	LOC_Os01g19320	LOC_Os05g43910	LOC_Os06g21390	LOC_Os11g17954	LOC_Os01g35789	LOC_Os08g21890	LOC_Os04g29770	LOC_Os10g40555	LOC_Os03g33570	LOC_Os08g02630	LOC_Os02g35730	LOC_Os01g04380	LOC_Os01g55720	LOC_Os12g09770	LOC_Os12g12560	LOC_Os11g47400	LOC_Os06g37690	LOC_Os04g27790	LOC_Os02g20940	LOC_Os01g70680	LOC_Os04g41870	LOC_Os04g49210	LOC_Os02g53150
LOC_Os08g15258	LOC_Os01g58024	LOC_Os11g19149	LOC_Os01g45030	LOC_Os07g41820	LOC_Os09g39330	LOC_Os07g33640	LOC_Os05g41890	LOC_Os01g52810	LOC_Os08g31780	LOC_Os07g06850	LOC_Os05g27010	LOC_Os11g34080	LOC_Os02g12480	LOC_Os01g45030	LOC_Os03g58900	LOC_Os10g13870	LOC_Os12g39440	LOC_Os05g13790	LOC_Os11g20170	LOC_Os12g44020	LOC_Os03g10250	LOC_Os05g18650	LOC_Os01g10070	LOC_Os08g05990	LOC_Os03g08900	LOC_Os03g04610	LOC_Os03g20790	LOC_Os01g58660	LOC_Os01g59700	LOC_Os11g43320	LOC_Os05g41540
LOC_Os09g19954	LOC_Os03g47050	LOC_Os01g56850	LOC_Os03g60140	LOC_Os10g42150	LOC_Os01g11340	LOC_Os11g35450	LOC_Os06g09340	LOC_Os02g18770	LOC_Os02g12840	LOC_Os08g26220	LOC_Os07g11360	LOC_Os04g12920	LOC_Os04g33600	LOC_Os02g06520	LOC_Os03g23970	LOC_Os01g57990	LOC_Os01g64860	LOC_Os04g08832	LOC_Os01g63800	LOC_Os01g57480	LOC_Os02g05199	LOC_Os11g45850	LOC_Os03g08999	LOC_Os12g21730	LOC_Os09g29820	LOC_Os07g43020	LOC_Os11g11640	LOC_Os04g28120	LOC_Os09g39240	LOC_Os12g39780	LOC_Os03g17870
LOC_Os01g63040	LOC_Os06g28194	LOC_Os01g59020	LOC_Os09g39180	LOC_Os12g23754	LOC_Os07g34550	LOC_Os07g46810	LOC_Os03g29770	LOC_Os09g39300	LOC_Os11g44340	LOC_Os06g08640	LOC_Os01g49370	LOC_Os02g21650	LOC_Os12g25090	LOC_Os10g36610	LOC_Os09g13610	LOC_Os04g54010	LOC_Os04g43070	LOC_Os03g03490	LOC_Os03g16390	LOC_Os02g38790	LOC_Os07g43800	LOC_Os06g30920	LOC_Os08g10244	LOC_Os08g20480	LOC_Os03g55010	LOC_Os08g09080	LOC_Os08g01970	LOC_Os02g36680	LOC_Os11g04610	LOC_Os11g40680	LOC_Os04g32850
LOC_Os05g10310	LOC_Os02g57010	LOC_Os08g28830	LOC_Os05g51520	LOC_Os11g31060	LOC_Os07g23930	LOC_Os10g41838	LOC_Os01g43980	LOC_Os01g62100	LOC_Os07g07670	LOC_Os10g37500	LOC_Os01g42160	LOC_Os05g24900	LOC_Os08g40930	LOC_Os04g14200	LOC_Os05g04600	LOC_Os09g39670	LOC_Os06g29710	LOC_Os04g48380	LOC_Os04g12820	LOC_Os01g35930	LOC_Os09g13920	LOC_Os05g19010	LOC_Os02g22580	LOC_Os09g17049	LOC_Os03g20330	LOC_Os09g17920	LOC_Os01g08130	LOC_Os01g33350	LOC_Os11g02400	LOC_Os08g10760	LOC_Os01g42790
LOC_Os07g33450	LOC_Os06g13570	LOC_Os07g32140	LOC_Os10g32300	LOC_Os04g30800	LOC_Os11g34460	LOC_Os05g33090	LOC_Os03g57050	LOC_Os03g07980	LOC_Os02g01380	LOC_Os12g12120	LOC_Os06g51270	LOC_Os01g03980	LOC_Os01g48320	LOC_Os01g13490	LOC_Os12g03240	LOC_Os06g44260	LOC_Os06g18160	LOC_Os02g35329	LOC_Os09g08160	LOC_Os09g25100	LOC_Os03g17870	LOC_Os01g05560	LOC_Os03g64014	LOC_Os01g36720	LOC_Os06g38940	LOC_Os10g28240	LOC_Os05g44610	LOC_Os01g01470	LOC_Os10g21240	LOC_Os04g48830	LOC_Os07g36500
LOC_Os03g02780	LOC_Os05g51420	LOC_Os12g05060	LOC_Os02g47610	LOC_Os02g03660	LOC_Os02g57924	LOC_Os02g36070	LOC_Os09g29710	LOC_Os02g16490	LOC_Os12g43380	LOC_Os01g57294	LOC_Os04g39840	LOC_Os02g40940	LOC_Os01g10480	LOC_Os07g06800	LOC_Os01g01590	LOC_Os05g51830	LOC_Os09g26670	LOC_Os07g07270	LOC_Os08g07010	LOC_Os01g48339	LOC_Os01g65700	LOC_Os10g04270	LOC_Os04g39840	LOC_Os03g53070	LOC_Os05g25260	LOC_Os02g45450	LOC_Os04g54550	LOC_Os01g57260	LOC_Os09g13610	LOC_Os07g40640	LOC_Os07g32890
LOC_Os04g52250	LOC_Os08g03640	LOC_Os02g04915	LOC_Os03g63910	LOC_Os11g33230	LOC_Os06g21750	LOC_Os03g07270	LOC_Os12g42900	LOC_Os01g57310	LOC_Os03g62180	LOC_Os04g32800	LOC_Os04g24410	LOC_Os01g66010	LOC_Os06g10355	LOC_Os05g39380	LOC_Os01g55960	LOC_Os12g02330	LOC_Os01g09220	LOC_Os03g47754	LOC_Os08g14195	LOC_Os06g09130	LOC_Os09g28220	LOC_Os02g36300	LOC_Os03g57490	LOC_Os11g10570	LOC_Os08g15236	LOC_Os06g18010	LOC_Os07g03700	LOC_Os04g41620	LOC_Os11g29960	LOC_Os09g03680	LOC_Os06g37560
LOC_Os11g29790	LOC_Os05g49230	LOC_Os01g59265	LOC_Os07g13780	LOC_Os02g38170	LOC_Os06g38210	LOC_Os09g28050	LOC_Os06g11650	LOC_Os07g30240	LOC_Os02g13020	LOC_Os04g30060	LOC_Os08g10440	LOC_Os02g35329	LOC_Os04g21850	LOC_Os02g55729	LOC_Os01g04470	LOC_Os12g07010	LOC_Os11g01836	LOC_Os07g29630	LOC_Os01g21590	LOC_Os11g25240	LOC_Os10g20550	LOC_Os03g56000	LOC_Os11g47140	LOC_Os04g25740	LOC_Os11g39660	LOC_Os06g49880	LOC_Os02g11110	LOC_Os12g23980	LOC_Os03g12280	LOC_Os05g31470	LOC_Os04g25550
LOC_Os03g27460	LOC_Os08g34740	LOC_Os04g12600	LOC_Os04g41110	LOC_Os03g10250	LOC_Os11g37774	LOC_Os11g41500	LOC_Os06g40240	LOC_Os03g26350	LOC_Os07g17184	LOC_Os07g06800	LOC_Os07g36700	LOC_Os11g40110	LOC_Os11g31540	LOC_Os08g37180	LOC_Os02g40200	LOC_Os04g46600	LOC_Os11g12590	LOC_Os11g25470	LOC_Os01g16930	LOC_Os01g04670	LOC_Os02g04950	LOC_Os01g36060	LOC_Os03g17410	LOC_Os04g28590	LOC_Os05g25090	LOC_Os01g45290	LOC_Os04g27340	LOC_Os07g11380	LOC_Os04g02970	LOC_Os01g02410	LOC_Os05g41310
LOC_Os06g07978	LOC_Os03g55970	LOC_Os03g56160	LOC_Os04g55540	LOC_Os07g35720	LOC_Os07g09914	LOC_Os01g02830	LOC_Os04g44820	LOC_Os08g15444	LOC_Os10g30670	LOC_Os04g16722	LOC_Os03g39940	LOC_Os01g57250	LOC_Os12g33160	LOC_Os08g38220	LOC_Os02g17060	LOC_Os04g53630	LOC_Os11g42480	LOC_Os05g25880	LOC_Os12g39770	LOC_Os09g38110	LOC_Os09g33650	LOC_Os01g48339	LOC_Os05g10625	LOC_Os12g07490	LOC_Os02g14020	LOC_Os06g11860	LOC_Os07g18154	LOC_Os09g17930	LOC_Os07g18162	LOC_Os11g11694	LOC_Os07g37920
LOC_Os06g07878	LOC_Os01g54870	LOC_Os04g51009	LOC_Os02g22580	LOC_Os02g17000	LOC_Os07g42520	LOC_Os11g25240	LOC_Os11g37759	LOC_Os01g56730	LOC_Os09g14019	LOC_Os02g48220	LOC_Os01g04750	LOC_Os06g15660	LOC_Os12g38900	LOC_Os11g33320	LOC_Os09g38777	LOC_Os03g20970	LOC_Os02g14440	LOC_Os05g46520	LOC_Os03g14030	LOC_Os01g09410	LOC_Os10g40290	LOC_Os09g31478	LOC_Os11g07580	LOC_Os05g20450	LOC_Os12g39780	LOC_Os01g28300	LOC_Os07g29200	LOC_Os02g10800	LOC_Os01g05800	LOC_Os08g04320	LOC_Os01g43270
LOC_Os11g32030	LOC_Os03g59774	LOC_Os05g01290	LOC_Os03g03070	LOC_Os09g29310	LOC_Os08g21879	LOC_Os11g27730	LOC_Os01g71340	LOC_Os07g32129	LOC_Os03g21664	LOC_Os02g44360	LOC_Os07g46852	LOC_Os10g11870	LOC_Os07g17160	LOC_Os01g47070	LOC_Os03g58620	LOC_Os09g31940	LOC_Os03g32630	LOC_Os06g30901	LOC_Os01g48640	LOC_Os02g49510	LOC_Os10g42650	LOC_Os04g35010	LOC_Os09g03710	LOC_Os06g39700	LOC_Os10g41696	LOC_Os09g27744	LOC_Os12g43430	LOC_Os06g03710	LOC_Os05g26490	LOC_Os11g10550	LOC_Os01g09830
LOC_Os01g02139	LOC_Os01g43090	LOC_Os12g37410	LOC_Os09g38755	LOC_Os02g08330	LOC_Os05g30640	LOC_Os04g03020	LOC_Os11g44350	LOC_Os05g18446	LOC_Os07g17689	LOC_Os05g06910	LOC_Os06g49460	LOC_Os03g28250	LOC_Os05g41230	LOC_Os02g18380	LOC_Os07g07270	LOC_Os04g12530	LOC_Os09g17920	LOC_Os04g44340	LOC_Os01g73250	LOC_Os07g32630	LOC_Os02g44990	LOC_Os01g66010	LOC_Os02g46620	LOC_Os08g13870	LOC_Os02g52730	LOC_Os06g24920	LOC_Os04g43440	LOC_Os11g11530	LOC_Os02g37780	LOC_Os06g39090	LOC_Os10g04270
LOC_Os04g30180	LOC_Os10g35290	LOC_Os04g45370	LOC_Os01g08890	LOC_Os03g10570	LOC_Os12g05640	LOC_Os01g05730	LOC_Os02g51930	LOC_Os11g39420	LOC_Os01g41565	LOC_Os01g57968	LOC_Os10g08010	LOC_Os01g06340	LOC_Os03g39170	LOC_Os10g42150	LOC_Os04g01600	LOC_Os05g05610	LOC_Os02g49700	LOC_Os03g14990	LOC_Os01g56480	LOC_Os07g22494	LOC_Os03g57680	LOC_Os03g25430	LOC_Os04g36700	LOC_Os05g46954	LOC_Os06g13160	LOC_Os03g43440	LOC_Os10g13870	LOC_Os11g45295	LOC_Os07g33860	LOC_Os03g16020	LOC_Os10g36400
LOC_Os08g35470	LOC_Os05g19370	LOC_Os10g42930	LOC_Os09g36260	LOC_Os09g13920	LOC_Os08g38900	LOC_Os11g35410	LOC_Os09g34150	LOC_Os05g38530	LOC_Os07g12570	LOC_Os12g11980	LOC_Os01g01340	LOC_Os11g26830	LOC_Os04g58030	LOC_Os02g47510	LOC_Os04g44030	LOC_Os04g41530	LOC_Os09g39330	LOC_Os01g02600	LOC_Os05g12230	LOC_Os07g46930	LOC_Os04g45990	LOC_Os01g16650	LOC_Os02g17620	LOC_Os12g25494	LOC_Os08g30120	LOC_Os11g35274	LOC_Os08g10244	LOC_Os07g11650	LOC_Os07g07770	LOC_Os06g07810	LOC_Os07g32020
LOC_Os03g07270	LOC_Os10g34150	LOC_Os04g20900	LOC_Os11g09864	LOC_Os05g10560	LOC_Os07g23810	LOC_Os11g45850	LOC_Os12g40460	LOC_Os12g14059	LOC_Os04g24040	LOC_Os09g19500	LOC_Os11g07930	LOC_Os03g48430	LOC_Os05g04500	LOC_Os11g46870	LOC_Os12g44300	LOC_Os11g37960	LOC_Os04g38060	LOC_Os10g38214	LOC_Os05g28090	LOC_Os10g32760	LOC_Os10g18400	LOC_Os03g52860	LOC_Os04g39150	LOC_Os11g35800	LOC_Os03g49485	LOC_Os06g42650	LOC_Os04g41540	LOC_Os04g41980	LOC_Os11g12350	LOC_Os11g36830	LOC_Os07g35730
LOC_Os09g25740	LOC_Os03g40180	LOC_Os09g25880	LOC_Os12g08240	LOC_Os10g41838	LOC_Os06g40240	LOC_Os01g51370	LOC_Os07g26000	LOC_Os03g37411	LOC_Os02g57930	LOC_Os01g08464	LOC_Os04g02730	LOC_Os03g37260	LOC_Os06g07810	LOC_Os03g31944	LOC_Os08g40990	LOC_Os07g35640	LOC_Os03g55670	LOC_Os11g02305	LOC_Os12g27780	LOC_Os03g63010	LOC_Os11g39660	LOC_Os01g08880	LOC_Os08g10760	LOC_Os01g10020	LOC_Os01g61630	LOC_Os04g30890	LOC_Os02g29150	LOC_Os01g33370	LOC_Os10g20060	LOC_Os07g32129	LOC_Os02g53970
LOC_Os10g35260	LOC_Os07g42950	LOC_Os07g39110	LOC_Os12g01290	LOC_Os10g41250	LOC_Os11g31060	LOC_Os01g59265	LOC_Os02g02230	LOC_Os10g42160	LOC_Os11g28720	LOC_Os11g10840	LOC_Os01g01590	LOC_Os06g04990	LOC_Os04g29210	LOC_Os07g12560	LOC_Os09g32520	LOC_Os07g26020	LOC_Os06g38410	LOC_Os07g46846	LOC_Os12g38040	LOC_Os08g37810	LOC_Os08g23200	LOC_Os09g24970	LOC_Os04g52210	LOC_Os09g39300	LOC_Os08g13630	LOC_Os01g01369	LOC_Os02g51810	LOC_Os10g35050	LOC_Os05g48220	LOC_Os09g20350	LOC_Os01g27740
LOC_Os02g36150	LOC_Os09g36930	LOC_Os11g46960	LOC_Os02g10600	LOC_Os09g39290	LOC_Os06g23870	LOC_Os02g55430	LOC_Os11g43390	LOC_Os01g51370	LOC_Os04g33310	LOC_Os11g45840	LOC_Os08g10130	LOC_Os10g34150	LOC_Os02g05620	LOC_Os04g03920	LOC_Os01g74450	LOC_Os05g36186	LOC_Os09g04990	LOC_Os05g39730	LOC_Os01g24430	LOC_Os03g32170	LOC_Os06g22820	LOC_Os03g29250	LOC_Os03g41110	LOC_Os08g15236	LOC_Os08g32120	LOC_Os12g38040	LOC_Os06g40930	LOC_Os08g04290	LOC_Os12g17030	LOC_Os11g12000	LOC_Os04g49000
LOC_Os04g54890	LOC_Os02g28810	LOC_Os07g44770	LOC_Os03g11670	LOC_Os12g36830	LOC_Os08g27540	LOC_Os04g33760	LOC_Os06g37720	LOC_Os02g32550	LOC_Os01g59950	LOC_Os02g57960	LOC_Os04g31790	LOC_Os11g47574	LOC_Os06g38190	LOC_Os03g56220	LOC_Os03g20970	LOC_Os09g36310	LOC_Os01g58024	LOC_Os08g23410	LOC_Os10g29220	LOC_Os03g13690	LOC_Os01g55070	LOC_Os09g10340	LOC_Os06g39390	LOC_Os08g30370	LOC_Os04g32580	LOC_Os11g47140	LOC_Os01g51870	LOC_Os03g40440	LOC_Os03g08050	LOC_Os04g12830	LOC_Os03g14654
LOC_Os11g23790	LOC_Os02g02400	LOC_Os02g45760	LOC_Os02g46030	LOC_Os06g28950	LOC_Os08g31730	LOC_Os12g31860	LOC_Os01g57954	LOC_Os11g40150	LOC_Os12g32770	LOC_Os06g38770	LOC_Os04g32810	LOC_Os12g25090	LOC_Os09g16449	LOC_Os10g41460	LOC_Os10g39460	LOC_Os10g41950	LOC_Os10g33740	LOC_Os11g07670	LOC_Os03g24760	LOC_Os03g40800	LOC_Os07g41820	LOC_Os11g20310	LOC_Os04g55240	LOC_Os07g33710	LOC_Os11g44600	LOC_Os04g49550	LOC_Os10g02584	LOC_Os09g35600	LOC_Os09g30411	LOC_Os04g29800	LOC_Os07g04040
LOC_Os02g39530	LOC_Os10g12354	LOC_Os05g51130	LOC_Os01g74320	LOC_Os06g29630	LOC_Os09g19820	LOC_Os01g57540	LOC_Os02g42880	LOC_Os02g09650	LOC_Os02g12900	LOC_Os02g41640	LOC_Os02g39870	LOC_Os12g12090	LOC_Os01g41350	LOC_Os01g03310	LOC_Os03g57680	LOC_Os12g43410	LOC_Os05g16460	LOC_Os05g45070	LOC_Os02g50940	LOC_Os01g26130	LOC_Os01g72380	LOC_Os01g62100	LOC_Os01g73540	LOC_Os11g47410	LOC_Os08g36920	LOC_Os09g26820	LOC_Os03g57490	LOC_Os05g48560	LOC_Os07g03900	LOC_Os11g36160	LOC_Os09g34340
LOC_Os04g33760	LOC_Os02g17360	LOC_Os09g01640	LOC_Os01g59510	LOC_Os11g39420	LOC_Os08g26700	LOC_Os03g14630	LOC_Os02g17620	LOC_Os02g36140	LOC_Os10g40770	LOC_Os05g39374	LOC_Os01g01920	LOC_Os04g56430	LOC_Os11g11620	LOC_Os08g20480	LOC_Os06g50310	LOC_Os01g34880	LOC_Os05g30250	LOC_Os09g28730	LOC_Os11g12000	LOC_Os05g18650	LOC_Os06g49190	LOC_Os02g42160	LOC_Os04g44670	LOC_Os03g45900	LOC_Os12g30824	LOC_Os01g50370	LOC_Os01g61190	LOC_Os01g15340	LOC_Os01g01930	LOC_Os08g34240	LOC_Os09g01000
LOC_Os11g25090	LOC_Os06g16919	LOC_Os03g41110	LOC_Os03g07870	LOC_Os02g06605	LOC_Os12g08240	LOC_Os02g52640	LOC_Os08g31850	LOC_Os01g03180	LOC_Os03g20330	LOC_Os04g45590	LOC_Os07g35640	LOC_Os07g33640	LOC_Os12g12230	LOC_Os05g11010	LOC_Os04g45210	LOC_Os01g50420	LOC_Os01g10450	LOC_Os05g09728	LOC_Os11g04600	LOC_Os11g47574	LOC_Os03g18600	LOC_Os07g39260	LOC_Os04g16748	LOC_Os01g02750	LOC_Os06g45070	LOC_Os01g38610	LOC_Os11g02305	LOC_Os06g48250	LOC_Os01g11730	LOC_Os01g45040	LOC_Os10g38940
LOC_Os05g22718	LOC_Os09g32532	LOC_Os06g08600	LOC_Os05g03760	LOC_Os07g40870	LOC_Os07g08150	LOC_Os11g20330	LOC_Os10g01660	LOC_Os08g14010	LOC_Os03g07410	LOC_Os02g50050	LOC_Os06g12539	LOC_Os06g04930	LOC_Os02g09290	LOC_Os01g44120	LOC_Os01g53350	LOC_Os04g52820	LOC_Os06g44370	LOC_Os12g30555	LOC_Os08g13469	LOC_Os02g44990	LOC_Os11g11920	LOC_Os12g26850	LOC_Os12g19470	LOC_Os01g62750	LOC_Os11g13410	LOC_Os10g38930	LOC_Os07g03910	LOC_Os07g20110	LOC_Os05g50600	LOC_Os02g57310	LOC_Os11g34130
LOC_Os08g02070	LOC_Os06g08320	LOC_Os04g29550	LOC_Os06g22394	LOC_Os07g39260	LOC_Os08g31780	LOC_Os04g15550	LOC_Os12g37320	LOC_Os09g25880	LOC_Os02g01060	LOC_Os12g06240	LOC_Os04g45590	LOC_Os10g27174	LOC_Os01g29910	LOC_Os01g41420	LOC_Os01g70730	LOC_Os01g41810	LOC_Os11g12000	LOC_Os05g29900	LOC_Os09g21740	LOC_Os10g38630	LOC_Os03g61870	LOC_Os01g50730	LOC_Os04g02970	LOC_Os01g02790	LOC_Os02g46100	LOC_Os05g44060	LOC_Os01g25720	LOC_Os06g12450	LOC_Os04g44570	LOC_Os10g33190	LOC_Os08g26840
LOC_Os07g43950	LOC_Os01g47190	LOC_Os06g50350	LOC_Os11g47980	LOC_Os11g23210	LOC_Os03g31430	LOC_Os10g36260	LOC_Os11g10320	LOC_Os02g57860	LOC_Os01g63180	LOC_Os07g08160	LOC_Os08g01370	LOC_Os05g37550	LOC_Os06g51050	LOC_Os07g11150	LOC_Os01g28790	LOC_Os03g64030	LOC_Os05g26840	LOC_Os05g43930	LOC_Os09g02420	LOC_Os11g01990	LOC_Os07g45260	LOC_Os02g38860	LOC_Os11g12040	LOC_Os01g63380	LOC_Os07g03920	LOC_Os02g40340	LOC_Os11g10760	LOC_Os07g42490	LOC_Os04g27340	LOC_Os02g01890	LOC_Os01g02780
LOC_Os09g35790	LOC_Os02g24020	LOC_Os11g46950	LOC_Os05g31620	LOC_Os06g02530	LOC_Os09g31930	LOC_Os08g29809	LOC_Os04g36630	LOC_Os03g41200	LOC_Os04g49230	LOC_Os06g40930	LOC_Os03g08860	LOC_Os08g13870	LOC_Os01g08860	LOC_Os07g24230	LOC_Os09g35010	LOC_Os01g59530	LOC_Os07g40640	LOC_Os11g06770	LOC_Os07g32710	LOC_Os10g13840	LOC_Os09g20090	LOC_Os05g45450	LOC_Os11g10310	LOC_Os02g44155	LOC_Os04g47360	LOC_Os08g15650	LOC_Os03g03070	LOC_Os10g21268	LOC_Os02g11700	LOC_Os01g10210	LOC_Os09g16950
LOC_Os03g15890	LOC_Os06g02510	LOC_Os06g29630	LOC_Os05g47850	LOC_Os05g32170	LOC_Os08g18079	LOC_Os08g29854	LOC_Os08g35760	LOC_Os08g25430	LOC_Os11g11940	LOC_Os02g04520	LOC_Os01g03340	LOC_Os01g49219	LOC_Os05g26690	LOC_Os11g27730	LOC_Os02g24642	LOC_Os12g01150	LOC_Os04g44820	LOC_Os02g51670	LOC_Os04g33610	LOC_Os07g22024	LOC_Os11g36160	LOC_Os01g63930	LOC_Os07g18120	LOC_Os01g73670	LOC_Os10g05250	LOC_Os02g28340	LOC_Os12g01500	LOC_Os02g15350	LOC_Os03g01490	LOC_Os01g58140	LOC_Os08g26230
LOC_Os07g08300	LOC_Os07g48510	LOC_Os04g30160	LOC_Os04g21850	LOC_Os05g34390	LOC_Os01g59680	LOC_Os04g43070	LOC_Os01g19270	LOC_Os07g35730	LOC_Os08g13640	LOC_Os02g42585	LOC_Os02g39320	LOC_Os07g23720	LOC_Os02g12490	LOC_Os06g28280	LOC_Os06g11130	LOC_Os09g32050	LOC_Os07g06840	LOC_Os05g10310	LOC_Os02g08520	LOC_Os11g33230	LOC_Os07g37156	LOC_Os10g10580	LOC_Os02g13210	LOC_Os11g40160	LOC_Os01g64640	LOC_Os08g30120	LOC_Os03g58620	LOC_Os01g28810	LOC_Os05g33430	LOC_Os09g22410	LOC_Os01g35789
LOC_Os02g53020	LOC_Os11g26160	LOC_Os12g22810	LOC_Os08g27580	LOC_Os08g38460	LOC_Os11g36560	LOC_Os01g48339	LOC_Os11g09979	LOC_Os04g29040	LOC_Os07g45650	LOC_Os09g36310	LOC_Os11g41880	LOC_Os07g35979	LOC_Os07g26020	LOC_Os02g38790	LOC_Os04g32850	LOC_Os02g31867	LOC_Os07g35880	LOC_Os07g09420	LOC_Os08g26230	LOC_Os11g10110	LOC_Os10g42150	LOC_Os03g44190	LOC_Os11g24484	LOC_Os07g27690	LOC_Os11g06290	LOC_Os09g12050	LOC_Os02g51140	LOC_Os11g31360	LOC_Os02g31924	LOC_Os12g22145	LOC_Os10g34930
LOC_Os07g49400	LOC_Os04g55520	LOC_Os01g21780	LOC_Os08g31780	LOC_Os02g57860	LOC_Os05g11650	LOC_Os02g54930	LOC_Os04g24294	LOC_Os06g29630	LOC_Os08g42320	LOC_Os10g38214	LOC_Os11g09690	LOC_Os03g14615	LOC_Os12g38670	LOC_Os03g30150	LOC_Os10g38276	LOC_Os03g57900	LOC_Os03g14730	LOC_Os02g32520	LOC_Os11g28410	LOC_Os08g37040	LOC_Os04g55660	LOC_Os06g10355	LOC_Os12g38660	LOC_Os04g20900	LOC_Os01g45290	LOC_Os03g14730	LOC_Os02g03430	LOC_Os09g26470	LOC_Os01g41800	LOC_Os08g13630	LOC_Os01g15340
LOC_Os07g09190	LOC_Os01g69120	LOC_Os03g02330	LOC_Os01g09940	LOC_Os10g42030	LOC_Os09g28670	LOC_Os08g41440	LOC_Os06g35490	LOC_Os04g20900	LOC_Os11g12090	LOC_Os11g46870	LOC_Os01g08130	LOC_Os01g33350	LOC_Os02g34360	LOC_Os06g08460	LOC_Os01g25540	LOC_Os05g27010	LOC_Os01g65904	LOC_Os11g27730	LOC_Os06g24920	LOC_Os10g28120	LOC_Os01g28300	LOC_Os12g15440	LOC_Os11g02424	LOC_Os12g14059	LOC_Os09g30120	LOC_Os08g38780	LOC_Os03g21900	LOC_Os03g62370	LOC_Os01g34900	LOC_Os08g23200	LOC_Os11g44380
LOC_Os04g28420	LOC_Os08g29110	LOC_Os02g40940	LOC_Os03g25960	LOC_Os08g04800	LOC_Os03g64280	LOC_Os03g29460	LOC_Os05g34580	LOC_Os02g30070	LOC_Os02g34190	LOC_Os10g10175	LOC_Os04g16830	LOC_Os04g59630	LOC_Os10g39460	LOC_Os06g09900	LOC_Os05g46760	LOC_Os02g03330	LOC_Os02g01790	LOC_Os04g29810	LOC_Os02g25449	LOC_Os10g19200	LOC_Os01g66530	LOC_Os02g40870	LOC_Os01g70850	LOC_Os01g73644	LOC_Os09g14590	LOC_Os10g38730	LOC_Os10g31856	LOC_Os07g17300	LOC_Os02g05400	LOC_Os11g39540	LOC_Os10g42040
LOC_Os03g63590	LOC_Os05g06510	LOC_Os04g34420	LOC_Os07g34550	LOC_Os10g12750	LOC_Os05g47442	LOC_Os07g33610	LOC_Os06g35850	LOC_Os12g10490	LOC_Os01g42140	LOC_Os08g16820	LOC_Os10g35930	LOC_Os07g27780	LOC_Os12g28177	LOC_Os02g42810	LOC_Os06g38210	LOC_Os03g18020	LOC_Os02g17534	LOC_Os03g58320	LOC_Os06g19200	LOC_Os12g15314	LOC_Os05g50530	LOC_Os11g17290	LOC_Os04g27190	LOC_Os05g20460	LOC_Os06g05440	LOC_Os01g14110	LOC_Os06g21390	LOC_Os08g17160	LOC_Os01g51634	LOC_Os04g35200	LOC_Os11g12300
LOC_Os01g17150	LOC_Os03g13800	LOC_Os12g27335	LOC_Os01g05060	LOC_Os11g39209	LOC_Os04g31524	LOC_Os07g46380	LOC_Os01g42280	LOC_Os06g16700	LOC_Os01g16020	LOC_Os04g42889	LOC_Os03g19680	LOC_Os03g27120	LOC_Os05g26110	LOC_Os04g30250	LOC_Os03g49480	LOC_Os04g50100	LOC_Os03g14915	LOC_Os12g38670	LOC_Os02g07260	LOC_Os05g44580	LOC_Os07g31960	LOC_Os08g28710	LOC_Os02g01332	LOC_Os09g35030	LOC_Os01g52340	LOC_Os03g38720	LOC_Os11g25470	LOC_Os06g38980	LOC_Os08g38050	LOC_Os02g02120	LOC_Os12g43390
LOC_Os12g07500	LOC_Os02g35110	LOC_Os04g10690	LOC_Os04g48970	LOC_Os06g16630	LOC_Os06g39690	LOC_Os03g09170	LOC_Os11g10090	LOC_Os06g16919	LOC_Os08g14050	LOC_Os02g03294	LOC_Os08g30500	LOC_Os04g49780	LOC_Os01g25990	LOC_Os07g33730	LOC_Os01g58020	LOC_Os03g08860	LOC_Os04g21130	LOC_Os02g08014	LOC_Os02g56830	LOC_Os02g26790	LOC_Os01g20780	LOC_Os01g26390	LOC_Os02g41630	LOC_Os08g36920	LOC_Os05g07730	LOC_Os05g28090	LOC_Os06g43190	LOC_Os11g31330	LOC_Os02g06205	LOC_Os02g49640	LOC_Os11g12350
LOC_Os06g40120	LOC_Os05g11710	LOC_Os11g45880	LOC_Os09g30466	LOC_Os04g30260	LOC_Os11g09850	LOC_Os01g45250	LOC_Os07g12570	LOC_Os07g49140	LOC_Os06g38940	LOC_Os02g03430	LOC_Os09g27130	LOC_Os02g01275	LOC_Os04g53800	LOC_Os10g32760	LOC_Os03g14630	LOC_Os11g18100	LOC_Os02g39740	LOC_Os11g41880	LOC_Os06g14810	LOC_Os11g20310	LOC_Os06g11090	LOC_Os07g43740	LOC_Os07g07770	LOC_Os08g14860	LOC_Os10g39870	LOC_Os08g34700	LOC_Os09g26300	LOC_Os01g21590	LOC_Os07g32630	LOC_Os03g45370	LOC_Os05g16980
LOC_Os11g17330	LOC_Os11g10520	LOC_Os09g15250	LOC_Os04g27800	LOC_Os07g32129	LOC_Os05g32980	LOC_Os10g38196	LOC_Os02g57120	LOC_Os10g42020	LOC_Os09g17810	LOC_Os09g36260	LOC_Os06g40930	LOC_Os09g25934	LOC_Os03g10100	LOC_Os11g20330	LOC_Os10g10750	LOC_Os03g05225	LOC_Os04g48880	LOC_Os12g28150	LOC_Os05g41190	LOC_Os04g49780	LOC_Os10g14011	LOC_Os12g05030	LOC_Os10g36580	LOC_Os08g15444	LOC_Os02g20360	LOC_Os09g28720	LOC_Os01g59520	LOC_Os05g34510	LOC_Os11g02424	LOC_Os11g19340	LOC_Os01g11730
LOC_Os09g25880	LOC_Os01g08700	LOC_Os11g20384	LOC_Os11g10090	LOC_Os07g08090	LOC_Os03g29430	LOC_Os08g13570	LOC_Os12g34524	LOC_Os02g30540	LOC_Os11g35860	LOC_Os08g13860	LOC_Os04g59360	LOC_Os05g14330	LOC_Os02g22580	LOC_Os12g23780	LOC_Os09g21120	LOC_Os05g25880	LOC_Os03g47670	LOC_Os12g19381	LOC_Os12g33160	LOC_Os12g08000	LOC_Os03g13200	LOC_Os12g17600	LOC_Os12g28137	LOC_Os09g14860	LOC_Os08g23200	LOC_Os03g07530	LOC_Os07g38540	LOC_Os10g39450	LOC_Os10g21238	LOC_Os05g06990	LOC_Os02g11700
LOC_Os02g16270	LOC_Os07g09400	LOC_Os01g41550	LOC_Os07g17184	LOC_Os03g04450	LOC_Os05g09580	LOC_Os10g21346	LOC_Os12g04500	LOC_Os01g27990	LOC_Os03g06835	LOC_Os02g07360	LOC_Os04g12970	LOC_Os02g55430	LOC_Os03g12280	LOC_Os03g41390	LOC_Os12g43380	LOC_Os01g47900	LOC_Os03g04390	LOC_Os04g16748	LOC_Os10g19120	LOC_Os02g14500	LOC_Os04g08290	LOC_Os11g09864	LOC_Os04g39380	LOC_Os01g57599	LOC_Os07g29760	LOC_Os03g19427	LOC_Os11g34980	LOC_Os07g11410	LOC_Os12g28570	LOC_Os03g31510	LOC_Os12g28137
LOC_Os12g10610	LOC_Os10g30870	LOC_Os04g29040	LOC_Os07g26000	LOC_Os09g17146	LOC_Os07g19350	LOC_Os01g56850	LOC_Os04g45210	LOC_Os10g42150	LOC_Os08g15920	LOC_Os01g02770	LOC_Os03g58620	LOC_Os01g06740	LOC_Os11g04894	LOC_Os11g48080	LOC_Os08g10760	LOC_Os08g41100	LOC_Os02g56830	LOC_Os01g51634	LOC_Os03g04380	LOC_Os02g23930	LOC_Os04g52670	LOC_Os04g38250	LOC_Os06g43150	LOC_Os06g09120	LOC_Os09g29460	LOC_Os03g48104	LOC_Os03g25840	LOC_Os06g10510	LOC_Os02g41670	LOC_Os02g18390	LOC_Os04g16748
LOC_Os12g02120	LOC_Os03g58430	LOC_Os09g28280	LOC_Os02g34190	LOC_Os02g36210	LOC_Os01g08700	LOC_Os04g47555	LOC_Os07g19350	LOC_Os03g40720	LOC_Os07g40620	LOC_Os08g30500	LOC_Os06g50600	LOC_Os12g25494	LOC_Os12g08020	LOC_Os03g10570	LOC_Os08g13630	LOC_Os04g49590	LOC_Os03g10050	LOC_Os02g39030	LOC_Os10g40920	LOC_Os01g65700	LOC_Os12g08790	LOC_Os03g44740	LOC_Os07g01780	LOC_Os02g50570	LOC_Os11g07670	LOC_Os04g41690	LOC_Os02g37290	LOC_Os01g12030	LOC_Os05g26770	LOC_Os09g14590	LOC_Os09g19380
LOC_Os02g31030	LOC_Os06g37440	LOC_Os07g31720	LOC_Os06g16960	LOC_Os09g16290	LOC_Os09g03710	LOC_Os01g55530	LOC_Os04g10470	LOC_Os09g12290	LOC_Os02g11650	LOC_Os02g37330	LOC_Os01g72130	LOC_Os03g26350	LOC_Os07g11360	LOC_Os07g39210	LOC_Os07g22494	LOC_Os10g36610	LOC_Os07g13969	LOC_Os04g34400	LOC_Os05g04584	LOC_Os11g39260	LOC_Os01g34590	LOC_Os01g34790	LOC_Os05g05640	LOC_Os05g50180	LOC_Os10g35520	LOC_Os08g04320	LOC_Os11g45924	LOC_Os01g68820	LOC_Os12g38680	LOC_Os03g57349	LOC_Os02g42570
LOC_Os01g56850	LOC_Os08g03630	LOC_Os03g24030	LOC_Os06g20760	LOC_Os05g33400	LOC_Os03g22500	LOC_Os04g49780	LOC_Os02g05920	LOC_Os02g30530	LOC_Os01g11340	LOC_Os04g26870	LOC_Os07g01070	LOC_Os01g02010	LOC_Os05g42060	LOC_Os10g01100	LOC_Os12g28177	LOC_Os06g11280	LOC_Os05g51420	LOC_Os04g39370	LOC_Os11g09990	LOC_Os11g04830	LOC_Os01g45290	LOC_Os04g57760	LOC_Os10g21238	LOC_Os02g42810	LOC_Os03g02780	LOC_Os01g66260	LOC_Os01g51050	LOC_Os07g26900	LOC_Os07g18158	LOC_Os05g28740	LOC_Os10g21240
LOC_Os06g35165	LOC_Os05g27870	LOC_Os11g48060	LOC_Os03g21664	LOC_Os07g47400	LOC_Os11g28430	LOC_Os02g56360	LOC_Os06g22394	LOC_Os02g52150	LOC_Os04g27020	LOC_Os05g17000	LOC_Os02g52230	LOC_Os09g21210	LOC_Os11g37960	LOC_Os12g12120	LOC_Os12g38680	LOC_Os09g28670	LOC_Os05g25470	LOC_Os04g30110	LOC_Os03g03724	LOC_Os02g29620	LOC_Os05g03450	LOC_Os02g29620	LOC_Os01g22249	LOC_Os08g17820	LOC_Os01g74410	LOC_Os07g31500	LOC_Os04g53994	LOC_Os02g18750	LOC_Os01g05610	LOC_Os03g44300	LOC_Os04g29810
LOC_Os08g13860	LOC_Os11g02450	LOC_Os08g29854	LOC_Os07g23810	LOC_Os04g51480	LOC_Os05g39930	LOC_Os06g29630	LOC_Os07g23810	LOC_Os12g11660	LOC_Os03g07980	LOC_Os04g58200	LOC_Os03g41070	LOC_Os03g53340	LOC_Os08g08680	LOC_Os01g02830	LOC_Os05g26770	LOC_Os04g44550	LOC_Os07g41430	LOC_Os08g38050	LOC_Os12g07210	LOC_Os08g32970	LOC_Os09g31466	LOC_Os08g38460	LOC_Os03g57720	LOC_Os11g27730	LOC_Os04g55030	LOC_Os09g32290	LOC_Os04g39370	LOC_Os03g41110	LOC_Os05g26440	LOC_Os10g13880	LOC_Os02g37780
LOC_Os12g36680	LOC_Os03g19510	LOC_Os03g07870	LOC_Os02g26800	LOC_Os04g38250	LOC_Os07g12570	LOC_Os07g33730	LOC_Os03g13579	LOC_Os03g50870	LOC_Os06g50230	LOC_Os03g52794	LOC_Os04g54330	LOC_Os12g23780	LOC_Os01g43990	LOC_Os12g20410	LOC_Os05g26440	LOC_Os04g43440	LOC_Os12g36060	LOC_Os11g10800	LOC_Os03g38720	LOC_Os02g21260	LOC_Os11g34270	LOC_Os10g29274	LOC_Os12g12470	LOC_Os12g07940	LOC_Os11g11810	LOC_Os01g06790	LOC_Os06g45990	LOC_Os09g20340	LOC_Os07g33915	LOC_Os04g49110	LOC_Os07g18162
LOC_Os03g17100	LOC_Os01g69970	LOC_Os10g42150	LOC_Os12g25170	LOC_Os08g06170	LOC_Os09g09944	LOC_Os04g52830	LOC_Os11g18730	LOC_Os03g35560	LOC_Os08g01810	LOC_Os04g12080	LOC_Os04g33640	LOC_Os02g38790	LOC_Os02g42160	LOC_Os02g42150	LOC_Os02g41670	LOC_Os03g63510	LOC_Os02g26210	LOC_Os01g70850	LOC_Os03g62810	LOC_Os01g71790	LOC_Os02g07690	LOC_Os06g04399	LOC_Os03g64030	LOC_Os12g25160	LOC_Os12g39710	LOC_Os09g14590	LOC_Os02g11640	LOC_Os01g39850	LOC_Os10g19970	LOC_Os03g09290	LOC_Os04g54002
LOC_Os12g09770	LOC_Os04g46280	LOC_Os09g26554	LOC_Os08g37700	LOC_Os03g17110	LOC_Os01g40070	LOC_Os09g28600	LOC_Os09g19274	LOC_Os02g51930	LOC_Os05g30220	LOC_Os10g39410	LOC_Os05g46520	LOC_Os06g16919	LOC_Os11g14150	LOC_Os03g53340	LOC_Os07g18158	LOC_Os04g12060	LOC_Os01g72370	LOC_Os05g35430	LOC_Os06g41450	LOC_Os05g48030	LOC_Os01g72290	LOC_Os07g32020	LOC_Os11g12320	LOC_Os11g47455	LOC_Os06g46160	LOC_Os11g14120	LOC_Os04g39840	LOC_Os03g53410	LOC_Os12g16880	LOC_Os12g39440	LOC_Os02g41650
LOC_Os10g42130	LOC_Os03g22320	LOC_Os01g02790	LOC_Os11g34650	LOC_Os07g32010	LOC_Os01g35110	LOC_Os07g28614	LOC_Os09g13650	LOC_Os12g05180	LOC_Os04g01310	LOC_Os01g52180	LOC_Os02g21350	LOC_Os08g36910	LOC_Os11g40674	LOC_Os02g38860	LOC_Os11g10280	LOC_Os01g46926	LOC_Os02g52990	LOC_Os07g07290	LOC_Os09g36030	LOC_Os11g24800	LOC_Os12g23170	LOC_Os01g10300	LOC_Os11g10280	LOC_Os06g09130	LOC_Os04g06850	LOC_Os02g32900	LOC_Os04g26870	LOC_Os07g27359	LOC_Os09g30438	LOC_Os09g17930	LOC_Os12g38670
LOC_Os11g35060	LOC_Os10g27190	LOC_Os03g63010	LOC_Os04g03884	LOC_Os05g32860	LOC_Os01g19190	LOC_Os03g13690	LOC_Os07g23930	LOC_Os02g56070	LOC_Os06g24920	LOC_Os02g22580	LOC_Os02g50372	LOC_Os01g05730	LOC_Os11g47436	LOC_Os05g33090	LOC_Os11g12320	LOC_Os03g20790	LOC_Os06g40440	LOC_Os10g38229	LOC_Os10g32444	LOC_Os08g15444	LOC_Os11g12000	LOC_Os03g49990	LOC_Os07g18158	LOC_Os04g03020	LOC_Os07g10940	LOC_Os01g58020	LOC_Os08g01370	LOC_Os02g12310	LOC_Os05g50570	LOC_Os07g43800	LOC_Os11g10820
LOC_Os06g04920	LOC_Os02g20490	LOC_Os11g25240	LOC_Os08g21879	LOC_Os08g37810	LOC_Os03g10310	LOC_Os06g09900	LOC_Os02g36210	LOC_Os08g28010	LOC_Os06g21750	LOC_Os11g38480	LOC_Os02g40200	LOC_Os12g14140	LOC_Os07g48020	LOC_Os04g34530	LOC_Os01g49630	LOC_Os11g35425	LOC_Os07g41820	LOC_Os12g38680	LOC_Os05g12130	LOC_Os09g21120	LOC_Os09g17930	LOC_Os05g47640	LOC_Os11g25030	LOC_Os06g28840	LOC_Os03g57680	LOC_Os01g16220	LOC_Os03g10500	LOC_Os11g03270	LOC_Os02g05430	LOC_Os02g50710	LOC_Os03g58290
LOC_Os02g38790	LOC_Os04g40740	LOC_Os07g32129	LOC_Os08g27540	LOC_Os07g11150	LOC_Os09g04339	LOC_Os03g44380	LOC_Os02g26800	LOC_Os03g39660	LOC_Os04g34700	LOC_Os12g08020	LOC_Os01g11600	LOC_Os03g10570	LOC_Os12g43430	LOC_Os11g12090	LOC_Os05g26400	LOC_Os04g55540	LOC_Os07g34570	LOC_Os12g28570	LOC_Os02g37760	LOC_Os07g41820	LOC_Os01g60830	LOC_Os04g29210	LOC_Os12g38680	LOC_Os02g14520	LOC_Os04g38240	LOC_Os04g38390	LOC_Os07g26640	LOC_Os11g14570	LOC_Os12g28710	LOC_Os10g21070	LOC_Os05g26750
LOC_Os09g16760	LOC_Os04g35480	LOC_Os11g10800	LOC_Os09g08160	LOC_Os01g02830	LOC_Os11g47441	LOC_Os04g25540	LOC_Os08g41990	LOC_Os08g26220	LOC_Os12g34148	LOC_Os01g72130	LOC_Os05g35760	LOC_Os08g15444	LOC_Os03g18470	LOC_Os07g37420	LOC_Os05g26310	LOC_Os02g01880	LOC_Os12g19420	LOC_Os04g34360	LOC_Os08g15296	LOC_Os11g39420	LOC_Os03g33570	LOC_Os03g51090	LOC_Os02g41670	LOC_Os10g37034	LOC_Os03g17100	LOC_Os02g24642	LOC_Os01g55960	LOC_Os02g57020	LOC_Os05g26386	LOC_Os01g04520	LOC_Os05g26377
LOC_Os01g03180	LOC_Os08g03380	LOC_Os08g15444	LOC_Os05g34580	LOC_Os06g37300	LOC_Os05g13580	LOC_Os06g13110	LOC_Os03g50030	LOC_Os04g28590	LOC_Os11g41540	LOC_Os08g44410	LOC_Os02g37290	LOC_Os11g48050	LOC_Os06g08990	LOC_Os10g41838	LOC_Os05g26480	LOC_Os03g10070	LOC_Os05g28740	LOC_Os11g10840	LOC_Os03g05880	LOC_Os03g57545	LOC_Os08g10310	LOC_Os12g14840	LOC_Os12g28570	LOC_Os10g09200	LOC_Os06g02780	LOC_Os07g35180	LOC_Os02g51900	LOC_Os12g32040	LOC_Os07g33997	LOC_Os05g01330	LOC_Os02g58260
LOC_Os06g13110	LOC_Os02g57540	LOC_Os09g26530	LOC_Os08g17370	LOC_Os01g06320	LOC_Os04g33820	LOC_Os02g34760	LOC_Os06g37020	LOC_Os11g10570	LOC_Os08g27580	LOC_Os07g26640	LOC_Os01g55960	LOC_Os12g23754	LOC_Os04g27730	LOC_Os12g44370	LOC_Os05g26359	LOC_Os05g13910	LOC_Os03g63950	LOC_Os12g28137	LOC_Os03g18890	LOC_Os11g45809	LOC_Os08g36820	LOC_Os09g16470	LOC_Os05g05620	LOC_Os09g39280	LOC_Os07g32640	LOC_Os07g41240	LOC_Os11g11950	LOC_Os06g21900	LOC_Os12g16900	LOC_Os02g49700	LOC_Os04g30110
LOC_Os01g64640	LOC_Os03g01830	LOC_Os04g02850	LOC_Os09g04160	LOC_Os01g64230	LOC_Os01g71340	LOC_Os01g70660	LOC_Os01g41565	LOC_Os01g60810	LOC_Os01g53430	LOC_Os01g07780	LOC_Os12g38540	LOC_Os11g43990	LOC_Os07g11410	LOC_Os09g25934	LOC_Os05g26600	LOC_Os06g30894	LOC_Os01g33740	LOC_Os02g12480	LOC_Os07g41050	LOC_Os11g32580	LOC_Os10g02040	LOC_Os09g23570	LOC_Os12g28177	LOC_Os04g48290	LOC_Os12g39090	LOC_Os03g56360	LOC_Os01g05064	LOC_Os07g48090	LOC_Os05g26377	LOC_Os03g35560	LOC_Os10g38229
LOC_Os11g46980	LOC_Os02g51570	LOC_Os03g12879	LOC_Os11g32880	LOC_Os08g35939	LOC_Os02g12840	LOC_Os09g17152	LOC_Os12g38350	LOC_Os12g27335	LOC_Os11g33394	LOC_Os06g38190	LOC_Os01g70470	LOC_Os04g30180	LOC_Os08g13860	LOC_Os09g02420	LOC_Os05g26350	LOC_Os09g29190	LOC_Os08g10760	LOC_Os07g43370	LOC_Os05g42190	LOC_Os10g36270	LOC_Os08g01810	LOC_Os02g26790	LOC_Os04g45730	LOC_Os09g39290	LOC_Os10g37034	LOC_Os12g44190	LOC_Os10g36610	LOC_Os06g07810	LOC_Os05g26250	LOC_Os08g07660	LOC_Os05g33420
LOC_Os06g15660	LOC_Os01g71420	LOC_Os07g35720	LOC_Os06g38340	LOC_Os04g39880	LOC_Os05g45440	LOC_Os01g16450	LOC_Os12g08240	LOC_Os03g64415	LOC_Os10g37340	LOC_Os01g49370	LOC_Os10g36110	LOC_Os08g06810	LOC_Os05g13910	LOC_Os06g45570	LOC_Os05g26460	LOC_Os03g54170	LOC_Os10g28240	LOC_Os02g50220	LOC_Os10g42150	LOC_Os06g06910	LOC_Os10g22570	LOC_Os01g49219	LOC_Os05g11990	LOC_Os07g29410	LOC_Os11g12650	LOC_Os06g37150	LOC_Os05g02770	LOC_Os03g19900	LOC_Os05g26400	LOC_Os12g30824	LOC_Os12g17030
LOC_Os05g33090	LOC_Os09g31180	LOC_Os03g21780	LOC_Os08g44850	LOC_Os02g26430	LOC_Os08g41440	LOC_Os04g34420	LOC_Os05g32980	LOC_Os01g51400	LOC_Os01g37670	LOC_Os05g47545	LOC_Os03g24760	LOC_Os12g27370	LOC_Os01g56110	LOC_Os11g45880	LOC_Os05g26240	LOC_Os04g58200	LOC_Os04g52210	LOC_Os09g20020	LOC_Os02g46340	LOC_Os02g02020	LOC_Os01g05730	LOC_Os07g12340	LOC_Os05g03450	LOC_Os01g61080	LOC_Os10g34790	LOC_Os04g36790	LOC_Os07g40810	LOC_Os02g04540	LOC_Os05g26310	LOC_Os09g21710	LOC_Os07g11480
LOC_Os01g62290	LOC_Os02g30410	LOC_Os03g49480	LOC_Os08g09270	LOC_Os02g54930	LOC_Os03g19070	LOC_Os11g27440	LOC_Os03g36960	LOC_Os05g05880	LOC_Os11g47300	LOC_Os06g40630	LOC_Os10g05130	LOC_Os05g13580	LOC_Os09g32520	LOC_Os03g49880	LOC_Os05g26620	LOC_Os03g15070	LOC_Os12g18400	LOC_Os04g29790	LOC_Os07g45120	LOC_Os01g05560	LOC_Os01g45040	LOC_Os05g10310	LOC_Os06g06250	LOC_Os02g55020	LOC_Os01g33740	LOC_Os12g02814	LOC_Os04g53160	LOC_Os04g52210	LOC_Os05g26480	LOC_Os03g57680	LOC_Os02g06205
LOC_Os06g15730	LOC_Os08g02410	LOC_Os08g06170	LOC_Os02g11700	LOC_Os01g55090	LOC_Os07g28614	LOC_Os09g28390	LOC_Os06g39390	LOC_Os04g53920	LOC_Os09g30330	LOC_Os12g26875	LOC_Os01g43980	LOC_Os06g05000	LOC_Os10g34920	LOC_Os08g40910	LOC_Os05g26250	LOC_Os03g10220	LOC_Os01g63620	LOC_Os03g51220	LOC_Os12g39710	LOC_Os08g20480	LOC_Os09g23570	LOC_Os11g40160	LOC_Os01g43610	LOC_Os11g46870	LOC_Os06g02930	LOC_Os04g30930	LOC_Os07g48030	LOC_Os04g42634	LOC_Os05g26600	LOC_Os06g38210	LOC_Os02g13210
LOC_Os08g28010	LOC_Os11g34130	LOC_Os12g13270	LOC_Os12g03670	LOC_Os07g20164	LOC_Os01g52230	LOC_Os02g45380	LOC_Os05g07060	LOC_Os11g03840	LOC_Os08g13469	LOC_Os11g24484	LOC_Os11g46870	LOC_Os03g16850	LOC_Os03g16430	LOC_Os07g03180	LOC_Os12g28150	LOC_Os02g11130	LOC_Os12g23400	LOC_Os02g57700	LOC_Os01g48950	LOC_Os08g13870	LOC_Os02g57310	LOC_Os03g09170	LOC_Os05g10210	LOC_Os03g54240	LOC_Os11g10540	LOC_Os11g14380	LOC_Os07g48470	LOC_Os01g12440	LOC_Os05g26460	LOC_Os01g50840	LOC_Os03g25820
LOC_Os11g25020	LOC_Os12g41390	LOC_Os05g33190	LOC_Os07g03900	LOC_Os08g04340	LOC_Os04g52210	LOC_Os04g49160	LOC_Os07g17184	LOC_Os01g01090	LOC_Os07g49530	LOC_Os03g58020	LOC_Os07g13234	LOC_Os09g39290	LOC_Os05g35760	LOC_Os11g39420	LOC_Os12g43390	LOC_Os03g08999	LOC_Os01g54400	LOC_Os03g01420	LOC_Os08g08850	LOC_Os10g07440	LOC_Os03g01360	LOC_Os10g04130	LOC_Os09g28730	LOC_Os11g39209	LOC_Os04g45200	LOC_Os08g01810	LOC_Os09g04504	LOC_Os03g61240	LOC_Os05g26240	LOC_Os04g29780	LOC_Os01g41800
LOC_Os03g48920	LOC_Os03g22740	LOC_Os03g19310	LOC_Os02g55710	LOC_Os01g21780	LOC_Os12g44030	LOC_Os11g47574	LOC_Os12g44030	LOC_Os07g03890	LOC_Os06g21730	LOC_Os04g46600	LOC_Os12g38680	LOC_Os11g02000	LOC_Os12g44050	LOC_Os07g49360	LOC_Os11g12350	LOC_Os08g02640	LOC_Os07g48510	LOC_Os01g59510	LOC_Os07g24992	LOC_Os07g08030	LOC_Os05g46680	LOC_Os01g52810	LOC_Os11g13570	LOC_Os10g37340	LOC_Os10g23130	LOC_Os03g17670	LOC_Os10g25060	LOC_Os07g40640	LOC_Os05g26620	LOC_Os02g32680	LOC_Os03g37350
LOC_Os11g04030	LOC_Os08g35160	LOC_Os05g50230	LOC_Os12g12470	LOC_Os01g49370	LOC_Os10g36110	LOC_Os05g10310	LOC_Os02g21340	LOC_Os12g09770	LOC_Os05g07730	LOC_Os04g44354	LOC_Os05g26770	LOC_Os01g41780	LOC_Os04g03050	LOC_Os03g49430	LOC_Os12g28570	LOC_Os09g34160	LOC_Os11g14120	LOC_Os06g10790	LOC_Os08g28790	LOC_Os03g52230	LOC_Os03g59210	LOC_Os02g47510	LOC_Os03g02040	LOC_Os01g02960	LOC_Os11g34920	LOC_Os04g56300	LOC_Os06g04399	LOC_Os05g32440	LOC_Os01g63480	LOC_Os06g35770	LOC_Os02g37300
LOC_Os05g51050	LOC_Os11g40160	LOC_Os06g07820	LOC_Os05g50580	LOC_Os10g35100	LOC_Os03g15800	LOC_Os04g38920	LOC_Os04g18530	LOC_Os05g24800	LOC_Os11g39940	LOC_Os12g37350	LOC_Os12g28570	LOC_Os05g32710	LOC_Os11g12460	LOC_Os06g13860	LOC_Os12g38660	LOC_Os11g10820	LOC_Os08g13469	LOC_Os06g07790	LOC_Os11g47039	LOC_Os03g13010	LOC_Os06g13160	LOC_Os04g23040	LOC_Os11g18730	LOC_Os12g07400	LOC_Os11g34970	LOC_Os10g29220	LOC_Os01g50730	LOC_Os04g44580	LOC_Os02g14500	LOC_Os09g27744	LOC_Os12g12470
LOC_Os06g46900	LOC_Os03g22880	LOC_Os08g25430	LOC_Os04g02970	LOC_Os02g08270	LOC_Os03g15270	LOC_Os01g59970	LOC_Os01g57100	LOC_Os11g41710	LOC_Os01g20880	LOC_Os10g41980	LOC_Os05g26250	LOC_Os03g10540	LOC_Os06g05420	LOC_Os04g12900	LOC_Os01g11730	LOC_Os05g43252	LOC_Os05g30730	LOC_Os11g45864	LOC_Os08g28830	LOC_Os09g31466	LOC_Os02g23826	LOC_Os06g05930	LOC_Os03g13200	LOC_Os01g22450	LOC_Os03g56360	LOC_Os08g08850	LOC_Os02g48980	LOC_Os04g53050	LOC_Os02g18380	LOC_Os03g19070	LOC_Os01g49600
LOC_Os09g26550	LOC_Os04g25740	LOC_Os01g62750	LOC_Os02g37780	LOC_Os03g20840	LOC_Os05g40212	LOC_Os05g10570	LOC_Os04g56100	LOC_Os11g35800	LOC_Os07g14890	LOC_Os09g19952	LOC_Os04g54240	LOC_Os04g54890	LOC_Os01g59700	LOC_Os07g45760	LOC_Os02g11700	LOC_Os08g39694	LOC_Os02g14790	LOC_Os12g30824	LOC_Os02g05830	LOC_Os05g35470	LOC_Os05g12570	LOC_Os02g14500	LOC_Os08g13630	LOC_Os02g40940	LOC_Os08g30110	LOC_Os04g58120	LOC_Os01g29910	LOC_Os01g42270	LOC_Os11g37950	LOC_Os06g05480	LOC_Os07g03900
LOC_Os03g07530	LOC_Os03g63400	LOC_Os05g02790	LOC_Os07g07770	LOC_Os03g27880	LOC_Os09g18594	LOC_Os02g16490	LOC_Os05g45350	LOC_Os08g06090	LOC_Os02g57924	LOC_Os06g51270	LOC_Os11g12320	LOC_Os01g51770	LOC_Os05g26600	LOC_Os08g28670	LOC_Os09g19380	LOC_Os10g02230	LOC_Os03g01600	LOC_Os01g27990	LOC_Os11g25330	LOC_Os01g49360	LOC_Os01g48250	LOC_Os03g31430	LOC_Os01g58550	LOC_Os07g16364	LOC_Os04g38260	LOC_Os11g36200	LOC_Os05g46840	LOC_Os09g31390	LOC_Os01g57890	LOC_Os03g24560	LOC_Os01g02840
LOC_Os04g51480	LOC_Os09g21230	LOC_Os09g35550	LOC_Os07g27960	LOC_Os01g62100	LOC_Os03g21664	LOC_Os04g51009	LOC_Os02g34190	LOC_Os03g18560	LOC_Os06g12370	LOC_Os07g01770	LOC_Os12g16220	LOC_Os05g33190	LOC_Os05g28100	LOC_Os10g29180	LOC_Os05g26750	LOC_Os07g33954	LOC_Os03g64060	LOC_Os01g58020	LOC_Os05g32710	LOC_Os04g38250	LOC_Os02g37890	LOC_Os12g08025	LOC_Os09g22410	LOC_Os02g17292	LOC_Os06g05050	LOC_Os11g14160	LOC_Os12g25494	LOC_Os01g44220	LOC_Os10g25180	LOC_Os08g31760	LOC_Os07g07290
LOC_Os01g73250	LOC_Os03g62690	LOC_Os05g31620	LOC_Os05g48310	LOC_Os07g41050	LOC_Os07g23480	LOC_Os01g68300	LOC_Os09g08370	LOC_Os01g11340	LOC_Os11g34920	LOC_Os11g26880	LOC_Os11g10280	LOC_Os05g44340	LOC_Os06g50679	LOC_Os12g24320	LOC_Os06g37740	LOC_Os09g32520	LOC_Os12g18340	LOC_Os01g42234	LOC_Os04g39910	LOC_Os05g48760	LOC_Os05g50100	LOC_Os04g25740	LOC_Os12g44030	LOC_Os06g33390	LOC_Os12g39440	LOC_Os02g48480	LOC_Os04g51460	LOC_Os03g55090	LOC_Os07g48090	LOC_Os08g13580	LOC_Os11g12320
LOC_Os02g37030	LOC_Os04g09530	LOC_Os12g12115	LOC_Os04g44570	LOC_Os09g25934	LOC_Os12g06780	LOC_Os01g57954	LOC_Os02g01590	LOC_Os08g05990	LOC_Os02g04610	LOC_Os03g31160	LOC_Os12g16880	LOC_Os04g08460	LOC_Os08g07910	LOC_Os11g40150	LOC_Os05g16980	LOC_Os02g58270	LOC_Os11g44810	LOC_Os09g34230	LOC_Os09g23550	LOC_Os09g21180	LOC_Os06g15390	LOC_Os11g03400	LOC_Os01g57310	LOC_Os02g50374	LOC_Os05g30730	LOC_Os11g44990	LOC_Os01g27990	LOC_Os03g58580	LOC_Os07g39390	LOC_Os03g41438	LOC_Os12g28150
LOC_Os02g11770	LOC_Os10g35370	LOC_Os10g37034	LOC_Os02g03420	LOC_Os03g22470	LOC_Os03g22050	LOC_Os04g45270	LOC_Os05g07300	LOC_Os12g25494	LOC_Os11g36190	LOC_Os05g05610	LOC_Os02g37320	LOC_Os06g29650	LOC_Os07g46852	LOC_Os08g15444	LOC_Os05g26490	LOC_Os06g43190	LOC_Os08g21590	LOC_Os03g58290	LOC_Os11g47140	LOC_Os02g45420	LOC_Os06g47590	LOC_Os03g19310	LOC_Os01g01520	LOC_Os06g11500	LOC_Os04g38530	LOC_Os12g07210	LOC_Os10g07080	LOC_Os02g09940	LOC_Os10g28080	LOC_Os09g09040	LOC_Os07g18158
LOC_Os07g46846	LOC_Os08g13690	LOC_Os07g01340	LOC_Os07g26660	LOC_Os11g17290	LOC_Os03g01960	LOC_Os04g52090	LOC_Os09g14019	LOC_Os03g15020	LOC_Os05g03400	LOC_Os03g17170	LOC_Os12g28137	LOC_Os03g39660	LOC_Os06g06550	LOC_Os09g16470	LOC_Os02g13220	LOC_Os01g04440	LOC_Os02g49880	LOC_Os09g14870	LOC_Os02g28030	LOC_Os12g20390	LOC_Os09g37200	LOC_Os09g36320	LOC_Os03g32050	LOC_Os12g21784	LOC_Os05g25470	LOC_Os03g57680	LOC_Os06g13110	LOC_Os01g41370	LOC_Os09g30490	LOC_Os07g46780	LOC_Os02g41670
LOC_Os12g25494	LOC_Os01g52390	LOC_Os02g10850	LOC_Os05g05640	LOC_Os04g16970	LOC_Os05g23130	LOC_Os06g49190	LOC_Os02g37694	LOC_Os02g01030	LOC_Os03g63870	LOC_Os09g25060	LOC_Os05g26400	LOC_Os08g43160	LOC_Os07g36700	LOC_Os06g28950	LOC_Os04g54002	LOC_Os10g39420	LOC_Os05g10414	LOC_Os11g23210	LOC_Os01g54440	LOC_Os01g25920	LOC_Os07g46780	LOC_Os02g49550	LOC_Os07g30950	LOC_Os07g35985	LOC_Os01g06790	LOC_Os01g24820	LOC_Os12g04410	LOC_Os10g11580	LOC_Os03g17870	LOC_Os11g14380	LOC_Os12g38680
LOC_Os03g13450	LOC_Os12g17910	LOC_Os02g56060	LOC_Os02g29210	LOC_Os05g41310	LOC_Os03g16480	LOC_Os05g49610	LOC_Os05g11990	LOC_Os02g03640	LOC_Os02g58240	LOC_Os03g62630	LOC_Os12g16260	LOC_Os02g57860	LOC_Os08g38060	LOC_Os07g12510	LOC_Os12g12560	LOC_Os11g07922	LOC_Os03g18170	LOC_Os01g05560	LOC_Os06g02490	LOC_Os08g13070	LOC_Os01g01450	LOC_Os10g15240	LOC_Os02g05020	LOC_Os07g35979	LOC_Os06g24230	LOC_Os03g35560	LOC_Os10g22520	LOC_Os01g57890	LOC_Os04g35000	LOC_Os01g29450	LOC_Os11g10850
LOC_Os09g27260	LOC_Os10g41470	LOC_Os09g29960	LOC_Os11g01450	LOC_Os08g33720	LOC_Os01g73940	LOC_Os07g34510	LOC_Os11g26340	LOC_Os11g20239	LOC_Os11g02670	LOC_Os02g58270	LOC_Os12g16900	LOC_Os12g12220	LOC_Os11g45890	LOC_Os12g25494	LOC_Os02g42570	LOC_Os02g47210	LOC_Os02g40180	LOC_Os10g12300	LOC_Os11g11810	LOC_Os03g51390	LOC_Os12g39710	LOC_Os07g32570	LOC_Os02g05199	LOC_Os03g29430	LOC_Os05g01330	LOC_Os11g42590	LOC_Os03g01420	LOC_Os07g11120	LOC_Os01g33350	LOC_Os12g05210	LOC_Os05g26770
LOC_Os08g38960	LOC_Os11g19250	LOC_Os09g15770	LOC_Os03g57720	LOC_Os03g10540	LOC_Os02g10170	LOC_Os12g27370	LOC_Os02g40730	LOC_Os12g22810	LOC_Os11g13410	LOC_Os02g41680	LOC_Os02g37280	LOC_Os10g42930	LOC_Os06g22070	LOC_Os03g36080	LOC_Os10g21240	LOC_Os01g74450	LOC_Os10g23130	LOC_Os12g05090	LOC_Os11g41540	LOC_Os10g30690	LOC_Os08g13130	LOC_Os01g49230	LOC_Os02g13870	LOC_Os08g09860	LOC_Os05g28100	LOC_Os09g39060	LOC_Os02g02320	LOC_Os03g48810	LOC_Os11g07830	LOC_Os01g28300	LOC_Os05g26400
LOC_Os01g69904	LOC_Os06g09679	LOC_Os01g65260	LOC_Os03g37350	LOC_Os01g48339	LOC_Os08g20680	LOC_Os04g12920	LOC_Os09g09290	LOC_Os11g42490	LOC_Os08g29930	LOC_Os10g35930	LOC_Os05g26240	LOC_Os10g42910	LOC_Os04g11640	LOC_Os11g41500	LOC_Os02g41650	LOC_Os05g40285	LOC_Os04g41690	LOC_Os02g45940	LOC_Os03g14880	LOC_Os07g31960	LOC_Os06g49100	LOC_Os04g44910	LOC_Os11g02290	LOC_Os10g04050	LOC_Os10g38272	LOC_Os09g25100	LOC_Os01g42520	LOC_Os10g41160	LOC_Os04g35010	LOC_Os10g10750	LOC_Os12g16880
LOC_Os05g11260	LOC_Os03g52690	LOC_Os01g02740	LOC_Os10g35540	LOC_Os02g37610	LOC_Os05g46340	LOC_Os11g42220	LOC_Os04g22950	LOC_Os08g05620	LOC_Os01g49110	LOC_Os12g38170	LOC_Os05g26490	LOC_Os04g30250	LOC_Os02g01880	LOC_Os01g02370	LOC_Os04g16748	LOC_Os10g35750	LOC_Os05g48200	LOC_Os06g03810	LOC_Os08g16480	LOC_Os02g05920	LOC_Os01g06050	LOC_Os03g03600	LOC_Os06g04070	LOC_Os11g47030	LOC_Os12g29580	LOC_Os12g34108	LOC_Os12g16540	LOC_Os06g43700	LOC_Os12g25090	LOC_Os08g09730	LOC_Os02g37290
LOC_Os07g46870	LOC_Os02g01550	LOC_Os09g28340	LOC_Os03g58320	LOC_Os11g10770	LOC_Os03g29930	LOC_Os03g05334	LOC_Os03g29430	LOC_Os08g29600	LOC_Os03g06460	LOC_Os03g07960	LOC_Os05g26620	LOC_Os06g38730	LOC_Os12g16890	LOC_Os02g42580	LOC_Os02g37780	LOC_Os04g55790	LOC_Os01g68830	LOC_Os12g41124	LOC_Os03g01600	LOC_Os04g55520	LOC_Os03g35560	LOC_Os06g06490	LOC_Os03g37100	LOC_Os09g01000	LOC_Os06g34810	LOC_Os04g56100	LOC_Os10g04180	LOC_Os02g32660	LOC_Os09g29690	LOC_Os02g48184	LOC_Os01g49630
LOC_Os10g34795	LOC_Os07g06840	LOC_Os08g02000	LOC_Os12g38660	LOC_Os02g53835	LOC_Os04g22950	LOC_Os03g63010	LOC_Os06g47430	LOC_Os02g54930	LOC_Os01g14410	LOC_Os01g71180	LOC_Os05g26460	LOC_Os03g39880	LOC_Os01g56960	LOC_Os01g53560	LOC_Os10g38229	LOC_Os02g39640	LOC_Os10g03400	LOC_Os01g57250	LOC_Os05g01330	LOC_Os02g21280	LOC_Os08g33720	LOC_Os12g28710	LOC_Os12g34524	LOC_Os04g52260	LOC_Os03g46710	LOC_Os01g10800	LOC_Os05g31690	LOC_Os10g14011	LOC_Os03g19090	LOC_Os01g01450	LOC_Os12g28570
LOC_Os02g08490	LOC_Os07g38230	LOC_Os09g28620	LOC_Os04g39380	LOC_Os08g02600	LOC_Os01g58130	LOC_Os08g25430	LOC_Os03g14654	LOC_Os01g57250	LOC_Os05g09480	LOC_Os01g50520	LOC_Os05g26350	LOC_Os07g10940	LOC_Os12g33210	LOC_Os04g01740	LOC_Os05g33420	LOC_Os11g12300	LOC_Os12g29530	LOC_Os04g23040	LOC_Os11g34080	LOC_Os02g17292	LOC_Os07g44130	LOC_Os05g48790	LOC_Os06g13460	LOC_Os10g04342	LOC_Os03g51090	LOC_Os08g10760	LOC_Os12g07940	LOC_Os03g52410	LOC_Os05g07850	LOC_Os04g15560	LOC_Os05g26310
LOC_Os10g35210	LOC_Os02g13530	LOC_Os08g38780	LOC_Os11g05562	LOC_Os03g44780	LOC_Os03g10640	LOC_Os09g25880	LOC_Os03g16390	LOC_Os11g32030	LOC_Os04g18530	LOC_Os10g38150	LOC_Os05g26600	LOC_Os12g28250	LOC_Os07g33860	LOC_Os02g33590	LOC_Os01g41820	LOC_Os06g49710	LOC_Os09g12060	LOC_Os09g38510	LOC_Os10g40720	LOC_Os01g52730	LOC_Os11g27570	LOC_Os09g33470	LOC_Os02g49440	LOC_Os01g35580	LOC_Os05g08450	LOC_Os12g34148	LOC_Os04g15550	LOC_Os11g12590	LOC_Os01g35580	LOC_Os10g22570	LOC_Os12g16900
LOC_Os09g38020	LOC_Os09g37860	LOC_Os04g51809	LOC_Os07g04380	LOC_Os04g28250	LOC_Os03g13579	LOC_Os03g59710	LOC_Os08g17370	LOC_Os04g34420	LOC_Os12g04880	LOC_Os03g23970	LOC_Os05g26359	LOC_Os03g05370	LOC_Os01g50032	LOC_Os01g57082	LOC_Os07g18162	LOC_Os09g19400	LOC_Os07g29760	LOC_Os10g38630	LOC_Os01g06790	LOC_Os06g41010	LOC_Os02g02230	LOC_Os05g43140	LOC_Os09g34320	LOC_Os03g02780	LOC_Os11g12000	LOC_Os11g45030	LOC_Os01g24710	LOC_Os04g33360	LOC_Os05g45020	LOC_Os03g17870	LOC_Os02g37280
LOC_Os11g35040	LOC_Os07g29320	LOC_Os05g25920	LOC_Os09g38759	LOC_Os02g32450	LOC_Os06g38160	LOC_Os09g28220	LOC_Os02g36220	LOC_Os04g18090	LOC_Os04g52210	LOC_Os02g38690	LOC_Os05g26480	LOC_Os02g16490	LOC_Os01g06010	LOC_Os03g45930	LOC_Os03g37350	LOC_Os03g62210	LOC_Os02g54560	LOC_Os01g35580	LOC_Os12g38150	LOC_Os12g13295	LOC_Os02g08520	LOC_Os03g26990	LOC_Os03g62810	LOC_Os09g06634	LOC_Os12g39250	LOC_Os11g14570	LOC_Os02g18070	LOC_Os05g19000	LOC_Os10g38630	LOC_Os12g22020	LOC_Os05g26480
LOC_Os04g02820	LOC_Os09g09944	LOC_Os03g64060	LOC_Os05g50570	LOC_Os10g34795	LOC_Os08g13650	LOC_Os02g44710	LOC_Os09g03710	LOC_Os04g49230	LOC_Os10g35520	LOC_Os02g06180	LOC_Os05g26310	LOC_Os01g51370	LOC_Os07g26640	LOC_Os01g58024	LOC_Os11g10290	LOC_Os03g47016	LOC_Os03g35560	LOC_Os03g43770	LOC_Os04g52210	LOC_Os06g45950	LOC_Os05g41540	LOC_Os01g50820	LOC_Os12g03210	LOC_Os01g50410	LOC_Os08g10250	LOC_Os02g49700	LOC_Os03g59200	LOC_Os01g53460	LOC_Os11g31360	LOC_Os02g27400	LOC_Os05g26359
LOC_Os04g05010	LOC_Os11g38910	LOC_Os07g26630	LOC_Os07g27970	LOC_Os01g58022	LOC_Os08g21590	LOC_Os08g01830	LOC_Os03g53070	LOC_Os07g33450	LOC_Os11g11920	LOC_Os09g00999	LOC_Os12g16290	LOC_Os10g37540	LOC_Os04g39864	LOC_Os03g37878	LOC_Os07g11480	LOC_Os07g35600	LOC_Os05g26902	LOC_Os05g35470	LOC_Os09g14590	LOC_Os10g37500	LOC_Os11g34940	LOC_Os12g41560	LOC_Os05g08890	LOC_Os07g48280	LOC_Os11g14160	LOC_Os09g15044	LOC_Os08g08690	LOC_Os02g54960	LOC_Os01g70680	LOC_Os04g01310	LOC_Os05g26600
LOC_Os03g31430	LOC_Os01g09510	LOC_Os06g16700	LOC_Os05g05620	LOC_Os02g28220	LOC_Os12g02589	LOC_Os03g10540	LOC_Os01g11270	LOC_Os04g01740	LOC_Os08g33150	LOC_Os09g36230	LOC_Os06g17130	LOC_Os03g41050	LOC_Os11g45840	LOC_Os01g02130	LOC_Os07g03900	LOC_Os06g50310	LOC_Os08g40500	LOC_Os08g39840	LOC_Os10g13850	LOC_Os11g33180	LOC_Os07g12790	LOC_Os06g40415	LOC_Os10g36110	LOC_Os05g03320	LOC_Os11g38440	LOC_Os03g01600	LOC_Os08g42320	LOC_Os02g25640	LOC_Os06g12450	LOC_Os06g05050	LOC_Os05g26350
LOC_Os02g07340	LOC_Os12g35570	LOC_Os08g10450	LOC_Os12g38680	LOC_Os01g57480	LOC_Os05g35470	LOC_Os04g40560	LOC_Os04g45290	LOC_Os12g06250	LOC_Os02g50210	LOC_Os05g42060	LOC_Os03g22720	LOC_Os01g04330	LOC_Os04g30620	LOC_Os02g34760	LOC_Os11g12300	LOC_Os02g42180	LOC_Os04g38240	LOC_Os10g32840	LOC_Os02g37000	LOC_Os06g51524	LOC_Os12g02814	LOC_Os06g07790	LOC_Os03g63850	LOC_Os06g11150	LOC_Os02g34760	LOC_Os11g34880	LOC_Os01g57350	LOC_Os09g04990	LOC_Os01g01470	LOC_Os10g05660	LOC_Os05g26460
LOC_Os05g31160	LOC_Os03g14630	LOC_Os09g25934	LOC_Os07g04420	LOC_Os01g31940	LOC_Os01g41565	LOC_Os10g36270	LOC_Os11g37970	LOC_Os09g39270	LOC_Os04g51430	LOC_Os03g03750	LOC_Os02g27594	LOC_Os11g45295	LOC_Os08g10440	LOC_Os09g13920	LOC_Os02g58260	LOC_Os02g39790	LOC_Os04g42020	LOC_Os05g46830	LOC_Os07g10940	LOC_Os05g43930	LOC_Os08g23410	LOC_Os04g08836	LOC_Os02g09850	LOC_Os01g41420	LOC_Os05g30720	LOC_Os04g48730	LOC_Os05g48790	LOC_Os04g38550	LOC_Os11g47520	LOC_Os11g05860	LOC_Os05g26240
LOC_Os11g47455	LOC_Os08g37456	LOC_Os02g56340	LOC_Os07g04440	LOC_Os07g44770	LOC_Os09g22410	LOC_Os05g36320	LOC_Os09g08990	LOC_Os11g35040	LOC_Os04g14204	LOC_Os11g12300	LOC_Os03g17410	LOC_Os03g39920	LOC_Os09g38777	LOC_Os11g25240	LOC_Os02g55710	LOC_Os07g31870	LOC_Os04g10840	LOC_Os04g25740	LOC_Os10g40770	LOC_Os03g62370	LOC_Os04g45810	LOC_Os12g02320	LOC_Os01g50370	LOC_Os07g45750	LOC_Os04g45940	LOC_Os04g38290	LOC_Os08g32440	LOC_Os04g36760	LOC_Os12g28137	LOC_Os12g37410	LOC_Os05g26620
LOC_Os05g13940	LOC_Os07g15700	LOC_Os07g08160	LOC_Os07g04410	LOC_Os01g65260	LOC_Os08g13440	LOC_Os09g21900	LOC_Os06g23870	LOC_Os01g53560	LOC_Os04g37880	LOC_Os03g06705	LOC_Os09g19280	LOC_Os04g52670	LOC_Os06g50146	LOC_Os06g18670	LOC_Os01g49600	LOC_Os09g07450	LOC_Os03g03280	LOC_Os04g03020	LOC_Os04g03830	LOC_Os12g08790	LOC_Os02g38020	LOC_Os01g29910	LOC_Os09g37958	LOC_Os05g46920	LOC_Os09g10690	LOC_Os06g01350	LOC_Os05g47442	LOC_Os02g50805	LOC_Os05g48560	LOC_Os09g12060	LOC_Os05g26440
LOC_Os02g38780	LOC_Os01g53730	LOC_Os02g57860	LOC_Os06g17130	LOC_Os05g40630	LOC_Os09g37880	LOC_Os02g51670	LOC_Os05g35140	LOC_Os07g45760	LOC_Os07g12230	LOC_Os04g15600	LOC_Os12g01290	LOC_Os01g62100	LOC_Os10g41999	LOC_Os09g21120	LOC_Os04g29810	LOC_Os07g27970	LOC_Os05g30720	LOC_Os03g18030	LOC_Os03g25150	LOC_Os01g57350	LOC_Os06g06250	LOC_Os12g43340	LOC_Os01g45040	LOC_Os11g43895	LOC_Os12g34796	LOC_Os11g12590	LOC_Os01g02790	LOC_Os05g45300	LOC_Os10g35050	LOC_Os10g35080	LOC_Os05g26250
LOC_Os02g38430	LOC_Os09g36040	LOC_Os02g10500	LOC_Os11g02750	LOC_Os12g25494	LOC_Os01g63480	LOC_Os03g08230	LOC_Os01g69830	LOC_Os10g34150	LOC_Os08g30590	LOC_Os10g38470	LOC_Os02g12480	LOC_Os09g28220	LOC_Os02g37770	LOC_Os01g49219	LOC_Os07g07290	LOC_Os02g01355	LOC_Os05g39380	LOC_Os01g50100	LOC_Os10g38196	LOC_Os08g31660	LOC_Os02g44710	LOC_Os05g33400	LOC_Os11g03400	LOC_Os05g05530	LOC_Os08g14195	LOC_Os03g30920	LOC_Os12g05090	LOC_Os04g43990	LOC_Os03g45210	LOC_Os01g57958	LOC_Os03g54040
LOC_Os01g18080	LOC_Os12g42190	LOC_Os02g53835	LOC_Os06g40240	LOC_Os02g43540	LOC_Os06g07923	LOC_Os01g57250	LOC_Os06g21750	LOC_Os11g27730	LOC_Os02g14020	LOC_Os01g26270	LOC_Os09g14870	LOC_Os02g40690	LOC_Os10g13870	LOC_Os04g27540	LOC_Os03g57720	LOC_Os11g31620	LOC_Os02g07260	LOC_Os08g04340	LOC_Os11g06570	LOC_Os10g04342	LOC_Os01g03980	LOC_Os04g58860	LOC_Os09g36680	LOC_Os12g16540	LOC_Os05g27780	LOC_Os12g07480	LOC_Os11g45820	LOC_Os07g01620	LOC_Os06g04200	LOC_Os11g42880	LOC_Os08g45100
LOC_Os06g04020	LOC_Os03g49440	LOC_Os02g38790	LOC_Os06g44230	LOC_Os06g38730	LOC_Os02g13020	LOC_Os01g04380	LOC_Os04g29960	LOC_Os12g37410	LOC_Os06g20879	LOC_Os11g01420	LOC_Os10g10580	LOC_Os04g51009	LOC_Os06g50580	LOC_Os08g20590	LOC_Os02g52010	LOC_Os04g53070	LOC_Os02g15540	LOC_Os05g37060	LOC_Os08g04320	LOC_Os05g03450	LOC_Os07g13600	LOC_Os01g09700	LOC_Os07g32660	LOC_Os09g15850	LOC_Os01g09570	LOC_Os02g22160	LOC_Os05g10570	LOC_Os05g51400	LOC_Os08g17160	LOC_Os03g41390	LOC_Os05g13860
LOC_Os02g40900	LOC_Os03g61790	LOC_Os03g14400	LOC_Os09g19820	LOC_Os10g23100	LOC_Os08g33720	LOC_Os09g19954	LOC_Os06g06250	LOC_Os01g24710	LOC_Os01g02610	LOC_Os11g31700	LOC_Os10g12300	LOC_Os04g36630	LOC_Os04g55790	LOC_Os04g30160	LOC_Os08g10310	LOC_Os04g36058	LOC_Os10g42650	LOC_Os05g47850	LOC_Os12g07580	LOC_Os06g36560	LOC_Os09g02420	LOC_Os01g73070	LOC_Os05g35140	LOC_Os01g49219	LOC_Os06g39460	LOC_Os10g25230	LOC_Os06g40415	LOC_Os03g55740	LOC_Os12g15530	LOC_Os04g24220	LOC_Os07g29240
LOC_Os04g48840	LOC_Os03g21530	LOC_Os02g48150	LOC_Os05g51150	LOC_Os03g43770	LOC_Os06g14190	LOC_Os10g21190	LOC_Os02g35320	LOC_Os05g49610	LOC_Os04g01740	LOC_Os01g01150	LOC_Os11g47370	LOC_Os11g24140	LOC_Os10g04690	LOC_Os09g29980	LOC_Os09g28220	LOC_Os08g37640	LOC_Os08g43390	LOC_Os01g35789	LOC_Os12g28590	LOC_Os09g23370	LOC_Os02g47800	LOC_Os03g37840	LOC_Os07g41820	LOC_Os10g03220	LOC_Os01g28450	LOC_Os07g10940	LOC_Os11g47574	LOC_Os04g45210	LOC_Os11g31540	LOC_Os12g39770	LOC_Os09g25880
LOC_Os09g26530	LOC_Os02g07340	LOC_Os01g64120	LOC_Os10g32540	LOC_Os10g39870	LOC_Os05g18274	LOC_Os03g48430	LOC_Os04g51660	LOC_Os07g32020	LOC_Os06g40240	LOC_Os04g26400	LOC_Os06g05440	LOC_Os11g01690	LOC_Os12g38580	LOC_Os03g12879	LOC_Os02g24598	LOC_Os08g39990	LOC_Os02g53350	LOC_Os01g11670	LOC_Os07g06700	LOC_Os05g13940	LOC_Os02g52640	LOC_Os01g57840	LOC_Os01g45730	LOC_Os01g05530	LOC_Os04g41690	LOC_Os05g08480	LOC_Os11g39320	LOC_Os01g24460	LOC_Os02g50374	LOC_Os01g15840	LOC_Os09g13440
LOC_Os12g41560	LOC_Os05g50950	LOC_Os09g19140	LOC_Os01g43090	LOC_Os02g51280	LOC_Os09g08370	LOC_Os01g55090	LOC_Os03g12390	LOC_Os11g25240	LOC_Os06g45070	LOC_Os06g08910	LOC_Os11g17290	LOC_Os09g22000	LOC_Os07g07719	LOC_Os09g28340	LOC_Os01g56240	LOC_Os02g06725	LOC_Os01g07620	LOC_Os10g04316	LOC_Os11g04295	LOC_Os12g23780	LOC_Os05g05140	LOC_Os06g14190	LOC_Os03g07400	LOC_Os12g08025	LOC_Os01g20880	LOC_Os12g34796	LOC_Os01g26130	LOC_Os02g36030	LOC_Os03g40440	LOC_Os02g40340	LOC_Os11g33394
LOC_Os03g64415	LOC_Os04g52960	LOC_Os04g33360	LOC_Os03g15740	LOC_Os12g08000	LOC_Os07g41820	LOC_Os07g33780	LOC_Os05g43910	LOC_Os07g48450	LOC_Os10g34910	LOC_Os01g64680	LOC_Os04g21850	LOC_Os03g39900	LOC_Os06g12539	LOC_Os01g57958	LOC_Os04g08836	LOC_Os12g38580	LOC_Os01g01350	LOC_Os04g35010	LOC_Os02g01765	LOC_Os05g33380	LOC_Os08g21590	LOC_Os10g33862	LOC_Os03g45619	LOC_Os03g06970	LOC_Os01g53370	LOC_Os03g49270	LOC_Os03g52230	LOC_Os05g38980	LOC_Os09g35600	LOC_Os01g05730	LOC_Os02g44155
LOC_Os08g31000	LOC_Os03g53530	LOC_Os08g14720	LOC_Os06g45980	LOC_Os06g35370	LOC_Os01g44100	LOC_Os06g35970	LOC_Os07g36630	LOC_Os12g08000	LOC_Os04g42040	LOC_Os02g11640	LOC_Os02g14500	LOC_Os03g27610	LOC_Os01g05970	LOC_Os04g30090	LOC_Os04g30890	LOC_Os01g01680	LOC_Os09g09790	LOC_Os06g42060	LOC_Os12g02470	LOC_Os04g15550	LOC_Os10g11590	LOC_Os11g43990	LOC_Os05g31620	LOC_Os02g29610	LOC_Os05g50530	LOC_Os11g10550	LOC_Os01g18080	LOC_Os06g43880	LOC_Os08g38220	LOC_Os01g06760	LOC_Os01g20110
LOC_Os11g47400	LOC_Os03g24730	LOC_Os05g31690	LOC_Os01g59020	LOC_Os03g15320	LOC_Os04g31971	LOC_Os08g13870	LOC_Os06g12040	LOC_Os03g48320	LOC_Os06g39708	LOC_Os06g51450	LOC_Os01g35580	LOC_Os10g05980	LOC_Os01g65690	LOC_Os11g39209	LOC_Os06g38120	LOC_Os01g51632	LOC_Os06g06330	LOC_Os11g39320	LOC_Os01g45700	LOC_Os11g44310	LOC_Os09g39330	LOC_Os02g24720	LOC_Os01g50820	LOC_Os03g63590	LOC_Os08g21590	LOC_Os05g03934	LOC_Os10g38940	LOC_Os05g40790	LOC_Os04g41980	LOC_Os01g63480	LOC_Os02g42160
LOC_Os01g59110	LOC_Os01g24690	LOC_Os02g53020	LOC_Os08g13650	LOC_Os04g58050	LOC_Os09g37780	LOC_Os01g02139	LOC_Os06g37300	LOC_Os01g63040	LOC_Os12g36850	LOC_Os01g08930	LOC_Os08g32570	LOC_Os01g21780	LOC_Os07g18120	LOC_Os02g30530	LOC_Os05g11064	LOC_Os04g03050	LOC_Os03g63999	LOC_Os02g30190	LOC_Os12g37510	LOC_Os03g07270	LOC_Os08g28460	LOC_Os03g29430	LOC_Os08g13580	LOC_Os06g42060	LOC_Os07g39620	LOC_Os05g20660	LOC_Os08g09950	LOC_Os01g51170	LOC_Os01g46220	LOC_Os04g25550	LOC_Os01g74160
LOC_Os01g29390	LOC_Os06g30380	LOC_Os01g68140	LOC_Os06g07790	LOC_Os11g41500	LOC_Os07g18230	LOC_Os12g08790	LOC_Os08g43310	LOC_Os06g29650	LOC_Os01g71340	LOC_Os04g12560	LOC_Os08g42480	LOC_Os04g17500	LOC_Os03g08600	LOC_Os08g32060	LOC_Os06g38450	LOC_Os01g64256	LOC_Os06g46160	LOC_Os08g09760	LOC_Os10g21346	LOC_Os02g07690	LOC_Os06g11650	LOC_Os03g54240	LOC_Os05g01330	LOC_Os12g22020	LOC_Os08g30370	LOC_Os06g05930	LOC_Os01g02800	LOC_Os06g03670	LOC_Os03g55090	LOC_Os12g39110	LOC_Os02g12480
LOC_Os11g29140	LOC_Os11g26150	LOC_Os11g20239	LOC_Os06g35490	LOC_Os04g30160	LOC_Os10g01080	LOC_Os08g02700	LOC_Os02g37960	LOC_Os07g38110	LOC_Os04g45200	LOC_Os01g70400	LOC_Os11g35710	LOC_Os08g07010	LOC_Os01g16130	LOC_Os07g44770	LOC_Os03g17410	LOC_Os08g08680	LOC_Os11g42590	LOC_Os11g07000	LOC_Os08g20610	LOC_Os02g15930	LOC_Os02g33700	LOC_Os10g04342	LOC_Os02g40870	LOC_Os05g51220	LOC_Os01g07620	LOC_Os01g63620	LOC_Os01g35930	LOC_Os09g30250	LOC_Os09g38740	LOC_Os12g39710	LOC_Os08g13840
LOC_Os06g39690	LOC_Os01g25484	LOC_Os04g38250	LOC_Os09g19274	LOC_Os02g28340	LOC_Os02g42110	LOC_Os12g10320	LOC_Os11g39940	LOC_Os03g01960	LOC_Os02g03010	LOC_Os03g52450	LOC_Os01g35930	LOC_Os08g05910	LOC_Os10g20020	LOC_Os07g02960	LOC_Os03g56360	LOC_Os02g58110	LOC_Os01g48446	LOC_Os01g60810	LOC_Os06g39712	LOC_Os03g08230	LOC_Os12g39680	LOC_Os03g01420	LOC_Os11g09979	LOC_Os01g58035	LOC_Os08g42320	LOC_Os04g38260	LOC_Os04g52260	LOC_Os12g27770	LOC_Os12g05090	LOC_Os08g05780	LOC_Os05g46320
LOC_Os08g39140	LOC_Os07g34950	LOC_Os03g37810	LOC_Os11g02670	LOC_Os04g51809	LOC_Os04g22270	LOC_Os06g15660	LOC_Os10g35080	LOC_Os03g47050	LOC_Os05g47810	LOC_Os02g01340	LOC_Os01g04330	LOC_Os09g06634	LOC_Os04g27190	LOC_Os09g19140	LOC_Os02g53150	LOC_Os10g35520	LOC_Os10g26670	LOC_Os01g54670	LOC_Os02g05199	LOC_Os01g62100	LOC_Os04g26330	LOC_Os04g49780	LOC_Os04g38042	LOC_Os02g47470	LOC_Os03g52760	LOC_Os09g10340	LOC_Os09g17049	LOC_Os06g49780	LOC_Os01g12030	LOC_Os04g41690	LOC_Os10g38360
LOC_Os03g22010	LOC_Os11g28430	LOC_Os03g61240	LOC_Os04g46990	LOC_Os01g45110	LOC_Os03g10250	LOC_Os06g30920	LOC_Os11g13570	LOC_Os01g02830	LOC_Os06g04830	LOC_Os03g47016	LOC_Os04g23040	LOC_Os09g25950	LOC_Os02g45860	LOC_Os11g44330	LOC_Os09g18594	LOC_Os01g03360	LOC_Os03g08900	LOC_Os08g33710	LOC_Os10g29274	LOC_Os05g28840	LOC_Os09g12060	LOC_Os07g47450	LOC_Os08g39430	LOC_Os11g13920	LOC_Os11g10570	LOC_Os06g02930	LOC_Os08g14860	LOC_Os07g07890	LOC_Os03g22720	LOC_Os09g21210	LOC_Os03g07980
LOC_Os11g10800	LOC_Os04g43420	LOC_Os07g32060	LOC_Os05g49920	LOC_Os12g05180	LOC_Os07g23570	LOC_Os09g28210	LOC_Os09g28050	LOC_Os01g12320	LOC_Os01g09940	LOC_Os10g34920	LOC_Os12g42910	LOC_Os05g42040	LOC_Os08g41860	LOC_Os11g47574	LOC_Os01g43980	LOC_Os11g32480	LOC_Os01g01450	LOC_Os02g18784	LOC_Os01g71670	LOC_Os10g10580	LOC_Os12g34796	LOC_Os08g20480	LOC_Os03g15530	LOC_Os01g67810	LOC_Os11g45030	LOC_Os10g40200	LOC_Os11g13920	LOC_Os04g12639	LOC_Os03g48904	LOC_Os09g19390	LOC_Os01g51570
LOC_Os11g12350	LOC_Os04g53380	LOC_Os06g38730	LOC_Os02g57060	LOC_Os10g05790	LOC_Os06g21730	LOC_Os01g66020	LOC_Os08g40890	LOC_Os02g40940	LOC_Os03g62810	LOC_Os07g47640	LOC_Os06g42060	LOC_Os01g62190	LOC_Os01g02430	LOC_Os07g39110	LOC_Os03g12879	LOC_Os04g57360	LOC_Os02g05199	LOC_Os10g18340	LOC_Os02g37800	LOC_Os03g01420	LOC_Os09g19150	LOC_Os03g51220	LOC_Os04g49110	LOC_Os01g29910	LOC_Os08g12610	LOC_Os04g48480	LOC_Os04g25740	LOC_Os02g28580	LOC_Os02g15350	LOC_Os11g12590	LOC_Os09g26810
LOC_Os09g36680	LOC_Os04g15650	LOC_Os04g12900	LOC_Os08g26700	LOC_Os01g59265	LOC_Os06g04830	LOC_Os10g36110	LOC_Os02g57924	LOC_Os11g45809	LOC_Os08g05440	LOC_Os07g05810	LOC_Os07g43020	LOC_Os02g56060	LOC_Os11g17390	LOC_Os11g36770	LOC_Os05g41540	LOC_Os01g50060	LOC_Os11g09710	LOC_Os01g41710	LOC_Os11g07000	LOC_Os06g41660	LOC_Os03g64280	LOC_Os12g07940	LOC_Os02g40690	LOC_Os01g34060	LOC_Os09g29950	LOC_Os06g23870	LOC_Os09g39280	LOC_Os02g15090	LOC_Os07g42490	LOC_Os12g33150	LOC_Os04g53180
LOC_Os10g37340	LOC_Os02g16709	LOC_Os11g38580	LOC_Os08g20680	LOC_Os03g57240	LOC_Os04g10434	LOC_Os01g21780	LOC_Os08g16359	LOC_Os02g53020	LOC_Os10g42020	LOC_Os12g38670	LOC_Os06g29710	LOC_Os03g63700	LOC_Os04g38410	LOC_Os01g69980	LOC_Os12g01290	LOC_Os11g41710	LOC_Os02g11859	LOC_Os09g17630	LOC_Os05g51470	LOC_Os10g04270	LOC_Os03g50970	LOC_Os12g39310	LOC_Os06g37160	LOC_Os12g31860	LOC_Os12g39770	LOC_Os03g17300	LOC_Os09g34340	LOC_Os02g14600	LOC_Os01g72380	LOC_Os03g47410	LOC_Os03g15850
LOC_Os04g28590	LOC_Os02g53400	LOC_Os04g54890	LOC_Os12g04880	LOC_Os04g48480	LOC_Os06g47520	LOC_Os11g11240	LOC_Os02g39330	LOC_Os06g39120	LOC_Os09g16950	LOC_Os05g02770	LOC_Os05g48790	LOC_Os03g64280	LOC_Os01g09430	LOC_Os06g43700	LOC_Os03g17870	LOC_Os10g25150	LOC_Os10g32070	LOC_Os01g50530	LOC_Os06g48250	LOC_Os01g57310	LOC_Os01g45730	LOC_Os08g14880	LOC_Os03g18120	LOC_Os12g08000	LOC_Os01g49110	LOC_Os02g53530	LOC_Os07g32140	LOC_Os11g04010	LOC_Os09g07940	LOC_Os11g39660	LOC_Os11g43990
LOC_Os02g03050	LOC_Os02g16670	LOC_Os07g05440	LOC_Os04g43310	LOC_Os09g35550	LOC_Os09g19290	LOC_Os04g49230	LOC_Os02g45310	LOC_Os10g32810	LOC_Os05g30730	LOC_Os03g51920	LOC_Os07g22494	LOC_Os01g59265	LOC_Os04g55540	LOC_Os01g62750	LOC_Os12g07580	LOC_Os04g53994	LOC_Os01g71790	LOC_Os01g43090	LOC_Os06g08830	LOC_Os08g13420	LOC_Os02g36619	LOC_Os12g32290	LOC_Os06g07810	LOC_Os07g35960	LOC_Os01g28300	LOC_Os04g35140	LOC_Os06g43510	LOC_Os12g27940	LOC_Os06g49760	LOC_Os09g39060	LOC_Os06g19750
LOC_Os07g35510	LOC_Os10g08930	LOC_Os01g58320	LOC_Os01g35110	LOC_Os01g02800	LOC_Os06g51060	LOC_Os01g52090	LOC_Os03g50270	LOC_Os01g63620	LOC_Os11g28730	LOC_Os06g21390	LOC_Os08g09860	LOC_Os05g03450	LOC_Os01g08930	LOC_Os03g49170	LOC_Os06g16960	LOC_Os01g35789	LOC_Os08g12610	LOC_Os09g28500	LOC_Os10g27020	LOC_Os10g09200	LOC_Os05g37660	LOC_Os07g07350	LOC_Os03g35560	LOC_Os02g12480	LOC_Os12g19580	LOC_Os04g29780	LOC_Os02g05530	LOC_Os05g26440	LOC_Os01g33370	LOC_Os01g15640	LOC_Os11g20310
LOC_Os09g27670	LOC_Os09g39500	LOC_Os12g23754	LOC_Os06g47430	LOC_Os04g01310	LOC_Os07g18944	LOC_Os01g53560	LOC_Os02g48200	LOC_Os12g12580	LOC_Os09g30350	LOC_Os05g26377	LOC_Os12g08240	LOC_Os07g33740	LOC_Os11g38930	LOC_Os06g47590	LOC_Os01g13830	LOC_Os12g25494	LOC_Os01g63790	LOC_Os12g27370	LOC_Os09g12060	LOC_Os02g40730	LOC_Os12g33160	LOC_Os05g04090	LOC_Os02g50805	LOC_Os03g57545	LOC_Os11g38500	LOC_Os09g39560	LOC_Os11g47370	LOC_Os04g16770	LOC_Os05g33140	LOC_Os02g52380	LOC_Os11g46870
LOC_Os01g14410	LOC_Os05g24550	LOC_Os01g65030	LOC_Os07g28644	LOC_Os12g07500	LOC_Os08g29930	LOC_Os03g64060	LOC_Os06g21730	LOC_Os10g41999	LOC_Os02g35080	LOC_Os01g02430	LOC_Os01g19320	LOC_Os11g25240	LOC_Os11g47910	LOC_Os03g17040	LOC_Os06g50040	LOC_Os08g20400	LOC_Os01g28300	LOC_Os07g36390	LOC_Os06g29710	LOC_Os08g09520	LOC_Os09g32000	LOC_Os08g11290	LOC_Os02g45310	LOC_Os03g05460	LOC_Os04g38290	LOC_Os01g39710	LOC_Os07g44890	LOC_Os01g70180	LOC_Os03g48810	LOC_Os03g03810	LOC_Os03g41390
LOC_Os03g29864	LOC_Os08g40430	LOC_Os03g09850	LOC_Os11g42480	LOC_Os11g10710	LOC_Os01g14410	LOC_Os01g52690	LOC_Os06g35970	LOC_Os11g47130	LOC_Os11g07130	LOC_Os07g39990	LOC_Os10g38630	LOC_Os09g28880	LOC_Os03g31090	LOC_Os08g15650	LOC_Os09g16458	LOC_Os09g39280	LOC_Os10g34790	LOC_Os07g32590	LOC_Os06g43875	LOC_Os01g57540	LOC_Os11g09990	LOC_Os07g42590	LOC_Os01g63190	LOC_Os11g18194	LOC_Os01g53430	LOC_Os03g63850	LOC_Os09g38070	LOC_Os07g29410	LOC_Os01g35930	LOC_Os10g29220	LOC_Os04g06520
LOC_Os09g38620	LOC_Os09g21460	LOC_Os01g02830	LOC_Os08g31569	LOC_Os06g35320	LOC_Os01g54980	LOC_Os02g45750	LOC_Os02g11870	LOC_Os11g43990	LOC_Os09g29460	LOC_Os12g12560	LOC_Os05g10930	LOC_Os02g51880	LOC_Os12g16520	LOC_Os06g13080	LOC_Os02g05020	LOC_Os01g62750	LOC_Os08g41960	LOC_Os03g17880	LOC_Os11g27570	LOC_Os11g47447	LOC_Os02g43640	LOC_Os02g18180	LOC_Os01g53990	LOC_Os10g36590	LOC_Os04g34530	LOC_Os10g13880	LOC_Os01g02550	LOC_Os01g26320	LOC_Os11g11530	LOC_Os01g50820	LOC_Os07g42740
LOC_Os08g41390	LOC_Os04g36890	LOC_Os03g43770	LOC_Os11g39940	LOC_Os09g26554	LOC_Os10g41250	LOC_Os05g45080	LOC_Os05g03400	LOC_Os02g33330	LOC_Os04g15660	LOC_Os12g36630	LOC_Os12g20390	LOC_Os11g07670	LOC_Os03g01360	LOC_Os02g44130	LOC_Os09g13440	LOC_Os11g45850	LOC_Os01g02240	LOC_Os01g58024	LOC_Os08g30110	LOC_Os10g39870	LOC_Os10g35440	LOC_Os02g42810	LOC_Os04g54860	LOC_Os09g09944	LOC_Os07g10840	LOC_Os04g49210	LOC_Os08g40870	LOC_Os07g03710	LOC_Os12g36850	LOC_Os06g47360	LOC_Os05g38230
LOC_Os08g09690	LOC_Os03g16460	LOC_Os03g20840	LOC_Os01g08700	LOC_Os12g20410	LOC_Os01g44020	LOC_Os10g36980	LOC_Os12g02790	LOC_Os12g28250	LOC_Os03g52660	LOC_Os10g18370	LOC_Os03g63900	LOC_Os02g45450	LOC_Os10g02230	LOC_Os12g22810	LOC_Os05g50290	LOC_Os06g42060	LOC_Os03g04260	LOC_Os03g55540	LOC_Os02g05910	LOC_Os04g55240	LOC_Os02g37000	LOC_Os04g08828	LOC_Os09g17120	LOC_Os08g43430	LOC_Os01g15910	LOC_Os01g50259	LOC_Os03g61090	LOC_Os10g25180	LOC_Os10g42650	LOC_Os11g38750	LOC_Os03g53860
LOC_Os08g15246	LOC_Os09g08430	LOC_Os04g34530	LOC_Os06g20879	LOC_Os12g39520	LOC_Os08g20090	LOC_Os02g29340	LOC_Os03g22010	LOC_Os02g45750	LOC_Os04g23820	LOC_Os01g03360	LOC_Os10g10750	LOC_Os05g39730	LOC_Os07g08160	LOC_Os04g51480	LOC_Os05g01330	LOC_Os03g58320	LOC_Os11g39160	LOC_Os08g41600	LOC_Os03g57680	LOC_Os09g26530	LOC_Os01g41750	LOC_Os12g15222	LOC_Os05g30010	LOC_Os10g04674	LOC_Os03g03770	LOC_Os03g62740	LOC_Os01g02830	LOC_Os04g31170	LOC_Os02g32660	LOC_Os01g33740	LOC_Os07g40690
LOC_Os05g45770	LOC_Os06g04610	LOC_Os06g03670	LOC_Os06g04510	LOC_Os04g11820	LOC_Os06g13190	LOC_Os03g05450	LOC_Os04g10214	LOC_Os02g07930	LOC_Os09g19160	LOC_Os01g01115	LOC_Os03g56360	LOC_Os11g23210	LOC_Os03g08010	LOC_Os12g05990	LOC_Os04g36800	LOC_Os04g29810	LOC_Os02g55920	LOC_Os11g11330	LOC_Os01g43270	LOC_Os07g07670	LOC_Os02g47030	LOC_Os04g58220	LOC_Os11g03270	LOC_Os11g29130	LOC_Os11g23770	LOC_Os05g07300	LOC_Os07g45620	LOC_Os12g03110	LOC_Os06g51050	LOC_Os02g33700	LOC_Os09g16458
LOC_Os03g15460	LOC_Os11g24690	LOC_Os10g41330	LOC_Os01g19320	LOC_Os02g25920	LOC_Os01g24430	LOC_Os06g44040	LOC_Os09g37958	LOC_Os02g11130	LOC_Os02g40180	LOC_Os01g25920	LOC_Os11g12340	LOC_Os01g32380	LOC_Os04g31790	LOC_Os01g65030	LOC_Os07g03180	LOC_Os04g39380	LOC_Os07g30670	LOC_Os12g08670	LOC_Os12g18400	LOC_Os05g46950	LOC_Os04g46980	LOC_Os01g60860	LOC_Os03g04610	LOC_Os02g45120	LOC_Os07g08710	LOC_Os09g12060	LOC_Os01g40070	LOC_Os04g01310	LOC_Os06g13230	LOC_Os11g45295	LOC_Os04g01810
LOC_Os08g26820	LOC_Os03g12450	LOC_Os03g19070	LOC_Os03g22050	LOC_Os06g35165	LOC_Os07g42170	LOC_Os03g45930	LOC_Os11g37774	LOC_Os05g22850	LOC_Os12g06340	LOC_Os09g04504	LOC_Os09g39060	LOC_Os12g44030	LOC_Os02g50400	LOC_Os06g13160	LOC_Os07g36500	LOC_Os12g43390	LOC_Os01g28450	LOC_Os03g55800	LOC_Os10g10750	LOC_Os11g34390	LOC_Os04g51190	LOC_Os12g08790	LOC_Os02g36220	LOC_Os07g27120	LOC_Os07g08200	LOC_Os06g12080	LOC_Os09g06634	LOC_Os03g61870	LOC_Os04g09900	LOC_Os03g46200	LOC_Os12g13674
LOC_Os02g22070	LOC_Os04g58280	LOC_Os01g57599	LOC_Os07g43810	LOC_Os11g47920	LOC_Os02g34270	LOC_Os02g14790	LOC_Os04g03884	LOC_Os07g08200	LOC_Os05g30720	LOC_Os11g34970	LOC_Os02g29620	LOC_Os11g13670	LOC_Os04g11980	LOC_Os08g13870	LOC_Os01g09830	LOC_Os02g03420	LOC_Os11g39660	LOC_Os08g04630	LOC_Os07g05940	LOC_Os12g29690	LOC_Os05g30500	LOC_Os03g20090	LOC_Os03g06570	LOC_Os09g15980	LOC_Os11g10520	LOC_Os07g06600	LOC_Os06g39780	LOC_Os01g49320	LOC_Os01g44220	LOC_Os11g12340	LOC_Os07g48020
LOC_Os02g09590	LOC_Os02g37870	LOC_Os02g35200	LOC_Os02g11660	LOC_Os11g43320	LOC_Os04g18530	LOC_Os01g50700	LOC_Os09g36880	LOC_Os07g29960	LOC_Os09g28610	LOC_Os02g22120	LOC_Os03g03990	LOC_Os03g17110	LOC_Os12g07010	LOC_Os09g39290	LOC_Os06g39712	LOC_Os01g02840	LOC_Os06g37560	LOC_Os04g27790	LOC_Os10g42020	LOC_Os02g21550	LOC_Os08g04310	LOC_Os02g31860	LOC_Os08g37370	LOC_Os11g45850	LOC_Os09g28610	LOC_Os03g51200	LOC_Os01g49830	LOC_Os09g27744	LOC_Os01g41370	LOC_Os12g26290	LOC_Os03g52410
LOC_Os06g37450	LOC_Os07g32761	LOC_Os02g40130	LOC_Os01g69960	LOC_Os06g42520	LOC_Os12g40010	LOC_Os06g11090	LOC_Os07g34550	LOC_Os08g34300	LOC_Os03g03770	LOC_Os10g21238	LOC_Os11g34650	LOC_Os02g07930	LOC_Os11g11990	LOC_Os03g10540	LOC_Os06g07810	LOC_Os07g03900	LOC_Os07g30240	LOC_Os09g29270	LOC_Os02g50220	LOC_Os03g29864	LOC_Os12g39440	LOC_Os06g04920	LOC_Os07g48090	LOC_Os02g28170	LOC_Os01g63620	LOC_Os06g42164	LOC_Os12g14059	LOC_Os01g36620	LOC_Os12g15980	LOC_Os02g37610	LOC_Os10g30880
LOC_Os05g50550	LOC_Os01g13570	LOC_Os11g10570	LOC_Os07g12570	LOC_Os12g36850	LOC_Os09g21120	LOC_Os10g34795	LOC_Os03g41110	LOC_Os08g07080	LOC_Os11g03240	LOC_Os04g43020	LOC_Os03g52230	LOC_Os03g15960	LOC_Os09g30411	LOC_Os05g10570	LOC_Os02g12510	LOC_Os07g07770	LOC_Os09g04160	LOC_Os11g34020	LOC_Os04g29960	LOC_Os07g49360	LOC_Os10g34970	LOC_Os04g49160	LOC_Os12g06780	LOC_Os11g40920	LOC_Os01g45640	LOC_Os01g73770	LOC_Os11g47441	LOC_Os02g48680	LOC_Os01g26320	LOC_Os04g09260	LOC_Os11g47436
LOC_Os02g18630	LOC_Os09g09800	LOC_Os07g30240	LOC_Os09g03630	LOC_Os11g24800	LOC_Os11g37860	LOC_Os02g03640	LOC_Os02g13290	LOC_Os04g12900	LOC_Os11g10520	LOC_Os09g04310	LOC_Os09g19820	LOC_Os12g12664	LOC_Os03g18570	LOC_Os09g39280	LOC_Os09g36690	LOC_Os05g48220	LOC_Os01g45040	LOC_Os01g14630	LOC_Os03g19260	LOC_Os01g49219	LOC_Os08g25280	LOC_Os04g45210	LOC_Os02g43130	LOC_Os08g32440	LOC_Os07g48020	LOC_Os11g42100	LOC_Os03g14654	LOC_Os11g27470	LOC_Os03g29340	LOC_Os03g17060	LOC_Os11g12080
LOC_Os09g06634	LOC_Os07g04990	LOC_Os12g25494	LOC_Os04g14140	LOC_Os07g48280	LOC_Os08g31790	LOC_Os01g18080	LOC_Os05g48760	LOC_Os11g10800	LOC_Os10g39430	LOC_Os02g47010	LOC_Os04g35010	LOC_Os04g25540	LOC_Os01g10070	LOC_Os03g03600	LOC_Os10g11590	LOC_Os03g37350	LOC_Os04g33760	LOC_Os01g19940	LOC_Os04g06850	LOC_Os06g29630	LOC_Os12g39250	LOC_Os09g12570	LOC_Os09g06910	LOC_Os06g46940	LOC_Os04g21130	LOC_Os03g45120	LOC_Os05g47540	LOC_Os02g29230	LOC_Os02g26480	LOC_Os05g46640	LOC_Os03g47050
LOC_Os10g37260	LOC_Os03g10340	LOC_Os01g51670	LOC_Os09g03680	LOC_Os04g28590	LOC_Os11g47300	LOC_Os05g26820	LOC_Os07g18930	LOC_Os12g07400	LOC_Os03g10650	LOC_Os04g54280	LOC_Os07g23810	LOC_Os07g42885	LOC_Os10g39400	LOC_Os11g02530	LOC_Os04g27720	LOC_Os02g06205	LOC_Os06g03670	LOC_Os07g39390	LOC_Os04g48730	LOC_Os11g04960	LOC_Os04g47360	LOC_Os04g16770	LOC_Os01g74600	LOC_Os08g31850	LOC_Os04g53050	LOC_Os05g38740	LOC_Os01g33450	LOC_Os02g15150	LOC_Os01g04710	LOC_Os02g48870	LOC_Os09g21450
LOC_Os08g34500	LOC_Os01g56290	LOC_Os12g08000	LOC_Os01g41565	LOC_Os02g30530	LOC_Os11g37850	LOC_Os07g29330	LOC_Os01g37810	LOC_Os05g41540	LOC_Os12g17210	LOC_Os11g40810	LOC_Os07g26000	LOC_Os02g14790	LOC_Os05g48230	LOC_Os01g02790	LOC_Os11g47441	LOC_Os07g33915	LOC_Os03g45250	LOC_Os01g66840	LOC_Os11g45290	LOC_Os08g09860	LOC_Os01g43270	LOC_Os04g28100	LOC_Os08g31030	LOC_Os09g09800	LOC_Os02g51670	LOC_Os01g49210	LOC_Os03g53790	LOC_Os11g09310	LOC_Os01g68820	LOC_Os02g58180	LOC_Os12g01550
LOC_Os01g61044	LOC_Os09g32280	LOC_Os07g33450	LOC_Os04g48390	LOC_Os08g36250	LOC_Os02g34900	LOC_Os09g25934	LOC_Os01g08700	LOC_Os11g06570	LOC_Os09g18594	LOC_Os01g46140	LOC_Os01g02780	LOC_Os10g39870	LOC_Os04g44550	LOC_Os09g28620	LOC_Os10g42040	LOC_Os11g41870	LOC_Os05g34270	LOC_Os05g37660	LOC_Os07g47470	LOC_Os05g46920	LOC_Os06g28000	LOC_Os02g38392	LOC_Os02g51040	LOC_Os02g51930	LOC_Os05g49860	LOC_Os11g32940	LOC_Os11g20330	LOC_Os02g52300	LOC_Os06g01760	LOC_Os05g08850	LOC_Os04g52190
LOC_Os01g57966	LOC_Os03g37270	LOC_Os08g43630	LOC_Os05g35470	LOC_Os08g34570	LOC_Os03g43650	LOC_Os04g51660	LOC_Os12g02589	LOC_Os01g09930	LOC_Os08g27630	LOC_Os05g36920	LOC_Os01g26130	LOC_Os03g25350	LOC_Os01g01302	LOC_Os06g44370	LOC_Os06g06490	LOC_Os10g38229	LOC_Os06g39460	LOC_Os02g27592	LOC_Os08g39240	LOC_Os12g21940	LOC_Os04g33760	LOC_Os06g27910	LOC_Os09g17740	LOC_Os01g61044	LOC_Os07g48050	LOC_Os02g04950	LOC_Os01g02930	LOC_Os01g65850	LOC_Os04g01354	LOC_Os02g14790	LOC_Os11g02450
LOC_Os01g62160	LOC_Os07g48970	LOC_Os09g27795	LOC_Os02g11960	LOC_Os02g36070	LOC_Os07g13234	LOC_Os01g48250	LOC_Os02g12840	LOC_Os11g33000	LOC_Os12g02310	LOC_Os06g23180	LOC_Os10g09200	LOC_Os04g52290	LOC_Os04g43770	LOC_Os02g03570	LOC_Os09g39060	LOC_Os01g70850	LOC_Os08g28990	LOC_Os01g50370	LOC_Os09g10340	LOC_Os08g14860	LOC_Os10g10750	LOC_Os06g51524	LOC_Os09g03740	LOC_Os06g04399	LOC_Os04g42040	LOC_Os06g03670	LOC_Os08g09110	LOC_Os02g43700	LOC_Os10g15240	LOC_Os10g40200	LOC_Os10g28080
LOC_Os04g49620	LOC_Os06g43690	LOC_Os01g43560	LOC_Os01g01350	LOC_Os08g42940	LOC_Os08g15650	LOC_Os03g15870	LOC_Os04g24300	LOC_Os08g37810	LOC_Os02g02590	LOC_Os11g47920	LOC_Os10g04316	LOC_Os06g36560	LOC_Os10g32970	LOC_Os11g07060	LOC_Os11g33394	LOC_Os07g07290	LOC_Os12g25170	LOC_Os01g21990	LOC_Os10g11590	LOC_Os10g36626	LOC_Os12g39770	LOC_Os01g22990	LOC_Os04g51560	LOC_Os05g22718	LOC_Os09g20910	LOC_Os11g10900	LOC_Os10g33140	LOC_Os12g10570	LOC_Os10g35800	LOC_Os08g30120	LOC_Os10g04730
LOC_Os05g02060	LOC_Os03g54890	LOC_Os10g28420	LOC_Os08g25624	LOC_Os02g54254	LOC_Os04g14210	LOC_Os01g48540	LOC_Os08g35720	LOC_Os03g63010	LOC_Os08g04500	LOC_Os01g70850	LOC_Os08g10760	LOC_Os09g35550	LOC_Os01g25720	LOC_Os03g44780	LOC_Os07g15440	LOC_Os03g08050	LOC_Os06g07790	LOC_Os02g45160	LOC_Os02g02940	LOC_Os07g41050	LOC_Os01g63200	LOC_Os05g01810	LOC_Os04g57770	LOC_Os03g18740	LOC_Os03g07410	LOC_Os10g40720	LOC_Os02g30070	LOC_Os02g40280	LOC_Os07g17300	LOC_Os01g16670	LOC_Os10g38630
LOC_Os05g11320	LOC_Os09g09810	LOC_Os02g53240	LOC_Os09g19229	LOC_Os05g13940	LOC_Os03g16030	LOC_Os02g53150	LOC_Os03g13200	LOC_Os02g14090	LOC_Os06g06830	LOC_Os03g58320	LOC_Os01g36220	LOC_Os04g16770	LOC_Os02g01560	LOC_Os02g35329	LOC_Os07g49360	LOC_Os04g30110	LOC_Os05g41220	LOC_Os11g42580	LOC_Os02g38740	LOC_Os03g51220	LOC_Os02g06180	LOC_Os01g64330	LOC_Os10g05970	LOC_Os09g16510	LOC_Os04g33310	LOC_Os02g35329	LOC_Os08g28784	LOC_Os08g37630	LOC_Os05g34510	LOC_Os01g45290	LOC_Os01g53560
LOC_Os06g23274	LOC_Os05g29860	LOC_Os08g42710	LOC_Os07g48020	LOC_Os12g32290	LOC_Os11g28730	LOC_Os11g46300	LOC_Os03g05210	LOC_Os04g10690	LOC_Os02g32380	LOC_Os02g39870	LOC_Os04g27720	LOC_Os11g44330	LOC_Os10g32405	LOC_Os10g18340	LOC_Os03g19070	LOC_Os07g04380	LOC_Os09g15044	LOC_Os07g34570	LOC_Os12g16870	LOC_Os04g34490	LOC_Os11g14900	LOC_Os02g20934	LOC_Os01g15520	LOC_Os02g11070	LOC_Os01g34610	LOC_Os12g42220	LOC_Os12g15222	LOC_Os02g15540	LOC_Os05g33150	LOC_Os04g12820	LOC_Os11g20170
LOC_Os06g16300	LOC_Os01g48380	LOC_Os06g29650	LOC_Os05g49060	LOC_Os03g20500	LOC_Os08g43310	LOC_Os09g15250	LOC_Os11g02350	LOC_Os03g29864	LOC_Os09g26960	LOC_Os12g44300	LOC_Os12g15222	LOC_Os10g36260	LOC_Os01g45030	LOC_Os12g09620	LOC_Os08g08690	LOC_Os02g37300	LOC_Os03g49440	LOC_Os01g36720	LOC_Os06g08640	LOC_Os09g32310	LOC_Os12g29500	LOC_Os12g38180	LOC_Os07g29820	LOC_Os11g25240	LOC_Os03g52040	LOC_Os08g30110	LOC_Os06g14190	LOC_Os12g38590	LOC_Os01g29840	LOC_Os01g71000	LOC_Os10g30530
LOC_Os01g05970	LOC_Os03g15033	LOC_Os10g07440	LOC_Os09g19290	LOC_Os07g07890	LOC_Os08g31120	LOC_Os06g44250	LOC_Os02g35090	LOC_Os02g38860	LOC_Os10g35850	LOC_Os03g64014	LOC_Os01g36720	LOC_Os03g41438	LOC_Os07g46680	LOC_Os06g40440	LOC_Os08g14195	LOC_Os01g49614	LOC_Os04g58055	LOC_Os10g38730	LOC_Os05g33380	LOC_Os06g10510	LOC_Os05g38410	LOC_Os01g42170	LOC_Os07g05680	LOC_Os03g48904	LOC_Os07g41430	LOC_Os11g12000	LOC_Os08g13870	LOC_Os03g63420	LOC_Os07g20110	LOC_Os11g10870	LOC_Os03g56840
LOC_Os08g16450	LOC_Os01g72780	LOC_Os01g57310	LOC_Os07g19350	LOC_Os06g29650	LOC_Os11g40370	LOC_Os10g42160	LOC_Os07g34340	LOC_Os08g17820	LOC_Os05g32474	LOC_Os06g43140	LOC_Os11g39190	LOC_Os08g37840	LOC_Os01g01060	LOC_Os01g56850	LOC_Os02g55920	LOC_Os01g22249	LOC_Os02g02400	LOC_Os11g34940	LOC_Os03g12000	LOC_Os02g32990	LOC_Os05g28090	LOC_Os01g73644	LOC_Os05g39730	LOC_Os06g45570	LOC_Os01g69090	LOC_Os12g44030	LOC_Os10g24940	LOC_Os05g34310	LOC_Os01g12440	LOC_Os09g28730	LOC_Os06g43590
LOC_Os05g03320	LOC_Os07g12250	LOC_Os03g14980	LOC_Os03g09250	LOC_Os08g39840	LOC_Os03g47050	LOC_Os10g34310	LOC_Os07g23480	LOC_Os06g38120	LOC_Os09g10690	LOC_Os02g49570	LOC_Os01g56380	LOC_Os09g26900	LOC_Os01g49560	LOC_Os07g32140	LOC_Os12g05030	LOC_Os01g07790	LOC_Os02g03020	LOC_Os11g42490	LOC_Os09g09040	LOC_Os02g48670	LOC_Os08g43750	LOC_Os03g14642	LOC_Os06g09340	LOC_Os01g02730	LOC_Os02g09900	LOC_Os06g39090	LOC_Os02g45380	LOC_Os03g17870	LOC_Os02g29010	LOC_Os10g38930	LOC_Os01g69870
LOC_Os10g31320	LOC_Os06g49500	LOC_Os03g17880	LOC_Os01g57599	LOC_Os12g11830	LOC_Os03g14615	LOC_Os04g47560	LOC_Os04g51560	LOC_Os09g28730	LOC_Os05g39730	LOC_Os12g28177	LOC_Os08g14860	LOC_Os06g04270	LOC_Os11g46900	LOC_Os06g37280	LOC_Os08g31910	LOC_Os04g54002	LOC_Os05g50930	LOC_Os08g08680	LOC_Os07g06850	LOC_Os11g30360	LOC_Os11g40680	LOC_Os01g11740	LOC_Os05g32970	LOC_Os10g27040	LOC_Os10g06630	LOC_Os02g24596	LOC_Os06g38730	LOC_Os11g12000	LOC_Os09g25890	LOC_Os04g49194	LOC_Os08g14880
LOC_Os04g53350	LOC_Os05g10630	LOC_Os07g46810	LOC_Os07g32590	LOC_Os01g45860	LOC_Os11g28130	LOC_Os03g44780	LOC_Os02g57910	LOC_Os01g13490	LOC_Os01g12740	LOC_Os01g65690	LOC_Os03g33570	LOC_Os04g59440	LOC_Os03g61950	LOC_Os04g31330	LOC_Os09g34340	LOC_Os05g05640	LOC_Os11g34970	LOC_Os03g25960	LOC_Os01g14060	LOC_Os09g12570	LOC_Os08g10760	LOC_Os03g43980	LOC_Os05g48600	LOC_Os04g49780	LOC_Os06g09370	LOC_Os07g32129	LOC_Os02g14500	LOC_Os03g16020	LOC_Os10g19960	LOC_Os10g29090	LOC_Os08g15236
LOC_Os07g46840	LOC_Os05g30530	LOC_Os01g42790	LOC_Os01g43120	LOC_Os10g36270	LOC_Os01g23970	LOC_Os11g36770	LOC_Os11g04720	LOC_Os02g13965	LOC_Os07g23930	LOC_Os03g31026	LOC_Os07g23930	LOC_Os04g50700	LOC_Os11g02400	LOC_Os01g55090	LOC_Os12g39440	LOC_Os01g34900	LOC_Os11g35970	LOC_Os04g16770	LOC_Os12g22810	LOC_Os04g23630	LOC_Os05g41890	LOC_Os03g45220	LOC_Os05g33690	LOC_Os05g39720	LOC_Os12g03870	LOC_Os08g43240	LOC_Os02g13060	LOC_Os09g34880	LOC_Os12g36830	LOC_Os12g02814	LOC_Os07g02440
LOC_Os08g29760	LOC_Os07g32350	LOC_Os08g13870	LOC_Os12g27220	LOC_Os01g04620	LOC_Os03g06835	LOC_Os10g42930	LOC_Os09g17146	LOC_Os02g36264	LOC_Os11g10570	LOC_Os09g30340	LOC_Os10g33190	LOC_Os01g57540	LOC_Os01g05650	LOC_Os04g43820	LOC_Os10g04270	LOC_Os01g41800	LOC_Os02g28465	LOC_Os04g53180	LOC_Os01g10450	LOC_Os01g68545	LOC_Os09g30330	LOC_Os10g02990	LOC_Os08g35760	LOC_Os04g41630	LOC_Os01g04520	LOC_Os08g04540	LOC_Os09g06464	LOC_Os02g51880	LOC_Os07g26900	LOC_Os04g58120	LOC_Os12g43380
LOC_Os01g08560	LOC_Os03g26044	LOC_Os09g25100	LOC_Os04g34700	LOC_Os01g49219	LOC_Os03g37840	LOC_Os02g57860	LOC_Os06g47800	LOC_Os12g20410	LOC_Os02g42580	LOC_Os03g62500	LOC_Os11g44380	LOC_Os12g36060	LOC_Os11g17480	LOC_Os03g40380	LOC_Os05g45380	LOC_Os03g64014	LOC_Os09g39680	LOC_Os09g26810	LOC_Os10g16930	LOC_Os06g10355	LOC_Os03g20330	LOC_Os01g52340	LOC_Os09g26920	LOC_Os03g01420	LOC_Os02g05840	LOC_Os08g44590	LOC_Os11g39160	LOC_Os03g42600	LOC_Os01g65830	LOC_Os09g17920	LOC_Os10g17790
LOC_Os06g01200	LOC_Os05g44330	LOC_Os03g07270	LOC_Os04g36800	LOC_Os02g03640	LOC_Os08g29600	LOC_Os01g23870	LOC_Os09g22410	LOC_Os07g08150	LOC_Os11g38500	LOC_Os05g46510	LOC_Os09g19290	LOC_Os11g47130	LOC_Os02g01930	LOC_Os04g49780	LOC_Os08g35410	LOC_Os01g48000	LOC_Os02g48122	LOC_Os11g29500	LOC_Os06g28840	LOC_Os12g28100	LOC_Os08g10450	LOC_Os03g53540	LOC_Os03g52410	LOC_Os01g62430	LOC_Os11g29720	LOC_Os05g50654	LOC_Os02g29620	LOC_Os06g49100	LOC_Os09g20340	LOC_Os09g21120	LOC_Os07g43810
LOC_Os02g43360	LOC_Os06g02380	LOC_Os12g36410	LOC_Os08g04450	LOC_Os07g46800	LOC_Os07g43800	LOC_Os02g52430	LOC_Os12g38810	LOC_Os02g52260	LOC_Os03g43980	LOC_Os01g13490	LOC_Os08g09760	LOC_Os05g33440	LOC_Os10g38470	LOC_Os03g14205	LOC_Os10g28080	LOC_Os10g36580	LOC_Os09g39860	LOC_Os04g49110	LOC_Os04g57930	LOC_Os08g08690	LOC_Os03g49350	LOC_Os06g06330	LOC_Os07g47960	LOC_Os02g29620	LOC_Os08g13469	LOC_Os02g49640	LOC_Os02g44108	LOC_Os06g34830	LOC_Os01g19290	LOC_Os03g46710	LOC_Os03g61030
LOC_Os08g17160	LOC_Os05g35580	LOC_Os12g14059	LOC_Os06g09320	LOC_Os11g32759	LOC_Os11g28480	LOC_Os11g27799	LOC_Os02g23826	LOC_Os09g01000	LOC_Os02g51670	LOC_Os03g07290	LOC_Os06g06490	LOC_Os02g15150	LOC_Os09g29890	LOC_Os03g29864	LOC_Os02g05199	LOC_Os04g44570	LOC_Os09g28510	LOC_Os10g04130	LOC_Os06g08610	LOC_Os07g35985	LOC_Os01g41430	LOC_Os05g47540	LOC_Os01g46340	LOC_Os01g62100	LOC_Os01g02570	LOC_Os01g60770	LOC_Os12g25690	LOC_Os03g56360	LOC_Os09g16458	LOC_Os06g07560	LOC_Os04g51160
LOC_Os08g39150	LOC_Os06g02600	LOC_Os02g44990	LOC_Os01g59920	LOC_Os07g33780	LOC_Os11g32880	LOC_Os12g38150	LOC_Os02g10170	LOC_Os04g30890	LOC_Os01g04140	LOC_Os01g50090	LOC_Os08g31910	LOC_Os03g47050	LOC_Os01g07930	LOC_Os11g14400	LOC_Os06g37560	LOC_Os11g10850	LOC_Os11g41730	LOC_Os03g22370	LOC_Os01g03940	LOC_Os09g37070	LOC_Os02g46340	LOC_Os01g08470	LOC_Os02g58720	LOC_Os01g41710	LOC_Os11g12590	LOC_Os10g20230	LOC_Os11g25860	LOC_Os01g59680	LOC_Os12g23980	LOC_Os03g05630	LOC_Os05g10310
LOC_Os11g42890	LOC_Os02g29380	LOC_Os03g30840	LOC_Os07g42750	LOC_Os11g20384	LOC_Os04g14140	LOC_Os06g38730	LOC_Os02g40260	LOC_Os01g57966	LOC_Os04g12980	LOC_Os06g49110	LOC_Os02g42810	LOC_Os08g25430	LOC_Os07g39990	LOC_Os11g45130	LOC_Os04g25550	LOC_Os02g58260	LOC_Os05g20660	LOC_Os02g07690	LOC_Os02g02400	LOC_Os02g23939	LOC_Os04g20400	LOC_Os10g29650	LOC_Os01g02150	LOC_Os03g13690	LOC_Os04g11200	LOC_Os10g38910	LOC_Os04g10530	LOC_Os02g45150	LOC_Os10g04270	LOC_Os03g33570	LOC_Os01g43120
LOC_Os02g54254	LOC_Os08g44480	LOC_Os06g15660	LOC_Os09g21710	LOC_Os02g24720	LOC_Os07g15160	LOC_Os03g58230	LOC_Os08g43410	LOC_Os09g38080	LOC_Os06g38430	LOC_Os01g02590	LOC_Os11g39940	LOC_Os03g41060	LOC_Os04g53160	LOC_Os07g37454	LOC_Os11g14160	LOC_Os10g39400	LOC_Os06g24920	LOC_Os05g17830	LOC_Os01g02130	LOC_Os06g02810	LOC_Os06g10510	LOC_Os01g11660	LOC_Os04g43390	LOC_Os05g08890	LOC_Os05g06790	LOC_Os06g47360	LOC_Os03g18110	LOC_Os08g14600	LOC_Os12g06780	LOC_Os05g07650	LOC_Os03g41438
LOC_Os07g08200	LOC_Os02g54820	LOC_Os12g42220	LOC_Os04g14220	LOC_Os12g14939	LOC_Os11g32940	LOC_Os09g28750	LOC_Os12g32190	LOC_Os07g32140	LOC_Os10g42040	LOC_Os02g51470	LOC_Os01g50820	LOC_Os02g09220	LOC_Os05g51850	LOC_Os09g35790	LOC_Os09g16950	LOC_Os11g12040	LOC_Os11g09830	LOC_Os03g29430	LOC_Os11g46870	LOC_Os09g36680	LOC_Os10g17940	LOC_Os08g28670	LOC_Os10g40720	LOC_Os12g01030	LOC_Os07g15460	LOC_Os10g21346	LOC_Os05g43940	LOC_Os05g37460	LOC_Os09g31390	LOC_Os06g19750	LOC_Os01g52810
LOC_Os12g44030	LOC_Os09g30100	LOC_Os06g36070	LOC_Os06g38450	LOC_Os06g44330	LOC_Os07g13834	LOC_Os03g35560	LOC_Os10g26070	LOC_Os05g50290	LOC_Os01g04520	LOC_Os01g02680	LOC_Os02g49140	LOC_Os03g07270	LOC_Os09g13610	LOC_Os11g45850	LOC_Os08g15650	LOC_Os09g19380	LOC_Os10g32444	LOC_Os01g56690	LOC_Os01g50259	LOC_Os03g52400	LOC_Os02g15540	LOC_Os08g32340	LOC_Os06g37300	LOC_Os11g48060	LOC_Os04g28210	LOC_Os11g11694	LOC_Os08g15444	LOC_Os02g29010	LOC_Os06g06490	LOC_Os10g34910	LOC_Os04g35870
LOC_Os01g04260	LOC_Os07g37040	LOC_Os08g04230	LOC_Os01g50460	LOC_Os04g45370	LOC_Os07g48150	LOC_Os09g23550	LOC_Os03g06835	LOC_Os08g45190	LOC_Os05g05950	LOC_Os09g34070	LOC_Os09g17560	LOC_Os05g08850	LOC_Os11g02389	LOC_Os07g39820	LOC_Os09g12050	LOC_Os07g27960	LOC_Os12g19580	LOC_Os10g08319	LOC_Os01g01369	LOC_Os11g37000	LOC_Os11g36830	LOC_Os03g47280	LOC_Os04g40670	LOC_Os02g24574	LOC_Os07g15959	LOC_Os01g05730	LOC_Os02g20934	LOC_Os09g28180	LOC_Os05g43930	LOC_Os05g28090	LOC_Os03g55164
LOC_Os12g31860	LOC_Os08g03310	LOC_Os03g63150	LOC_Os11g09830	LOC_Os02g53020	LOC_Os02g02230	LOC_Os03g12000	LOC_Os11g24050	LOC_Os09g28610	LOC_Os04g36570	LOC_Os05g50580	LOC_Os08g31780	LOC_Os07g11330	LOC_Os12g36400	LOC_Os06g10100	LOC_Os07g29940	LOC_Os02g01370	LOC_Os04g08290	LOC_Os12g17910	LOC_Os04g51430	LOC_Os01g03980	LOC_Os09g31040	LOC_Os10g09200	LOC_Os02g40280	LOC_Os03g17700	LOC_Os04g51430	LOC_Os01g57900	LOC_Os05g46890	LOC_Os08g35670	LOC_Os01g53560	LOC_Os08g39240	LOC_Os02g18080
LOC_Os11g02180	LOC_Os04g59570	LOC_Os03g03440	LOC_Os10g35240	LOC_Os01g01770	LOC_Os06g13460	LOC_Os07g49140	LOC_Os01g09940	LOC_Os07g49460	LOC_Os04g27720	LOC_Os06g05424	LOC_Os10g11590	LOC_Os01g19820	LOC_Os02g32340	LOC_Os06g32600	LOC_Os09g03740	LOC_Os01g51634	LOC_Os06g06580	LOC_Os02g15930	LOC_Os01g45290	LOC_Os08g30080	LOC_Os01g24880	LOC_Os01g02240	LOC_Os03g04220	LOC_Os12g13295	LOC_Os10g39410	LOC_Os09g03740	LOC_Os08g04500	LOC_Os04g47720	LOC_Os07g27359	LOC_Os02g45420	LOC_Os11g44680
LOC_Os06g39700	LOC_Os09g29840	LOC_Os07g35700	LOC_Os02g48670	LOC_Os01g57250	LOC_Os07g32010	LOC_Os06g09180	LOC_Os04g46780	LOC_Os08g39140	LOC_Os02g12320	LOC_Os03g62210	LOC_Os04g15550	LOC_Os11g37950	LOC_Os02g39850	LOC_Os12g36410	LOC_Os10g38940	LOC_Os04g02970	LOC_Os02g45520	LOC_Os09g30466	LOC_Os10g33190	LOC_Os04g03796	LOC_Os07g08090	LOC_Os12g44020	LOC_Os10g35100	LOC_Os12g14840	LOC_Os02g32469	LOC_Os09g28050	LOC_Os08g38960	LOC_Os10g02880	LOC_Os01g28810	LOC_Os11g09979	LOC_Os12g20390
LOC_Os06g01790	LOC_Os02g55300	LOC_Os11g04720	LOC_Os08g38900	LOC_Os11g11256	LOC_Os08g01810	LOC_Os09g38070	LOC_Os04g31971	LOC_Os05g30400	LOC_Os02g43830	LOC_Os12g43430	LOC_Os07g15440	LOC_Os01g62750	LOC_Os08g32080	LOC_Os01g62100	LOC_Os02g34190	LOC_Os10g35540	LOC_Os12g31410	LOC_Os07g16320	LOC_Os05g20660	LOC_Os01g29507	LOC_Os01g36240	LOC_Os12g07490	LOC_Os08g14195	LOC_Os06g21390	LOC_Os01g72370	LOC_Os03g49170	LOC_Os06g02780	LOC_Os07g46780	LOC_Os02g26790	LOC_Os11g23770	LOC_Os07g17250
LOC_Os03g28330	LOC_Os10g35810	LOC_Os11g02520	LOC_Os02g50940	LOC_Os01g58020	LOC_Os05g04215	LOC_Os09g24970	LOC_Os03g62740	LOC_Os11g39320	LOC_Os04g38530	LOC_Os12g35460	LOC_Os05g11320	LOC_Os07g46950	LOC_Os09g33930	LOC_Os12g12580	LOC_Os08g13270	LOC_Os07g33997	LOC_Os08g23200	LOC_Os02g36850	LOC_Os04g21820	LOC_Os10g04130	LOC_Os02g35490	LOC_Os11g11330	LOC_Os05g34150	LOC_Os10g37760	LOC_Os06g50230	LOC_Os12g27780	LOC_Os06g40818	LOC_Os01g48610	LOC_Os04g49790	LOC_Os06g29710	LOC_Os06g38764
LOC_Os11g42930	LOC_Os12g36400	LOC_Os06g39716	LOC_Os04g24294	LOC_Os12g07400	LOC_Os06g26270	LOC_Os01g60420	LOC_Os07g48390	LOC_Os08g02630	LOC_Os11g05700	LOC_Os07g03750	LOC_Os01g11670	LOC_Os04g10470	LOC_Os02g39640	LOC_Os11g18194	LOC_Os04g49000	LOC_Os07g04420	LOC_Os04g48390	LOC_Os01g05060	LOC_Os10g21194	LOC_Os04g23040	LOC_Os10g29090	LOC_Os09g30330	LOC_Os04g53050	LOC_Os10g24940	LOC_Os01g45040	LOC_Os02g56830	LOC_Os04g34140	LOC_Os06g05600	LOC_Os12g15680	LOC_Os01g03330	LOC_Os09g04680
LOC_Os02g53240	LOC_Os08g04400	LOC_Os02g05000	LOC_Os02g03670	LOC_Os12g38810	LOC_Os09g10550	LOC_Os05g35140	LOC_Os07g09190	LOC_Os01g63180	LOC_Os06g22380	LOC_Os11g05980	LOC_Os11g39310	LOC_Os03g64415	LOC_Os06g21110	LOC_Os02g42160	LOC_Os02g02120	LOC_Os02g37320	LOC_Os12g30444	LOC_Os02g45120	LOC_Os02g32900	LOC_Os07g13600	LOC_Os06g24920	LOC_Os07g12510	LOC_Os08g43270	LOC_Os03g63010	LOC_Os01g71310	LOC_Os10g10750	LOC_Os02g04820	LOC_Os06g34450	LOC_Os11g18140	LOC_Os12g02470	LOC_Os03g52230
LOC_Os06g36560	LOC_Os02g04270	LOC_Os07g30620	LOC_Os12g17910	LOC_Os01g41420	LOC_Os01g19320	LOC_Os08g03020	LOC_Os04g31524	LOC_Os10g18340	LOC_Os03g07530	LOC_Os11g09690	LOC_Os08g27580	LOC_Os02g14090	LOC_Os06g48160	LOC_Os01g21590	LOC_Os11g35710	LOC_Os01g49630	LOC_Os06g47470	LOC_Os03g03280	LOC_Os08g14860	LOC_Os04g01740	LOC_Os03g61570	LOC_Os03g40020	LOC_Os03g64170	LOC_Os05g27730	LOC_Os02g01210	LOC_Os06g24230	LOC_Os10g03600	LOC_Os03g42670	LOC_Os02g09310	LOC_Os11g11650	LOC_Os05g49060
LOC_Os03g39760	LOC_Os08g33390	LOC_Os08g01514	LOC_Os11g36190	LOC_Os03g61240	LOC_Os04g10214	LOC_Os12g36410	LOC_Os09g02420	LOC_Os09g15250	LOC_Os01g42610	LOC_Os03g15070	LOC_Os01g01450	LOC_Os04g02470	LOC_Os06g08032	LOC_Os01g52810	LOC_Os11g43990	LOC_Os05g05620	LOC_Os07g40220	LOC_Os04g46860	LOC_Os04g38260	LOC_Os01g40820	LOC_Os05g12130	LOC_Os04g51009	LOC_Os01g50700	LOC_Os06g45070	LOC_Os04g48730	LOC_Os07g13534	LOC_Os08g09760	LOC_Os10g05500	LOC_Os05g33130	LOC_Os01g50400	LOC_Os12g07940
LOC_Os08g37940	LOC_Os09g24690	LOC_Os01g34790	LOC_Os05g49130	LOC_Os08g07660	LOC_Os11g11650	LOC_Os06g28840	LOC_Os01g47070	LOC_Os01g45290	LOC_Os05g15660	LOC_Os05g41660	LOC_Os03g49480	LOC_Os01g57480	LOC_Os09g30340	LOC_Os12g25800	LOC_Os08g16480	LOC_Os11g10840	LOC_Os02g08520	LOC_Os01g50730	LOC_Os03g08460	LOC_Os12g36750	LOC_Os04g52370	LOC_Os02g20690	LOC_Os10g10750	LOC_Os04g56100	LOC_Os02g04755	LOC_Os09g31050	LOC_Os03g57545	LOC_Os08g01570	LOC_Os07g32010	LOC_Os10g28050	LOC_Os06g46149
LOC_Os09g26554	LOC_Os07g05580	LOC_Os01g69960	LOC_Os09g21230	LOC_Os04g01470	LOC_Os07g08360	LOC_Os03g07450	LOC_Os06g41340	LOC_Os10g36400	LOC_Os04g52190	LOC_Os01g72430	LOC_Os11g44340	LOC_Os02g52010	LOC_Os03g07440	LOC_Os06g39240	LOC_Os05g23410	LOC_Os11g12320	LOC_Os11g43320	LOC_Os12g28590	LOC_Os11g34270	LOC_Os06g43510	LOC_Os05g13360	LOC_Os11g43895	LOC_Os03g61870	LOC_Os08g29660	LOC_Os12g37970	LOC_Os05g40630	LOC_Os06g11230	LOC_Os11g38140	LOC_Os11g11430	LOC_Os05g46680	LOC_Os07g35260
LOC_Os04g20070	LOC_Os09g39780	LOC_Os10g39870	LOC_Os01g15900	LOC_Os04g12900	LOC_Os06g47430	LOC_Os09g25430	LOC_Os07g09914	LOC_Os11g02000	LOC_Os02g05840	LOC_Os03g58890	LOC_Os06g13560	LOC_Os11g29140	LOC_Os04g10010	LOC_Os10g11870	LOC_Os05g08450	LOC_Os07g28040	LOC_Os01g49110	LOC_Os01g53920	LOC_Os05g44340	LOC_Os03g04190	LOC_Os04g35140	LOC_Os03g57880	LOC_Os01g21034	LOC_Os01g73656	LOC_Os07g33680	LOC_Os05g49320	LOC_Os12g08920	LOC_Os12g14939	LOC_Os07g45310	LOC_Os07g48050	LOC_Os08g14860
LOC_Os04g20210	LOC_Os05g27940	LOC_Os04g36820	LOC_Os02g32380	LOC_Os04g01980	LOC_Os07g35840	LOC_Os03g58300	LOC_Os01g16750	LOC_Os03g09250	LOC_Os05g13770	LOC_Os03g18270	LOC_Os07g48520	LOC_Os07g32129	LOC_Os03g11360	LOC_Os01g18260	LOC_Os01g39710	LOC_Os02g01365	LOC_Os05g02690	LOC_Os06g48950	LOC_Os04g42020	LOC_Os08g34120	LOC_Os07g35740	LOC_Os09g39280	LOC_Os11g34270	LOC_Os02g39330	LOC_Os02g56830	LOC_Os12g43750	LOC_Os11g40920	LOC_Os12g13960	LOC_Os04g33360	LOC_Os06g50040	LOC_Os03g25960
LOC_Os07g35700	LOC_Os02g39970	LOC_Os08g29760	LOC_Os11g03240	LOC_Os01g38110	LOC_Os02g52670	LOC_Os07g09950	LOC_Os02g36070	LOC_Os11g20330	LOC_Os07g35560	LOC_Os01g67820	LOC_Os10g36260	LOC_Os04g30800	LOC_Os05g04000	LOC_Os04g53920	LOC_Os11g37759	LOC_Os07g33898	LOC_Os01g74660	LOC_Os03g17140	LOC_Os07g35940	LOC_Os11g11240	LOC_Os11g11810	LOC_Os10g35870	LOC_Os07g36630	LOC_Os11g05380	LOC_Os01g72330	LOC_Os11g28104	LOC_Os11g22449	LOC_Os03g20500	LOC_Os04g54230	LOC_Os02g53150	LOC_Os12g23780
LOC_Os04g48800	LOC_Os01g62100	LOC_Os01g21536	LOC_Os01g43600	LOC_Os02g14890	LOC_Os05g18446	LOC_Os02g57120	LOC_Os01g57310	LOC_Os08g35420	LOC_Os01g12770	LOC_Os10g10410	LOC_Os11g20310	LOC_Os11g45880	LOC_Os01g50420	LOC_Os01g57480	LOC_Os03g14654	LOC_Os07g04410	LOC_Os05g25780	LOC_Os02g42810	LOC_Os01g28500	LOC_Os06g50070	LOC_Os01g20880	LOC_Os06g16919	LOC_Os09g13650	LOC_Os10g27310	LOC_Os04g25550	LOC_Os01g02240	LOC_Os11g24690	LOC_Os06g11730	LOC_Os03g16350	LOC_Os01g74160	LOC_Os01g02790
LOC_Os04g01674	LOC_Os01g10580	LOC_Os07g35180	LOC_Os10g39470	LOC_Os02g56060	LOC_Os05g32860	LOC_Os05g15770	LOC_Os07g15160	LOC_Os03g31944	LOC_Os06g28670	LOC_Os09g21796	LOC_Os01g02610	LOC_Os05g10570	LOC_Os10g33540	LOC_Os04g16834	LOC_Os06g38764	LOC_Os02g37280	LOC_Os04g51430	LOC_Os07g36270	LOC_Os02g05660	LOC_Os06g28280	LOC_Os11g41730	LOC_Os01g47630	LOC_Os09g04050	LOC_Os04g35010	LOC_Os09g26960	LOC_Os01g16450	LOC_Os03g25640	LOC_Os07g17160	LOC_Os11g42200	LOC_Os07g46810	LOC_Os09g28280
LOC_Os02g07044	LOC_Os12g01590	LOC_Os06g44330	LOC_Os12g41715	LOC_Os02g55610	LOC_Os04g47080	LOC_Os05g50230	LOC_Os08g17160	LOC_Os11g46980	LOC_Os01g35740	LOC_Os10g27110	LOC_Os11g23210	LOC_Os03g43770	LOC_Os01g01550	LOC_Os09g27260	LOC_Os02g22590	LOC_Os07g04440	LOC_Os05g46680	LOC_Os03g48904	LOC_Os03g18560	LOC_Os01g51370	LOC_Os04g30420	LOC_Os01g35830	LOC_Os06g38960	LOC_Os01g50940	LOC_Os11g19240	LOC_Os06g39460	LOC_Os01g26080	LOC_Os03g09045	LOC_Os11g31330	LOC_Os02g10500	LOC_Os02g19450
LOC_Os04g45810	LOC_Os05g40820	LOC_Os04g39940	LOC_Os04g54380	LOC_Os07g32140	LOC_Os07g12670	LOC_Os06g43700	LOC_Os07g23270	LOC_Os11g02750	LOC_Os08g31790	LOC_Os04g41870	LOC_Os02g14800	LOC_Os02g49840	LOC_Os05g36186	LOC_Os06g13110	LOC_Os04g06520	LOC_Os03g52230	LOC_Os10g13880	LOC_Os08g01170	LOC_Os02g33700	LOC_Os05g33550	LOC_Os10g41850	LOC_Os04g56350	LOC_Os04g57430	LOC_Os06g09310	LOC_Os11g13680	LOC_Os03g22970	LOC_Os10g33370	LOC_Os06g40520	LOC_Os05g40790	LOC_Os02g34410	LOC_Os02g44990
LOC_Os01g61920	LOC_Os06g50360	LOC_Os01g56730	LOC_Os04g24040	LOC_Os06g15660	LOC_Os04g16770	LOC_Os09g13570	LOC_Os09g28680	LOC_Os01g56850	LOC_Os02g57910	LOC_Os09g28670	LOC_Os12g42730	LOC_Os11g06570	LOC_Os05g50600	LOC_Os04g20070	LOC_Os12g27780	LOC_Os06g44230	LOC_Os03g15800	LOC_Os05g44060	LOC_Os11g44990	LOC_Os11g10640	LOC_Os12g18400	LOC_Os07g05420	LOC_Os10g39150	LOC_Os11g20310	LOC_Os05g41190	LOC_Os02g32580	LOC_Os04g34170	LOC_Os08g08100	LOC_Os12g27940	LOC_Os03g43770	LOC_Os11g47370
LOC_Os02g56900	LOC_Os02g42210	LOC_Os12g32280	LOC_Os02g45520	LOC_Os09g30350	LOC_Os07g17689	LOC_Os09g35550	LOC_Os08g13780	LOC_Os07g35700	LOC_Os07g23270	LOC_Os02g05430	LOC_Os11g22449	LOC_Os10g41250	LOC_Os09g25625	LOC_Os07g07715	LOC_Os06g43590	LOC_Os10g38110	LOC_Os12g05709	LOC_Os06g36960	LOC_Os11g06240	LOC_Os10g09290	LOC_Os02g49640	LOC_Os06g02780	LOC_Os01g08470	LOC_Os03g22720	LOC_Os10g36924	LOC_Os06g44010	LOC_Os07g29750	LOC_Os08g02110	LOC_Os05g02200	LOC_Os02g13650	LOC_Os02g54710
LOC_Os03g64350	LOC_Os02g04970	LOC_Os06g01250	LOC_Os03g40550	LOC_Os02g34540	LOC_Os06g20879	LOC_Os03g39660	LOC_Os07g26630	LOC_Os06g47650	LOC_Os12g36060	LOC_Os10g33910	LOC_Os06g40415	LOC_Os03g61890	LOC_Os09g36480	LOC_Os01g18080	LOC_Os07g40690	LOC_Os11g47370	LOC_Os05g03810	LOC_Os05g35290	LOC_Os08g37010	LOC_Os01g01770	LOC_Os06g06580	LOC_Os01g12440	LOC_Os03g45220	LOC_Os12g07500	LOC_Os10g38610	LOC_Os06g05070	LOC_Os07g04150	LOC_Os08g13060	LOC_Os04g43990	LOC_Os06g30150	LOC_Os01g45640
LOC_Os12g32986	LOC_Os03g22340	LOC_Os08g04240	LOC_Os01g67570	LOC_Os05g08920	LOC_Os05g03400	LOC_Os02g16050	LOC_Os10g21346	LOC_Os08g17500	LOC_Os08g02070	LOC_Os08g11470	LOC_Os07g29940	LOC_Os08g07080	LOC_Os02g35329	LOC_Os10g36170	LOC_Os09g25880	LOC_Os08g40890	LOC_Os10g38610	LOC_Os09g28220	LOC_Os05g50560	LOC_Os04g25740	LOC_Os08g20610	LOC_Os07g38290	LOC_Os02g32490	LOC_Os01g08440	LOC_Os02g29140	LOC_Os05g46680	LOC_Os03g02920	LOC_Os08g01120	LOC_Os04g03860	LOC_Os05g07300	LOC_Os01g13830
LOC_Os04g33310	LOC_Os09g13920	LOC_Os02g48680	LOC_Os11g43860	LOC_Os05g35970	LOC_Os11g04910	LOC_Os04g36630	LOC_Os07g08360	LOC_Os03g08970	LOC_Os02g53240	LOC_Os12g05010	LOC_Os01g69904	LOC_Os03g30150	LOC_Os09g24310	LOC_Os01g15250	LOC_Os12g18400	LOC_Os09g25880	LOC_Os02g49860	LOC_Os04g57540	LOC_Os11g40680	LOC_Os11g40160	LOC_Os07g49080	LOC_Os03g56330	LOC_Os04g05050	LOC_Os02g08440	LOC_Os01g09410	LOC_Os11g38750	LOC_Os11g12350	LOC_Os07g18610	LOC_Os07g23410	LOC_Os01g53430	LOC_Os06g33200
LOC_Os05g43910	LOC_Os09g33480	LOC_Os10g35240	LOC_Os04g18530	LOC_Os04g12920	LOC_Os08g09010	LOC_Os05g07300	LOC_Os03g63150	LOC_Os06g01200	LOC_Os02g55689	LOC_Os01g49760	LOC_Os02g42160	LOC_Os01g26070	LOC_Os07g01100	LOC_Os12g25160	LOC_Os03g33570	LOC_Os03g58290	LOC_Os05g37930	LOC_Os01g62160	LOC_Os05g30190	LOC_Os10g04050	LOC_Os06g37150	LOC_Os10g33040	LOC_Os11g01570	LOC_Os12g26220	LOC_Os03g50270	LOC_Os01g03130	LOC_Os01g52810	LOC_Os12g15980	LOC_Os05g51400	LOC_Os03g59430	LOC_Os11g42550
LOC_Os01g51670	LOC_Os11g05380	LOC_Os08g04250	LOC_Os04g51430	LOC_Os03g63850	LOC_Os06g11450	LOC_Os03g47270	LOC_Os07g09540	LOC_Os04g49780	LOC_Os01g53920	LOC_Os07g35640	LOC_Os12g08025	LOC_Os01g24710	LOC_Os10g10175	LOC_Os02g38392	LOC_Os04g24294	LOC_Os01g50100	LOC_Os06g05600	LOC_Os05g01810	LOC_Os02g26960	LOC_Os10g09990	LOC_Os06g39270	LOC_Os05g30970	LOC_Os02g12510	LOC_Os02g14440	LOC_Os04g36640	LOC_Os04g36570	LOC_Os02g20000	LOC_Os07g34620	LOC_Os05g34310	LOC_Os01g66530	LOC_Os10g26670
LOC_Os01g24070	LOC_Os02g21660	LOC_Os01g38110	LOC_Os02g57910	LOC_Os06g49780	LOC_Os08g13469	LOC_Os08g27140	LOC_Os04g08828	LOC_Os05g45080	LOC_Os11g09830	LOC_Os05g41630	LOC_Os06g17970	LOC_Os01g72620	LOC_Os01g46260	LOC_Os03g18010	LOC_Os11g47140	LOC_Os02g16490	LOC_Os11g11920	LOC_Os05g40910	LOC_Os01g04770	LOC_Os10g07160	LOC_Os10g40720	LOC_Os11g15570	LOC_Os12g02700	LOC_Os05g23130	LOC_Os12g29680	LOC_Os08g04800	LOC_Os12g16670	LOC_Os08g01810	LOC_Os02g52170	LOC_Os02g34760	LOC_Os05g27100
LOC_Os01g68960	LOC_Os01g58890	LOC_Os12g07580	LOC_Os02g12840	LOC_Os01g48610	LOC_Os12g44370	LOC_Os05g34110	LOC_Os06g09560	LOC_Os03g10110	LOC_Os02g34580	LOC_Os09g38410	LOC_Os11g14160	LOC_Os11g20330	LOC_Os04g42040	LOC_Os03g11780	LOC_Os05g37650	LOC_Os07g48050	LOC_Os09g12050	LOC_Os06g34650	LOC_Os11g35800	LOC_Os03g15800	LOC_Os12g37510	LOC_Os01g26130	LOC_Os12g07160	LOC_Os04g23550	LOC_Os05g03750	LOC_Os02g26960	LOC_Os08g01220	LOC_Os10g39420	LOC_Os02g33630	LOC_Os09g21740	LOC_Os07g39390
LOC_Os02g24576	LOC_Os01g57630	LOC_Os06g39718	LOC_Os07g23030	LOC_Os02g22160	LOC_Os02g35347	LOC_Os10g20230	LOC_Os04g32770	LOC_Os01g62290	LOC_Os07g10970	LOC_Os03g32480	LOC_Os01g06790	LOC_Os02g17850	LOC_Os09g07450	LOC_Os06g29640	LOC_Os02g42160	LOC_Os05g10930	LOC_Os08g10630	LOC_Os07g39030	LOC_Os03g02280	LOC_Os12g07940	LOC_Os10g05520	LOC_Os04g49790	LOC_Os08g37040	LOC_Os01g51370	LOC_Os09g31466	LOC_Os05g39720	LOC_Os01g04330	LOC_Os02g50140	LOC_Os09g29710	LOC_Os05g23924	LOC_Os05g07650
LOC_Os03g62620	LOC_Os06g05350	LOC_Os10g26950	LOC_Os02g37000	LOC_Os07g17560	LOC_Os06g45950	LOC_Os11g43390	LOC_Os09g09800	LOC_Os09g13440	LOC_Os04g24294	LOC_Os11g05935	LOC_Os04g41630	LOC_Os12g15680	LOC_Os09g36260	LOC_Os11g47240	LOC_Os08g15236	LOC_Os04g15550	LOC_Os09g36120	LOC_Os02g05890	LOC_Os06g05880	LOC_Os06g07878	LOC_Os03g25500	LOC_Os12g15314	LOC_Os02g36210	LOC_Os06g41660	LOC_Os06g07810	LOC_Os02g34930	LOC_Os07g33710	LOC_Os02g34320	LOC_Os07g09814	LOC_Os03g22634	LOC_Os12g31860
LOC_Os04g52210	LOC_Os01g66310	LOC_Os11g40150	LOC_Os08g29930	LOC_Os01g51670	LOC_Os06g09180	LOC_Os09g37180	LOC_Os09g06970	LOC_Os11g27120	LOC_Os01g65780	LOC_Os03g08610	LOC_Os12g16540	LOC_Os01g50820	LOC_Os02g36330	LOC_Os11g01690	LOC_Os11g34270	LOC_Os01g53920	LOC_Os11g39190	LOC_Os02g08270	LOC_Os01g53610	LOC_Os02g36520	LOC_Os09g25620	LOC_Os01g21780	LOC_Os02g35730	LOC_Os05g08090	LOC_Os11g44810	LOC_Os03g12270	LOC_Os10g40730	LOC_Os03g55730	LOC_Os07g11120	LOC_Os09g13570	LOC_Os06g46340
LOC_Os07g39210	LOC_Os02g07230	LOC_Os01g06280	LOC_Os07g09540	LOC_Os02g13260	LOC_Os10g29700	LOC_Os12g10610	LOC_Os07g47960	LOC_Os11g25020	LOC_Os02g04780	LOC_Os01g01680	LOC_Os04g08824	LOC_Os02g36520	LOC_Os01g11750	LOC_Os12g14520	LOC_Os01g35789	LOC_Os01g35580	LOC_Os04g48730	LOC_Os08g28710	LOC_Os04g11390	LOC_Os07g34720	LOC_Os08g13060	LOC_Os05g07010	LOC_Os03g08490	LOC_Os03g56730	LOC_Os05g46680	LOC_Os09g34980	LOC_Os06g13240	LOC_Os09g12530	LOC_Os12g02970	LOC_Os12g34108	LOC_Os10g01660
LOC_Os11g19730	LOC_Os07g03130	LOC_Os01g24430	LOC_Os08g27630	LOC_Os10g02880	LOC_Os04g12980	LOC_Os11g37210	LOC_Os03g47810	LOC_Os02g29130	LOC_Os09g24210	LOC_Os04g55190	LOC_Os03g17780	LOC_Os05g47830	LOC_Os01g01925	LOC_Os02g45750	LOC_Os06g13760	LOC_Os04g03020	LOC_Os01g04324	LOC_Os10g09200	LOC_Os06g12140	LOC_Os01g18080	LOC_Os01g72260	LOC_Os11g45864	LOC_Os04g42620	LOC_Os05g41590	LOC_Os03g56270	LOC_Os07g16320	LOC_Os05g46954	LOC_Os03g44380	LOC_Os08g38190	LOC_Os01g27140	LOC_Os10g35830
LOC_Os01g21240	LOC_Os02g02390	LOC_Os04g30180	LOC_Os11g09850	LOC_Os06g16919	LOC_Os09g14019	LOC_Os01g58580	LOC_Os08g39850	LOC_Os07g44860	LOC_Os02g08150	LOC_Os08g10130	LOC_Os10g04050	LOC_Os11g32580	LOC_Os01g70460	LOC_Os06g35700	LOC_Os10g38630	LOC_Os07g01660	LOC_Os04g49350	LOC_Os12g03720	LOC_Os09g03740	LOC_Os10g15240	LOC_Os11g39540	LOC_Os01g58024	LOC_Os11g12590	LOC_Os08g37660	LOC_Os01g05970	LOC_Os05g47730	LOC_Os04g39610	LOC_Os01g59070	LOC_Os01g33450	LOC_Os02g24642	LOC_Os05g11064
LOC_Os10g04860	LOC_Os08g42920	LOC_Os08g35420	LOC_Os05g48200	LOC_Os10g39140	LOC_Os01g40310	LOC_Os02g37000	LOC_Os08g20090	LOC_Os12g02370	LOC_Os12g29680	LOC_Os01g11040	LOC_Os07g45570	LOC_Os10g30540	LOC_Os04g57980	LOC_Os01g48339	LOC_Os11g11920	LOC_Os10g34150	LOC_Os07g02960	LOC_Os03g29930	LOC_Os08g35470	LOC_Os01g73656	LOC_Os07g30760	LOC_Os12g38720	LOC_Os03g64100	LOC_Os09g31200	LOC_Os03g18160	LOC_Os04g06850	LOC_Os07g47960	LOC_Os02g28660	LOC_Os11g37960	LOC_Os04g06850	LOC_Os01g35930
LOC_Os04g09430	LOC_Os12g03822	LOC_Os05g41310	LOC_Os03g55164	LOC_Os04g15630	LOC_Os03g19780	LOC_Os07g12240	LOC_Os03g02040	LOC_Os01g15740	LOC_Os08g23410	LOC_Os03g21900	LOC_Os10g30530	LOC_Os01g02790	LOC_Os04g12530	LOC_Os12g23754	LOC_Os01g33740	LOC_Os02g39330	LOC_Os10g39870	LOC_Os01g04050	LOC_Os02g41640	LOC_Os06g33880	LOC_Os10g02840	LOC_Os11g01990	LOC_Os03g08230	LOC_Os03g47022	LOC_Os09g12060	LOC_Os02g03830	LOC_Os01g06740	LOC_Os06g13080	LOC_Os02g28580	LOC_Os04g42670	LOC_Os11g11990
LOC_Os02g58310	LOC_Os01g57350	LOC_Os01g48339	LOC_Os09g37620	LOC_Os01g16124	LOC_Os10g05790	LOC_Os04g34250	LOC_Os04g14210	LOC_Os01g18584	LOC_Os04g23140	LOC_Os04g44920	LOC_Os06g38450	LOC_Os11g46980	LOC_Os02g15885	LOC_Os03g19720	LOC_Os12g39710	LOC_Os11g40160	LOC_Os11g11810	LOC_Os11g10770	LOC_Os05g30730	LOC_Os03g26360	LOC_Os06g48870	LOC_Os06g13080	LOC_Os05g07280	LOC_Os01g72370	LOC_Os03g48030	LOC_Os05g25090	LOC_Os01g62100	LOC_Os01g08570	LOC_Os01g35830	LOC_Os08g06885	LOC_Os05g49920
LOC_Os11g31540	LOC_Os02g58550	LOC_Os06g20870	LOC_Os04g10434	LOC_Os06g27910	LOC_Os04g46980	LOC_Os08g28010	LOC_Os09g38130	LOC_Os11g32650	LOC_Os07g23494	LOC_Os02g09050	LOC_Os02g50710	LOC_Os03g63010	LOC_Os01g51630	LOC_Os10g04074	LOC_Os04g02980	LOC_Os06g05440	LOC_Os03g16780	LOC_Os03g02330	LOC_Os06g01960	LOC_Os01g52690	LOC_Os11g17380	LOC_Os12g26220	LOC_Os07g48080	LOC_Os03g03500	LOC_Os02g42150	LOC_Os07g13600	LOC_Os07g10840	LOC_Os04g08824	LOC_Os04g53300	LOC_Os04g16764	LOC_Os01g51860
LOC_Os07g35960	LOC_Os05g31000	LOC_Os04g20210	LOC_Os08g23430	LOC_Os05g45710	LOC_Os08g13780	LOC_Os08g35750	LOC_Os02g58720	LOC_Os01g06280	LOC_Os09g09830	LOC_Os10g32970	LOC_Os04g03884	LOC_Os05g08860	LOC_Os01g02590	LOC_Os09g29890	LOC_Os10g42020	LOC_Os02g29620	LOC_Os01g48874	LOC_Os11g47370	LOC_Os07g08410	LOC_Os01g41750	LOC_Os06g22390	LOC_Os02g36190	LOC_Os07g44410	LOC_Os01g28790	LOC_Os02g50010	LOC_Os09g38900	LOC_Os11g17799	LOC_Os01g68030	LOC_Os07g07890	LOC_Os02g50570	LOC_Os05g19910
LOC_Os08g10150	LOC_Os09g27030	LOC_Os05g22790	LOC_Os07g08360	LOC_Os04g53780	LOC_Os11g44340	LOC_Os08g04350	LOC_Os06g38120	LOC_Os11g02520	LOC_Os04g31090	LOC_Os08g44450	LOC_Os02g22590	LOC_Os01g57270	LOC_Os06g23780	LOC_Os03g15930	LOC_Os02g19450	LOC_Os11g09990	LOC_Os03g47022	LOC_Os11g01990	LOC_Os03g33570	LOC_Os12g14840	LOC_Os01g50259	LOC_Os01g63680	LOC_Os01g13460	LOC_Os04g20210	LOC_Os07g30240	LOC_Os01g44120	LOC_Os02g49510	LOC_Os01g40450	LOC_Os10g27310	LOC_Os05g19910	LOC_Os04g27540
LOC_Os05g49860	LOC_Os10g40130	LOC_Os02g35110	LOC_Os05g35520	LOC_Os04g57900	LOC_Os06g22394	LOC_Os12g37320	LOC_Os03g18120	LOC_Os09g19390	LOC_Os10g42410	LOC_Os03g25080	LOC_Os11g37759	LOC_Os06g30370	LOC_Os02g06390	LOC_Os02g03640	LOC_Os10g21254	LOC_Os02g25449	LOC_Os02g48670	LOC_Os02g55300	LOC_Os08g44590	LOC_Os03g31430	LOC_Os05g08890	LOC_Os02g52930	LOC_Os03g25500	LOC_Os06g47310	LOC_Os03g05530	LOC_Os02g28470	LOC_Os10g33862	LOC_Os07g01450	LOC_Os07g46860	LOC_Os12g07580	LOC_Os03g38470
LOC_Os12g20380	LOC_Os06g03780	LOC_Os10g11870	LOC_Os06g15990	LOC_Os12g36410	LOC_Os02g08520	LOC_Os06g44370	LOC_Os09g37510	LOC_Os05g02620	LOC_Os03g18560	LOC_Os10g08010	LOC_Os10g04130	LOC_Os06g21550	LOC_Os04g59360	LOC_Os01g01350	LOC_Os11g47370	LOC_Os03g09850	LOC_Os11g43820	LOC_Os06g41720	LOC_Os01g04520	LOC_Os01g12430	LOC_Os06g19160	LOC_Os10g32500	LOC_Os05g50530	LOC_Os01g01100	LOC_Os09g25610	LOC_Os11g39660	LOC_Os06g17970	LOC_Os11g33000	LOC_Os11g02080	LOC_Os03g63360	LOC_Os02g33944
LOC_Os12g28250	LOC_Os05g34470	LOC_Os01g13460	LOC_Os03g56800	LOC_Os05g15520	LOC_Os02g46830	LOC_Os02g56060	LOC_Os07g28614	LOC_Os05g01110	LOC_Os07g39620	LOC_Os07g41330	LOC_Os02g26800	LOC_Os02g25230	LOC_Os06g01960	LOC_Os03g26350	LOC_Os12g28270	LOC_Os01g69904	LOC_Os11g14020	LOC_Os07g37100	LOC_Os11g32940	LOC_Os01g74490	LOC_Os10g14920	LOC_Os09g28510	LOC_Os02g14890	LOC_Os01g05510	LOC_Os03g39655	LOC_Os04g24530	LOC_Os12g12080	LOC_Os08g40930	LOC_Os04g12639	LOC_Os06g43350	LOC_Os02g57010
LOC_Os04g02620	LOC_Os12g37610	LOC_Os03g54900	LOC_Os06g21730	LOC_Os12g36860	LOC_Os04g32000	LOC_Os11g02530	LOC_Os05g43140	LOC_Os03g38650	LOC_Os08g13780	LOC_Os01g65200	LOC_Os07g18944	LOC_Os03g12500	LOC_Os04g36058	LOC_Os01g60420	LOC_Os02g29620	LOC_Os01g48380	LOC_Os08g01810	LOC_Os03g01020	LOC_Os11g11920	LOC_Os05g05530	LOC_Os10g40740	LOC_Os03g17200	LOC_Os05g50100	LOC_Os01g15100	LOC_Os01g61890	LOC_Os03g30120	LOC_Os07g35700	LOC_Os10g04980	LOC_Os08g40930	LOC_Os01g12020	LOC_Os05g17010
LOC_Os05g28500	LOC_Os06g08570	LOC_Os07g07350	LOC_Os07g23480	LOC_Os03g07530	LOC_Os06g37860	LOC_Os03g64280	LOC_Os09g19954	LOC_Os02g56440	LOC_Os09g24990	LOC_Os03g19010	LOC_Os11g45809	LOC_Os12g10570	LOC_Os04g53195	LOC_Os04g51009	LOC_Os06g06330	LOC_Os10g39680	LOC_Os04g38530	LOC_Os04g53860	LOC_Os02g57310	LOC_Os03g53845	LOC_Os03g53070	LOC_Os01g55510	LOC_Os01g43270	LOC_Os06g29640	LOC_Os12g30444	LOC_Os10g34890	LOC_Os10g42160	LOC_Os03g15990	LOC_Os08g04670	LOC_Os05g34220	LOC_Os01g51670
LOC_Os03g60620	LOC_Os04g42270	LOC_Os12g02790	LOC_Os11g02450	LOC_Os11g10880	LOC_Os12g13940	LOC_Os12g32260	LOC_Os11g17380	LOC_Os07g23120	LOC_Os02g01820	LOC_Os11g05556	LOC_Os09g09040	LOC_Os07g09630	LOC_Os07g03700	LOC_Os01g66270	LOC_Os05g07650	LOC_Os12g33150	LOC_Os10g42800	LOC_Os08g43190	LOC_Os01g39860	LOC_Os02g46620	LOC_Os02g27160	LOC_Os10g18364	LOC_Os10g42150	LOC_Os07g05260	LOC_Os11g14140	LOC_Os10g22570	LOC_Os01g05310	LOC_Os03g54910	LOC_Os04g29210	LOC_Os08g04500	LOC_Os09g17049
LOC_Os03g63999	LOC_Os07g47710	LOC_Os01g61044	LOC_Os09g36982	LOC_Os01g46790	LOC_Os11g37700	LOC_Os12g10604	LOC_Os08g23100	LOC_Os03g49430	LOC_Os04g10160	LOC_Os06g49470	LOC_Os01g73644	LOC_Os11g19480	LOC_Os04g41870	LOC_Os12g36060	LOC_Os05g13860	LOC_Os09g39290	LOC_Os09g37620	LOC_Os12g44370	LOC_Os07g45560	LOC_Os06g08990	LOC_Os05g32970	LOC_Os08g14860	LOC_Os08g17500	LOC_Os03g01442	LOC_Os04g52830	LOC_Os06g48200	LOC_Os01g57280	LOC_Os12g03210	LOC_Os05g09724	LOC_Os09g17810	LOC_Os01g05060
LOC_Os12g22810	LOC_Os04g36800	LOC_Os12g28250	LOC_Os11g10550	LOC_Os05g51130	LOC_Os11g44350	LOC_Os08g26230	LOC_Os08g26700	LOC_Os10g35260	LOC_Os07g48570	LOC_Os04g43440	LOC_Os06g43510	LOC_Os01g22520	LOC_Os02g30110	LOC_Os09g06634	LOC_Os07g23930	LOC_Os10g09200	LOC_Os12g26220	LOC_Os02g44940	LOC_Os04g16940	LOC_Os04g38910	LOC_Os05g30010	LOC_Os03g47693	LOC_Os09g25470	LOC_Os06g49750	LOC_Os10g29670	LOC_Os05g11064	LOC_Os04g49210	LOC_Os01g12330	LOC_Os08g27870	LOC_Os02g05920	LOC_Os08g09840
LOC_Os08g17500	LOC_Os03g55670	LOC_Os06g39270	LOC_Os08g42560	LOC_Os09g26530	LOC_Os09g02060	LOC_Os02g53020	LOC_Os04g43390	LOC_Os05g03400	LOC_Os01g52070	LOC_Os05g25880	LOC_Os12g15340	LOC_Os11g44800	LOC_Os08g33820	LOC_Os06g29650	LOC_Os02g04950	LOC_Os02g32520	LOC_Os01g10580	LOC_Os07g42280	LOC_Os09g02770	LOC_Os02g16490	LOC_Os01g08310	LOC_Os03g22720	LOC_Os10g01660	LOC_Os03g23010	LOC_Os02g45690	LOC_Os09g30130	LOC_Os10g32199	LOC_Os04g08836	LOC_Os10g34930	LOC_Os05g42210	LOC_Os01g05080
LOC_Os12g20410	LOC_Os03g40550	LOC_Os07g02330	LOC_Os03g17670	LOC_Os08g31110	LOC_Os08g28200	LOC_Os02g40784	LOC_Os07g46846	LOC_Os06g38210	LOC_Os12g03870	LOC_Os03g41070	LOC_Os01g43400	LOC_Os01g53160	LOC_Os03g21419	LOC_Os08g14364	LOC_Os03g35560	LOC_Os11g32880	LOC_Os08g32910	LOC_Os12g17430	LOC_Os09g17920	LOC_Os06g47544	LOC_Os07g42632	LOC_Os01g18080	LOC_Os02g01030	LOC_Os06g07140	LOC_Os05g38740	LOC_Os01g33740	LOC_Os05g04570	LOC_Os12g22145	LOC_Os09g25880	LOC_Os08g08690	LOC_Os08g35410
LOC_Os07g08140	LOC_Os02g11740	LOC_Os11g32380	LOC_Os06g09880	LOC_Os06g30920	LOC_Os10g14011	LOC_Os03g50870	LOC_Os11g44780	LOC_Os09g27670	LOC_Os01g53370	LOC_Os03g08114	LOC_Os01g41565	LOC_Os08g20400	LOC_Os03g64250	LOC_Os06g10750	LOC_Os10g04130	LOC_Os12g15222	LOC_Os01g62630	LOC_Os04g41630	LOC_Os03g63310	LOC_Os04g42120	LOC_Os10g19970	LOC_Os01g57956	LOC_Os04g02980	LOC_Os06g44010	LOC_Os01g09620	LOC_Os01g66160	LOC_Os06g48030	LOC_Os06g51350	LOC_Os12g36880	LOC_Os04g27540	LOC_Os12g36830
LOC_Os10g21230	LOC_Os09g39540	LOC_Os04g32050	LOC_Os07g18930	LOC_Os01g20206	LOC_Os08g35720	LOC_Os03g29430	LOC_Os06g16960	LOC_Os01g70730	LOC_Os07g28644	LOC_Os05g03960	LOC_Os05g18650	LOC_Os11g41770	LOC_Os11g12040	LOC_Os02g40940	LOC_Os11g46900	LOC_Os06g15660	LOC_Os04g02620	LOC_Os06g13560	LOC_Os01g62790	LOC_Os11g23210	LOC_Os11g10110	LOC_Os06g48570	LOC_Os05g28090	LOC_Os07g13969	LOC_Os08g09760	LOC_Os02g30070	LOC_Os12g07500	LOC_Os01g19240	LOC_Os01g35789	LOC_Os02g44710	LOC_Os04g49194
LOC_Os09g25610	LOC_Os12g07060	LOC_Os02g53470	LOC_Os09g21460	LOC_Os10g42900	LOC_Os06g49680	LOC_Os06g01840	LOC_Os08g27630	LOC_Os11g47330	LOC_Os07g18944	LOC_Os01g01910	LOC_Os12g07940	LOC_Os11g02530	LOC_Os04g58490	LOC_Os01g57280	LOC_Os07g48020	LOC_Os03g54240	LOC_Os02g54820	LOC_Os12g12080	LOC_Os10g04730	LOC_Os05g03750	LOC_Os02g42380	LOC_Os10g12300	LOC_Os10g04290	LOC_Os08g42320	LOC_Os01g10450	LOC_Os05g31785	LOC_Os05g15770	LOC_Os07g37850	LOC_Os01g40450	LOC_Os11g33030	LOC_Os08g08690
LOC_Os06g44250	LOC_Os01g51390	LOC_Os11g18194	LOC_Os11g09979	LOC_Os02g05330	LOC_Os09g08990	LOC_Os10g09990	LOC_Os04g21850	LOC_Os12g29680	LOC_Os01g58280	LOC_Os09g14800	LOC_Os03g01420	LOC_Os05g03440	LOC_Os03g55630	LOC_Os10g37530	LOC_Os11g44680	LOC_Os10g42690	LOC_Os01g07340	LOC_Os08g13870	LOC_Os05g25470	LOC_Os05g18950	LOC_Os01g58730	LOC_Os02g38790	LOC_Os11g34390	LOC_Os08g04340	LOC_Os06g04480	LOC_Os08g14600	LOC_Os03g45900	LOC_Os03g05160	LOC_Os02g10800	LOC_Os07g05510	LOC_Os11g33050
LOC_Os04g01130	LOC_Os01g68790	LOC_Os01g57280	LOC_Os02g10170	LOC_Os12g04410	LOC_Os08g38460	LOC_Os03g52860	LOC_Os09g32964	LOC_Os04g30160	LOC_Os04g38380	LOC_Os04g53120	LOC_Os03g21664	LOC_Os10g35820	LOC_Os01g41820	LOC_Os03g19709	LOC_Os07g39390	LOC_Os10g04050	LOC_Os02g58200	LOC_Os02g49510	LOC_Os10g38040	LOC_Os03g25430	LOC_Os03g09290	LOC_Os05g45380	LOC_Os02g43050	LOC_Os11g22310	LOC_Os01g12200	LOC_Os01g53430	LOC_Os03g63900	LOC_Os01g33760	LOC_Os07g34620	LOC_Os01g01520	LOC_Os11g44870
LOC_Os08g35860	LOC_Os04g58830	LOC_Os02g16270	LOC_Os07g18944	LOC_Os09g25740	LOC_Os10g39460	LOC_Os01g45110	LOC_Os11g04910	LOC_Os05g31160	LOC_Os04g26330	LOC_Os05g26720	LOC_Os09g39290	LOC_Os08g29854	LOC_Os08g37690	LOC_Os11g27120	LOC_Os01g35930	LOC_Os11g36770	LOC_Os02g04950	LOC_Os03g44380	LOC_Os11g40160	LOC_Os11g20330	LOC_Os08g35420	LOC_Os03g52230	LOC_Os04g56470	LOC_Os03g01740	LOC_Os09g39060	LOC_Os05g45100	LOC_Os04g47560	LOC_Os10g36400	LOC_Os10g05130	LOC_Os12g34796	LOC_Os10g21190
LOC_Os04g08828	LOC_Os08g01940	LOC_Os11g14380	LOC_Os01g40070	LOC_Os10g39130	LOC_Os04g41680	LOC_Os06g19750	LOC_Os11g37210	LOC_Os02g19470	LOC_Os04g24220	LOC_Os07g29200	LOC_Os11g36190	LOC_Os08g36900	LOC_Os01g01910	LOC_Os03g04580	LOC_Os01g74160	LOC_Os12g07400	LOC_Os03g56360	LOC_Os05g01290	LOC_Os05g13910	LOC_Os06g30420	LOC_Os11g35970	LOC_Os10g27310	LOC_Os09g36930	LOC_Os01g70720	LOC_Os02g09780	LOC_Os12g37510	LOC_Os07g43020	LOC_Os01g26070	LOC_Os09g06634	LOC_Os05g09580	LOC_Os10g10580
LOC_Os02g01590	LOC_Os02g48100	LOC_Os10g37600	LOC_Os04g22950	LOC_Os08g28010	LOC_Os04g41620	LOC_Os09g37200	LOC_Os04g39150	LOC_Os05g50550	LOC_Os08g27540	LOC_Os01g01307	LOC_Os02g48150	LOC_Os11g38200	LOC_Os01g02580	LOC_Os08g17500	LOC_Os04g49194	LOC_Os04g29790	LOC_Os10g40720	LOC_Os02g20934	LOC_Os07g44780	LOC_Os05g08920	LOC_Os12g04170	LOC_Os10g04674	LOC_Os10g32580	LOC_Os04g42120	LOC_Os10g37340	LOC_Os09g03680	LOC_Os08g05990	LOC_Os04g38270	LOC_Os01g47760	LOC_Os01g39710	LOC_Os07g41650
LOC_Os02g20560	LOC_Os03g42110	LOC_Os08g41290	LOC_Os02g57930	LOC_Os04g01354	LOC_Os06g09560	LOC_Os07g32140	LOC_Os09g14670	LOC_Os08g31200	LOC_Os01g22520	LOC_Os03g38745	LOC_Os05g45070	LOC_Os02g18140	LOC_Os03g20790	LOC_Os08g06810	LOC_Os12g07940	LOC_Os12g23754	LOC_Os12g10870	LOC_Os02g21080	LOC_Os12g14680	LOC_Os12g42910	LOC_Os02g43130	LOC_Os01g55720	LOC_Os12g01560	LOC_Os12g25490	LOC_Os07g40640	LOC_Os08g36170	LOC_Os06g11500	LOC_Os11g15620	LOC_Os01g10850	LOC_Os02g50805	LOC_Os10g04130
LOC_Os12g32760	LOC_Os01g04730	LOC_Os11g24800	LOC_Os03g06835	LOC_Os07g35350	LOC_Os10g38040	LOC_Os02g03010	LOC_Os07g32060	LOC_Os01g57280	LOC_Os02g06180	LOC_Os09g22505	LOC_Os02g04950	LOC_Os12g09620	LOC_Os02g31922	LOC_Os01g45290	LOC_Os08g31730	LOC_Os11g46300	LOC_Os09g15284	LOC_Os09g21460	LOC_Os11g28104	LOC_Os11g07670	LOC_Os12g30444	LOC_Os06g05420	LOC_Os04g35890	LOC_Os02g22590	LOC_Os06g29350	LOC_Os04g51430	LOC_Os07g29940	LOC_Os07g17560	LOC_Os04g10160	LOC_Os07g33690	LOC_Os03g64280
LOC_Os02g54900	LOC_Os03g60120	LOC_Os11g24180	LOC_Os08g21590	LOC_Os01g02010	LOC_Os09g27750	LOC_Os01g42330	LOC_Os02g33380	LOC_Os01g17150	LOC_Os12g24320	LOC_Os02g31867	LOC_Os07g23270	LOC_Os01g59610	LOC_Os03g56940	LOC_Os04g15550	LOC_Os05g48170	LOC_Os05g47850	LOC_Os11g09850	LOC_Os03g53210	LOC_Os07g12340	LOC_Os10g36260	LOC_Os04g41380	LOC_Os05g46890	LOC_Os08g28784	LOC_Os02g43830	LOC_Os12g32760	LOC_Os03g43880	LOC_Os07g16320	LOC_Os08g27870	LOC_Os06g10355	LOC_Os03g10040	LOC_Os04g14680
LOC_Os10g28370	LOC_Os07g10660	LOC_Os02g44250	LOC_Os08g31350	LOC_Os04g25740	LOC_Os06g40030	LOC_Os11g27120	LOC_Os02g33740	LOC_Os06g39712	LOC_Os07g19540	LOC_Os10g39460	LOC_Os11g39320	LOC_Os04g30160	LOC_Os08g32150	LOC_Os05g01570	LOC_Os01g26130	LOC_Os06g17970	LOC_Os02g57310	LOC_Os09g27580	LOC_Os07g33910	LOC_Os01g40710	LOC_Os01g09570	LOC_Os02g44710	LOC_Os04g45290	LOC_Os01g66860	LOC_Os01g61940	LOC_Os05g29735	LOC_Os05g11320	LOC_Os12g33160	LOC_Os06g36400	LOC_Os04g43310	LOC_Os06g39740
LOC_Os09g25460	LOC_Os12g31800	LOC_Os08g40870	LOC_Os02g53860	LOC_Os12g23780	LOC_Os08g28670	LOC_Os11g07060	LOC_Os03g12620	LOC_Os01g57990	LOC_Os08g44680	LOC_Os04g36720	LOC_Os06g04399	LOC_Os08g33720	LOC_Os01g71106	LOC_Os02g30540	LOC_Os11g44380	LOC_Os04g55710	LOC_Os01g36620	LOC_Os11g07580	LOC_Os02g33000	LOC_Os07g12560	LOC_Os06g10780	LOC_Os04g31140	LOC_Os03g14570	LOC_Os11g46300	LOC_Os02g58440	LOC_Os09g19150	LOC_Os06g06490	LOC_Os01g70700	LOC_Os10g26950	LOC_Os07g34410	LOC_Os04g07890
LOC_Os02g55260	LOC_Os05g13950	LOC_Os12g20410	LOC_Os06g36070	LOC_Os02g51320	LOC_Os02g57910	LOC_Os02g50740	LOC_Os08g36630	LOC_Os09g28650	LOC_Os01g13120	LOC_Os01g72610	LOC_Os12g39440	LOC_Os04g17660	LOC_Os01g65200	LOC_Os02g20970	LOC_Os02g18180	LOC_Os05g35470	LOC_Os10g41696	LOC_Os09g34320	LOC_Os09g12050	LOC_Os12g40760	LOC_Os02g43050	LOC_Os08g09760	LOC_Os01g10110	LOC_Os12g02320	LOC_Os08g36040	LOC_Os11g40680	LOC_Os07g41240	LOC_Os05g02820	LOC_Os02g27594	LOC_Os03g20680	LOC_Os02g29620
LOC_Os10g35070	LOC_Os03g57280	LOC_Os03g57270	LOC_Os02g30410	LOC_Os11g44920	LOC_Os09g03310	LOC_Os10g39980	LOC_Os11g26920	LOC_Os09g25950	LOC_Os01g45040	LOC_Os11g45180	LOC_Os04g03020	LOC_Os10g22039	LOC_Os03g31160	LOC_Os11g32759	LOC_Os01g09540	LOC_Os12g23780	LOC_Os10g39390	LOC_Os03g46440	LOC_Os04g26330	LOC_Os06g15390	LOC_Os06g04920	LOC_Os12g36440	LOC_Os06g08080	LOC_Os01g64310	LOC_Os09g03740	LOC_Os10g05340	LOC_Os05g15230	LOC_Os03g39170	LOC_Os06g21900	LOC_Os12g37510	LOC_Os02g09650
LOC_Os03g25770	LOC_Os02g11110	LOC_Os08g14364	LOC_Os04g46280	LOC_Os01g65692	LOC_Os02g37890	LOC_Os04g54070	LOC_Os10g36848	LOC_Os03g29430	LOC_Os11g02440	LOC_Os04g54430	LOC_Os04g08836	LOC_Os07g46570	LOC_Os04g57360	LOC_Os06g06490	LOC_Os03g45120	LOC_Os01g35930	LOC_Os01g15840	LOC_Os01g64110	LOC_Os03g46710	LOC_Os04g21690	LOC_Os11g46000	LOC_Os03g40800	LOC_Os04g05650	LOC_Os02g23939	LOC_Os03g47022	LOC_Os11g38500	LOC_Os02g29300	LOC_Os10g03870	LOC_Os04g41620	LOC_Os04g30420	LOC_Os02g25630
LOC_Os05g41530	LOC_Os01g52690	LOC_Os06g40110	LOC_Os06g49500	LOC_Os06g18670	LOC_Os04g27670	LOC_Os09g26260	LOC_Os02g51040	LOC_Os03g58470	LOC_Os02g41954	LOC_Os09g39180	LOC_Os04g46990	LOC_Os03g07600	LOC_Os03g27550	LOC_Os02g36350	LOC_Os08g13840	LOC_Os04g41630	LOC_Os12g38850	LOC_Os07g34340	LOC_Os04g36570	LOC_Os09g33470	LOC_Os11g12590	LOC_Os02g52040	LOC_Os01g16670	LOC_Os10g42160	LOC_Os09g35960	LOC_Os04g40580	LOC_Os02g08230	LOC_Os09g20024	LOC_Os02g29230	LOC_Os04g39100	LOC_Os01g63190
LOC_Os02g29130	LOC_Os07g12650	LOC_Os10g35260	LOC_Os06g02830	LOC_Os11g32380	LOC_Os01g52880	LOC_Os02g46980	LOC_Os09g31930	LOC_Os07g10940	LOC_Os06g16960	LOC_Os01g60130	LOC_Os05g46954	LOC_Os11g40160	LOC_Os02g11640	LOC_Os05g48170	LOC_Os05g46320	LOC_Os07g38230	LOC_Os07g03920	LOC_Os03g48920	LOC_Os04g25550	LOC_Os08g31140	LOC_Os06g35970	LOC_Os02g15460	LOC_Os07g33680	LOC_Os05g09020	LOC_Os04g56110	LOC_Os07g37620	LOC_Os06g11130	LOC_Os08g38190	LOC_Os10g03870	LOC_Os11g34970	LOC_Os08g39840
LOC_Os11g01010	LOC_Os05g48320	LOC_Os04g16874	LOC_Os06g02380	LOC_Os10g35850	LOC_Os10g36980	LOC_Os01g04020	LOC_Os10g32580	LOC_Os02g31860	LOC_Os07g25150	LOC_Os01g25710	LOC_Os01g05560	LOC_Os07g47510	LOC_Os05g45700	LOC_Os01g58020	LOC_Os09g39330	LOC_Os02g12480	LOC_Os12g39770	LOC_Os01g73670	LOC_Os10g26940	LOC_Os09g06634	LOC_Os07g10440	LOC_Os12g21784	LOC_Os02g21340	LOC_Os10g25230	LOC_Os06g47130	LOC_Os07g25540	LOC_Os05g01810	LOC_Os07g11630	LOC_Os11g20310	LOC_Os05g50530	LOC_Os10g32540
LOC_Os08g40910	LOC_Os04g52361	LOC_Os02g06610	LOC_Os07g48010	LOC_Os02g36110	LOC_Os11g44780	LOC_Os01g11620	LOC_Os03g21664	LOC_Os03g06860	LOC_Os11g11790	LOC_Os03g21540	LOC_Os07g35960	LOC_Os03g16824	LOC_Os12g19470	LOC_Os08g29854	LOC_Os08g09760	LOC_Os06g16919	LOC_Os05g45810	LOC_Os03g56800	LOC_Os12g26050	LOC_Os03g63620	LOC_Os12g29719	LOC_Os08g15444	LOC_Os04g33450	LOC_Os02g14500	LOC_Os02g31890	LOC_Os03g51090	LOC_Os03g29430	LOC_Os08g41680	LOC_Os11g09990	LOC_Os03g14140	LOC_Os05g29860
LOC_Os05g38270	LOC_Os08g06040	LOC_Os08g03400	LOC_Os07g46600	LOC_Os02g17534	LOC_Os08g36820	LOC_Os03g48490	LOC_Os01g07530	LOC_Os03g07450	LOC_Os01g37460	LOC_Os04g51800	LOC_Os01g02790	LOC_Os04g01500	LOC_Os04g58000	LOC_Os11g44310	LOC_Os03g07980	LOC_Os01g59980	LOC_Os10g38080	LOC_Os09g25880	LOC_Os10g05730	LOC_Os06g29650	LOC_Os01g56570	LOC_Os03g08200	LOC_Os01g18050	LOC_Os09g09930	LOC_Os02g49700	LOC_Os04g37820	LOC_Os10g34795	LOC_Os03g02300	LOC_Os01g40750	LOC_Os10g11590	LOC_Os04g44650
LOC_Os08g43334	LOC_Os01g44430	LOC_Os09g25950	LOC_Os03g47610	LOC_Os09g36010	LOC_Os06g06490	LOC_Os12g42900	LOC_Os09g19820	LOC_Os02g11650	LOC_Os10g21254	LOC_Os09g38772	LOC_Os11g09850	LOC_Os02g55610	LOC_Os04g49530	LOC_Os08g42800	LOC_Os12g08025	LOC_Os10g29274	LOC_Os03g24560	LOC_Os10g38110	LOC_Os03g08470	LOC_Os11g36560	LOC_Os06g36560	LOC_Os09g39330	LOC_Os08g23200	LOC_Os03g58790	LOC_Os07g05510	LOC_Os09g27670	LOC_Os11g38580	LOC_Os03g38720	LOC_Os05g33570	LOC_Os05g30720	LOC_Os11g17290
LOC_Os02g36220	LOC_Os12g39840	LOC_Os03g49430	LOC_Os06g21740	LOC_Os10g11820	LOC_Os02g43900	LOC_Os02g53835	LOC_Os01g62290	LOC_Os12g11510	LOC_Os10g38216	LOC_Os09g29490	LOC_Os11g40450	LOC_Os12g36410	LOC_Os10g34300	LOC_Os09g14660	LOC_Os02g27592	LOC_Os11g29140	LOC_Os08g36920	LOC_Os11g09864	LOC_Os01g45040	LOC_Os02g20200	LOC_Os01g60080	LOC_Os01g42140	LOC_Os07g39090	LOC_Os01g72530	LOC_Os04g49350	LOC_Os02g52010	LOC_Os10g09240	LOC_Os02g36520	LOC_Os02g55210	LOC_Os10g42210	LOC_Os10g04342
LOC_Os11g13680	LOC_Os11g25860	LOC_Os01g13420	LOC_Os11g37850	LOC_Os11g03484	LOC_Os04g52780	LOC_Os07g43700	LOC_Os11g10530	LOC_Os02g58200	LOC_Os12g36880	LOC_Os03g04100	LOC_Os07g17184	LOC_Os06g38764	LOC_Os02g29190	LOC_Os04g03020	LOC_Os07g18944	LOC_Os12g14059	LOC_Os06g32590	LOC_Os12g07940	LOC_Os11g39190	LOC_Os05g08760	LOC_Os04g55130	LOC_Os07g49360	LOC_Os05g41990	LOC_Os04g44910	LOC_Os02g39740	LOC_Os08g23200	LOC_Os10g36100	LOC_Os09g20350	LOC_Os02g05620	LOC_Os04g29580	LOC_Os07g48050
LOC_Os01g27360	LOC_Os01g48874	LOC_Os02g28460	LOC_Os02g54710	LOC_Os06g43220	LOC_Os09g09290	LOC_Os08g40890	LOC_Os04g42620	LOC_Os06g28820	LOC_Os10g39410	LOC_Os03g56860	LOC_Os06g10355	LOC_Os01g03080	LOC_Os12g26875	LOC_Os04g45480	LOC_Os06g09180	LOC_Os02g23939	LOC_Os12g43400	LOC_Os01g59060	LOC_Os11g12340	LOC_Os03g37100	LOC_Os09g04050	LOC_Os05g30940	LOC_Os03g04580	LOC_Os06g18010	LOC_Os06g51160	LOC_Os02g04755	LOC_Os02g14800	LOC_Os02g47830	LOC_Os08g04290	LOC_Os05g20660	LOC_Os09g30454
LOC_Os12g26850	LOC_Os11g29050	LOC_Os01g52690	LOC_Os07g45650	LOC_Os03g02900	LOC_Os09g36220	LOC_Os12g19420	LOC_Os01g46350	LOC_Os11g47574	LOC_Os11g23210	LOC_Os04g33660	LOC_Os12g43380	LOC_Os08g39270	LOC_Os04g38520	LOC_Os04g50204	LOC_Os02g27594	LOC_Os06g39370	LOC_Os01g34060	LOC_Os01g33450	LOC_Os02g05020	LOC_Os09g25950	LOC_Os06g10980	LOC_Os04g51460	LOC_Os01g23870	LOC_Os09g01640	LOC_Os01g05610	LOC_Os12g33944	LOC_Os10g04050	LOC_Os10g41800	LOC_Os08g37630	LOC_Os03g45120	LOC_Os03g52640
LOC_Os07g31690	LOC_Os05g05320	LOC_Os04g35870	LOC_Os11g28720	LOC_Os03g08980	LOC_Os02g32450	LOC_Os06g10510	LOC_Os04g27340	LOC_Os03g16860	LOC_Os04g21320	LOC_Os03g05640	LOC_Os10g15240	LOC_Os03g30920	LOC_Os01g71094	LOC_Os11g31530	LOC_Os02g18080	LOC_Os12g25160	LOC_Os06g21380	LOC_Os07g01480	LOC_Os01g20880	LOC_Os11g11256	LOC_Os06g39460	LOC_Os04g45990	LOC_Os01g10850	LOC_Os08g10500	LOC_Os08g32910	LOC_Os12g39300	LOC_Os08g09520	LOC_Os06g10980	LOC_Os02g12480	LOC_Os01g47840	LOC_Os02g58120
LOC_Os03g57880	LOC_Os03g59310	LOC_Os03g27120	LOC_Os01g72170	LOC_Os01g57310	LOC_Os03g63150	LOC_Os01g41780	LOC_Os05g07280	LOC_Os04g42120	LOC_Os10g34930	LOC_Os07g11360	LOC_Os07g34550	LOC_Os05g47470	LOC_Os03g29970	LOC_Os02g27400	LOC_Os01g09570	LOC_Os09g25934	LOC_Os12g40460	LOC_Os07g38810	LOC_Os11g43410	LOC_Os05g34390	LOC_Os06g42650	LOC_Os01g62790	LOC_Os11g06910	LOC_Os12g06240	LOC_Os07g48570	LOC_Os07g06860	LOC_Os09g27890	LOC_Os04g16826	LOC_Os02g18190	LOC_Os01g74490	LOC_Os11g26160
LOC_Os03g45720	LOC_Os01g60790	LOC_Os07g23120	LOC_Os11g03660	LOC_Os06g30420	LOC_Os10g39870	LOC_Os05g25080	LOC_Os06g28630	LOC_Os11g07060	LOC_Os09g09680	LOC_Os10g02230	LOC_Os12g21784	LOC_Os08g03420	LOC_Os07g34190	LOC_Os10g37570	LOC_Os05g18650	LOC_Os08g20480	LOC_Os11g44580	LOC_Os11g17290	LOC_Os05g30700	LOC_Os08g09760	LOC_Os05g09670	LOC_Os01g42190	LOC_Os07g05690	LOC_Os05g37550	LOC_Os01g62900	LOC_Os04g51560	LOC_Os01g73644	LOC_Os02g51550	LOC_Os04g38550	LOC_Os05g34130	LOC_Os07g43370
LOC_Os02g38580	LOC_Os10g38900	LOC_Os02g03640	LOC_Os08g02180	LOC_Os07g37400	LOC_Os12g38750	LOC_Os09g24990	LOC_Os03g61360	LOC_Os12g23754	LOC_Os07g19550	LOC_Os12g33220	LOC_Os03g38720	LOC_Os07g35720	LOC_Os03g55250	LOC_Os08g28010	LOC_Os02g14500	LOC_Os08g17820	LOC_Os04g44924	LOC_Os11g40760	LOC_Os05g10830	LOC_Os01g73644	LOC_Os04g51430	LOC_Os12g43440	LOC_Os06g39470	LOC_Os04g15550	LOC_Os06g04020	LOC_Os12g32750	LOC_Os06g29630	LOC_Os01g61800	LOC_Os10g29274	LOC_Os11g34910	LOC_Os01g35580
LOC_Os02g43020	LOC_Os06g07550	LOC_Os06g39650	LOC_Os02g06610	LOC_Os02g33240	LOC_Os04g03920	LOC_Os10g35260	LOC_Os04g48970	LOC_Os01g57520	LOC_Os11g40450	LOC_Os02g38140	LOC_Os08g14880	LOC_Os09g36120	LOC_Os08g16820	LOC_Os03g07270	LOC_Os03g14030	LOC_Os01g59090	LOC_Os09g03740	LOC_Os09g20024	LOC_Os01g47510	LOC_Os11g45990	LOC_Os10g19200	LOC_Os06g47360	LOC_Os11g36960	LOC_Os07g32510	LOC_Os09g24210	LOC_Os06g17900	LOC_Os11g46300	LOC_Os08g04670	LOC_Os07g01450	LOC_Os06g06580	LOC_Os11g45850
LOC_Os08g44770	LOC_Os01g50730	LOC_Os09g19954	LOC_Os05g48840	LOC_Os03g49430	LOC_Os07g36690	LOC_Os07g13600	LOC_Os01g36460	LOC_Os02g37160	LOC_Os08g17370	LOC_Os11g47436	LOC_Os10g29700	LOC_Os01g15740	LOC_Os09g37967	LOC_Os01g16124	LOC_Os10g10130	LOC_Os03g17140	LOC_Os08g15306	LOC_Os02g05920	LOC_Os01g57910	LOC_Os12g08030	LOC_Os02g06605	LOC_Os10g07080	LOC_Os10g13880	LOC_Os10g29274	LOC_Os07g12890	LOC_Os10g40700	LOC_Os06g04889	LOC_Os03g36960	LOC_Os11g14900	LOC_Os09g31466	LOC_Os11g31530
LOC_Os06g13320	LOC_Os04g50660	LOC_Os07g13260	LOC_Os11g01836	LOC_Os03g14654	LOC_Os06g41940	LOC_Os01g10800	LOC_Os02g12900	LOC_Os02g09590	LOC_Os05g43170	LOC_Os02g43710	LOC_Os09g17049	LOC_Os06g43810	LOC_Os08g10244	LOC_Os11g20384	LOC_Os04g24510	LOC_Os09g28280	LOC_Os05g22712	LOC_Os03g05470	LOC_Os08g30120	LOC_Os02g40840	LOC_Os08g04160	LOC_Os07g36430	LOC_Os11g32940	LOC_Os01g53560	LOC_Os06g17900	LOC_Os11g42480	LOC_Os10g40710	LOC_Os08g36890	LOC_Os07g43160	LOC_Os08g43240	LOC_Os01g26130
LOC_Os05g34830	LOC_Os01g59990	LOC_Os03g38650	LOC_Os01g12280	LOC_Os03g45960	LOC_Os02g42880	LOC_Os06g03810	LOC_Os01g19190	LOC_Os12g17900	LOC_Os02g20360	LOC_Os04g59560	LOC_Os01g73656	LOC_Os09g30350	LOC_Os03g18264	LOC_Os02g57860	LOC_Os09g17920	LOC_Os01g21990	LOC_Os01g54870	LOC_Os03g24760	LOC_Os05g30720	LOC_Os03g10290	LOC_Os08g30120	LOC_Os04g42690	LOC_Os05g33270	LOC_Os10g29240	LOC_Os03g55784	LOC_Os11g10540	LOC_Os09g39300	LOC_Os02g11720	LOC_Os03g22620	LOC_Os07g38160	LOC_Os05g45380
LOC_Os02g01710	LOC_Os02g20934	LOC_Os02g09400	LOC_Os04g32770	LOC_Os08g13710	LOC_Os12g32260	LOC_Os08g16359	LOC_Os01g47780	LOC_Os07g07670	LOC_Os04g49194	LOC_Os07g48780	LOC_Os11g43895	LOC_Os12g26220	LOC_Os03g05360	LOC_Os09g35780	LOC_Os09g01000	LOC_Os11g10870	LOC_Os04g21340	LOC_Os03g39710	LOC_Os03g49270	LOC_Os03g47686	LOC_Os08g04470	LOC_Os01g52730	LOC_Os09g29310	LOC_Os02g06930	LOC_Os06g07230	LOC_Os01g59950	LOC_Os04g56350	LOC_Os02g44106	LOC_Os02g36680	LOC_Os07g47400	LOC_Os02g18070
LOC_Os12g32630	LOC_Os11g36060	LOC_Os12g36060	LOC_Os08g07400	LOC_Os07g02280	LOC_Os01g57100	LOC_Os07g34410	LOC_Os05g24520	LOC_Os11g45850	LOC_Os10g03320	LOC_Os06g38730	LOC_Os06g11500	LOC_Os09g25720	LOC_Os06g06180	LOC_Os07g35730	LOC_Os02g53050	LOC_Os11g39320	LOC_Os08g01330	LOC_Os03g57545	LOC_Os11g14380	LOC_Os04g03020	LOC_Os11g04380	LOC_Os03g47570	LOC_Os11g36940	LOC_Os07g32060	LOC_Os02g05020	LOC_Os08g14950	LOC_Os06g38580	LOC_Os02g15169	LOC_Os01g34860	LOC_Os01g03340	LOC_Os04g36700
LOC_Os02g38210	LOC_Os02g36850	LOC_Os11g24690	LOC_Os09g10180	LOC_Os06g39650	LOC_Os05g02200	LOC_Os01g57280	LOC_Os06g17490	LOC_Os11g02610	LOC_Os01g54980	LOC_Os03g08980	LOC_Os02g18070	LOC_Os03g44300	LOC_Os03g21900	LOC_Os02g53970	LOC_Os02g33700	LOC_Os01g01090	LOC_Os12g14680	LOC_Os02g42160	LOC_Os06g40440	LOC_Os07g22670	LOC_Os07g05680	LOC_Os12g04790	LOC_Os08g42990	LOC_Os06g38210	LOC_Os02g40080	LOC_Os01g42520	LOC_Os03g17670	LOC_Os02g15178	LOC_Os04g49780	LOC_Os03g51090	LOC_Os12g34124
LOC_Os01g59560	LOC_Os02g32940	LOC_Os01g57350	LOC_Os01g49830	LOC_Os10g21190	LOC_Os04g45290	LOC_Os06g35165	LOC_Os03g06680	LOC_Os05g36320	LOC_Os08g13420	LOC_Os02g18380	LOC_Os11g11810	LOC_Os07g35350	LOC_Os08g01370	LOC_Os02g38890	LOC_Os08g45100	LOC_Os05g45920	LOC_Os02g04510	LOC_Os01g48610	LOC_Os07g44130	LOC_Os09g31040	LOC_Os01g09370	LOC_Os02g56014	LOC_Os04g43310	LOC_Os04g34140	LOC_Os05g39374	LOC_Os11g34970	LOC_Os10g04290	LOC_Os07g32774	LOC_Os06g46860	LOC_Os09g32000	LOC_Os03g14030
LOC_Os07g02910	LOC_Os01g18210	LOC_Os12g23780	LOC_Os07g38230	LOC_Os04g09900	LOC_Os05g34580	LOC_Os12g03080	LOC_Os01g53980	LOC_Os04g39680	LOC_Os02g40080	LOC_Os06g08600	LOC_Os04g08290	LOC_Os03g62010	LOC_Os02g31860	LOC_Os01g57310	LOC_Os04g06850	LOC_Os01g21780	LOC_Os01g10830	LOC_Os03g61360	LOC_Os05g08890	LOC_Os04g59630	LOC_Os02g57090	LOC_Os08g02600	LOC_Os01g72290	LOC_Os01g24764	LOC_Os03g47670	LOC_Os11g36830	LOC_Os12g09770	LOC_Os05g20660	LOC_Os11g47574	LOC_Os07g12790	LOC_Os01g56900
LOC_Os02g52270	LOC_Os11g16430	LOC_Os01g52890	LOC_Os12g14680	LOC_Os11g40110	LOC_Os09g21180	LOC_Os10g28050	LOC_Os07g10840	LOC_Os06g39740	LOC_Os12g36860	LOC_Os03g14980	LOC_Os11g27730	LOC_Os04g48850	LOC_Os01g51050	LOC_Os05g36310	LOC_Os02g49700	LOC_Os06g34810	LOC_Os11g37200	LOC_Os08g04500	LOC_Os07g34006	LOC_Os02g29300	LOC_Os06g22340	LOC_Os11g42550	LOC_Os11g10320	LOC_Os12g21734	LOC_Os06g05430	LOC_Os02g57310	LOC_Os02g14520	LOC_Os04g08470	LOC_Os06g40415	LOC_Os07g39020	LOC_Os06g04399
LOC_Os03g26920	LOC_Os03g54084	LOC_Os04g23550	LOC_Os03g08970	LOC_Os09g25950	LOC_Os01g64120	LOC_Os11g19149	LOC_Os04g55280	LOC_Os10g34720	LOC_Os02g04230	LOC_Os03g26350	LOC_Os08g32440	LOC_Os05g05950	LOC_Os01g06580	LOC_Os05g40212	LOC_Os04g05650	LOC_Os03g28940	LOC_Os11g05160	LOC_Os02g51480	LOC_Os10g41980	LOC_Os01g41420	LOC_Os12g39090	LOC_Os07g45620	LOC_Os04g41330	LOC_Os10g25290	LOC_Os04g41960	LOC_Os03g19420	LOC_Os10g38360	LOC_Os06g01620	LOC_Os10g32580	LOC_Os11g05530	LOC_Os09g25934
LOC_Os06g39704	LOC_Os03g06710	LOC_Os05g29735	LOC_Os12g03040	LOC_Os04g25160	LOC_Os07g33200	LOC_Os09g31430	LOC_Os11g28104	LOC_Os02g36450	LOC_Os01g57966	LOC_Os03g14205	LOC_Os12g13295	LOC_Os01g18050	LOC_Os11g11950	LOC_Os02g45850	LOC_Os11g34650	LOC_Os11g25040	LOC_Os08g36110	LOC_Os03g07400	LOC_Os08g41680	LOC_Os06g22810	LOC_Os10g35820	LOC_Os04g29790	LOC_Os11g40680	LOC_Os11g29520	LOC_Os01g32364	LOC_Os08g10500	LOC_Os01g73656	LOC_Os04g46200	LOC_Os04g42634	LOC_Os05g33150	LOC_Os10g34910
LOC_Os03g11310	LOC_Os07g25440	LOC_Os11g11256	LOC_Os01g35740	LOC_Os09g15044	LOC_Os02g55610	LOC_Os08g24770	LOC_Os05g48650	LOC_Os10g41330	LOC_Os11g46810	LOC_Os01g15740	LOC_Os07g35985	LOC_Os02g53835	LOC_Os07g48770	LOC_Os04g51809	LOC_Os06g40415	LOC_Os09g14870	LOC_Os05g50530	LOC_Os02g20360	LOC_Os01g60600	LOC_Os03g48904	LOC_Os03g44380	LOC_Os01g32439	LOC_Os07g44350	LOC_Os02g03280	LOC_Os12g19180	LOC_Os01g73200	LOC_Os05g18650	LOC_Os03g28389	LOC_Os05g06480	LOC_Os04g21820	LOC_Os02g02120
LOC_Os06g03520	LOC_Os02g40880	LOC_Os04g24580	LOC_Os09g29820	LOC_Os11g37950	LOC_Os03g20949	LOC_Os12g36850	LOC_Os04g12980	LOC_Os03g39655	LOC_Os06g12960	LOC_Os02g44370	LOC_Os02g42210	LOC_Os12g09540	LOC_Os09g25060	LOC_Os03g37411	LOC_Os01g06790	LOC_Os02g05530	LOC_Os11g45030	LOC_Os02g46620	LOC_Os01g37920	LOC_Os10g24940	LOC_Os05g50930	LOC_Os02g14800	LOC_Os02g04950	LOC_Os11g20384	LOC_Os10g07470	LOC_Os12g32760	LOC_Os03g19427	LOC_Os08g16860	LOC_Os10g25130	LOC_Os03g46884	LOC_Os03g55874
LOC_Os02g39790	LOC_Os10g41790	LOC_Os05g32460	LOC_Os01g59090	LOC_Os12g20390	LOC_Os07g23270	LOC_Os07g07715	LOC_Os09g31430	LOC_Os03g37810	LOC_Os11g10800	LOC_Os05g01290	LOC_Os10g29274	LOC_Os12g12580	LOC_Os05g04620	LOC_Os04g54510	LOC_Os08g26230	LOC_Os01g51370	LOC_Os01g48950	LOC_Os05g30510	LOC_Os05g46680	LOC_Os05g12130	LOC_Os04g34610	LOC_Os01g60420	LOC_Os05g34170	LOC_Os06g43510	LOC_Os02g45460	LOC_Os10g35840	LOC_Os05g33190	LOC_Os11g31340	LOC_Os04g10060	LOC_Os02g13430	LOC_Os04g30250
LOC_Os04g53860	LOC_Os01g66600	LOC_Os04g29680	LOC_Os10g41460	LOC_Os06g11200	LOC_Os01g58194	LOC_Os07g35180	LOC_Os02g57940	LOC_Os11g42880	LOC_Os09g29950	LOC_Os04g20900	LOC_Os06g06910	LOC_Os01g48640	LOC_Os01g71810	LOC_Os03g63010	LOC_Os03g04680	LOC_Os01g52810	LOC_Os05g42410	LOC_Os05g12040	LOC_Os01g22370	LOC_Os12g07500	LOC_Os10g28510	LOC_Os01g15740	LOC_Os03g01290	LOC_Os06g05440	LOC_Os04g29790	LOC_Os01g22370	LOC_Os06g38660	LOC_Os05g27500	LOC_Os09g30250	LOC_Os09g21290	LOC_Os12g34102
LOC_Os02g36850	LOC_Os01g01510	LOC_Os11g41500	LOC_Os01g52050	LOC_Os05g39720	LOC_Os11g36830	LOC_Os09g29710	LOC_Os04g53760	LOC_Os07g26100	LOC_Os02g13460	LOC_Os04g49780	LOC_Os12g15314	LOC_Os07g04820	LOC_Os01g09370	LOC_Os11g39550	LOC_Os02g18070	LOC_Os03g48920	LOC_Os07g47620	LOC_Os03g60440	LOC_Os10g40710	LOC_Os05g13360	LOC_Os05g02820	LOC_Os02g22570	LOC_Os04g52370	LOC_Os11g02750	LOC_Os04g36570	LOC_Os06g44250	LOC_Os02g22590	LOC_Os11g09710	LOC_Os03g40800	LOC_Os11g04300	LOC_Os06g13160
LOC_Os11g04880	LOC_Os08g02340	LOC_Os09g36982	LOC_Os08g38086	LOC_Os12g40010	LOC_Os05g33140	LOC_Os02g43830	LOC_Os03g49580	LOC_Os07g35510	LOC_Os02g18080	LOC_Os07g33640	LOC_Os01g03980	LOC_Os11g27120	LOC_Os07g38550	LOC_Os11g44700	LOC_Os12g13674	LOC_Os08g09860	LOC_Os09g27135	LOC_Os03g45220	LOC_Os07g09710	LOC_Os12g23754	LOC_Os07g32129	LOC_Os01g22090	LOC_Os12g39440	LOC_Os09g25950	LOC_Os06g05110	LOC_Os12g02320	LOC_Os05g20460	LOC_Os10g33750	LOC_Os10g05500	LOC_Os05g26902	LOC_Os09g06634
LOC_Os04g33340	LOC_Os05g05840	LOC_Os01g03180	LOC_Os01g52240	LOC_Os02g16540	LOC_Os03g61360	LOC_Os01g09930	LOC_Os12g36890	LOC_Os10g38216	LOC_Os04g48730	LOC_Os02g03830	LOC_Os02g49510	LOC_Os02g40040	LOC_Os01g71180	LOC_Os04g25490	LOC_Os08g02180	LOC_Os06g13110	LOC_Os05g32730	LOC_Os11g01530	LOC_Os10g02040	LOC_Os06g15660	LOC_Os10g35230	LOC_Os09g36880	LOC_Os03g62740	LOC_Os06g01960	LOC_Os09g12570	LOC_Os01g34610	LOC_Os11g30790	LOC_Os03g17410	LOC_Os04g52670	LOC_Os08g32120	LOC_Os04g47480
LOC_Os05g30430	LOC_Os02g05470	LOC_Os05g33090	LOC_Os11g47441	LOC_Os10g39680	LOC_Os03g24030	LOC_Os06g35850	LOC_Os01g70540	LOC_Os03g31070	LOC_Os10g10130	LOC_Os01g12320	LOC_Os08g26700	LOC_Os07g25810	LOC_Os04g54550	LOC_Os04g39130	LOC_Os03g57545	LOC_Os05g44420	LOC_Os01g13550	LOC_Os04g50216	LOC_Os05g10740	LOC_Os01g61630	LOC_Os01g64430	LOC_Os08g04500	LOC_Os04g41690	LOC_Os09g24580	LOC_Os02g44820	LOC_Os11g43410	LOC_Os11g40760	LOC_Os01g55030	LOC_Os08g28784	LOC_Os08g10250	LOC_Os09g21460
LOC_Os06g20790	LOC_Os11g34160	LOC_Os01g42330	LOC_Os12g17210	LOC_Os08g37270	LOC_Os10g40740	LOC_Os02g33680	LOC_Os03g28330	LOC_Os07g03870	LOC_Os11g40200	LOC_Os09g23084	LOC_Os08g09520	LOC_Os12g07400	LOC_Os03g48450	LOC_Os06g51350	LOC_Os03g47050	LOC_Os02g18070	LOC_Os09g33680	LOC_Os08g40850	LOC_Os02g28470	LOC_Os04g40580	LOC_Os03g16020	LOC_Os11g25454	LOC_Os06g35970	LOC_Os02g56250	LOC_Os11g47441	LOC_Os11g19840	LOC_Os07g45750	LOC_Os06g23870	LOC_Os08g36890	LOC_Os03g42730	LOC_Os04g23040
LOC_Os11g12330	LOC_Os09g25880	LOC_Os09g26550	LOC_Os03g11840	LOC_Os09g26550	LOC_Os03g53340	LOC_Os02g35329	LOC_Os01g46340	LOC_Os02g18180	LOC_Os06g43350	LOC_Os06g45570	LOC_Os11g02670	LOC_Os11g26990	LOC_Os11g03750	LOC_Os03g05160	LOC_Os01g15520	LOC_Os06g15990	LOC_Os08g39850	LOC_Os07g03015	LOC_Os03g17870	LOC_Os06g12830	LOC_Os11g39030	LOC_Os03g47230	LOC_Os04g52250	LOC_Os05g50230	LOC_Os07g25150	LOC_Os03g33570	LOC_Os02g09510	LOC_Os10g29180	LOC_Os05g45760	LOC_Os04g48730	LOC_Os05g45920
LOC_Os02g22590	LOC_Os04g53770	LOC_Os11g06300	LOC_Os07g23930	LOC_Os08g09010	LOC_Os01g28500	LOC_Os03g53010	LOC_Os01g45110	LOC_Os10g25040	LOC_Os08g09840	LOC_Os08g16070	LOC_Os06g20879	LOC_Os11g11256	LOC_Os03g62630	LOC_Os02g49950	LOC_Os04g51160	LOC_Os05g04090	LOC_Os02g09480	LOC_Os03g47280	LOC_Os04g38290	LOC_Os08g20610	LOC_Os02g45040	LOC_Os01g73670	LOC_Os12g39770	LOC_Os03g26350	LOC_Os02g10600	LOC_Os07g05510	LOC_Os05g44060	LOC_Os07g05440	LOC_Os12g13960	LOC_Os02g02830	LOC_Os09g27060
LOC_Os09g38060	LOC_Os03g29770	LOC_Os02g03130	LOC_Os08g16120	LOC_Os11g02530	LOC_Os05g32380	LOC_Os05g05020	LOC_Os03g31430	LOC_Os08g15236	LOC_Os12g36830	LOC_Os07g32140	LOC_Os08g14195	LOC_Os10g20230	LOC_Os04g52980	LOC_Os10g33900	LOC_Os10g34930	LOC_Os05g03750	LOC_Os01g73540	LOC_Os09g26900	LOC_Os01g45640	LOC_Os04g49950	LOC_Os08g39270	LOC_Os03g13690	LOC_Os07g07860	LOC_Os02g04730	LOC_Os02g13290	LOC_Os11g36160	LOC_Os02g52040	LOC_Os01g50170	LOC_Os12g32040	LOC_Os03g45970	LOC_Os01g11740
LOC_Os01g42160	LOC_Os03g18810	LOC_Os01g63380	LOC_Os03g01960	LOC_Os02g40940	LOC_Os04g45480	LOC_Os01g21590	LOC_Os01g38580	LOC_Os01g57480	LOC_Os07g18930	LOC_Os04g24140	LOC_Os11g47441	LOC_Os06g06260	LOC_Os02g03430	LOC_Os06g12080	LOC_Os01g35580	LOC_Os06g10160	LOC_Os12g39250	LOC_Os01g73250	LOC_Os03g32314	LOC_Os06g06490	LOC_Os09g14590	LOC_Os01g74660	LOC_Os01g58350	LOC_Os02g45780	LOC_Os01g47050	LOC_Os10g11590	LOC_Os01g58550	LOC_Os06g48870	LOC_Os07g46846	LOC_Os02g18630	LOC_Os05g46890
LOC_Os02g21190	LOC_Os03g20640	LOC_Os01g65692	LOC_Os05g04120	LOC_Os09g31050	LOC_Os04g01980	LOC_Os02g26810	LOC_Os04g56060	LOC_Os11g05490	LOC_Os02g45930	LOC_Os12g05550	LOC_Os04g53050	LOC_Os01g52570	LOC_Os01g46140	LOC_Os06g29630	LOC_Os01g51570	LOC_Os01g53560	LOC_Os08g26870	LOC_Os11g44380	LOC_Os02g10120	LOC_Os05g47540	LOC_Os09g01000	LOC_Os01g65260	LOC_Os06g04169	LOC_Os03g18910	LOC_Os01g25484	LOC_Os01g07280	LOC_Os01g73670	LOC_Os07g48400	LOC_Os01g42270	LOC_Os04g34270	LOC_Os04g53860
LOC_Os10g28510	LOC_Os01g03320	LOC_Os03g12470	LOC_Os03g29950	LOC_Os04g34250	LOC_Os03g63999	LOC_Os07g48690	LOC_Os01g15900	LOC_Os03g37394	LOC_Os02g43550	LOC_Os11g41365	LOC_Os11g11920	LOC_Os12g07480	LOC_Os01g50070	LOC_Os05g37550	LOC_Os02g14440	LOC_Os06g38730	LOC_Os02g31030	LOC_Os05g33630	LOC_Os08g42350	LOC_Os10g29240	LOC_Os03g21870	LOC_Os01g11620	LOC_Os03g08520	LOC_Os12g29950	LOC_Os07g33690	LOC_Os07g48910	LOC_Os05g42060	LOC_Os09g25890	LOC_Os06g20790	LOC_Os08g04540	LOC_Os04g15630
LOC_Os07g38790	LOC_Os04g40050	LOC_Os04g43060	LOC_Os07g32761	LOC_Os02g38392	LOC_Os03g50540	LOC_Os02g05950	LOC_Os08g38400	LOC_Os01g02750	LOC_Os09g37330	LOC_Os11g28104	LOC_Os10g40200	LOC_Os02g50460	LOC_Os10g37700	LOC_Os03g40800	LOC_Os12g30555	LOC_Os02g57010	LOC_Os12g30320	LOC_Os11g15570	LOC_Os09g25710	LOC_Os05g37650	LOC_Os01g33740	LOC_Os04g15550	LOC_Os10g32980	LOC_Os10g24920	LOC_Os05g08640	LOC_Os08g24310	LOC_Os12g25170	LOC_Os07g07930	LOC_Os01g39850	LOC_Os01g12330	LOC_Os06g06490
LOC_Os01g65800	LOC_Os10g30080	LOC_Os03g35560	LOC_Os01g65904	LOC_Os03g26990	LOC_Os01g42140	LOC_Os06g12080	LOC_Os09g37880	LOC_Os11g41380	LOC_Os11g36830	LOC_Os12g08790	LOC_Os02g05530	LOC_Os01g58080	LOC_Os09g14800	LOC_Os02g34930	LOC_Os02g40280	LOC_Os01g63380	LOC_Os01g35030	LOC_Os01g31940	LOC_Os12g39780	LOC_Os09g36220	LOC_Os05g38390	LOC_Os01g55050	LOC_Os08g41890	LOC_Os10g42650	LOC_Os06g11800	LOC_Os01g20880	LOC_Os03g07270	LOC_Os10g05250	LOC_Os01g68030	LOC_Os04g49230	LOC_Os06g09130
LOC_Os05g39050	LOC_Os11g34210	LOC_Os11g13670	LOC_Os07g17689	LOC_Os01g72090	LOC_Os02g46473	LOC_Os04g29550	LOC_Os01g65060	LOC_Os12g05360	LOC_Os02g58440	LOC_Os12g04410	LOC_Os12g02350	LOC_Os07g33450	LOC_Os12g36630	LOC_Os04g52780	LOC_Os06g06360	LOC_Os11g46900	LOC_Os07g48010	LOC_Os11g45850	LOC_Os03g61270	LOC_Os09g26320	LOC_Os05g50680	LOC_Os06g13230	LOC_Os01g55340	LOC_Os03g15530	LOC_Os03g19059	LOC_Os01g67480	LOC_Os02g38790	LOC_Os09g25470	LOC_Os04g31170	LOC_Os05g46340	LOC_Os05g50830
LOC_Os11g31705	LOC_Os11g32270	LOC_Os01g18080	LOC_Os01g17320	LOC_Os08g41990	LOC_Os04g48830	LOC_Os09g29980	LOC_Os04g01470	LOC_Os12g02120	LOC_Os04g27540	LOC_Os11g01690	LOC_Os04g58120	LOC_Os07g44430	LOC_Os09g39180	LOC_Os01g24340	LOC_Os04g46970	LOC_Os04g57540	LOC_Os09g02270	LOC_Os08g05150	LOC_Os02g51670	LOC_Os02g05530	LOC_Os01g74600	LOC_Os05g47840	LOC_Os01g54380	LOC_Os01g31370	LOC_Os06g49450	LOC_Os02g35840	LOC_Os02g46600	LOC_Os01g14630	LOC_Os07g07620	LOC_Os11g25454	LOC_Os02g54060
LOC_Os11g40200	LOC_Os11g41610	LOC_Os04g49850	LOC_Os08g31790	LOC_Os08g30719	LOC_Os05g38530	LOC_Os02g48680	LOC_Os07g35740	LOC_Os01g05730	LOC_Os10g35760	LOC_Os02g07690	LOC_Os04g48970	LOC_Os04g30270	LOC_Os02g56350	LOC_Os07g15370	LOC_Os10g04730	LOC_Os08g15444	LOC_Os06g15330	LOC_Os06g47780	LOC_Os12g41124	LOC_Os06g11270	LOC_Os05g31600	LOC_Os03g07750	LOC_Os05g28840	LOC_Os03g13300	LOC_Os09g12050	LOC_Os10g22484	LOC_Os12g28710	LOC_Os09g11900	LOC_Os07g36430	LOC_Os05g44270	LOC_Os10g36260
LOC_Os04g38914	LOC_Os01g52490	LOC_Os03g48320	LOC_Os11g03400	LOC_Os01g46870	LOC_Os04g32770	LOC_Os08g45130	LOC_Os08g13469	LOC_Os04g45490	LOC_Os07g43700	LOC_Os08g15236	LOC_Os04g27800	LOC_Os08g30930	LOC_Os11g29960	LOC_Os04g48030	LOC_Os01g26390	LOC_Os01g58194	LOC_Os01g52690	LOC_Os05g01140	LOC_Os01g38359	LOC_Os04g30320	LOC_Os03g32050	LOC_Os08g07950	LOC_Os08g38400	LOC_Os01g53920	LOC_Os10g20230	LOC_Os05g01380	LOC_Os06g29640	LOC_Os12g08780	LOC_Os11g45809	LOC_Os06g39270	LOC_Os02g39884
LOC_Os10g38216	LOC_Os08g09270	LOC_Os11g35800	LOC_Os09g09680	LOC_Os09g24140	LOC_Os07g13600	LOC_Os05g43910	LOC_Os04g52880	LOC_Os04g12639	LOC_Os11g13680	LOC_Os07g32761	LOC_Os07g12570	LOC_Os01g59690	LOC_Os11g31620	LOC_Os09g09944	LOC_Os12g41570	LOC_Os02g07340	LOC_Os08g35860	LOC_Os02g47810	LOC_Os01g46570	LOC_Os08g32340	LOC_Os06g06960	LOC_Os10g39510	LOC_Os06g12410	LOC_Os01g74370	LOC_Os12g22489	LOC_Os09g12790	LOC_Os01g62750	LOC_Os09g37720	LOC_Os10g07160	LOC_Os01g48020	LOC_Os10g38780
LOC_Os11g10640	LOC_Os03g31134	LOC_Os07g33680	LOC_Os01g27730	LOC_Os09g25610	LOC_Os07g48280	LOC_Os02g26770	LOC_Os06g08090	LOC_Os03g46070	LOC_Os05g26820	LOC_Os08g06415	LOC_Os06g35490	LOC_Os02g46473	LOC_Os08g39640	LOC_Os02g53020	LOC_Os05g43660	LOC_Os01g58330	LOC_Os01g47350	LOC_Os03g04610	LOC_Os02g48860	LOC_Os01g26370	LOC_Os03g42670	LOC_Os01g34860	LOC_Os04g44650	LOC_Os04g47360	LOC_Os03g44580	LOC_Os08g41780	LOC_Os02g32620	LOC_Os09g14590	LOC_Os04g34530	LOC_Os02g56830	LOC_Os10g39700
LOC_Os01g12770	LOC_Os04g32710	LOC_Os01g61860	LOC_Os01g54400	LOC_Os04g26230	LOC_Os12g31450	LOC_Os08g29760	LOC_Os11g02070	LOC_Os09g28890	LOC_Os06g10109	LOC_Os06g39740	LOC_Os09g19274	LOC_Os02g52640	LOC_Os09g23908	LOC_Os11g12080	LOC_Os03g52410	LOC_Os07g36430	LOC_Os10g30080	LOC_Os06g43410	LOC_Os06g40320	LOC_Os05g48790	LOC_Os03g62230	LOC_Os10g38216	LOC_Os10g35810	LOC_Os01g21780	LOC_Os06g32910	LOC_Os04g48850	LOC_Os02g54980	LOC_Os09g02300	LOC_Os11g27470	LOC_Os07g42220	LOC_Os01g51030
LOC_Os03g11110	LOC_Os10g31864	LOC_Os06g16140	LOC_Os07g10940	LOC_Os12g22810	LOC_Os02g40730	LOC_Os07g31310	LOC_Os02g20560	LOC_Os07g39110	LOC_Os07g03040	LOC_Os01g04900	LOC_Os11g37050	LOC_Os07g13260	LOC_Os01g52180	LOC_Os04g05490	LOC_Os01g63190	LOC_Os01g24764	LOC_Os10g32540	LOC_Os04g49780	LOC_Os01g47630	LOC_Os03g07750	LOC_Os01g69080	LOC_Os02g10500	LOC_Os10g40730	LOC_Os10g39680	LOC_Os12g19590	LOC_Os02g38392	LOC_Os01g43560	LOC_Os08g42020	LOC_Os08g43190	LOC_Os12g30444	LOC_Os04g17650
LOC_Os04g57140	LOC_Os03g51140	LOC_Os09g22000	LOC_Os01g09540	LOC_Os08g38160	LOC_Os07g35350	LOC_Os11g47900	LOC_Os03g22050	LOC_Os04g08828	LOC_Os04g21660	LOC_Os11g13920	LOC_Os09g06464	LOC_Os09g10201	LOC_Os10g33910	LOC_Os06g04990	LOC_Os12g33160	LOC_Os12g14840	LOC_Os09g17120	LOC_Os01g59090	LOC_Os07g35260	LOC_Os01g73670	LOC_Os03g53340	LOC_Os11g20330	LOC_Os06g13230	LOC_Os08g13905	LOC_Os06g47470	LOC_Os08g13580	LOC_Os06g09130	LOC_Os08g23200	LOC_Os07g18610	LOC_Os01g02240	LOC_Os07g39030
LOC_Os11g34270	LOC_Os01g41030	LOC_Os08g40610	LOC_Os08g26870	LOC_Os06g37224	LOC_Os01g20880	LOC_Os01g42690	LOC_Os08g21590	LOC_Os02g38790	LOC_Os02g02400	LOC_Os03g38350	LOC_Os01g09410	LOC_Os12g38900	LOC_Os01g44050	LOC_Os01g09930	LOC_Os10g29274	LOC_Os04g49780	LOC_Os04g30490	LOC_Os02g05530	LOC_Os01g63620	LOC_Os02g18150	LOC_Os02g05000	LOC_Os04g41630	LOC_Os01g28300	LOC_Os06g29630	LOC_Os06g09230	LOC_Os09g25470	LOC_Os09g25934	LOC_Os05g40950	LOC_Os01g09410	LOC_Os05g13360	LOC_Os11g11770
LOC_Os05g46395	LOC_Os07g07709	LOC_Os12g43930	LOC_Os03g63950	LOC_Os05g17990	LOC_Os08g27630	LOC_Os03g02750	LOC_Os02g48680	LOC_Os01g48940	LOC_Os01g10980	LOC_Os11g20330	LOC_Os06g48030	LOC_Os05g36990	LOC_Os08g44330	LOC_Os07g35700	LOC_Os04g27540	LOC_Os10g26670	LOC_Os03g52690	LOC_Os05g25260	LOC_Os02g11720	LOC_Os11g29520	LOC_Os02g17620	LOC_Os02g29040	LOC_Os03g57240	LOC_Os07g29940	LOC_Os12g33180	LOC_Os02g47810	LOC_Os01g34860	LOC_Os02g40340	LOC_Os04g58030	LOC_Os06g24230	LOC_Os10g36170
LOC_Os01g02780	LOC_Os01g63220	LOC_Os11g45850	LOC_Os06g23870	LOC_Os08g39610	LOC_Os07g12790	LOC_Os01g57082	LOC_Os12g43440	LOC_Os07g43430	LOC_Os06g38450	LOC_Os11g46000	LOC_Os02g45750	LOC_Os01g38970	LOC_Os04g37820	LOC_Os04g25550	LOC_Os04g23040	LOC_Os09g17049	LOC_Os09g06920	LOC_Os12g33150	LOC_Os11g24180	LOC_Os09g21900	LOC_Os09g06950	LOC_Os12g30555	LOC_Os04g47250	LOC_Os06g40415	LOC_Os08g41630	LOC_Os05g08820	LOC_Os03g40800	LOC_Os02g33705	LOC_Os08g01570	LOC_Os10g22484	LOC_Os05g18650
LOC_Os01g57480	LOC_Os03g63074	LOC_Os08g28010	LOC_Os02g04510	LOC_Os12g34018	LOC_Os11g47240	LOC_Os06g43350	LOC_Os09g34920	LOC_Os02g21810	LOC_Os01g17214	LOC_Os06g08610	LOC_Os08g13650	LOC_Os11g41365	LOC_Os05g41630	LOC_Os09g25950	LOC_Os01g09370	LOC_Os09g09830	LOC_Os07g43700	LOC_Os01g56235	LOC_Os08g02230	LOC_Os06g37670	LOC_Os12g18450	LOC_Os01g43280	LOC_Os03g09045	LOC_Os01g63480	LOC_Os10g20470	LOC_Os11g17380	LOC_Os11g19149	LOC_Os10g20440	LOC_Os08g36680	LOC_Os11g45290	LOC_Os09g38050
LOC_Os06g01840	LOC_Os09g26730	LOC_Os11g25780	LOC_Os12g41390	LOC_Os06g47520	LOC_Os09g09690	LOC_Os04g53760	LOC_Os06g49770	LOC_Os08g14950	LOC_Os08g17820	LOC_Os09g39300	LOC_Os10g37340	LOC_Os01g57310	LOC_Os02g46860	LOC_Os11g38480	LOC_Os08g03310	LOC_Os04g24220	LOC_Os04g31340	LOC_Os01g63190	LOC_Os04g38530	LOC_Os12g25494	LOC_Os11g11940	LOC_Os10g36260	LOC_Os11g28104	LOC_Os01g38980	LOC_Os10g36260	LOC_Os07g30950	LOC_Os10g38730	LOC_Os04g35890	LOC_Os08g06810	LOC_Os02g03130	LOC_Os01g02550
LOC_Os04g41350	LOC_Os01g48320	LOC_Os06g35165	LOC_Os01g12330	LOC_Os05g20570	LOC_Os02g01590	LOC_Os05g33400	LOC_Os12g38750	LOC_Os01g27140	LOC_Os03g55784	LOC_Os01g10890	LOC_Os04g24294	LOC_Os11g20239	LOC_Os01g19860	LOC_Os11g41365	LOC_Os08g27580	LOC_Os02g52170	LOC_Os12g39780	LOC_Os08g01514	LOC_Os02g15930	LOC_Os02g11859	LOC_Os02g56830	LOC_Os08g33710	LOC_Os06g11510	LOC_Os03g56220	LOC_Os10g32810	LOC_Os01g04520	LOC_Os04g32850	LOC_Os04g08290	LOC_Os11g31380	LOC_Os11g34880	LOC_Os10g40720
LOC_Os04g16826	LOC_Os11g38959	LOC_Os01g46570	LOC_Os11g01890	LOC_Os10g38489	LOC_Os01g18744	LOC_Os06g02780	LOC_Os04g39880	LOC_Os01g41910	LOC_Os06g44620	LOC_Os07g11150	LOC_Os11g33394	LOC_Os02g32550	LOC_Os09g36310	LOC_Os05g25080	LOC_Os09g04680	LOC_Os07g39030	LOC_Os10g30070	LOC_Os06g33970	LOC_Os04g41620	LOC_Os12g39090	LOC_Os03g38720	LOC_Os11g19149	LOC_Os03g56360	LOC_Os12g07390	LOC_Os08g14860	LOC_Os02g37760	LOC_Os02g01870	LOC_Os03g15870	LOC_Os06g37224	LOC_Os01g18120	LOC_Os01g34860
LOC_Os04g54070	LOC_Os01g59520	LOC_Os03g29340	LOC_Os03g29770	LOC_Os01g60420	LOC_Os06g49780	LOC_Os04g30160	LOC_Os04g14140	LOC_Os04g33310	LOC_Os11g34650	LOC_Os01g04690	LOC_Os01g62100	LOC_Os01g12430	LOC_Os02g47610	LOC_Os01g47930	LOC_Os09g17120	LOC_Os03g63590	LOC_Os01g02570	LOC_Os04g47560	LOC_Os11g02389	LOC_Os07g32140	LOC_Os12g39780	LOC_Os09g25950	LOC_Os07g38490	LOC_Os01g58240	LOC_Os08g01330	LOC_Os02g52730	LOC_Os02g40130	LOC_Os11g43040	LOC_Os11g43410	LOC_Os11g01550	LOC_Os08g20480
LOC_Os01g24090	LOC_Os08g10649	LOC_Os04g11390	LOC_Os06g21380	LOC_Os07g33610	LOC_Os08g31350	LOC_Os02g32110	LOC_Os01g04360	LOC_Os01g15790	LOC_Os01g57250	LOC_Os01g56730	LOC_Os06g14240	LOC_Os02g24720	LOC_Os03g12250	LOC_Os08g43334	LOC_Os04g54510	LOC_Os07g35960	LOC_Os05g41550	LOC_Os03g53070	LOC_Os06g39230	LOC_Os10g07080	LOC_Os06g46434	LOC_Os06g29630	LOC_Os02g39330	LOC_Os09g15250	LOC_Os11g45820	LOC_Os03g32230	LOC_Os02g46910	LOC_Os11g31380	LOC_Os11g32100	LOC_Os04g24530	LOC_Os12g32610
LOC_Os11g32369	LOC_Os09g34010	LOC_Os04g32580	LOC_Os06g50040	LOC_Os06g42130	LOC_Os11g02670	LOC_Os02g06140	LOC_Os04g22270	LOC_Os04g09430	LOC_Os07g35660	LOC_Os03g40380	LOC_Os08g04500	LOC_Os04g02830	LOC_Os07g43160	LOC_Os11g47130	LOC_Os11g20310	LOC_Os01g15790	LOC_Os09g30330	LOC_Os03g51390	LOC_Os12g07650	LOC_Os01g08890	LOC_Os09g20430	LOC_Os11g18110	LOC_Os05g06110	LOC_Os08g37670	LOC_Os07g44060	LOC_Os08g15230	LOC_Os08g35750	LOC_Os02g28030	LOC_Os12g43380	LOC_Os06g39460	LOC_Os07g41960
LOC_Os01g43760	LOC_Os03g22050	LOC_Os08g34910	LOC_Os03g61030	LOC_Os12g24020	LOC_Os01g63010	LOC_Os03g45340	LOC_Os01g15830	LOC_Os08g31569	LOC_Os02g35750	LOC_Os05g02620	LOC_Os01g29910	LOC_Os04g34140	LOC_Os02g19420	LOC_Os12g44060	LOC_Os06g39740	LOC_Os05g08890	LOC_Os11g14160	LOC_Os08g10250	LOC_Os03g18170	LOC_Os10g09240	LOC_Os02g14160	LOC_Os01g04620	LOC_Os02g42880	LOC_Os05g46020	LOC_Os03g17870	LOC_Os04g40320	LOC_Os09g15980	LOC_Os05g33570	LOC_Os06g13080	LOC_Os07g29410	LOC_Os01g73644
LOC_Os07g38990	LOC_Os12g16524	LOC_Os11g25020	LOC_Os05g06510	LOC_Os11g05730	LOC_Os01g12390	LOC_Os02g49470	LOC_Os09g37780	LOC_Os04g01470	LOC_Os06g29730	LOC_Os10g28360	LOC_Os11g15340	LOC_Os05g42140	LOC_Os04g42634	LOC_Os01g45730	LOC_Os04g07890	LOC_Os11g47030	LOC_Os01g12810	LOC_Os10g36860	LOC_Os04g52164	LOC_Os06g40430	LOC_Os05g30720	LOC_Os09g09850	LOC_Os02g09359	LOC_Os07g32570	LOC_Os08g33100	LOC_Os11g14140	LOC_Os12g08025	LOC_Os02g09310	LOC_Os12g38590	LOC_Os05g04000	LOC_Os08g31860
LOC_Os04g14410	LOC_Os12g07300	LOC_Os01g03330	LOC_Os12g02530	LOC_Os06g11210	LOC_Os01g11860	LOC_Os01g47810	LOC_Os07g48280	LOC_Os04g01674	LOC_Os07g10940	LOC_Os11g47000	LOC_Os07g35730	LOC_Os05g08420	LOC_Os07g09814	LOC_Os11g34390	LOC_Os01g57870	LOC_Os02g33020	LOC_Os03g12940	LOC_Os11g24690	LOC_Os04g49260	LOC_Os06g35165	LOC_Os03g02210	LOC_Os12g13295	LOC_Os03g61240	LOC_Os04g43680	LOC_Os05g30220	LOC_Os05g03390	LOC_Os12g21784	LOC_Os02g18410	LOC_Os02g14090	LOC_Os01g27890	LOC_Os06g20320
LOC_Os04g48370	LOC_Os06g11400	LOC_Os01g40710	LOC_Os08g20090	LOC_Os01g49390	LOC_Os03g06520	LOC_Os01g03980	LOC_Os02g52610	LOC_Os03g16850	LOC_Os11g13390	LOC_Os07g49080	LOC_Os01g41550	LOC_Os07g33730	LOC_Os10g03870	LOC_Os08g36110	LOC_Os01g47810	LOC_Os07g35985	LOC_Os02g46660	LOC_Os08g09270	LOC_Os11g09710	LOC_Os07g36430	LOC_Os04g48790	LOC_Os01g57540	LOC_Os08g17784	LOC_Os08g10780	LOC_Os05g06399	LOC_Os01g60020	LOC_Os02g02000	LOC_Os12g32150	LOC_Os04g46200	LOC_Os01g45330	LOC_Os10g29274
LOC_Os06g15810	LOC_Os08g40570	LOC_Os10g41838	LOC_Os09g31930	LOC_Os02g35840	LOC_Os03g14720	LOC_Os03g17810	LOC_Os07g39210	LOC_Os11g26000	LOC_Os03g45770	LOC_Os01g34790	LOC_Os02g29300	LOC_Os11g31420	LOC_Os02g07550	LOC_Os09g29540	LOC_Os07g06810	LOC_Os02g34410	LOC_Os11g47980	LOC_Os03g53010	LOC_Os07g34570	LOC_Os03g37864	LOC_Os02g07260	LOC_Os09g16290	LOC_Os02g40260	LOC_Os08g39830	LOC_Os01g15790	LOC_Os06g17920	LOC_Os03g64060	LOC_Os12g34300	LOC_Os09g26470	LOC_Os04g51430	LOC_Os06g40415
LOC_Os08g31814	LOC_Os04g39700	LOC_Os03g37411	LOC_Os03g24844	LOC_Os03g64415	LOC_Os03g04620	LOC_Os06g21390	LOC_Os08g21879	LOC_Os12g10320	LOC_Os03g12790	LOC_Os01g15709	LOC_Os10g13880	LOC_Os12g43890	LOC_Os09g30250	LOC_Os11g01550	LOC_Os10g35830	LOC_Os06g29650	LOC_Os01g15910	LOC_Os12g21784	LOC_Os11g11940	LOC_Os06g22390	LOC_Os01g71210	LOC_Os02g23939	LOC_Os01g02010	LOC_Os04g51460	LOC_Os10g29274	LOC_Os01g66700	LOC_Os02g13770	LOC_Os11g09979	LOC_Os02g42810	LOC_Os04g37890	LOC_Os01g62830
LOC_Os04g44930	LOC_Os10g36260	LOC_Os12g07500	LOC_Os09g09944	LOC_Os06g51510	LOC_Os11g08750	LOC_Os12g07500	LOC_Os02g06430	LOC_Os01g09880	LOC_Os04g09900	LOC_Os11g07000	LOC_Os01g53560	LOC_Os02g40330	LOC_Os07g26000	LOC_Os07g13600	LOC_Os10g34910	LOC_Os01g11670	LOC_Os09g14590	LOC_Os05g36260	LOC_Os12g24800	LOC_Os05g10560	LOC_Os08g14195	LOC_Os10g24940	LOC_Os11g17380	LOC_Os10g21050	LOC_Os03g61870	LOC_Os08g39240	LOC_Os07g35730	LOC_Os11g01836	LOC_Os10g20960	LOC_Os08g39410	LOC_Os07g26630
LOC_Os02g44920	LOC_Os06g26234	LOC_Os02g07030	LOC_Os08g16580	LOC_Os07g23640	LOC_Os04g14204	LOC_Os02g09490	LOC_Os11g36560	LOC_Os03g16030	LOC_Os03g63750	LOC_Os08g35090	LOC_Os03g20840	LOC_Os07g11380	LOC_Os12g06780	LOC_Os07g35979	LOC_Os01g09410	LOC_Os02g45460	LOC_Os03g12270	LOC_Os01g08890	LOC_Os04g05050	LOC_Os02g20690	LOC_Os04g36570	LOC_Os07g45790	LOC_Os05g09740	LOC_Os09g25760	LOC_Os07g40180	LOC_Os03g14140	LOC_Os07g45760	LOC_Os11g03280	LOC_Os12g23780	LOC_Os05g48760	LOC_Os09g36690
LOC_Os03g27120	LOC_Os12g36410	LOC_Os12g33130	LOC_Os04g14304	LOC_Os05g46530	LOC_Os11g10540	LOC_Os12g13270	LOC_Os01g35110	LOC_Os04g35140	LOC_Os04g40090	LOC_Os12g27370	LOC_Os01g73670	LOC_Os04g08824	LOC_Os01g24460	LOC_Os11g04490	LOC_Os03g52400	LOC_Os03g25500	LOC_Os08g30120	LOC_Os06g15990	LOC_Os07g29810	LOC_Os10g06510	LOC_Os08g04320	LOC_Os07g07890	LOC_Os08g16480	LOC_Os11g39160	LOC_Os06g39240	LOC_Os07g33690	LOC_Os01g49219	LOC_Os01g65830	LOC_Os07g08500	LOC_Os06g49360	LOC_Os12g08025
LOC_Os04g13260	LOC_Os08g04120	LOC_Os07g08410	LOC_Os02g42406	LOC_Os01g51810	LOC_Os06g19170	LOC_Os06g40060	LOC_Os02g13260	LOC_Os04g11400	LOC_Os12g11370	LOC_Os11g26000	LOC_Os06g02930	LOC_Os10g26700	LOC_Os04g32850	LOC_Os11g35330	LOC_Os03g55874	LOC_Os01g08700	LOC_Os02g07410	LOC_Os02g58450	LOC_Os07g08030	LOC_Os04g28250	LOC_Os03g24560	LOC_Os09g25740	LOC_Os01g06790	LOC_Os01g56690	LOC_Os05g39050	LOC_Os01g45040	LOC_Os01g47470	LOC_Os01g16020	LOC_Os08g40350	LOC_Os10g40920	LOC_Os02g14500
LOC_Os06g28820	LOC_Os03g61560	LOC_Os06g15760	LOC_Os03g55280	LOC_Os05g10990	LOC_Os09g19150	LOC_Os07g02330	LOC_Os11g36190	LOC_Os02g01275	LOC_Os03g02780	LOC_Os02g34120	LOC_Os07g39390	LOC_Os05g33090	LOC_Os04g38550	LOC_Os02g18390	LOC_Os06g10355	LOC_Os04g20210	LOC_Os07g40750	LOC_Os06g50070	LOC_Os03g56360	LOC_Os09g31478	LOC_Os12g32280	LOC_Os02g45120	LOC_Os01g44120	LOC_Os12g08670	LOC_Os07g31690	LOC_Os05g08890	LOC_Os03g56730	LOC_Os02g43300	LOC_Os07g17160	LOC_Os12g38040	LOC_Os10g21212
LOC_Os07g22024	LOC_Os10g32920	LOC_Os01g66860	LOC_Os12g32760	LOC_Os06g04780	LOC_Os08g34800	LOC_Os01g57840	LOC_Os09g19290	LOC_Os01g02800	LOC_Os11g45820	LOC_Os05g49320	LOC_Os01g26370	LOC_Os01g42110	LOC_Os05g03760	LOC_Os10g34795	LOC_Os12g15314	LOC_Os08g03350	LOC_Os12g02470	LOC_Os06g29630	LOC_Os08g42710	LOC_Os01g21780	LOC_Os12g27690	LOC_Os10g34795	LOC_Os04g46740	LOC_Os03g14730	LOC_Os10g04050	LOC_Os01g41420	LOC_Os10g39510	LOC_Os05g33554	LOC_Os07g11650	LOC_Os08g13440	LOC_Os04g49210
LOC_Os12g29680	LOC_Os10g28640	LOC_Os10g34795	LOC_Os07g43800	LOC_Os02g02210	LOC_Os06g24920	LOC_Os03g13600	LOC_Os02g47620	LOC_Os04g10750	LOC_Os10g36260	LOC_Os04g54890	LOC_Os05g11064	LOC_Os01g31610	LOC_Os03g55730	LOC_Os02g53835	LOC_Os03g16030	LOC_Os02g44155	LOC_Os06g29260	LOC_Os05g32740	LOC_Os12g26290	LOC_Os01g43400	LOC_Os11g32030	LOC_Os02g21260	LOC_Os09g19510	LOC_Os01g72360	LOC_Os08g37432	LOC_Os11g44420	LOC_Os02g27594	LOC_Os02g40040	LOC_Os02g54960	LOC_Os04g04670	LOC_Os08g36680
LOC_Os05g46040	LOC_Os03g22180	LOC_Os03g37140	LOC_Os08g06110	LOC_Os04g54890	LOC_Os01g48820	LOC_Os08g36060	LOC_Os09g04339	LOC_Os09g30454	LOC_Os01g53330	LOC_Os09g25470	LOC_Os10g04180	LOC_Os10g15300	LOC_Os12g38720	LOC_Os08g30554	LOC_Os02g12480	LOC_Os02g01820	LOC_Os11g23200	LOC_Os06g01250	LOC_Os02g35347	LOC_Os03g36960	LOC_Os05g11990	LOC_Os05g04570	LOC_Os12g23280	LOC_Os05g39730	LOC_Os01g65030	LOC_Os01g62430	LOC_Os06g04680	LOC_Os11g23890	LOC_Os03g31210	LOC_Os03g04380	LOC_Os11g46300
LOC_Os10g11870	LOC_Os04g30780	LOC_Os11g27120	LOC_Os03g16460	LOC_Os08g25430	LOC_Os06g34810	LOC_Os11g09150	LOC_Os09g07440	LOC_Os06g06490	LOC_Os01g45550	LOC_Os09g21740	LOC_Os12g13860	LOC_Os10g40614	LOC_Os02g41640	LOC_Os05g13940	LOC_Os04g35870	LOC_Os11g39190	LOC_Os08g01850	LOC_Os01g63800	LOC_Os09g38900	LOC_Os12g15222	LOC_Os06g38940	LOC_Os12g39220	LOC_Os02g46473	LOC_Os05g18650	LOC_Os03g12270	LOC_Os04g59190	LOC_Os10g38110	LOC_Os07g31310	LOC_Os01g24460	LOC_Os11g10530	LOC_Os09g39280
LOC_Os04g44150	LOC_Os12g14680	LOC_Os08g02630	LOC_Os02g03040	LOC_Os08g01350	LOC_Os02g57120	LOC_Os11g31420	LOC_Os04g57430	LOC_Os02g49470	LOC_Os12g02720	LOC_Os10g42160	LOC_Os07g23030	LOC_Os09g16520	LOC_Os01g10850	LOC_Os04g34420	LOC_Os10g29650	LOC_Os06g39650	LOC_Os05g41190	LOC_Os01g51370	LOC_Os08g13580	LOC_Os04g52260	LOC_Os05g46340	LOC_Os06g49220	LOC_Os08g30120	LOC_Os03g20330	LOC_Os08g39850	LOC_Os03g18910	LOC_Os06g01490	LOC_Os12g12230	LOC_Os04g28120	LOC_Os04g34530	LOC_Os05g13900
LOC_Os02g51930	LOC_Os03g27260	LOC_Os04g03920	LOC_Os11g10530	LOC_Os04g03020	LOC_Os03g49430	LOC_Os10g42030	LOC_Os02g08520	LOC_Os08g40510	LOC_Os02g31890	LOC_Os10g17940	LOC_Os12g27780	LOC_Os03g30740	LOC_Os01g39850	LOC_Os06g43220	LOC_Os01g05730	LOC_Os11g18366	LOC_Os11g12650	LOC_Os01g52240	LOC_Os03g05160	LOC_Os02g43314	LOC_Os04g48730	LOC_Os05g46920	LOC_Os01g57954	LOC_Os01g40710	LOC_Os05g04090	LOC_Os02g02820	LOC_Os02g09630	LOC_Os02g52340	LOC_Os01g57350	LOC_Os03g52940	LOC_Os02g32060
LOC_Os11g37200	LOC_Os05g35520	LOC_Os03g16850	LOC_Os04g14190	LOC_Os05g37550	LOC_Os01g03830	LOC_Os04g34530	LOC_Os01g53990	LOC_Os02g01820	LOC_Os02g50010	LOC_Os05g51570	LOC_Os10g24940	LOC_Os01g34790	LOC_Os01g33450	LOC_Os09g35550	LOC_Os12g01550	LOC_Os03g61030	LOC_Os09g11160	LOC_Os01g42170	LOC_Os09g25550	LOC_Os03g47693	LOC_Os01g12770	LOC_Os03g48904	LOC_Os12g18400	LOC_Os03g56740	LOC_Os10g28370	LOC_Os12g22489	LOC_Os06g10750	LOC_Os11g10530	LOC_Os02g01010	LOC_Os02g04950	LOC_Os01g13690
LOC_Os06g40440	LOC_Os10g30550	LOC_Os01g57954	LOC_Os01g12810	LOC_Os12g43700	LOC_Os07g33540	LOC_Os01g38580	LOC_Os12g38270	LOC_Os03g22634	LOC_Os01g01870	LOC_Os06g15730	LOC_Os02g20690	LOC_Os06g45950	LOC_Os03g48310	LOC_Os11g10800	LOC_Os12g34102	LOC_Os08g32570	LOC_Os09g20910	LOC_Os08g32570	LOC_Os01g60770	LOC_Os01g32439	LOC_Os07g05510	LOC_Os02g57430	LOC_Os12g43510	LOC_Os01g52730	LOC_Os04g49950	LOC_Os11g04300	LOC_Os01g43950	LOC_Os05g08750	LOC_Os05g02610	LOC_Os08g13469	LOC_Os03g61260
LOC_Os09g26540	LOC_Os01g03070	LOC_Os01g55050	LOC_Os04g58890	LOC_Os04g35240	LOC_Os02g38140	LOC_Os09g32840	LOC_Os11g38010	LOC_Os10g07582	LOC_Os07g37230	LOC_Os03g49430	LOC_Os05g43930	LOC_Os06g43350	LOC_Os04g34530	LOC_Os06g50070	LOC_Os04g52190	LOC_Os08g09270	LOC_Os09g39060	LOC_Os04g51320	LOC_Os01g59970	LOC_Os01g05530	LOC_Os02g10300	LOC_Os08g06380	LOC_Os03g06940	LOC_Os09g32310	LOC_Os06g03520	LOC_Os09g04320	LOC_Os06g06790	LOC_Os07g10940	LOC_Os02g17230	LOC_Os04g58710	LOC_Os02g17360
LOC_Os01g65070	LOC_Os02g07680	LOC_Os10g38820	LOC_Os01g08440	LOC_Os12g25280	LOC_Os12g25280	LOC_Os01g62490	LOC_Os04g48030	LOC_Os01g57340	LOC_Os08g14364	LOC_Os05g06920	LOC_Os03g63870	LOC_Os07g32510	LOC_Os04g58840	LOC_Os12g30824	LOC_Os12g02470	LOC_Os03g17780	LOC_Os03g12700	LOC_Os03g59180	LOC_Os03g52910	LOC_Os11g45880	LOC_Os04g05650	LOC_Os04g23550	LOC_Os01g53980	LOC_Os10g27030	LOC_Os06g37640	LOC_Os05g39990	LOC_Os11g45809	LOC_Os03g15800	LOC_Os01g08880	LOC_Os08g30110	LOC_Os08g34020
LOC_Os12g02050	LOC_Os05g48422	LOC_Os11g46300	LOC_Os06g08600	LOC_Os03g04190	LOC_Os01g62810	LOC_Os12g06260	LOC_Os07g25150	LOC_Os07g48550	LOC_Os01g61890	LOC_Os01g48339	LOC_Os10g22570	LOC_Os12g44110	LOC_Os12g32040	LOC_Os06g19970	LOC_Os01g74490	LOC_Os11g48060	LOC_Os05g49060	LOC_Os08g32440	LOC_Os01g62100	LOC_Os07g35720	LOC_Os01g08020	LOC_Os07g38230	LOC_Os06g42800	LOC_Os02g32370	LOC_Os03g15960	LOC_Os04g54610	LOC_Os11g43895	LOC_Os12g01550	LOC_Os07g39020	LOC_Os01g06050	LOC_Os05g43930
LOC_Os02g45940	LOC_Os05g25780	LOC_Os11g34080	LOC_Os03g56160	LOC_Os07g44410	LOC_Os09g32000	LOC_Os07g39210	LOC_Os03g20949	LOC_Os07g25730	LOC_Os07g15440	LOC_Os12g20410	LOC_Os01g33740	LOC_Os01g32010	LOC_Os08g06885	LOC_Os08g29809	LOC_Os03g14642	LOC_Os01g58440	LOC_Os01g64350	LOC_Os01g08500	LOC_Os01g15910	LOC_Os11g04880	LOC_Os01g65100	LOC_Os09g27744	LOC_Os11g27730	LOC_Os11g11240	LOC_Os08g15590	LOC_Os01g28450	LOC_Os09g14860	LOC_Os09g22090	LOC_Os12g43450	LOC_Os08g02200	LOC_Os02g43940
LOC_Os05g13860	LOC_Os08g09210	LOC_Os11g47400	LOC_Os08g18079	LOC_Os06g06930	LOC_Os12g07480	LOC_Os07g23570	LOC_Os05g43860	LOC_Os12g23780	LOC_Os11g02610	LOC_Os01g57990	LOC_Os06g50520	LOC_Os10g06000	LOC_Os11g45809	LOC_Os11g33970	LOC_Os12g25170	LOC_Os07g43810	LOC_Os08g06110	LOC_Os03g03724	LOC_Os03g24950	LOC_Os10g04090	LOC_Os06g39090	LOC_Os04g33950	LOC_Os02g53050	LOC_Os01g47730	LOC_Os01g70740	LOC_Os12g40920	LOC_Os02g52990	LOC_Os12g02970	LOC_Os09g36060	LOC_Os01g12340	LOC_Os03g29430
LOC_Os01g37470	LOC_Os01g10350	LOC_Os02g36210	LOC_Os04g13140	LOC_Os03g63999	LOC_Os09g27260	LOC_Os11g41365	LOC_Os10g07229	LOC_Os04g49757	LOC_Os08g01380	LOC_Os07g35700	LOC_Os09g12050	LOC_Os11g12330	LOC_Os07g18610	LOC_Os12g27370	LOC_Os12g37510	LOC_Os02g46030	LOC_Os03g06900	LOC_Os07g35730	LOC_Os02g05744	LOC_Os04g10530	LOC_Os11g39230	LOC_Os09g27795	LOC_Os07g07230	LOC_Os08g35470	LOC_Os06g50490	LOC_Os05g08640	LOC_Os11g40160	LOC_Os03g27610	LOC_Os08g14880	LOC_Os04g38290	LOC_Os08g10780
LOC_Os01g53610	LOC_Os03g04590	LOC_Os01g16240	LOC_Os05g01470	LOC_Os03g27830	LOC_Os04g21660	LOC_Os07g44770	LOC_Os06g08080	LOC_Os03g52660	LOC_Os08g43580	LOC_Os01g15100	LOC_Os11g12350	LOC_Os04g58280	LOC_Os05g01330	LOC_Os01g63620	LOC_Os03g04580	LOC_Os05g05680	LOC_Os06g25010	LOC_Os04g43820	LOC_Os10g20794	LOC_Os06g40060	LOC_Os04g38910	LOC_Os10g30690	LOC_Os01g29804	LOC_Os11g39190	LOC_Os11g20384	LOC_Os11g31880	LOC_Os10g38930	LOC_Os01g48580	LOC_Os11g40760	LOC_Os01g53610	LOC_Os02g13430
LOC_Os03g50130	LOC_Os05g48070	LOC_Os10g40700	LOC_Os11g24120	LOC_Os09g24120	LOC_Os08g29770	LOC_Os04g56060	LOC_Os01g73540	LOC_Os02g16270	LOC_Os01g51570	LOC_Os12g13270	LOC_Os08g21879	LOC_Os05g43460	LOC_Os04g46200	LOC_Os02g52260	LOC_Os12g14480	LOC_Os08g43230	LOC_Os10g33420	LOC_Os10g36260	LOC_Os01g56070	LOC_Os08g41820	LOC_Os01g59680	LOC_Os09g17049	LOC_Os04g45870	LOC_Os04g37740	LOC_Os07g32890	LOC_Os07g48090	LOC_Os12g08030	LOC_Os04g42260	LOC_Os11g19149	LOC_Os06g04920	LOC_Os12g36194
LOC_Os03g58470	LOC_Os01g09000	LOC_Os04g56430	LOC_Os11g28104	LOC_Os08g14720	LOC_Os11g10530	LOC_Os04g40580	LOC_Os07g17689	LOC_Os01g07390	LOC_Os02g09490	LOC_Os12g11900	LOC_Os09g39330	LOC_Os04g58610	LOC_Os05g07300	LOC_Os09g13400	LOC_Os02g18880	LOC_Os12g39620	LOC_Os08g39550	LOC_Os03g50960	LOC_Os04g11040	LOC_Os08g41580	LOC_Os03g19940	LOC_Os12g25280	LOC_Os02g38970	LOC_Os05g03820	LOC_Os05g40910	LOC_Os01g27770	LOC_Os01g08650	LOC_Os08g13280	LOC_Os05g28440	LOC_Os02g46340	LOC_Os08g06280
LOC_Os07g42324	LOC_Os02g34570	LOC_Os06g43350	LOC_Os01g58640	LOC_Os08g15236	LOC_Os02g47800	LOC_Os07g23640	LOC_Os09g27260	LOC_Os01g35030	LOC_Os02g55770	LOC_Os07g33450	LOC_Os06g21730	LOC_Os07g08840	LOC_Os09g16260	LOC_Os07g40850	LOC_Os02g14680	LOC_Os01g14440	LOC_Os01g40710	LOC_Os10g10580	LOC_Os02g49640	LOC_Os05g10570	LOC_Os08g34910	LOC_Os05g49410	LOC_Os09g12050	LOC_Os03g17100	LOC_Os09g38777	LOC_Os08g35110	LOC_Os03g63330	LOC_Os09g20430	LOC_Os12g43440	LOC_Os02g12130	LOC_Os06g06360
LOC_Os01g27740	LOC_Os04g01290	LOC_Os03g14720	LOC_Os05g32380	LOC_Os05g10570	LOC_Os06g23560	LOC_Os03g39860	LOC_Os05g38390	LOC_Os09g29210	LOC_Os10g39710	LOC_Os11g14380	LOC_Os02g57910	LOC_Os03g04680	LOC_Os12g15680	LOC_Os01g42330	LOC_Os09g38050	LOC_Os03g01442	LOC_Os12g33180	LOC_Os08g01590	LOC_Os09g10690	LOC_Os02g13770	LOC_Os04g38270	LOC_Os08g38220	LOC_Os03g19270	LOC_Os04g49690	LOC_Os09g29520	LOC_Os05g32970	LOC_Os12g26850	LOC_Os06g13740	LOC_Os05g31140	LOC_Os06g42660	LOC_Os01g66600
LOC_Os07g08710	LOC_Os09g32300	LOC_Os03g62950	LOC_Os02g10120	LOC_Os07g33450	LOC_Os12g14939	LOC_Os12g44030	LOC_Os09g39330	LOC_Os05g47650	LOC_Os01g40870	LOC_Os11g47574	LOC_Os06g07810	LOC_Os06g31070	LOC_Os04g54230	LOC_Os05g08640	LOC_Os11g11990	LOC_Os12g05090	LOC_Os03g47610	LOC_Os02g20690	LOC_Os04g48030	LOC_Os11g46300	LOC_Os03g49430	LOC_Os01g71340	LOC_Os12g17600	LOC_Os02g49880	LOC_Os04g43710	LOC_Os07g38290	LOC_Os08g41920	LOC_Os08g37400	LOC_Os01g05560	LOC_Os08g41550	LOC_Os12g08670
LOC_Os09g29840	LOC_Os07g09330	LOC_Os02g02260	LOC_Os10g34150	LOC_Os05g02200	LOC_Os07g28210	LOC_Os07g10840	LOC_Os01g54980	LOC_Os04g49748	LOC_Os06g06160	LOC_Os06g29630	LOC_Os02g34190	LOC_Os03g37810	LOC_Os05g27500	LOC_Os02g09510	LOC_Os07g29240	LOC_Os08g39840	LOC_Os02g05020	LOC_Os02g20490	LOC_Os01g50030	LOC_Os08g31690	LOC_Os05g40610	LOC_Os10g34150	LOC_Os03g50970	LOC_Os11g24180	LOC_Os11g40840	LOC_Os04g23550	LOC_Os05g04170	LOC_Os03g46690	LOC_Os05g04500	LOC_Os08g43630	LOC_Os07g29940
LOC_Os03g61030	LOC_Os01g71720	LOC_Os06g38764	LOC_Os02g09960	LOC_Os04g51460	LOC_Os02g48680	LOC_Os12g43440	LOC_Os10g29700	LOC_Os04g35870	LOC_Os04g47360	LOC_Os07g48090	LOC_Os02g23939	LOC_Os06g23290	LOC_Os02g23821	LOC_Os05g10310	LOC_Os01g05560	LOC_Os08g30910	LOC_Os06g46670	LOC_Os06g10210	LOC_Os06g06580	LOC_Os09g27734	LOC_Os10g22394	LOC_Os06g01810	LOC_Os02g33700	LOC_Os03g13870	LOC_Os12g25120	LOC_Os02g57720	LOC_Os06g46860	LOC_Os06g25770	LOC_Os01g01680	LOC_Os01g73110	LOC_Os02g43300
LOC_Os10g28340	LOC_Os06g12160	LOC_Os08g20590	LOC_Os08g03310	LOC_Os07g35180	LOC_Os02g35320	LOC_Os01g58240	LOC_Os07g39350	LOC_Os01g61630	LOC_Os11g31630	LOC_Os10g42910	LOC_Os04g47480	LOC_Os01g68500	LOC_Os11g11920	LOC_Os12g38750	LOC_Os12g34796	LOC_Os01g61080	LOC_Os08g20410	LOC_Os10g05710	LOC_Os01g07620	LOC_Os04g37720	LOC_Os04g52880	LOC_Os01g52690	LOC_Os06g05550	LOC_Os01g28500	LOC_Os04g18090	LOC_Os04g38720	LOC_Os07g34260	LOC_Os05g28440	LOC_Os12g13674	LOC_Os09g13440	LOC_Os06g34070
LOC_Os11g22396	LOC_Os02g36140	LOC_Os03g50870	LOC_Os04g21820	LOC_Os12g05840	LOC_Os06g42660	LOC_Os06g39650	LOC_Os08g34320	LOC_Os10g36848	LOC_Os04g39320	LOC_Os07g04950	LOC_Os01g49219	LOC_Os01g57280	LOC_Os01g70310	LOC_Os12g28590	LOC_Os05g43930	LOC_Os03g46070	LOC_Os09g04300	LOC_Os05g35520	LOC_Os11g14160	LOC_Os03g01442	LOC_Os03g15870	LOC_Os02g18784	LOC_Os11g02379	LOC_Os03g45220	LOC_Os02g36110	LOC_Os10g34340	LOC_Os01g13610	LOC_Os11g13490	LOC_Os08g35670	LOC_Os06g02930	LOC_Os05g04120
LOC_Os12g23780	LOC_Os08g41300	LOC_Os11g40760	LOC_Os03g16850	LOC_Os09g23370	LOC_Os02g39330	LOC_Os11g37970	LOC_Os08g38900	LOC_Os11g11240	LOC_Os03g41060	LOC_Os03g58580	LOC_Os08g27540	LOC_Os08g01360	LOC_Os07g45310	LOC_Os06g51510	LOC_Os01g43120	LOC_Os07g39350	LOC_Os01g08020	LOC_Os01g71420	LOC_Os09g12570	LOC_Os02g48870	LOC_Os05g08450	LOC_Os05g38670	LOC_Os09g06740	LOC_Os01g70840	LOC_Os03g15010	LOC_Os05g11070	LOC_Os10g27030	LOC_Os02g33630	LOC_Os02g49510	LOC_Os01g56080	LOC_Os03g16470
LOC_Os02g36770	LOC_Os08g25090	LOC_Os12g43380	LOC_Os09g36040	LOC_Os08g28670	LOC_Os08g44870	LOC_Os01g55200	LOC_Os02g13020	LOC_Os02g17330	LOC_Os11g11650	LOC_Os12g10320	LOC_Os08g38900	LOC_Os05g02420	LOC_Os05g46950	LOC_Os04g30040	LOC_Os07g26630	LOC_Os08g14860	LOC_Os09g28610	LOC_Os01g40750	LOC_Os09g01000	LOC_Os02g26470	LOC_Os02g19640	LOC_Os01g22450	LOC_Os05g38390	LOC_Os02g33590	LOC_Os07g08030	LOC_Os07g40640	LOC_Os02g14790	LOC_Os01g57954	LOC_Os02g44106	LOC_Os12g04150	LOC_Os01g26390
LOC_Os06g12530	LOC_Os07g45360	LOC_Os04g54070	LOC_Os08g26720	LOC_Os07g41070	LOC_Os03g46400	LOC_Os09g04339	LOC_Os02g55430	LOC_Os04g39320	LOC_Os07g03025	LOC_Os09g28220	LOC_Os09g14590	LOC_Os06g21900	LOC_Os01g08570	LOC_Os04g54070	LOC_Os04g21850	LOC_Os12g35340	LOC_Os04g49570	LOC_Os06g47590	LOC_Os07g09970	LOC_Os01g57958	LOC_Os09g17920	LOC_Os07g31670	LOC_Os07g49370	LOC_Os11g09010	LOC_Os05g51130	LOC_Os08g07650	LOC_Os05g41910	LOC_Os04g10260	LOC_Os05g02060	LOC_Os02g45750	LOC_Os03g14642
LOC_Os06g28840	LOC_Os01g43070	LOC_Os04g35540	LOC_Os01g08020	LOC_Os03g20949	LOC_Os08g01170	LOC_Os01g71340	LOC_Os09g17740	LOC_Os01g57082	LOC_Os11g31530	LOC_Os03g63200	LOC_Os10g27030	LOC_Os01g23990	LOC_Os01g42270	LOC_Os02g16490	LOC_Os02g17360	LOC_Os12g07270	LOC_Os10g13850	LOC_Os03g04570	LOC_Os05g37830	LOC_Os04g30930	LOC_Os10g40770	LOC_Os12g21940	LOC_Os11g04720	LOC_Os04g08630	LOC_Os06g20200	LOC_Os02g43330	LOC_Os06g41660	LOC_Os01g37810	LOC_Os01g26070	LOC_Os06g08960	LOC_Os03g04060
LOC_Os07g47510	LOC_Os01g63710	LOC_Os08g13014	LOC_Os04g57770	LOC_Os03g03760	LOC_Os05g30250	LOC_Os09g26550	LOC_Os01g57520	LOC_Os02g42150	LOC_Os01g12080	LOC_Os04g24580	LOC_Os11g47240	LOC_Os01g64910	LOC_Os11g27470	LOC_Os11g11256	LOC_Os11g11810	LOC_Os08g37700	LOC_Os02g15050	LOC_Os04g41238	LOC_Os11g34970	LOC_Os09g16780	LOC_Os02g52150	LOC_Os10g37034	LOC_Os02g08520	LOC_Os05g43910	LOC_Os04g45900	LOC_Os01g72930	LOC_Os06g13560	LOC_Os06g33690	LOC_Os02g32450	LOC_Os10g11100	LOC_Os02g50900
LOC_Os02g57120	LOC_Os08g02680	LOC_Os01g60420	LOC_Os11g28730	LOC_Os09g23620	LOC_Os02g26794	LOC_Os11g10770	LOC_Os01g50720	LOC_Os08g17320	LOC_Os04g21130	LOC_Os02g56360	LOC_Os02g20934	LOC_Os07g47400	LOC_Os02g04950	LOC_Os06g41010	LOC_Os10g38360	LOC_Os06g10210	LOC_Os05g50560	LOC_Os06g01290	LOC_Os11g39160	LOC_Os03g54000	LOC_Os11g34970	LOC_Os07g33350	LOC_Os10g33750	LOC_Os10g29650	LOC_Os12g33130	LOC_Os09g35810	LOC_Os01g56380	LOC_Os07g44130	LOC_Os01g52690	LOC_Os11g11120	LOC_Os05g37650
LOC_Os05g46460	LOC_Os08g43320	LOC_Os09g25070	LOC_Os09g19150	LOC_Os01g48740	LOC_Os07g49080	LOC_Os01g04620	LOC_Os01g62490	LOC_Os12g36640	LOC_Os11g04910	LOC_Os03g35560	LOC_Os06g51524	LOC_Os12g43750	LOC_Os07g07030	LOC_Os06g38950	LOC_Os02g01380	LOC_Os08g13870	LOC_Os10g34150	LOC_Os10g02990	LOC_Os03g18220	LOC_Os08g41190	LOC_Os10g05930	LOC_Os09g29710	LOC_Os08g04310	LOC_Os11g05530	LOC_Os11g15170	LOC_Os09g07360	LOC_Os11g45850	LOC_Os05g50230	LOC_Os12g36860	LOC_Os02g05199	LOC_Os01g53610
LOC_Os01g18100	LOC_Os01g63290	LOC_Os05g09704	LOC_Os06g38160	LOC_Os08g24770	LOC_Os11g17380	LOC_Os06g37510	LOC_Os01g64960	LOC_Os11g12330	LOC_Os07g01820	LOC_Os12g14059	LOC_Os11g34270	LOC_Os02g38940	LOC_Os10g05500	LOC_Os07g26100	LOC_Os04g27800	LOC_Os10g07080	LOC_Os12g04590	LOC_Os09g38670	LOC_Os11g34910	LOC_Os01g69904	LOC_Os03g29584	LOC_Os10g28970	LOC_Os11g02130	LOC_Os07g35700	LOC_Os01g16240	LOC_Os03g58800	LOC_Os06g13470	LOC_Os02g49640	LOC_Os09g38340	LOC_Os02g13965	LOC_Os02g05470
LOC_Os09g03380	LOC_Os01g21780	LOC_Os06g38210	LOC_Os05g34040	LOC_Os01g27190	LOC_Os04g29960	LOC_Os10g39300	LOC_Os06g40060	LOC_Os03g11110	LOC_Os07g14610	LOC_Os05g11010	LOC_Os04g30250	LOC_Os01g05650	LOC_Os06g38550	LOC_Os09g24210	LOC_Os08g09840	LOC_Os11g39160	LOC_Os11g04409	LOC_Os01g26130	LOC_Os10g35950	LOC_Os02g06180	LOC_Os06g40850	LOC_Os12g08760	LOC_Os03g50030	LOC_Os05g41540	LOC_Os01g50730	LOC_Os08g12610	LOC_Os06g04169	LOC_Os01g18810	LOC_Os09g29270	LOC_Os01g42190	LOC_Os07g32590
LOC_Os03g29960	LOC_Os05g23720	LOC_Os04g30250	LOC_Os01g10580	LOC_Os04g09920	LOC_Os07g34570	LOC_Os05g13940	LOC_Os06g42800	LOC_Os02g02400	LOC_Os11g14140	LOC_Os12g25160	LOC_Os04g10530	LOC_Os08g39500	LOC_Os07g46780	LOC_Os05g33700	LOC_Os06g46340	LOC_Os05g05300	LOC_Os07g15959	LOC_Os06g47620	LOC_Os10g36260	LOC_Os10g21258	LOC_Os01g07590	LOC_Os05g05910	LOC_Os03g63310	LOC_Os07g29240	LOC_Os01g60330	LOC_Os12g10710	LOC_Os02g17292	LOC_Os04g44470	LOC_Os05g01810	LOC_Os04g01610	LOC_Os02g14280
LOC_Os01g52130	LOC_Os01g25610	LOC_Os12g06340	LOC_Os06g21750	LOC_Os01g67030	LOC_Os05g30500	LOC_Os03g08834	LOC_Os05g41990	LOC_Os04g08824	LOC_Os03g17240	LOC_Os12g25494	LOC_Os11g02620	LOC_Os04g51809	LOC_Os12g02040	LOC_Os04g35540	LOC_Os12g31860	LOC_Os01g02830	LOC_Os03g41064	LOC_Os12g26850	LOC_Os03g45970	LOC_Os08g07550	LOC_Os01g04320	LOC_Os09g25550	LOC_Os07g39350	LOC_Os05g41950	LOC_Os03g13050	LOC_Os05g06399	LOC_Os03g61160	LOC_Os05g26690	LOC_Os11g31340	LOC_Os04g38240	LOC_Os08g28784
LOC_Os08g26220	LOC_Os05g46430	LOC_Os03g10650	LOC_Os08g43190	LOC_Os04g10530	LOC_Os07g23030	LOC_Os02g19450	LOC_Os11g02379	LOC_Os11g05930	LOC_Os02g21340	LOC_Os12g09620	LOC_Os03g57545	LOC_Os02g18180	LOC_Os04g31090	LOC_Os06g37224	LOC_Os07g35730	LOC_Os06g01290	LOC_Os06g40650	LOC_Os07g36570	LOC_Os11g25260	LOC_Os04g41238	LOC_Os05g30730	LOC_Os03g50490	LOC_Os10g06700	LOC_Os01g34860	LOC_Os05g48770	LOC_Os09g09540	LOC_Os03g07200	LOC_Os11g41720	LOC_Os01g29910	LOC_Os04g03870	LOC_Os03g02960
LOC_Os11g42800	LOC_Os10g05710	LOC_Os02g02590	LOC_Os12g08810	LOC_Os01g67950	LOC_Os02g57940	LOC_Os05g29735	LOC_Os04g30800	LOC_Os10g34910	LOC_Os07g47090	LOC_Os11g46970	LOC_Os11g43990	LOC_Os07g39210	LOC_Os08g31240	LOC_Os04g02490	LOC_Os11g39940	LOC_Os02g14800	LOC_Os06g11400	LOC_Os01g56810	LOC_Os04g49680	LOC_Os03g27880	LOC_Os05g30260	LOC_Os10g33190	LOC_Os04g08290	LOC_Os05g45954	LOC_Os04g45810	LOC_Os07g30670	LOC_Os12g40890	LOC_Os11g48000	LOC_Os07g31670	LOC_Os12g39250	LOC_Os01g59510
LOC_Os08g02000	LOC_Os12g41930	LOC_Os01g05730	LOC_Os09g29840	LOC_Os03g57990	LOC_Os02g36280	LOC_Os11g20239	LOC_Os06g38960	LOC_Os09g28750	LOC_Os05g39374	LOC_Os06g37450	LOC_Os08g08690	LOC_Os09g39020	LOC_Os03g12879	LOC_Os07g35480	LOC_Os08g14880	LOC_Os01g51400	LOC_Os07g48040	LOC_Os01g53560	LOC_Os10g21784	LOC_Os11g36970	LOC_Os01g67950	LOC_Os01g56470	LOC_Os12g38360	LOC_Os10g20780	LOC_Os03g51220	LOC_Os02g49650	LOC_Os10g03220	LOC_Os11g03430	LOC_Os05g28930	LOC_Os06g05070	LOC_Os04g46970
LOC_Os11g06290	LOC_Os09g23110	LOC_Os03g17580	LOC_Os03g18890	LOC_Os08g39060	LOC_Os08g42350	LOC_Os01g37110	LOC_Os04g52090	LOC_Os04g02620	LOC_Os03g58470	LOC_Os04g33390	LOC_Os04g06520	LOC_Os04g31520	LOC_Os02g10800	LOC_Os11g48060	LOC_Os07g03015	LOC_Os01g59265	LOC_Os01g08460	LOC_Os06g06360	LOC_Os04g08290	LOC_Os11g39220	LOC_Os10g20860	LOC_Os07g32650	LOC_Os01g09570	LOC_Os04g29790	LOC_Os11g39190	LOC_Os01g55050	LOC_Os07g48390	LOC_Os12g22660	LOC_Os01g67110	LOC_Os03g50260	LOC_Os01g49219
LOC_Os12g02390	LOC_Os01g68160	LOC_Os05g13940	LOC_Os12g07650	LOC_Os07g34410	LOC_Os11g03240	LOC_Os06g05010	LOC_Os07g09890	LOC_Os11g47290	LOC_Os09g13440	LOC_Os07g07920	LOC_Os03g14140	LOC_Os10g21310	LOC_Os07g08500	LOC_Os01g21780	LOC_Os09g19229	LOC_Os01g02900	LOC_Os10g36500	LOC_Os01g67570	LOC_Os05g50530	LOC_Os01g57270	LOC_Os08g31670	LOC_Os10g22520	LOC_Os06g43350	LOC_Os09g19280	LOC_Os08g33750	LOC_Os06g13560	LOC_Os10g05710	LOC_Os02g49410	LOC_Os03g01420	LOC_Os12g01550	LOC_Os12g36860
LOC_Os09g28610	LOC_Os01g02170	LOC_Os01g65970	LOC_Os06g33280	LOC_Os01g57073	LOC_Os02g50730	LOC_Os06g43875	LOC_Os03g10640	LOC_Os03g02780	LOC_Os01g40260	LOC_Os11g24690	LOC_Os03g35560	LOC_Os11g43750	LOC_Os01g01450	LOC_Os03g41438	LOC_Os08g30120	LOC_Os02g40080	LOC_Os02g11000	LOC_Os03g02960	LOC_Os03g54130	LOC_Os09g26550	LOC_Os12g01449	LOC_Os02g15690	LOC_Os03g14654	LOC_Os06g01770	LOC_Os01g31890	LOC_Os01g09410	LOC_Os03g06700	LOC_Os04g03860	LOC_Os05g45710	LOC_Os01g52890	LOC_Os02g27594
LOC_Os08g34300	LOC_Os03g54220	LOC_Os01g01870	LOC_Os01g65260	LOC_Os09g36700	LOC_Os01g64660	LOC_Os07g23120	LOC_Os02g53970	LOC_Os08g15308	LOC_Os11g26720	LOC_Os05g11260	LOC_Os12g33160	LOC_Os06g09560	LOC_Os11g31330	LOC_Os06g16919	LOC_Os11g44430	LOC_Os03g37864	LOC_Os08g43440	LOC_Os03g56260	LOC_Os03g45920	LOC_Os12g38670	LOC_Os01g29804	LOC_Os01g01770	LOC_Os01g40140	LOC_Os09g25934	LOC_Os04g21790	LOC_Os08g09000	LOC_Os03g22210	LOC_Os02g05199	LOC_Os08g13420	LOC_Os01g57954	LOC_Os01g15520
LOC_Os06g02380	LOC_Os03g07580	LOC_Os01g02800	LOC_Os03g21780	LOC_Os06g13320	LOC_Os11g08870	LOC_Os03g41438	LOC_Os10g40880	LOC_Os02g34760	LOC_Os02g50130	LOC_Os01g58024	LOC_Os01g62750	LOC_Os01g57966	LOC_Os10g04342	LOC_Os02g18180	LOC_Os08g03020	LOC_Os02g14500	LOC_Os02g20360	LOC_Os12g29330	LOC_Os05g48010	LOC_Os02g44155	LOC_Os02g32900	LOC_Os05g46750	LOC_Os01g04520	LOC_Os01g57280	LOC_Os04g38525	LOC_Os01g18100	LOC_Os01g58020	LOC_Os11g32100	LOC_Os10g42040	LOC_Os07g46940	LOC_Os10g35370
LOC_Os02g15930	LOC_Os04g51900	LOC_Os08g30510	LOC_Os07g34570	LOC_Os08g12520	LOC_Os09g29690	LOC_Os02g40180	LOC_Os07g07030	LOC_Os01g48200	LOC_Os11g42970	LOC_Os02g42150	LOC_Os06g20760	LOC_Os10g41330	LOC_Os12g07940	LOC_Os11g19149	LOC_Os04g41690	LOC_Os12g16524	LOC_Os04g16940	LOC_Os12g38720	LOC_Os05g38230	LOC_Os04g20210	LOC_Os08g44300	LOC_Os08g31850	LOC_Os08g29170	LOC_Os10g06710	LOC_Os10g25060	LOC_Os10g36360	LOC_Os03g17780	LOC_Os09g17120	LOC_Os01g28474	LOC_Os11g38500	LOC_Os03g59180
LOC_Os01g47050	LOC_Os05g28740	LOC_Os11g12330	LOC_Os01g20110	LOC_Os02g47810	LOC_Os11g39568	LOC_Os11g20384	LOC_Os10g21190	LOC_Os09g19510	LOC_Os01g34060	LOC_Os11g40150	LOC_Os06g09130	LOC_Os12g37690	LOC_Os05g23910	LOC_Os10g04860	LOC_Os06g04399	LOC_Os01g35830	LOC_Os10g30832	LOC_Os06g40415	LOC_Os04g32580	LOC_Os11g20384	LOC_Os02g50000	LOC_Os12g04500	LOC_Os03g18980	LOC_Os11g47453	LOC_Os11g02440	LOC_Os02g34410	LOC_Os02g48150	LOC_Os01g01670	LOC_Os01g26390	LOC_Os10g38080	LOC_Os02g11660
LOC_Os05g12040	LOC_Os06g36400	LOC_Os01g19440	LOC_Os05g50930	LOC_Os12g27102	LOC_Os09g09680	LOC_Os04g39970	LOC_Os06g20879	LOC_Os03g03770	LOC_Os06g12740	LOC_Os09g19510	LOC_Os08g04320	LOC_Os06g37300	LOC_Os08g06510	LOC_Os03g13690	LOC_Os07g13234	LOC_Os04g23550	LOC_Os12g02800	LOC_Os10g30832	LOC_Os01g63790	LOC_Os03g19260	LOC_Os01g15520	LOC_Os12g10184	LOC_Os01g64960	LOC_Os09g35960	LOC_Os11g46300	LOC_Os04g35030	LOC_Os08g36630	LOC_Os02g26480	LOC_Os11g08220	LOC_Os12g31860	LOC_Os01g72930
LOC_Os06g09230	LOC_Os10g32760	LOC_Os03g37950	LOC_Os08g20670	LOC_Os08g29760	LOC_Os09g09800	LOC_Os09g26310	LOC_Os06g13600	LOC_Os09g28280	LOC_Os06g39740	LOC_Os01g08460	LOC_Os03g48904	LOC_Os12g28015	LOC_Os08g23200	LOC_Os06g15660	LOC_Os10g24940	LOC_Os07g47420	LOC_Os02g46940	LOC_Os01g65670	LOC_Os05g03590	LOC_Os08g04160	LOC_Os03g10820	LOC_Os07g29820	LOC_Os03g42670	LOC_Os02g22570	LOC_Os06g15330	LOC_Os01g64290	LOC_Os03g62090	LOC_Os05g30640	LOC_Os11g34710	LOC_Os01g05180	LOC_Os08g30510
LOC_Os10g41710	LOC_Os06g49250	LOC_Os12g27220	LOC_Os06g16980	LOC_Os02g07330	LOC_Os03g22470	LOC_Os04g17700	LOC_Os12g07160	LOC_Os01g65800	LOC_Os08g02000	LOC_Os09g19140	LOC_Os02g14520	LOC_Os02g09400	LOC_Os05g09740	LOC_Os02g15880	LOC_Os08g28784	LOC_Os06g11150	LOC_Os03g39655	LOC_Os10g27040	LOC_Os09g30414	LOC_Os10g33862	LOC_Os01g01369	LOC_Os05g45860	LOC_Os09g29370	LOC_Os01g02830	LOC_Os10g22484	LOC_Os05g48840	LOC_Os06g06910	LOC_Os11g08220	LOC_Os03g48310	LOC_Os10g38314	LOC_Os02g57670
LOC_Os12g13340	LOC_Os10g42650	LOC_Os09g27670	LOC_Os11g48050	LOC_Os11g27730	LOC_Os03g63870	LOC_Os01g65902	LOC_Os02g13870	LOC_Os02g06180	LOC_Os02g58150	LOC_Os07g05000	LOC_Os10g39470	LOC_Os12g02040	LOC_Os01g05560	LOC_Os11g40110	LOC_Os07g35560	LOC_Os05g46020	LOC_Os07g32129	LOC_Os09g27734	LOC_Os11g34950	LOC_Os09g26554	LOC_Os11g02330	LOC_Os10g04180	LOC_Os07g30810	LOC_Os05g47960	LOC_Os03g62430	LOC_Os11g41540	LOC_Os11g11330	LOC_Os09g15700	LOC_Os06g10980	LOC_Os01g16220	LOC_Os10g01680
LOC_Os11g10520	LOC_Os02g57590	LOC_Os01g25320	LOC_Os08g28200	LOC_Os04g41680	LOC_Os05g48650	LOC_Os01g63880	LOC_Os02g13220	LOC_Os09g25740	LOC_Os07g04490	LOC_Os07g42170	LOC_Os12g16524	LOC_Os05g49430	LOC_Os11g03270	LOC_Os11g10770	LOC_Os04g30240	LOC_Os07g35730	LOC_Os04g21150	LOC_Os12g16524	LOC_Os03g07410	LOC_Os08g04470	LOC_Os09g30120	LOC_Os01g47070	LOC_Os02g49700	LOC_Os03g32230	LOC_Os01g35930	LOC_Os01g61610	LOC_Os06g38650	LOC_Os04g47580	LOC_Os05g38980	LOC_Os01g53255	LOC_Os05g33190
LOC_Os08g39560	LOC_Os05g01970	LOC_Os12g01180	LOC_Os03g18870	LOC_Os08g36340	LOC_Os05g13970	LOC_Os11g44860	LOC_Os06g19170	LOC_Os07g46810	LOC_Os05g34720	LOC_Os01g02830	LOC_Os07g32140	LOC_Os01g02800	LOC_Os10g04270	LOC_Os11g01530	LOC_Os05g30940	LOC_Os07g22494	LOC_Os02g56280	LOC_Os02g09810	LOC_Os05g47700	LOC_Os03g15960	LOC_Os07g23720	LOC_Os06g12150	LOC_Os03g33570	LOC_Os11g07060	LOC_Os11g46950	LOC_Os04g21820	LOC_Os07g35985	LOC_Os08g04520	LOC_Os04g44580	LOC_Os05g15510	LOC_Os01g71790
LOC_Os06g16030	LOC_Os09g34910	LOC_Os02g09220	LOC_Os09g09810	LOC_Os01g50100	LOC_Os02g34540	LOC_Os12g12664	LOC_Os06g49190	LOC_Os01g36294	LOC_Os09g26530	LOC_Os04g53970	LOC_Os11g47140	LOC_Os10g13800	LOC_Os11g39940	LOC_Os09g21180	LOC_Os03g63870	LOC_Os06g34830	LOC_Os02g39620	LOC_Os01g36060	LOC_Os01g53350	LOC_Os09g25740	LOC_Os01g52150	LOC_Os08g41190	LOC_Os10g07480	LOC_Os11g20239	LOC_Os02g06640	LOC_Os11g29720	LOC_Os11g42910	LOC_Os12g39780	LOC_Os06g44310	LOC_Os08g42610	LOC_Os03g01420
LOC_Os08g32540	LOC_Os07g06860	LOC_Os03g20780	LOC_Os09g02060	LOC_Os03g50410	LOC_Os04g24040	LOC_Os06g51060	LOC_Os11g10550	LOC_Os04g57900	LOC_Os01g56010	LOC_Os07g44140	LOC_Os11g11960	LOC_Os02g46340	LOC_Os10g41160	LOC_Os04g58030	LOC_Os09g28280	LOC_Os12g36400	LOC_Os11g32260	LOC_Os09g39280	LOC_Os01g58194	LOC_Os04g55130	LOC_Os11g38750	LOC_Os02g57060	LOC_Os06g06580	LOC_Os02g09510	LOC_Os01g49310	LOC_Os05g06790	LOC_Os01g04280	LOC_Os08g09230	LOC_Os09g21120	LOC_Os01g07260	LOC_Os02g50805
LOC_Os10g21196	LOC_Os02g02860	LOC_Os02g01210	LOC_Os12g07880	LOC_Os12g31860	LOC_Os03g56610	LOC_Os07g03710	LOC_Os05g41760	LOC_Os01g51440	LOC_Os12g32660	LOC_Os11g46960	LOC_Os12g05090	LOC_Os07g07670	LOC_Os03g33570	LOC_Os12g03920	LOC_Os11g12590	LOC_Os01g01840	LOC_Os01g06790	LOC_Os01g63680	LOC_Os11g06150	LOC_Os06g16450	LOC_Os05g51110	LOC_Os09g39060	LOC_Os10g16974	LOC_Os12g28100	LOC_Os01g56730	LOC_Os03g08310	LOC_Os01g31890	LOC_Os09g29284	LOC_Os12g08000	LOC_Os09g19150	LOC_Os12g28710
LOC_Os09g37920	LOC_Os01g16110	LOC_Os09g35810	LOC_Os05g32480	LOC_Os11g08760	LOC_Os06g08350	LOC_Os09g25740	LOC_Os07g40690	LOC_Os02g28460	LOC_Os05g32460	LOC_Os04g30250	LOC_Os08g15444	LOC_Os01g10920	LOC_Os02g49410	LOC_Os04g15630	LOC_Os03g22720	LOC_Os08g27150	LOC_Os01g64290	LOC_Os10g35370	LOC_Os03g59880	LOC_Os06g46860	LOC_Os03g22010	LOC_Os02g45420	LOC_Os02g35020	LOC_Os01g54340	LOC_Os05g29750	LOC_Os08g33210	LOC_Os02g45120	LOC_Os12g02470	LOC_Os02g47130	LOC_Os11g37050	LOC_Os05g44330
LOC_Os01g41190	LOC_Os08g41810	LOC_Os11g11240	LOC_Os03g24030	LOC_Os11g31540	LOC_Os08g43750	LOC_Os06g39690	LOC_Os11g37700	LOC_Os01g60770	LOC_Os08g38590	LOC_Os03g17780	LOC_Os07g18930	LOC_Os02g07340	LOC_Os02g34370	LOC_Os07g37550	LOC_Os07g43370	LOC_Os04g39350	LOC_Os06g49210	LOC_Os01g35830	LOC_Os06g16919	LOC_Os01g04390	LOC_Os05g48760	LOC_Os09g35810	LOC_Os12g43440	LOC_Os08g02000	LOC_Os05g02130	LOC_Os06g18960	LOC_Os02g35200	LOC_Os04g35580	LOC_Os06g42020	LOC_Os10g05340	LOC_Os10g12300
LOC_Os10g41330	LOC_Os09g32500	LOC_Os02g38740	LOC_Os01g61630	LOC_Os03g08840	LOC_Os09g07440	LOC_Os06g16919	LOC_Os07g03710	LOC_Os03g39407	LOC_Os10g39680	LOC_Os04g39940	LOC_Os12g42810	LOC_Os03g36920	LOC_Os05g06480	LOC_Os11g27440	LOC_Os10g39700	LOC_Os05g32810	LOC_Os05g39990	LOC_Os03g40550	LOC_Os11g11694	LOC_Os03g18870	LOC_Os01g55500	LOC_Os01g15790	LOC_Os06g11990	LOC_Os06g06910	LOC_Os01g26130	LOC_Os08g10250	LOC_Os04g33310	LOC_Os07g43160	LOC_Os01g61800	LOC_Os08g04770	LOC_Os02g50390
LOC_Os08g27700	LOC_Os03g01910	LOC_Os01g51570	LOC_Os11g05700	LOC_Os07g36570	LOC_Os11g41380	LOC_Os06g01760	LOC_Os04g38042	LOC_Os06g30179	LOC_Os09g37910	LOC_Os12g36060	LOC_Os06g08990	LOC_Os10g33250	LOC_Os07g12510	LOC_Os12g40920	LOC_Os11g31530	LOC_Os03g05470	LOC_Os04g06850	LOC_Os04g24220	LOC_Os09g12660	LOC_Os09g35540	LOC_Os02g35230	LOC_Os06g41450	LOC_Os12g28270	LOC_Os02g29040	LOC_Os12g37610	LOC_Os04g33680	LOC_Os11g44380	LOC_Os12g42280	LOC_Os03g57545	LOC_Os03g01600	LOC_Os02g18180
LOC_Os01g58240	LOC_Os12g32380	LOC_Os02g05830	LOC_Os02g01570	LOC_Os02g07340	LOC_Os03g20330	LOC_Os10g41330	LOC_Os10g05750	LOC_Os01g40710	LOC_Os04g29960	LOC_Os03g41390	LOC_Os12g31860	LOC_Os05g49700	LOC_Os11g09280	LOC_Os05g10560	LOC_Os05g11320	LOC_Os03g63010	LOC_Os12g07650	LOC_Os03g50530	LOC_Os01g57954	LOC_Os06g50350	LOC_Os05g07280	LOC_Os03g63310	LOC_Os11g26920	LOC_Os05g25770	LOC_Os01g64270	LOC_Os01g53370	LOC_Os07g32680	LOC_Os04g41380	LOC_Os01g64190	LOC_Os01g03670	LOC_Os01g73656
LOC_Os09g11510	LOC_Os08g27150	LOC_Os06g10109	LOC_Os01g73940	LOC_Os11g44350	LOC_Os02g35840	LOC_Os01g19440	LOC_Os05g38410	LOC_Os05g10754	LOC_Os03g29850	LOC_Os02g56340	LOC_Os09g25880	LOC_Os04g35540	LOC_Os08g04670	LOC_Os02g07330	LOC_Os03g52230	LOC_Os10g05250	LOC_Os05g25090	LOC_Os01g55560	LOC_Os11g36160	LOC_Os06g38730	LOC_Os02g49700	LOC_Os03g07270	LOC_Os05g11064	LOC_Os01g47930	LOC_Os01g07590	LOC_Os02g11070	LOC_Os07g35960	LOC_Os02g55230	LOC_Os12g02040	LOC_Os03g19200	LOC_Os08g23430
LOC_Os02g28720	LOC_Os10g36110	LOC_Os02g02120	LOC_Os09g09800	LOC_Os02g50390	LOC_Os04g15840	LOC_Os09g19820	LOC_Os03g50970	LOC_Os10g10130	LOC_Os10g41980	LOC_Os09g29270	LOC_Os10g25060	LOC_Os02g36300	LOC_Os10g39470	LOC_Os04g49920	LOC_Os05g49060	LOC_Os10g04342	LOC_Os04g21820	LOC_Os11g29140	LOC_Os03g52230	LOC_Os01g64410	LOC_Os08g16480	LOC_Os04g49210	LOC_Os04g55850	LOC_Os07g05940	LOC_Os04g24220	LOC_Os04g38530	LOC_Os06g43960	LOC_Os05g31740	LOC_Os12g32170	LOC_Os04g16940	LOC_Os01g66740
LOC_Os11g27100	LOC_Os01g59730	LOC_Os11g39320	LOC_Os06g11400	LOC_Os04g49920	LOC_Os09g34340	LOC_Os03g22010	LOC_Os04g53998	LOC_Os12g01290	LOC_Os02g06980	LOC_Os07g30240	LOC_Os01g08890	LOC_Os06g51510	LOC_Os06g49660	LOC_Os11g44400	LOC_Os12g30490	LOC_Os07g48520	LOC_Os10g40200	LOC_Os01g20206	LOC_Os01g49219	LOC_Os11g39320	LOC_Os03g62090	LOC_Os09g25934	LOC_Os10g21190	LOC_Os04g57200	LOC_Os07g10600	LOC_Os02g52210	LOC_Os06g37560	LOC_Os01g52090	LOC_Os08g03420	LOC_Os04g55440	LOC_Os02g27592
LOC_Os02g27100	LOC_Os02g07740	LOC_Os01g61180	LOC_Os09g02770	LOC_Os03g08900	LOC_Os02g58214	LOC_Os01g73070	LOC_Os08g33110	LOC_Os11g40810	LOC_Os08g42310	LOC_Os04g08350	LOC_Os11g39160	LOC_Os07g32550	LOC_Os09g39060	LOC_Os12g22489	LOC_Os03g48430	LOC_Os06g04510	LOC_Os04g38600	LOC_Os05g18650	LOC_Os03g42830	LOC_Os09g17049	LOC_Os04g41690	LOC_Os11g39320	LOC_Os11g10710	LOC_Os07g37400	LOC_Os05g26820	LOC_Os05g03920	LOC_Os12g14840	LOC_Os06g36400	LOC_Os06g11730	LOC_Os06g19160	LOC_Os07g44890
LOC_Os11g32410	LOC_Os02g34930	LOC_Os12g04500	LOC_Os08g33390	LOC_Os11g05840	LOC_Os08g39850	LOC_Os11g24800	LOC_Os01g67110	LOC_Os11g31800	LOC_Os05g03750	LOC_Os02g24642	LOC_Os09g17120	LOC_Os10g26820	LOC_Os10g20440	LOC_Os02g57350	LOC_Os03g54240	LOC_Os12g02320	LOC_Os03g38720	LOC_Os01g26070	LOC_Os03g47022	LOC_Os12g05030	LOC_Os03g48904	LOC_Os08g04770	LOC_Os06g39090	LOC_Os05g43040	LOC_Os08g21541	LOC_Os05g15230	LOC_Os11g10710	LOC_Os09g36060	LOC_Os03g19900	LOC_Os01g17150	LOC_Os11g20384
LOC_Os01g11920	LOC_Os09g21450	LOC_Os01g57082	LOC_Os11g44340	LOC_Os11g02130	LOC_Os01g60450	LOC_Os06g44610	LOC_Os07g40860	LOC_Os05g50300	LOC_Os02g05470	LOC_Os10g40640	LOC_Os01g57310	LOC_Os05g31140	LOC_Os03g45960	LOC_Os02g36220	LOC_Os11g10550	LOC_Os07g03890	LOC_Os08g41090	LOC_Os11g19149	LOC_Os07g26630	LOC_Os02g30410	LOC_Os08g40420	LOC_Os12g30070	LOC_Os06g12820	LOC_Os09g39060	LOC_Os04g46010	LOC_Os06g06900	LOC_Os11g25240	LOC_Os01g58500	LOC_Os04g08470	LOC_Os08g28400	LOC_Os02g20690
LOC_Os03g62920	LOC_Os04g39220	LOC_Os05g46020	LOC_Os03g14720	LOC_Os08g07650	LOC_Os09g19274	LOC_Os02g37830	LOC_Os08g41440	LOC_Os11g47120	LOC_Os02g13430	LOC_Os09g20024	LOC_Os10g04270	LOC_Os08g32140	LOC_Os02g30910	LOC_Os03g15960	LOC_Os05g26902	LOC_Os01g56900	LOC_Os11g45550	LOC_Os09g17049	LOC_Os07g43700	LOC_Os10g21860	LOC_Os02g40320	LOC_Os07g35985	LOC_Os03g60720	LOC_Os05g13360	LOC_Os05g49030	LOC_Os09g27820	LOC_Os03g45930	LOC_Os03g12000	LOC_Os06g02460	LOC_Os05g06790	LOC_Os06g05440
LOC_Os08g38300	LOC_Os01g69250	LOC_Os11g32030	LOC_Os08g06170	LOC_Os11g08680	LOC_Os03g22010	LOC_Os01g08310	LOC_Os08g24900	LOC_Os04g27720	LOC_Os01g16714	LOC_Os09g26820	LOC_Os01g52810	LOC_Os11g34710	LOC_Os10g10750	LOC_Os11g37210	LOC_Os04g01810	LOC_Os11g05860	LOC_Os01g47630	LOC_Os03g52230	LOC_Os11g02440	LOC_Os07g25002	LOC_Os05g20660	LOC_Os12g08000	LOC_Os08g40420	LOC_Os05g13940	LOC_Os01g61044	LOC_Os11g09979	LOC_Os07g40150	LOC_Os10g26060	LOC_Os12g32610	LOC_Os04g01354	LOC_Os01g18320
LOC_Os07g30220	LOC_Os12g10640	LOC_Os07g34510	LOC_Os04g48710	LOC_Os09g24330	LOC_Os04g46830	LOC_Os11g45990	LOC_Os01g62810	LOC_Os09g35790	LOC_Os06g20200	LOC_Os05g04584	LOC_Os01g39710	LOC_Os04g12900	LOC_Os05g28440	LOC_Os08g07690	LOC_Os10g10580	LOC_Os04g24750	LOC_Os01g62810	LOC_Os12g18960	LOC_Os02g09490	LOC_Os11g44800	LOC_Os07g43430	LOC_Os04g51400	LOC_Os10g38489	LOC_Os06g13110	LOC_Os04g04010	LOC_Os02g04750	LOC_Os08g10780	LOC_Os01g68370	LOC_Os02g18410	LOC_Os12g07210	LOC_Os04g24510
LOC_Os01g61440	LOC_Os02g27760	LOC_Os12g11900	LOC_Os06g10830	LOC_Os03g01610	LOC_Os04g29580	LOC_Os11g03484	LOC_Os08g29930	LOC_Os02g18140	LOC_Os02g36280	LOC_Os07g01340	LOC_Os12g14480	LOC_Os11g02080	LOC_Os01g34860	LOC_Os12g11370	LOC_Os08g42480	LOC_Os03g48904	LOC_Os04g49950	LOC_Os07g09140	LOC_Os06g21480	LOC_Os11g45820	LOC_Os01g14520	LOC_Os06g37340	LOC_Os01g09930	LOC_Os11g39220	LOC_Os02g10990	LOC_Os10g21784	LOC_Os04g38042	LOC_Os08g28940	LOC_Os12g08780	LOC_Os01g23380	LOC_Os01g57966
LOC_Os02g21260	LOC_Os02g35060	LOC_Os04g38390	LOC_Os01g47190	LOC_Os10g28080	LOC_Os02g52150	LOC_Os03g50820	LOC_Os01g45730	LOC_Os02g13430	LOC_Os10g38780	LOC_Os10g42150	LOC_Os05g46920	LOC_Os01g18080	LOC_Os12g28710	LOC_Os02g32750	LOC_Os06g37860	LOC_Os12g36110	LOC_Os02g31890	LOC_Os01g09800	LOC_Os07g30950	LOC_Os02g50740	LOC_Os01g63190	LOC_Os01g48250	LOC_Os12g25280	LOC_Os01g10980	LOC_Os09g03890	LOC_Os01g51060	LOC_Os02g12010	LOC_Os05g29735	LOC_Os06g48665	LOC_Os01g20880	LOC_Os05g48650
LOC_Os01g53570	LOC_Os10g35280	LOC_Os09g10980	LOC_Os01g20880	LOC_Os04g27400	LOC_Os01g59300	LOC_Os01g59680	LOC_Os10g23310	LOC_Os09g27030	LOC_Os05g27780	LOC_Os07g04990	LOC_Os08g30120	LOC_Os02g15178	LOC_Os04g36700	LOC_Os01g32364	LOC_Os12g03210	LOC_Os06g09320	LOC_Os02g50570	LOC_Os11g43990	LOC_Os03g02190	LOC_Os09g27744	LOC_Os01g59950	LOC_Os08g10780	LOC_Os01g36640	LOC_Os05g44420	LOC_Os07g44130	LOC_Os01g08500	LOC_Os08g10420	LOC_Os07g02430	LOC_Os12g11650	LOC_Os10g19080	LOC_Os01g47330
LOC_Os04g46830	LOC_Os07g38300	LOC_Os06g37450	LOC_Os04g14210	LOC_Os02g18510	LOC_Os11g38610	LOC_Os01g16124	LOC_Os05g08554	LOC_Os08g39950	LOC_Os04g12580	LOC_Os12g35630	LOC_Os02g14440	LOC_Os06g05010	LOC_Os02g36680	LOC_Os09g11160	LOC_Os05g50530	LOC_Os01g03950	LOC_Os10g05088	LOC_Os11g31950	LOC_Os07g46280	LOC_Os01g04010	LOC_Os05g25470	LOC_Os12g12934	LOC_Os08g44840	LOC_Os01g06280	LOC_Os04g41620	LOC_Os10g11100	LOC_Os01g26390	LOC_Os03g31360	LOC_Os05g27500	LOC_Os09g39680	LOC_Os02g01380
LOC_Os02g40500	LOC_Os03g22730	LOC_Os04g51040	LOC_Os11g29400	LOC_Os10g40090	LOC_Os08g21541	LOC_Os06g02580	LOC_Os06g18670	LOC_Os03g46280	LOC_Os10g03550	LOC_Os11g04350	LOC_Os05g03390	LOC_Os02g15169	LOC_Os08g28784	LOC_Os07g26000	LOC_Os03g53860	LOC_Os01g56730	LOC_Os10g29220	LOC_Os10g07080	LOC_Os01g15520	LOC_Os12g09600	LOC_Os06g41930	LOC_Os04g46830	LOC_Os11g38750	LOC_Os05g44560	LOC_Os11g11330	LOC_Os03g17060	LOC_Os05g50350	LOC_Os06g47360	LOC_Os10g09200	LOC_Os01g49110	LOC_Os08g15460
LOC_Os02g40820	LOC_Os12g41710	LOC_Os08g41680	LOC_Os03g61910	LOC_Os04g50060	LOC_Os11g14900	LOC_Os02g32860	LOC_Os01g44100	LOC_Os07g03030	LOC_Os08g41880	LOC_Os08g29854	LOC_Os10g38940	LOC_Os01g71830	LOC_Os01g27630	LOC_Os09g38920	LOC_Os02g25630	LOC_Os02g20934	LOC_Os07g05380	LOC_Os06g14620	LOC_Os01g14820	LOC_Os07g08090	LOC_Os08g15450	LOC_Os11g13670	LOC_Os07g28480	LOC_Os04g54300	LOC_Os02g53900	LOC_Os06g44370	LOC_Os09g15850	LOC_Os03g02280	LOC_Os01g27990	LOC_Os05g17010	LOC_Os10g33130
LOC_Os07g43530	LOC_Os04g41140	LOC_Os05g28500	LOC_Os12g02589	LOC_Os07g46810	LOC_Os06g01350	LOC_Os04g49920	LOC_Os06g46570	LOC_Os02g02120	LOC_Os03g04060	LOC_Os10g11870	LOC_Os06g24230	LOC_Os01g02830	LOC_Os08g12940	LOC_Os08g26220	LOC_Os09g19820	LOC_Os12g08025	LOC_Os03g62950	LOC_Os02g50280	LOC_Os01g53000	LOC_Os01g22090	LOC_Os01g64960	LOC_Os04g01960	LOC_Os01g38580	LOC_Os06g01290	LOC_Os10g32680	LOC_Os02g12130	LOC_Os08g13070	LOC_Os02g34370	LOC_Os05g46950	LOC_Os05g31140	LOC_Os12g02380
LOC_Os01g62230	LOC_Os05g43040	LOC_Os12g38020	LOC_Os03g52640	LOC_Os01g68300	LOC_Os06g10510	LOC_Os05g34720	LOC_Os03g57349	LOC_Os03g38800	LOC_Os04g36640	LOC_Os03g37878	LOC_Os11g39660	LOC_Os03g07980	LOC_Os12g08000	LOC_Os12g29690	LOC_Os12g19110	LOC_Os11g24690	LOC_Os09g03630	LOC_Os03g63200	LOC_Os10g40200	LOC_Os04g58030	LOC_Os07g28920	LOC_Os02g21550	LOC_Os03g55430	LOC_Os05g35500	LOC_Os07g43700	LOC_Os04g15580	LOC_Os07g44860	LOC_Os05g02060	LOC_Os02g36280	LOC_Os04g47020	LOC_Os01g09410
LOC_Os10g35100	LOC_Os07g47300	LOC_Os06g38120	LOC_Os02g55689	LOC_Os10g42020	LOC_Os01g06050	LOC_Os11g11256	LOC_Os03g29460	LOC_Os12g26850	LOC_Os03g44580	LOC_Os01g39330	LOC_Os05g44420	LOC_Os03g35600	LOC_Os10g26060	LOC_Os04g50790	LOC_Os11g44870	LOC_Os02g54110	LOC_Os04g55520	LOC_Os05g49770	LOC_Os04g01810	LOC_Os02g29040	LOC_Os09g25470	LOC_Os04g27670	LOC_Os11g11920	LOC_Os01g35830	LOC_Os12g29220	LOC_Os01g48390	LOC_Os12g13295	LOC_Os04g40190	LOC_Os01g67100	LOC_Os05g47750	LOC_Os01g26370
LOC_Os03g48370	LOC_Os06g05250	LOC_Os03g46440	LOC_Os11g05860	LOC_Os08g39850	LOC_Os12g04880	LOC_Os07g23720	LOC_Os05g30940	LOC_Os10g35630	LOC_Os02g41630	LOC_Os09g06634	LOC_Os01g09940	LOC_Os03g63750	LOC_Os09g03740	LOC_Os03g64415	LOC_Os11g44340	LOC_Os01g27730	LOC_Os03g62920	LOC_Os06g44170	LOC_Os04g01740	LOC_Os05g01810	LOC_Os06g03500	LOC_Os10g13840	LOC_Os01g53640	LOC_Os12g44110	LOC_Os05g10310	LOC_Os03g30950	LOC_Os10g27040	LOC_Os05g01330	LOC_Os05g10800	LOC_Os10g38189	LOC_Os02g50280
LOC_Os03g01442	LOC_Os03g16870	LOC_Os10g37340	LOC_Os04g31971	LOC_Os11g44780	LOC_Os08g15920	LOC_Os11g26790	LOC_Os03g41390	LOC_Os12g04880	LOC_Os06g05050	LOC_Os01g42520	LOC_Os09g14660	LOC_Os04g57930	LOC_Os04g49780	LOC_Os07g33450	LOC_Os06g40240	LOC_Os06g29630	LOC_Os02g45690	LOC_Os03g05290	LOC_Os10g31040	LOC_Os08g09000	LOC_Os11g02379	LOC_Os02g39580	LOC_Os05g32320	LOC_Os01g29330	LOC_Os01g42430	LOC_Os12g43400	LOC_Os12g15314	LOC_Os08g44170	LOC_Os11g39300	LOC_Os01g07590	LOC_Os10g05250
LOC_Os04g48060	LOC_Os03g58810	LOC_Os05g02070	LOC_Os07g46520	LOC_Os08g13699	LOC_Os09g29710	LOC_Os02g56250	LOC_Os02g19640	LOC_Os02g42580	LOC_Os11g40840	LOC_Os06g15660	LOC_Os11g12090	LOC_Os01g51030	LOC_Os06g02480	LOC_Os11g37860	LOC_Os10g12300	LOC_Os03g13800	LOC_Os09g30466	LOC_Os01g01120	LOC_Os06g24230	LOC_Os07g45790	LOC_Os07g09460	LOC_Os08g01610	LOC_Os06g14324	LOC_Os03g07400	LOC_Os03g57580	LOC_Os04g47360	LOC_Os06g50520	LOC_Os02g54060	LOC_Os09g02260	LOC_Os05g34110	LOC_Os09g29690
LOC_Os07g13490	LOC_Os09g03310	LOC_Os03g53000	LOC_Os12g43600	LOC_Os03g48010	LOC_Os01g10580	LOC_Os01g09450	LOC_Os06g49490	LOC_Os07g08710	LOC_Os01g55750	LOC_Os07g32129	LOC_Os03g56730	LOC_Os11g46300	LOC_Os01g33370	LOC_Os12g08000	LOC_Os02g54060	LOC_Os06g02500	LOC_Os01g31890	LOC_Os09g31000	LOC_Os03g12270	LOC_Os03g04060	LOC_Os01g53880	LOC_Os06g51160	LOC_Os02g47880	LOC_Os05g11320	LOC_Os12g03040	LOC_Os12g24020	LOC_Os12g04500	LOC_Os01g28474	LOC_Os10g37530	LOC_Os11g10540	LOC_Os09g39650
LOC_Os01g55310	LOC_Os06g43180	LOC_Os12g36910	LOC_Os01g09300	LOC_Os11g47574	LOC_Os01g02130	LOC_Os11g46000	LOC_Os05g35200	LOC_Os01g03340	LOC_Os12g01160	LOC_Os01g60770	LOC_Os01g50730	LOC_Os01g64120	LOC_Os03g12230	LOC_Os07g30240	LOC_Os05g10840	LOC_Os10g05710	LOC_Os01g60770	LOC_Os09g34890	LOC_Os01g02780	LOC_Os10g38196	LOC_Os10g22484	LOC_Os06g15660	LOC_Os08g21590	LOC_Os09g19140	LOC_Os12g38870	LOC_Os03g25150	LOC_Os08g03020	LOC_Os12g25700	LOC_Os08g04210	LOC_Os04g38260	LOC_Os08g07900
LOC_Os02g15980	LOC_Os03g10520	LOC_Os09g38130	LOC_Os03g22880	LOC_Os01g66860	LOC_Os10g35820	LOC_Os06g05020	LOC_Os07g46380	LOC_Os03g62200	LOC_Os02g36850	LOC_Os09g25934	LOC_Os01g33450	LOC_Os04g03020	LOC_Os01g73670	LOC_Os08g03310	LOC_Os06g17130	LOC_Os03g43420	LOC_Os07g45370	LOC_Os06g28670	LOC_Os01g68720	LOC_Os06g27910	LOC_Os06g14324	LOC_Os04g47620	LOC_Os12g10184	LOC_Os01g70790	LOC_Os10g25200	LOC_Os02g14480	LOC_Os05g02780	LOC_Os09g28720	LOC_Os07g11380	LOC_Os03g52040	LOC_Os01g57960
LOC_Os09g36360	LOC_Os11g39190	LOC_Os11g04860	LOC_Os03g20640	LOC_Os01g61080	LOC_Os05g10754	LOC_Os08g13710	LOC_Os04g14204	LOC_Os04g30250	LOC_Os02g37150	LOC_Os01g42330	LOC_Os03g45120	LOC_Os07g32680	LOC_Os02g27380	LOC_Os09g22000	LOC_Os01g65902	LOC_Os03g03724	LOC_Os07g05390	LOC_Os03g63590	LOC_Os12g24084	LOC_Os12g16524	LOC_Os05g51130	LOC_Os02g56380	LOC_Os01g05870	LOC_Os11g04030	LOC_Os03g45970	LOC_Os04g30260	LOC_Os01g50370	LOC_Os03g26229	LOC_Os03g38210	LOC_Os03g11900	LOC_Os09g09830
LOC_Os01g16340	LOC_Os03g61990	LOC_Os05g08430	LOC_Os12g02380	LOC_Os09g28160	LOC_Os11g27730	LOC_Os11g47680	LOC_Os08g28670	LOC_Os07g18990	LOC_Os08g10260	LOC_Os04g30180	LOC_Os07g35180	LOC_Os09g28050	LOC_Os01g28810	LOC_Os01g56270	LOC_Os01g02590	LOC_Os06g01210	LOC_Os05g30700	LOC_Os08g01390	LOC_Os10g10580	LOC_Os04g31110	LOC_Os01g32330	LOC_Os10g39520	LOC_Os01g01450	LOC_Os09g38777	LOC_Os10g34150	LOC_Os04g51460	LOC_Os02g23939	LOC_Os03g21790	LOC_Os06g45630	LOC_Os05g50830	LOC_Os11g02240
LOC_Os06g04040	LOC_Os03g18870	LOC_Os11g29140	LOC_Os02g02120	LOC_Os05g38350	LOC_Os04g57900	LOC_Os04g32404	LOC_Os01g50170	LOC_Os11g05700	LOC_Os04g14200	LOC_Os09g29540	LOC_Os11g40160	LOC_Os06g11980	LOC_Os07g40690	LOC_Os11g13920	LOC_Os12g36860	LOC_Os09g25070	LOC_Os01g34610	LOC_Os03g60880	LOC_Os05g16420	LOC_Os08g07900	LOC_Os10g31360	LOC_Os03g51760	LOC_Os02g40430	LOC_Os09g38930	LOC_Os07g36130	LOC_Os05g30220	LOC_Os01g40750	LOC_Os06g48665	LOC_Os03g59774	LOC_Os06g11240	LOC_Os12g37530
LOC_Os01g67590	LOC_Os03g08010	LOC_Os04g28250	LOC_Os04g29550	LOC_Os03g16020	LOC_Os03g16860	LOC_Os01g59950	LOC_Os11g35410	LOC_Os06g13560	LOC_Os10g21190	LOC_Os03g29190	LOC_Os06g22394	LOC_Os07g03040	LOC_Os06g05020	LOC_Os12g06250	LOC_Os10g30880	LOC_Os10g09240	LOC_Os09g11490	LOC_Os01g67950	LOC_Os01g37950	LOC_Os07g34510	LOC_Os01g54080	LOC_Os03g22950	LOC_Os05g07060	LOC_Os11g30790	LOC_Os07g48170	LOC_Os02g41840	LOC_Os09g02770	LOC_Os03g62810	LOC_Os07g41290	LOC_Os10g21266	LOC_Os06g29630
LOC_Os11g47410	LOC_Os04g52130	LOC_Os11g31420	LOC_Os02g57940	LOC_Os06g05670	LOC_Os10g25660	LOC_Os01g59780	LOC_Os02g21040	LOC_Os11g37200	LOC_Os12g17600	LOC_Os02g15150	LOC_Os09g15980	LOC_Os07g48910	LOC_Os04g27800	LOC_Os01g08700	LOC_Os11g34130	LOC_Os05g03820	LOC_Os12g15340	LOC_Os02g27594	LOC_Os01g08020	LOC_Os04g11524	LOC_Os11g23770	LOC_Os09g26999	LOC_Os11g44870	LOC_Os01g01840	LOC_Os09g09540	LOC_Os03g52130	LOC_Os12g42810	LOC_Os12g43410	LOC_Os02g09260	LOC_Os01g07530	LOC_Os04g31030
LOC_Os11g42550	LOC_Os04g55770	LOC_Os10g36980	LOC_Os01g16110	LOC_Os12g32280	LOC_Os08g14050	LOC_Os01g36720	LOC_Os06g40850	LOC_Os01g16124	LOC_Os09g23300	LOC_Os03g08230	LOC_Os09g39280	LOC_Os06g29730	LOC_Os01g55690	LOC_Os10g27260	LOC_Os05g20660	LOC_Os06g16980	LOC_Os09g06634	LOC_Os08g42750	LOC_Os01g35930	LOC_Os10g12300	LOC_Os01g15740	LOC_Os02g17292	LOC_Os08g43400	LOC_Os02g03410	LOC_Os05g30250	LOC_Os01g12020	LOC_Os02g37610	LOC_Os04g28150	LOC_Os02g34320	LOC_Os01g09100	LOC_Os04g16722
LOC_Os02g57990	LOC_Os02g33140	LOC_Os05g51050	LOC_Os12g36420	LOC_Os05g01030	LOC_Os06g14030	LOC_Os04g10010	LOC_Os03g14720	LOC_Os06g21210	LOC_Os10g21310	LOC_Os03g40800	LOC_Os04g14140	LOC_Os08g02000	LOC_Os08g41580	LOC_Os11g01460	LOC_Os05g15230	LOC_Os01g33450	LOC_Os03g42240	LOC_Os08g28784	LOC_Os04g38390	LOC_Os01g02800	LOC_Os04g16940	LOC_Os01g63460	LOC_Os12g33160	LOC_Os03g09900	LOC_Os10g33220	LOC_Os08g04770	LOC_Os10g42900	LOC_Os04g44250	LOC_Os09g11900	LOC_Os10g21346	LOC_Os02g18140
LOC_Os09g20010	LOC_Os06g13000	LOC_Os10g37570	LOC_Os09g07360	LOC_Os04g11970	LOC_Os01g62160	LOC_Os07g48830	LOC_Os03g52860	LOC_Os06g20760	LOC_Os03g39407	LOC_Os07g37040	LOC_Os05g15230	LOC_Os01g47130	LOC_Os07g36430	LOC_Os11g40160	LOC_Os05g38230	LOC_Os07g37930	LOC_Os08g08940	LOC_Os05g10570	LOC_Os11g36830	LOC_Os02g19070	LOC_Os07g48570	LOC_Os01g43400	LOC_Os10g07210	LOC_Os05g25600	LOC_Os01g32610	LOC_Os01g65590	LOC_Os10g35840	LOC_Os09g12050	LOC_Os11g47370	LOC_Os05g34720	LOC_Os04g45750
LOC_Os03g32620	LOC_Os02g07410	LOC_Os10g21254	LOC_Os01g10250	LOC_Os10g41870	LOC_Os07g40740	LOC_Os07g33450	LOC_Os07g09340	LOC_Os02g37654	LOC_Os07g35680	LOC_Os09g01000	LOC_Os08g16480	LOC_Os03g07530	LOC_Os08g36900	LOC_Os03g63750	LOC_Os11g45850	LOC_Os01g05560	LOC_Os03g05460	LOC_Os02g38860	LOC_Os04g45720	LOC_Os08g33710	LOC_Os02g05020	LOC_Os01g69904	LOC_Os03g63250	LOC_Os02g32580	LOC_Os01g71420	LOC_Os05g33380	LOC_Os10g14011	LOC_Os08g01870	LOC_Os10g04130	LOC_Os04g01740	LOC_Os10g08540
LOC_Os10g36270	LOC_Os01g10280	LOC_Os02g24720	LOC_Os03g11734	LOC_Os09g23560	LOC_Os04g35580	LOC_Os11g32030	LOC_Os08g01830	LOC_Os03g37377	LOC_Os04g46010	LOC_Os05g07632	LOC_Os12g30444	LOC_Os08g29809	LOC_Os04g31170	LOC_Os11g31880	LOC_Os04g31090	LOC_Os10g30790	LOC_Os04g51880	LOC_Os11g40810	LOC_Os08g14880	LOC_Os07g10940	LOC_Os05g33690	LOC_Os08g32570	LOC_Os10g11590	LOC_Os04g57760	LOC_Os04g55780	LOC_Os08g13469	LOC_Os11g25700	LOC_Os10g20960	LOC_Os01g19020	LOC_Os01g54990	LOC_Os08g09760
LOC_Os04g28234	LOC_Os01g68310	LOC_Os04g39350	LOC_Os05g41950	LOC_Os09g24020	LOC_Os05g47880	LOC_Os03g49350	LOC_Os06g20760	LOC_Os11g37950	LOC_Os04g52640	LOC_Os01g64540	LOC_Os07g45760	LOC_Os02g14780	LOC_Os04g05650	LOC_Os10g28210	LOC_Os03g54040	LOC_Os06g33970	LOC_Os01g12330	LOC_Os11g32880	LOC_Os02g56250	LOC_Os01g40750	LOC_Os10g19120	LOC_Os11g12340	LOC_Os03g64320	LOC_Os06g10160	LOC_Os01g16290	LOC_Os07g03030	LOC_Os04g49757	LOC_Os07g35180	LOC_Os08g41580	LOC_Os02g49860	LOC_Os09g21370
LOC_Os06g50070	LOC_Os03g21980	LOC_Os11g44330	LOC_Os04g45370	LOC_Os12g36880	LOC_Os04g35870	LOC_Os06g21740	LOC_Os11g11650	LOC_Os11g47310	LOC_Os05g48760	LOC_Os07g04040	LOC_Os02g08230	LOC_Os08g37030	LOC_Os08g36920	LOC_Os07g48450	LOC_Os01g73644	LOC_Os06g25010	LOC_Os06g24230	LOC_Os07g34950	LOC_Os10g40730	LOC_Os05g14740	LOC_Os12g17430	LOC_Os03g15020	LOC_Os11g04300	LOC_Os10g36260	LOC_Os11g45750	LOC_Os02g18070	LOC_Os11g45190	LOC_Os01g46900	LOC_Os02g22590	LOC_Os08g08940	LOC_Os05g50990
LOC_Os02g41954	LOC_Os06g15660	LOC_Os02g08440	LOC_Os03g56840	LOC_Os01g03340	LOC_Os08g08990	LOC_Os05g18446	LOC_Os05g33690	LOC_Os04g25540	LOC_Os04g45810	LOC_Os07g03180	LOC_Os02g45120	LOC_Os07g28200	LOC_Os12g02970	LOC_Os08g39840	LOC_Os03g38470	LOC_Os02g49510	LOC_Os01g42190	LOC_Os05g48980	LOC_Os08g03630	LOC_Os02g39580	LOC_Os06g19170	LOC_Os09g20350	LOC_Os07g35740	LOC_Os04g03796	LOC_Os03g62600	LOC_Os07g46810	LOC_Os09g25100	LOC_Os08g07900	LOC_Os10g10580	LOC_Os10g33370	LOC_Os07g33660
LOC_Os01g10010	LOC_Os01g09750	LOC_Os05g48760	LOC_Os12g06250	LOC_Os07g37320	LOC_Os11g44920	LOC_Os08g33540	LOC_Os07g33780	LOC_Os05g30430	LOC_Os05g48010	LOC_Os11g43990	LOC_Os04g32770	LOC_Os10g41999	LOC_Os05g41990	LOC_Os10g35260	LOC_Os03g61870	LOC_Os08g10250	LOC_Os01g50460	LOC_Os10g04270	LOC_Os04g11400	LOC_Os09g04384	LOC_Os08g13469	LOC_Os08g13860	LOC_Os02g14440	LOC_Os11g24800	LOC_Os03g05049	LOC_Os03g48060	LOC_Os12g23754	LOC_Os11g36160	LOC_Os02g50140	LOC_Os04g36570	LOC_Os09g26144
LOC_Os02g43194	LOC_Os06g01400	LOC_Os03g29864	LOC_Os04g22270	LOC_Os08g45130	LOC_Os07g18930	LOC_Os06g13460	LOC_Os05g09740	LOC_Os01g72120	LOC_Os10g39130	LOC_Os07g06700	LOC_Os04g59630	LOC_Os04g49790	LOC_Os05g01810	LOC_Os02g34120	LOC_Os05g48770	LOC_Os06g38210	LOC_Os09g23730	LOC_Os12g01530	LOC_Os08g29020	LOC_Os11g17799	LOC_Os11g43820	LOC_Os09g03680	LOC_Os04g21860	LOC_Os02g16270	LOC_Os05g41590	LOC_Os02g46170	LOC_Os01g68620	LOC_Os05g02610	LOC_Os01g45730	LOC_Os01g34610	LOC_Os02g40130
LOC_Os07g12330	LOC_Os11g24570	LOC_Os11g42880	LOC_Os08g41440	LOC_Os12g28270	LOC_Os12g14140	LOC_Os01g57990	LOC_Os04g49160	LOC_Os10g30850	LOC_Os08g43040	LOC_Os11g10800	LOC_Os04g55500	LOC_Os01g25450	LOC_Os09g17560	LOC_Os03g03500	LOC_Os06g47430	LOC_Os01g39330	LOC_Os01g05770	LOC_Os12g27335	LOC_Os04g15550	LOC_Os06g38650	LOC_Os10g05190	LOC_Os04g10530	LOC_Os08g13469	LOC_Os03g57560	LOC_Os01g47630	LOC_Os07g02100	LOC_Os07g48180	LOC_Os08g03470	LOC_Os03g55730	LOC_Os03g22970	LOC_Os01g57340
LOC_Os03g60440	LOC_Os10g32550	LOC_Os09g22410	LOC_Os10g35370	LOC_Os01g72910	LOC_Os09g10274	LOC_Os06g19970	LOC_Os05g38530	LOC_Os07g30600	LOC_Os01g13660	LOC_Os11g04295	LOC_Os09g03740	LOC_Os01g12410	LOC_Os06g43880	LOC_Os07g48010	LOC_Os10g04342	LOC_Os07g36390	LOC_Os12g15400	LOC_Os03g10240	LOC_Os11g47980	LOC_Os06g13110	LOC_Os11g11650	LOC_Os10g20810	LOC_Os09g25000	LOC_Os02g04820	LOC_Os01g01910	LOC_Os08g35630	LOC_Os10g24920	LOC_Os01g50259	LOC_Os06g43880	LOC_Os05g25090	LOC_Os06g01400
LOC_Os11g38260	LOC_Os08g05880	LOC_Os04g25550	LOC_Os06g07560	LOC_Os03g62370	LOC_Os09g24924	LOC_Os02g33330	LOC_Os03g06570	LOC_Os10g42640	LOC_Os05g06440	LOC_Os02g39930	LOC_Os05g25600	LOC_Os03g16260	LOC_Os10g09200	LOC_Os10g42800	LOC_Os08g29290	LOC_Os06g29730	LOC_Os03g58470	LOC_Os11g07090	LOC_Os03g57560	LOC_Os04g47360	LOC_Os02g20560	LOC_Os06g24040	LOC_Os05g02140	LOC_Os06g44270	LOC_Os06g02500	LOC_Os06g44160	LOC_Os08g20480	LOC_Os04g41238	LOC_Os06g04930	LOC_Os09g06950	LOC_Os08g15444
LOC_Os10g21346	LOC_Os10g34180	LOC_Os02g06430	LOC_Os09g38130	LOC_Os03g29760	LOC_Os02g38020	LOC_Os01g57340	LOC_Os07g39090	LOC_Os06g21820	LOC_Os10g34150	LOC_Os04g23550	LOC_Os07g42490	LOC_Os03g02050	LOC_Os11g10090	LOC_Os05g22718	LOC_Os10g42150	LOC_Os12g15440	LOC_Os03g43114	LOC_Os06g22960	LOC_Os11g34920	LOC_Os08g32440	LOC_Os09g19160	LOC_Os06g36560	LOC_Os02g35080	LOC_Os04g46220	LOC_Os06g47310	LOC_Os01g20206	LOC_Os11g36770	LOC_Os02g24642	LOC_Os12g23754	LOC_Os08g26840	LOC_Os02g15900
LOC_Os12g23150	LOC_Os02g41470	LOC_Os02g19820	LOC_Os05g25920	LOC_Os04g25190	LOC_Os06g11200	LOC_Os06g39780	LOC_Os02g49550	LOC_Os07g35004	LOC_Os10g28080	LOC_Os02g51570	LOC_Os05g08890	LOC_Os04g51430	LOC_Os03g40800	LOC_Os01g63250	LOC_Os12g28710	LOC_Os06g37490	LOC_Os02g07150	LOC_Os11g39190	LOC_Os01g02790	LOC_Os05g46954	LOC_Os02g39330	LOC_Os12g44130	LOC_Os08g41780	LOC_Os05g40910	LOC_Os11g35710	LOC_Os03g15080	LOC_Os04g31140	LOC_Os08g04320	LOC_Os01g28500	LOC_Os02g49650	LOC_Os09g11780
LOC_Os03g59774	LOC_Os03g24020	LOC_Os12g01290	LOC_Os08g13469	LOC_Os07g46846	LOC_Os07g07030	LOC_Os04g27720	LOC_Os07g44910	LOC_Os10g02490	LOC_Os01g12790	LOC_Os07g39110	LOC_Os07g28644	LOC_Os11g47453	LOC_Os11g39300	LOC_Os06g16030	LOC_Os10g34360	LOC_Os11g39310	LOC_Os02g15870	LOC_Os01g21780	LOC_Os12g17600	LOC_Os09g17100	LOC_Os05g04970	LOC_Os03g14880	LOC_Os02g01890	LOC_Os02g06640	LOC_Os01g61880	LOC_Os04g26330	LOC_Os04g41570	LOC_Os01g55500	LOC_Os02g29620	LOC_Os03g26229	LOC_Os11g35250
LOC_Os11g43404	LOC_Os08g37960	LOC_Os01g57480	LOC_Os07g30800	LOC_Os09g36680	LOC_Os07g41230	LOC_Os11g33320	LOC_Os06g30480	LOC_Os06g16240	LOC_Os06g47970	LOC_Os05g07870	LOC_Os12g08030	LOC_Os07g44770	LOC_Os09g17120	LOC_Os06g39110	LOC_Os01g34860	LOC_Os05g34270	LOC_Os05g29030	LOC_Os02g53050	LOC_Os04g51830	LOC_Os01g46400	LOC_Os09g25000	LOC_Os02g36210	LOC_Os08g13350	LOC_Os04g32980	LOC_Os10g13914	LOC_Os04g29580	LOC_Os02g16490	LOC_Os09g12060	LOC_Os01g52810	LOC_Os02g13350	LOC_Os07g36390
LOC_Os01g45290	LOC_Os03g63150	LOC_Os04g27720	LOC_Os08g01810	LOC_Os11g07260	LOC_Os10g36260	LOC_Os12g13380	LOC_Os02g46030	LOC_Os03g37840	LOC_Os03g06760	LOC_Os05g43940	LOC_Os01g09570	LOC_Os02g19820	LOC_Os09g12050	LOC_Os06g28840	LOC_Os05g45070	LOC_Os11g45820	LOC_Os11g44190	LOC_Os03g39610	LOC_Os09g22410	LOC_Os08g10780	LOC_Os01g46350	LOC_Os01g38610	LOC_Os04g01960	LOC_Os01g35930	LOC_Os03g34280	LOC_Os03g09290	LOC_Os05g41420	LOC_Os02g19420	LOC_Os02g32550	LOC_Os03g12270	LOC_Os01g28450
LOC_Os02g47810	LOC_Os01g49219	LOC_Os04g42120	LOC_Os11g02964	LOC_Os02g39880	LOC_Os06g33280	LOC_Os03g38650	LOC_Os11g01570	LOC_Os08g01590	LOC_Os05g42250	LOC_Os01g05730	LOC_Os10g39510	LOC_Os10g02880	LOC_Os03g12500	LOC_Os04g25540	LOC_Os08g10780	LOC_Os01g43090	LOC_Os06g05110	LOC_Os01g42520	LOC_Os02g21700	LOC_Os01g57280	LOC_Os10g37710	LOC_Os05g08760	LOC_Os09g36880	LOC_Os01g26130	LOC_Os02g05340	LOC_Os11g08569	LOC_Os12g36400	LOC_Os09g38340	LOC_Os12g16600	LOC_Os08g10670	LOC_Os01g66840
LOC_Os01g55290	LOC_Os07g33898	LOC_Os04g38540	LOC_Os11g37560	LOC_Os10g41930	LOC_Os11g47900	LOC_Os04g16830	LOC_Os01g64860	LOC_Os10g37260	LOC_Os06g03830	LOC_Os08g41780	LOC_Os09g12060	LOC_Os06g02330	LOC_Os07g17300	LOC_Os04g42120	LOC_Os06g41010	LOC_Os11g13500	LOC_Os03g15230	LOC_Os01g18080	LOC_Os08g06100	LOC_Os01g58440	LOC_Os02g30460	LOC_Os03g14654	LOC_Os04g56300	LOC_Os12g27370	LOC_Os07g44950	LOC_Os12g03080	LOC_Os04g53860	LOC_Os08g03420	LOC_Os03g07270	LOC_Os07g44990	LOC_Os10g24940
LOC_Os12g14840	LOC_Os01g22090	LOC_Os04g53350	LOC_Os01g62840	LOC_Os04g47080	LOC_Os03g61500	LOC_Os03g62270	LOC_Os05g30010	LOC_Os01g59110	LOC_Os06g39880	LOC_Os04g28590	LOC_Os05g20460	LOC_Os07g35740	LOC_Os09g25880	LOC_Os11g19520	LOC_Os04g23140	LOC_Os09g29540	LOC_Os01g50730	LOC_Os11g06070	LOC_Os05g04510	LOC_Os01g70720	LOC_Os09g13650	LOC_Os10g07160	LOC_Os02g25780	LOC_Os08g05280	LOC_Os01g70310	LOC_Os06g40170	LOC_Os10g23060	LOC_Os09g17000	LOC_Os06g40520	LOC_Os04g09430	LOC_Os02g57720
LOC_Os02g40510	LOC_Os06g48780	LOC_Os09g29390	LOC_Os06g38910	LOC_Os01g48200	LOC_Os11g32380	LOC_Os11g03710	LOC_Os04g33990	LOC_Os11g39160	LOC_Os01g73250	LOC_Os05g13860	LOC_Os01g40750	LOC_Os02g06550	LOC_Os05g38980	LOC_Os05g23740	LOC_Os11g33050	LOC_Os08g40240	LOC_Os08g06010	LOC_Os03g61240	LOC_Os03g42464	LOC_Os01g35830	LOC_Os09g36880	LOC_Os08g09520	LOC_Os08g39380	LOC_Os06g40430	LOC_Os02g49340	LOC_Os09g12290	LOC_Os09g15044	LOC_Os03g47820	LOC_Os10g09290	LOC_Os11g01340	LOC_Os02g57350
LOC_Os04g39880	LOC_Os06g02500	LOC_Os03g56180	LOC_Os07g34950	LOC_Os02g50770	LOC_Os01g70540	LOC_Os02g06430	LOC_Os01g11620	LOC_Os12g12664	LOC_Os01g15790	LOC_Os03g20560	LOC_Os07g33710	LOC_Os03g32314	LOC_Os10g20230	LOC_Os09g29710	LOC_Os03g56330	LOC_Os02g26790	LOC_Os02g52730	LOC_Os03g12680	LOC_Os01g52260	LOC_Os09g15980	LOC_Os05g11064	LOC_Os01g40750	LOC_Os08g07400	LOC_Os02g18140	LOC_Os01g71624	LOC_Os01g61760	LOC_Os06g40210	LOC_Os08g25734	LOC_Os01g36850	LOC_Os05g41550	LOC_Os10g42020
LOC_Os03g03980	LOC_Os08g09350	LOC_Os03g05470	LOC_Os12g37610	LOC_Os08g29570	LOC_Os10g34970	LOC_Os07g32170	LOC_Os02g09940	LOC_Os02g17600	LOC_Os03g36540	LOC_Os05g47470	LOC_Os01g32439	LOC_Os05g48050	LOC_Os11g39660	LOC_Os07g23570	LOC_Os01g73656	LOC_Os04g32920	LOC_Os09g30130	LOC_Os09g36040	LOC_Os03g61910	LOC_Os04g28420	LOC_Os04g56240	LOC_Os01g53090	LOC_Os03g45920	LOC_Os05g41760	LOC_Os11g34940	LOC_Os09g10054	LOC_Os05g46920	LOC_Os03g45250	LOC_Os01g61370	LOC_Os03g16030	LOC_Os07g03015
LOC_Os08g39500	LOC_Os12g42150	LOC_Os02g40100	LOC_Os05g29860	LOC_Os10g37670	LOC_Os08g43334	LOC_Os05g34010	LOC_Os08g44870	LOC_Os11g36190	LOC_Os08g23120	LOC_Os06g05930	LOC_Os08g13840	LOC_Os11g10530	LOC_Os02g18190	LOC_Os01g65650	LOC_Os05g49700	LOC_Os01g26130	LOC_Os09g25760	LOC_Os12g15222	LOC_Os10g04050	LOC_Os02g18784	LOC_Os10g33750	LOC_Os01g73200	LOC_Os01g45274	LOC_Os07g05440	LOC_Os11g09940	LOC_Os10g42150	LOC_Os12g38720	LOC_Os05g05880	LOC_Os07g48020	LOC_Os01g03390	LOC_Os04g15550
LOC_Os01g46270	LOC_Os02g42406	LOC_Os01g58020	LOC_Os12g12115	LOC_Os08g34910	LOC_Os01g55320	LOC_Os06g32600	LOC_Os05g31620	LOC_Os05g34570	LOC_Os08g26210	LOC_Os11g40920	LOC_Os02g18612	LOC_Os11g02520	LOC_Os04g44580	LOC_Os03g40670	LOC_Os05g28090	LOC_Os12g07490	LOC_Os08g08120	LOC_Os07g34830	LOC_Os10g23060	LOC_Os04g15840	LOC_Os07g32630	LOC_Os05g46954	LOC_Os05g30700	LOC_Os10g32199	LOC_Os12g10710	LOC_Os04g01980	LOC_Os05g08910	LOC_Os05g38260	LOC_Os08g26990	LOC_Os02g05020	LOC_Os06g29640
LOC_Os04g31410	LOC_Os07g23244	LOC_Os02g38860	LOC_Os06g13190	LOC_Os04g54070	LOC_Os12g41660	LOC_Os03g64415	LOC_Os09g09944	LOC_Os01g61044	LOC_Os02g32250	LOC_Os01g56070	LOC_Os04g49780	LOC_Os03g46100	LOC_Os04g28120	LOC_Os01g08160	LOC_Os07g26000	LOC_Os06g04220	LOC_Os05g26820	LOC_Os07g32710	LOC_Os06g06780	LOC_Os10g27030	LOC_Os12g38040	LOC_Os11g22310	LOC_Os05g34854	LOC_Os06g06080	LOC_Os04g44730	LOC_Os09g23560	LOC_Os04g30250	LOC_Os11g48080	LOC_Os07g01620	LOC_Os03g24730	LOC_Os05g05480
LOC_Os03g02260	LOC_Os01g49890	LOC_Os10g10130	LOC_Os04g31340	LOC_Os11g40160	LOC_Os07g20164	LOC_Os11g04150	LOC_Os04g29550	LOC_Os06g15330	LOC_Os06g15730	LOC_Os11g45850	LOC_Os10g04090	LOC_Os06g44370	LOC_Os06g44310	LOC_Os11g31420	LOC_Os01g53560	LOC_Os07g34570	LOC_Os03g09250	LOC_Os10g40130	LOC_Os09g25470	LOC_Os02g14800	LOC_Os08g42350	LOC_Os11g32030	LOC_Os01g09860	LOC_Os08g15650	LOC_Os10g10580	LOC_Os01g51880	LOC_Os12g27370	LOC_Os09g35850	LOC_Os01g07560	LOC_Os06g29730	LOC_Os09g09930
LOC_Os01g57340	LOC_Os07g42750	LOC_Os06g21240	LOC_Os05g06920	LOC_Os06g07200	LOC_Os08g13014	LOC_Os07g10610	LOC_Os11g02670	LOC_Os03g05900	LOC_Os01g51370	LOC_Os05g37550	LOC_Os04g31971	LOC_Os03g62200	LOC_Os03g01442	LOC_Os01g51370	LOC_Os04g52260	LOC_Os02g39970	LOC_Os07g10600	LOC_Os02g46930	LOC_Os06g20040	LOC_Os03g21310	LOC_Os02g10350	LOC_Os04g43990	LOC_Os03g14180	LOC_Os01g64790	LOC_Os04g12520	LOC_Os02g20360	LOC_Os01g37720	LOC_Os09g10330	LOC_Os11g17290	LOC_Os04g08828	LOC_Os02g49510
LOC_Os06g50130	LOC_Os06g45620	LOC_Os04g27400	LOC_Os12g15400	LOC_Os03g01650	LOC_Os03g36960	LOC_Os12g29500	LOC_Os01g64660	LOC_Os03g37360	LOC_Os08g38910	LOC_Os01g08020	LOC_Os04g02070	LOC_Os02g55560	LOC_Os12g38150	LOC_Os07g37730	LOC_Os06g05750	LOC_Os01g65630	LOC_Os12g17430	LOC_Os01g36710	LOC_Os11g10480	LOC_Os07g27120	LOC_Os06g39390	LOC_Os02g44230	LOC_Os03g02670	LOC_Os02g01220	LOC_Os05g47442	LOC_Os04g54570	LOC_Os03g39710	LOC_Os09g28280	LOC_Os01g59265	LOC_Os05g48690	LOC_Os12g33150
LOC_Os11g47000	LOC_Os08g25390	LOC_Os08g44680	LOC_Os10g35290	LOC_Os08g45150	LOC_Os04g08828	LOC_Os08g44850	LOC_Os10g25400	LOC_Os02g40500	LOC_Os06g38210	LOC_Os03g31944	LOC_Os12g02814	LOC_Os09g25810	LOC_Os11g31360	LOC_Os09g03630	LOC_Os07g43810	LOC_Os01g34790	LOC_Os08g02070	LOC_Os02g29620	LOC_Os09g37620	LOC_Os07g49460	LOC_Os03g02590	LOC_Os01g25320	LOC_Os01g25360	LOC_Os12g42810	LOC_Os06g04010	LOC_Os06g15730	LOC_Os07g34510	LOC_Os06g24920	LOC_Os10g32500	LOC_Os09g07460	LOC_Os09g10760
LOC_Os02g38800	LOC_Os02g39340	LOC_Os09g34150	LOC_Os04g51280	LOC_Os04g53920	LOC_Os11g36190	LOC_Os10g41870	LOC_Os10g11500	LOC_Os05g44650	LOC_Os02g02410	LOC_Os07g26100	LOC_Os06g02780	LOC_Os10g42800	LOC_Os08g06810	LOC_Os02g54350	LOC_Os01g57966	LOC_Os11g04720	LOC_Os08g37456	LOC_Os03g11900	LOC_Os07g29940	LOC_Os02g20000	LOC_Os06g12820	LOC_Os12g28100	LOC_Os03g63150	LOC_Os07g15460	LOC_Os01g27230	LOC_Os01g60600	LOC_Os11g41365	LOC_Os01g29804	LOC_Os06g49660	LOC_Os03g15870	LOC_Os12g42730
LOC_Os11g38480	LOC_Os08g24320	LOC_Os03g54130	LOC_Os11g39670	LOC_Os11g37700	LOC_Os11g37050	LOC_Os11g32580	LOC_Os08g07400	LOC_Os05g24550	LOC_Os12g32330	LOC_Os10g41930	LOC_Os02g32900	LOC_Os08g21760	LOC_Os06g40240	LOC_Os08g39140	LOC_Os03g17060	LOC_Os09g38777	LOC_Os12g03080	LOC_Os02g03670	LOC_Os09g30980	LOC_Os01g25700	LOC_Os02g40340	LOC_Os04g33360	LOC_Os11g45295	LOC_Os05g01290	LOC_Os12g39630	LOC_Os03g16470	LOC_Os04g55500	LOC_Os04g47860	LOC_Os01g65850	LOC_Os09g20040	LOC_Os03g11900
LOC_Os11g18100	LOC_Os03g05980	LOC_Os12g10610	LOC_Os06g37560	LOC_Os03g20090	LOC_Os02g36220	LOC_Os08g31980	LOC_Os11g25920	LOC_Os02g08490	LOC_Os02g20310	LOC_Os07g40690	LOC_Os01g05530	LOC_Os11g19880	LOC_Os10g32500	LOC_Os09g26620	LOC_Os07g34340	LOC_Os11g17330	LOC_Os02g48390	LOC_Os04g36800	LOC_Os01g48874	LOC_Os10g27040	LOC_Os06g05980	LOC_Os07g36170	LOC_Os06g47360	LOC_Os03g12390	LOC_Os03g58204	LOC_Os06g49640	LOC_Os07g34340	LOC_Os04g29210	LOC_Os12g26960	LOC_Os09g08370	LOC_Os12g36940
LOC_Os11g41680	LOC_Os12g06610	LOC_Os07g30600	LOC_Os01g60280	LOC_Os12g42280	LOC_Os04g26330	LOC_Os09g36600	LOC_Os04g58140	LOC_Os02g12350	LOC_Os01g61044	LOC_Os03g51390	LOC_Os08g43240	LOC_Os04g25740	LOC_Os06g33640	LOC_Os06g05020	LOC_Os06g11500	LOC_Os03g25960	LOC_Os02g40340	LOC_Os05g30190	LOC_Os06g40170	LOC_Os08g39240	LOC_Os04g58860	LOC_Os11g45820	LOC_Os06g01790	LOC_Os08g06050	LOC_Os02g27594	LOC_Os08g01150	LOC_Os08g10320	LOC_Os01g69090	LOC_Os11g01836	LOC_Os11g35250	LOC_Os11g39190
LOC_Os03g25090	LOC_Os02g09980	LOC_Os10g32810	LOC_Os12g38750	LOC_Os05g39730	LOC_Os06g01250	LOC_Os09g22090	LOC_Os11g28730	LOC_Os01g64350	LOC_Os02g12400	LOC_Os02g05470	LOC_Os12g25494	LOC_Os10g05970	LOC_Os03g02050	LOC_Os11g10320	LOC_Os12g08030	LOC_Os05g39720	LOC_Os03g56370	LOC_Os07g48520	LOC_Os11g18730	LOC_Os02g15460	LOC_Os09g36180	LOC_Os08g32360	LOC_Os04g33990	LOC_Os02g16490	LOC_Os06g40490	LOC_Os12g29580	LOC_Os08g32610	LOC_Os10g13694	LOC_Os07g05290	LOC_Os02g21240	LOC_Os06g07790
LOC_Os02g57960	LOC_Os02g01350	LOC_Os07g47960	LOC_Os07g33680	LOC_Os01g32364	LOC_Os09g31130	LOC_Os04g52540	LOC_Os01g43270	LOC_Os06g10109	LOC_Os01g57082	LOC_Os11g06570	LOC_Os08g31569	LOC_Os06g04940	LOC_Os11g19149	LOC_Os01g66680	LOC_Os09g29690	LOC_Os05g49610	LOC_Os06g12370	LOC_Os06g25010	LOC_Os01g50940	LOC_Os01g02830	LOC_Os06g40150	LOC_Os01g57280	LOC_Os11g42960	LOC_Os03g08940	LOC_Os09g30350	LOC_Os12g24330	LOC_Os10g04674	LOC_Os08g14700	LOC_Os10g41160	LOC_Os11g46900	LOC_Os03g50530
LOC_Os01g59700	LOC_Os03g02960	LOC_Os01g24710	LOC_Os08g08120	LOC_Os07g36170	LOC_Os01g41930	LOC_Os01g47930	LOC_Os12g10604	LOC_Os10g28210	LOC_Os01g45360	LOC_Os05g31740	LOC_Os06g38730	LOC_Os03g18030	LOC_Os04g17660	LOC_Os01g64370	LOC_Os03g38720	LOC_Os01g53090	LOC_Os09g21740	LOC_Os11g20330	LOC_Os10g13880	LOC_Os01g53570	LOC_Os03g28330	LOC_Os11g45880	LOC_Os04g26330	LOC_Os12g41390	LOC_Os03g17240	LOC_Os06g29810	LOC_Os01g74320	LOC_Os03g52180	LOC_Os09g34880	LOC_Os11g35860	LOC_Os05g22850
LOC_Os12g07380	LOC_Os11g04200	LOC_Os07g36320	LOC_Os02g52990	LOC_Os04g30040	LOC_Os02g30410	LOC_Os02g45200	LOC_Os07g41650	LOC_Os07g06620	LOC_Os07g48050	LOC_Os02g57860	LOC_Os11g44420	LOC_Os11g19800	LOC_Os11g34270	LOC_Os06g37300	LOC_Os10g07080	LOC_Os02g17090	LOC_Os10g28200	LOC_Os06g30150	LOC_Os06g15330	LOC_Os01g22450	LOC_Os05g01710	LOC_Os11g17799	LOC_Os08g44360	LOC_Os12g08030	LOC_Os07g48280	LOC_Os01g31980	LOC_Os02g26790	LOC_Os03g25350	LOC_Os05g40890	LOC_Os07g33680	LOC_Os01g05560
LOC_Os09g38080	LOC_Os03g26960	LOC_Os12g11650	LOC_Os03g03600	LOC_Os02g39330	LOC_Os01g71670	LOC_Os04g50216	LOC_Os10g39150	LOC_Os05g08570	LOC_Os01g57960	LOC_Os11g04490	LOC_Os08g23200	LOC_Os03g20760	LOC_Os12g32150	LOC_Os09g37344	LOC_Os03g47910	LOC_Os05g20460	LOC_Os03g32490	LOC_Os03g51650	LOC_Os12g43640	LOC_Os02g22570	LOC_Os04g08280	LOC_Os12g27335	LOC_Os02g41780	LOC_Os11g14140	LOC_Os02g37834	LOC_Os04g12960	LOC_Os04g29680	LOC_Os03g31210	LOC_Os08g12940	LOC_Os03g50490	LOC_Os04g03020
LOC_Os11g45840	LOC_Os08g27759	LOC_Os04g03050	LOC_Os02g05890	LOC_Os08g36920	LOC_Os01g72910	LOC_Os11g35060	LOC_Os10g04290	LOC_Os03g12790	LOC_Os02g35000	LOC_Os11g46980	LOC_Os10g02990	LOC_Os12g03180	LOC_Os09g21210	LOC_Os03g38650	LOC_Os07g23810	LOC_Os05g03960	LOC_Os01g03950	LOC_Os08g34640	LOC_Os01g22090	LOC_Os11g46070	LOC_Os02g01360	LOC_Os03g50810	LOC_Os02g56830	LOC_Os08g09520	LOC_Os11g01780	LOC_Os09g25070	LOC_Os12g07400	LOC_Os07g02290	LOC_Os06g33640	LOC_Os12g19840	LOC_Os12g07490
LOC_Os01g13490	LOC_Os12g37710	LOC_Os07g31690	LOC_Os01g72260	LOC_Os06g13850	LOC_Os03g09290	LOC_Os02g12760	LOC_Os03g21970	LOC_Os01g65970	LOC_Os11g36770	LOC_Os03g30080	LOC_Os02g49700	LOC_Os09g21880	LOC_Os03g38210	LOC_Os07g42730	LOC_Os05g42100	LOC_Os03g19680	LOC_Os04g45900	LOC_Os08g06280	LOC_Os01g62750	LOC_Os08g13905	LOC_Os06g06940	LOC_Os04g32590	LOC_Os09g12060	LOC_Os02g49510	LOC_Os06g43510	LOC_Os06g28240	LOC_Os12g21730	LOC_Os05g12570	LOC_Os12g05540	LOC_Os09g19954	LOC_Os02g22590
LOC_Os01g57294	LOC_Os10g36860	LOC_Os03g63330	LOC_Os03g50530	LOC_Os09g23899	LOC_Os10g22164	LOC_Os07g44090	LOC_Os01g14410	LOC_Os02g08520	LOC_Os05g41240	LOC_Os07g34510	LOC_Os07g12230	LOC_Os11g46000	LOC_Os08g28960	LOC_Os07g33680	LOC_Os03g01600	LOC_Os03g04000	LOC_Os08g14950	LOC_Os05g11320	LOC_Os01g33740	LOC_Os09g10340	LOC_Os09g34340	LOC_Os01g56730	LOC_Os07g45120	LOC_Os02g24080	LOC_Os02g45120	LOC_Os02g57350	LOC_Os01g36220	LOC_Os01g29910	LOC_Os11g03220	LOC_Os04g30260	LOC_Os05g02620
LOC_Os07g08160	LOC_Os09g10180	LOC_Os02g58440	LOC_Os08g14050	LOC_Os02g05670	LOC_Os03g12620	LOC_Os04g39880	LOC_Os07g32660	LOC_Os02g42690	LOC_Os03g03080	LOC_Os11g40110	LOC_Os07g07030	LOC_Os07g35730	LOC_Os07g01620	LOC_Os01g57340	LOC_Os09g19290	LOC_Os12g22810	LOC_Os01g08860	LOC_Os05g38170	LOC_Os11g38500	LOC_Os08g32570	LOC_Os12g22140	LOC_Os08g41880	LOC_Os12g01740	LOC_Os03g45420	LOC_Os03g04030	LOC_Os02g54820	LOC_Os12g41560	LOC_Os12g16600	LOC_Os01g08570	LOC_Os07g45620	LOC_Os03g56270
LOC_Os09g19952	LOC_Os05g18790	LOC_Os11g09979	LOC_Os01g68020	LOC_Os03g08520	LOC_Os01g08440	LOC_Os09g36700	LOC_Os01g45040	LOC_Os04g55840	LOC_Os10g34940	LOC_Os03g53210	LOC_Os08g26720	LOC_Os05g26690	LOC_Os12g32170	LOC_Os09g39770	LOC_Os02g56830	LOC_Os01g48930	LOC_Os03g05750	LOC_Os03g08220	LOC_Os05g18446	LOC_Os12g31400	LOC_Os01g13320	LOC_Os09g22000	LOC_Os03g21970	LOC_Os01g02550	LOC_Os02g55370	LOC_Os02g28220	LOC_Os03g31944	LOC_Os09g36210	LOC_Os01g70310	LOC_Os04g42090	LOC_Os05g11320
LOC_Os04g52260	LOC_Os06g36160	LOC_Os11g08569	LOC_Os02g02210	LOC_Os02g41450	LOC_Os06g10100	LOC_Os06g37560	LOC_Os06g44170	LOC_Os04g56760	LOC_Os07g06820	LOC_Os12g38850	LOC_Os07g17689	LOC_Os01g03330	LOC_Os10g10580	LOC_Os11g31190	LOC_Os05g15770	LOC_Os06g09900	LOC_Os04g43380	LOC_Os09g38777	LOC_Os05g38740	LOC_Os04g02070	LOC_Os05g03400	LOC_Os11g14900	LOC_Os11g24050	LOC_Os12g08970	LOC_Os02g04760	LOC_Os02g44780	LOC_Os08g09860	LOC_Os11g14160	LOC_Os04g10000	LOC_Os03g07720	LOC_Os03g53640
LOC_Os07g43960	LOC_Os05g46770	LOC_Os01g51400	LOC_Os03g52680	LOC_Os07g31190	LOC_Os02g21340	LOC_Os05g30430	LOC_Os10g05970	LOC_Os05g47810	LOC_Os08g38900	LOC_Os06g38764	LOC_Os05g04090	LOC_Os03g06090	LOC_Os08g13420	LOC_Os11g45820	LOC_Os02g49640	LOC_Os01g15270	LOC_Os08g08850	LOC_Os07g03030	LOC_Os04g15920	LOC_Os03g19940	LOC_Os07g10940	LOC_Os06g30420	LOC_Os03g13050	LOC_Os03g53210	LOC_Os04g48290	LOC_Os07g33680	LOC_Os02g40784	LOC_Os06g02930	LOC_Os10g36260	LOC_Os09g09540	LOC_Os04g44980
LOC_Os07g49410	LOC_Os01g56270	LOC_Os11g35040	LOC_Os02g34900	LOC_Os03g56610	LOC_Os11g24120	LOC_Os01g57480	LOC_Os02g39790	LOC_Os01g39780	LOC_Os09g19310	LOC_Os08g42710	LOC_Os02g18180	LOC_Os06g14240	LOC_Os04g43990	LOC_Os04g40520	LOC_Os06g38340	LOC_Os03g56800	LOC_Os01g07110	LOC_Os01g64790	LOC_Os10g25040	LOC_Os09g25934	LOC_Os03g31446	LOC_Os03g17150	LOC_Os03g62090	LOC_Os07g11330	LOC_Os01g43590	LOC_Os05g27304	LOC_Os12g05030	LOC_Os02g15070	LOC_Os11g45864	LOC_Os04g21790	LOC_Os05g01810
LOC_Os08g13870	LOC_Os07g12110	LOC_Os12g38200	LOC_Os09g28340	LOC_Os04g30030	LOC_Os02g32580	LOC_Os01g53210	LOC_Os03g15530	LOC_Os05g13910	LOC_Os07g08660	LOC_Os03g05800	LOC_Os09g23894	LOC_Os03g03810	LOC_Os03g19427	LOC_Os10g28340	LOC_Os03g17780	LOC_Os08g34020	LOC_Os12g43720	LOC_Os04g22470	LOC_Os07g34260	LOC_Os11g19800	LOC_Os11g47970	LOC_Os03g63750	LOC_Os01g15830	LOC_Os12g05890	LOC_Os04g16940	LOC_Os01g47370	LOC_Os10g04342	LOC_Os07g05840	LOC_Os03g39170	LOC_Os07g25150	LOC_Os06g39712
LOC_Os07g46852	LOC_Os05g32810	LOC_Os10g35460	LOC_Os11g37774	LOC_Os07g10610	LOC_Os06g06580	LOC_Os02g45830	LOC_Os01g43600	LOC_Os11g44810	LOC_Os09g33850	LOC_Os02g41890	LOC_Os02g26790	LOC_Os01g61180	LOC_Os12g04790	LOC_Os09g29560	LOC_Os06g09130	LOC_Os06g40415	LOC_Os11g10540	LOC_Os03g22830	LOC_Os06g29350	LOC_Os05g05910	LOC_Os09g26620	LOC_Os01g42410	LOC_Os02g50740	LOC_Os02g55550	LOC_Os08g39450	LOC_Os11g12650	LOC_Os01g62600	LOC_Os05g01110	LOC_Os02g34370	LOC_Os08g21590	LOC_Os02g38790
LOC_Os02g07360	LOC_Os01g65220	LOC_Os03g31070	LOC_Os04g36890	LOC_Os01g42950	LOC_Os01g50100	LOC_Os05g06300	LOC_Os01g21630	LOC_Os06g15810	LOC_Os02g24720	LOC_Os10g38276	LOC_Os07g03870	LOC_Os01g72090	LOC_Os12g13960	LOC_Os07g09670	LOC_Os08g07650	LOC_Os03g51220	LOC_Os01g51290	LOC_Os02g46680	LOC_Os11g34880	LOC_Os06g42060	LOC_Os02g10120	LOC_Os11g44690	LOC_Os11g46000	LOC_Os01g16124	LOC_Os01g12740	LOC_Os01g11414	LOC_Os06g15660	LOC_Os03g47280	LOC_Os05g19000	LOC_Os11g12650	LOC_Os03g02690
LOC_Os05g13910	LOC_Os01g35170	LOC_Os02g40110	LOC_Os03g59774	LOC_Os04g10160	LOC_Os08g13570	LOC_Os09g37344	LOC_Os04g15800	LOC_Os11g16310	LOC_Os05g28500	LOC_Os07g07790	LOC_Os06g41660	LOC_Os04g27950	LOC_Os11g47574	LOC_Os05g48980	LOC_Os07g05690	LOC_Os02g49820	LOC_Os05g51040	LOC_Os06g17970	LOC_Os07g42750	LOC_Os03g59774	LOC_Os08g14950	LOC_Os10g04316	LOC_Os08g17390	LOC_Os06g29260	LOC_Os01g69960	LOC_Os02g13790	LOC_Os06g37340	LOC_Os01g11810	LOC_Os03g53900	LOC_Os01g65680	LOC_Os11g11970
LOC_Os02g38680	LOC_Os03g56390	LOC_Os09g15639	LOC_Os08g31760	LOC_Os03g06139	LOC_Os02g16540	LOC_Os02g25630	LOC_Os06g05480	LOC_Os05g43910	LOC_Os02g12760	LOC_Os03g52410	LOC_Os03g59880	LOC_Os05g39374	LOC_Os07g18944	LOC_Os01g66840	LOC_Os10g22484	LOC_Os04g44230	LOC_Os06g16919	LOC_Os05g47442	LOC_Os07g40220	LOC_Os01g58330	LOC_Os12g26480	LOC_Os01g04050	LOC_Os02g58214	LOC_Os09g28500	LOC_Os08g07400	LOC_Os02g08150	LOC_Os11g46870	LOC_Os06g42020	LOC_Os09g36970	LOC_Os02g09250	LOC_Os01g65210
LOC_Os11g10840	LOC_Os07g41190	LOC_Os07g26690	LOC_Os02g57924	LOC_Os11g45730	LOC_Os09g03630	LOC_Os04g22900	LOC_Os03g06350	LOC_Os10g38780	LOC_Os08g15236	LOC_Os06g16919	LOC_Os06g13240	LOC_Os12g28590	LOC_Os01g57350	LOC_Os07g37400	LOC_Os07g46780	LOC_Os12g04500	LOC_Os12g44060	LOC_Os02g38790	LOC_Os07g46320	LOC_Os03g15870	LOC_Os05g48630	LOC_Os04g06520	LOC_Os06g30950	LOC_Os01g60640	LOC_Os11g06280	LOC_Os09g22410	LOC_Os06g34830	LOC_Os02g09190	LOC_Os03g59380	LOC_Os12g24020	LOC_Os04g50110
LOC_Os11g12050	LOC_Os11g40090	LOC_Os09g26540	LOC_Os07g23970	LOC_Os04g01740	LOC_Os01g56480	LOC_Os04g20210	LOC_Os02g32490	LOC_Os10g17260	LOC_Os10g40934	LOC_Os05g30160	LOC_Os08g07900	LOC_Os11g47550	LOC_Os12g30555	LOC_Os09g27734	LOC_Os04g32770	LOC_Os08g23430	LOC_Os03g20370	LOC_Os02g34600	LOC_Os08g41880	LOC_Os11g41500	LOC_Os08g40190	LOC_Os08g21410	LOC_Os07g10840	LOC_Os05g46890	LOC_Os01g07300	LOC_Os06g05430	LOC_Os01g11620	LOC_Os05g08480	LOC_Os03g02180	LOC_Os11g42970	LOC_Os08g32340
LOC_Os01g57964	LOC_Os04g54180	LOC_Os06g21270	LOC_Os12g41620	LOC_Os03g12180	LOC_Os01g59950	LOC_Os01g19320	LOC_Os03g47050	LOC_Os04g46280	LOC_Os08g13580	LOC_Os09g28340	LOC_Os01g39860	LOC_Os07g46730	LOC_Os12g36880	LOC_Os11g45990	LOC_Os06g51060	LOC_Os05g24340	LOC_Os09g24820	LOC_Os03g55164	LOC_Os06g43590	LOC_Os03g29430	LOC_Os03g50540	LOC_Os02g24598	LOC_Os06g40110	LOC_Os10g04700	LOC_Os05g04584	LOC_Os03g05920	LOC_Os06g13160	LOC_Os02g57310	LOC_Os09g39280	LOC_Os09g25314	LOC_Os01g21780
LOC_Os01g05900	LOC_Os08g15460	LOC_Os04g02820	LOC_Os01g59970	LOC_Os03g01640	LOC_Os04g51430	LOC_Os04g58220	LOC_Os01g70820	LOC_Os01g52250	LOC_Os05g25350	LOC_Os05g50500	LOC_Os05g46890	LOC_Os02g12480	LOC_Os01g65380	LOC_Os12g29710	LOC_Os01g57990	LOC_Os04g13140	LOC_Os07g46846	LOC_Os12g02320	LOC_Os04g57560	LOC_Os11g30790	LOC_Os02g41904	LOC_Os09g27734	LOC_Os01g65500	LOC_Os03g53020	LOC_Os01g57082	LOC_Os06g05130	LOC_Os10g32760	LOC_Os11g13930	LOC_Os03g25350	LOC_Os08g39060	LOC_Os12g34890
LOC_Os12g44050	LOC_Os01g64090	LOC_Os01g54600	LOC_Os05g45920	LOC_Os09g25430	LOC_Os02g12900	LOC_Os02g52580	LOC_Os08g20680	LOC_Os09g29950	LOC_Os01g12200	LOC_Os01g21780	LOC_Os06g39090	LOC_Os10g05990	LOC_Os01g65850	LOC_Os01g51890	LOC_Os05g32474	LOC_Os06g02580	LOC_Os12g08810	LOC_Os01g59265	LOC_Os10g11870	LOC_Os05g45860	LOC_Os10g01080	LOC_Os08g35420	LOC_Os07g46450	LOC_Os06g18160	LOC_Os10g42130	LOC_Os08g32120	LOC_Os09g37050	LOC_Os01g43950	LOC_Os01g59070	LOC_Os09g36690	LOC_Os11g39209
LOC_Os04g01660	LOC_Os03g04750	LOC_Os07g23720	LOC_Os02g07340	LOC_Os05g30970	LOC_Os01g62290	LOC_Os01g72150	LOC_Os04g49110	LOC_Os03g26920	LOC_Os11g09940	LOC_Os01g49230	LOC_Os04g29790	LOC_Os03g45250	LOC_Os06g42910	LOC_Os02g49840	LOC_Os01g26370	LOC_Os11g19149	LOC_Os05g01730	LOC_Os04g57440	LOC_Os04g30250	LOC_Os06g37490	LOC_Os03g51340	LOC_Os01g12160	LOC_Os01g65550	LOC_Os01g37810	LOC_Os12g22150	LOC_Os07g32510	LOC_Os03g54240	LOC_Os08g36910	LOC_Os11g15620	LOC_Os01g51880	LOC_Os12g24320
LOC_Os12g32992	LOC_Os07g49460	LOC_Os05g40285	LOC_Os04g12980	LOC_Os05g40740	LOC_Os09g04160	LOC_Os09g35960	LOC_Os11g28430	LOC_Os02g03130	LOC_Os10g34795	LOC_Os12g12130	LOC_Os10g29220	LOC_Os02g53750	LOC_Os12g13674	LOC_Os05g02420	LOC_Os06g39708	LOC_Os01g40070	LOC_Os02g07680	LOC_Os04g54590	LOC_Os03g43770	LOC_Os09g31190	LOC_Os03g04620	LOC_Os07g34510	LOC_Os01g33740	LOC_Os11g29810	LOC_Os03g62920	LOC_Os04g37430	LOC_Os08g43120	LOC_Os10g22394	LOC_Os03g08410	LOC_Os01g51690	LOC_Os10g40360
LOC_Os08g10130	LOC_Os01g65640	LOC_Os04g38720	LOC_Os07g41580	LOC_Os04g40520	LOC_Os04g10160	LOC_Os02g20560	LOC_Os02g55600	LOC_Os03g15960	LOC_Os03g05530	LOC_Os04g06520	LOC_Os01g02550	LOC_Os11g02130	LOC_Os02g57910	LOC_Os02g45830	LOC_Os01g06740	LOC_Os07g42370	LOC_Os06g06560	LOC_Os02g13650	LOC_Os04g05010	LOC_Os01g25320	LOC_Os04g42360	LOC_Os02g18150	LOC_Os04g46894	LOC_Os06g44160	LOC_Os02g06430	LOC_Os09g31140	LOC_Os06g05450	LOC_Os11g11430	LOC_Os11g03270	LOC_Os09g30350	LOC_Os02g58480
LOC_Os10g21238	LOC_Os05g16660	LOC_Os08g45130	LOC_Os11g38610	LOC_Os04g39110	LOC_Os11g10110	LOC_Os12g11830	LOC_Os06g05550	LOC_Os03g50270	LOC_Os02g49340	LOC_Os03g11780	LOC_Os07g23480	LOC_Os02g32250	LOC_Os02g55230	LOC_Os03g02020	LOC_Os04g03884	LOC_Os04g35010	LOC_Os11g08830	LOC_Os09g25934	LOC_Os02g45520	LOC_Os02g46030	LOC_Os08g30110	LOC_Os11g20239	LOC_Os01g54080	LOC_Os10g21388	LOC_Os11g03230	LOC_Os04g45890	LOC_Os07g31670	LOC_Os12g30490	LOC_Os06g29630	LOC_Os02g01820	LOC_Os02g09940
LOC_Os06g44260	LOC_Os07g10720	LOC_Os07g48830	LOC_Os11g37860	LOC_Os06g35590	LOC_Os08g04310	LOC_Os11g18940	LOC_Os10g05990	LOC_Os05g51190	LOC_Os03g39640	LOC_Os10g25830	LOC_Os10g03600	LOC_Os01g25320	LOC_Os11g47370	LOC_Os03g13810	LOC_Os04g48484	LOC_Os04g54500	LOC_Os09g02760	LOC_Os06g45890	LOC_Os10g30790	LOC_Os05g41590	LOC_Os07g35140	LOC_Os10g32199	LOC_Os04g25440	LOC_Os07g38630	LOC_Os02g14840	LOC_Os01g61860	LOC_Os04g53996	LOC_Os11g45290	LOC_Os08g28960	LOC_Os03g31320	LOC_Os03g02670
LOC_Os02g36264	LOC_Os06g44270	LOC_Os06g47430	LOC_Os01g69120	LOC_Os11g07060	LOC_Os11g45620	LOC_Os11g07640	LOC_Os03g16780	LOC_Os04g16300	LOC_Os11g39370	LOC_Os01g57280	LOC_Os10g04342	LOC_Os02g18480	LOC_Os01g25450	LOC_Os01g61990	LOC_Os12g38590	LOC_Os05g16460	LOC_Os10g30850	LOC_Os01g63060	LOC_Os07g46970	LOC_Os12g21784	LOC_Os05g32370	LOC_Os01g58330	LOC_Os07g02280	LOC_Os03g39710	LOC_Os06g11980	LOC_Os10g38189	LOC_Os01g05530	LOC_Os10g36500	LOC_Os01g43400	LOC_Os07g37920	LOC_Os08g07690
LOC_Os12g26875	LOC_Os09g07820	LOC_Os07g34340	LOC_Os01g56350	LOC_Os11g19864	LOC_Os04g45770	LOC_Os03g16800	LOC_Os07g23030	LOC_Os11g37970	LOC_Os09g19229	LOC_Os10g13850	LOC_Os06g02940	LOC_Os07g38530	LOC_Os11g20310	LOC_Os03g26360	LOC_Os01g28300	LOC_Os08g13070	LOC_Os10g42210	LOC_Os05g08890	LOC_Os01g53240	LOC_Os10g11889	LOC_Os06g50350	LOC_Os01g73656	LOC_Os03g06680	LOC_Os01g46800	LOC_Os06g28240	LOC_Os04g24220	LOC_Os11g24800	LOC_Os01g63680	LOC_Os10g04342	LOC_Os03g17760	LOC_Os01g11160
LOC_Os02g39795	LOC_Os06g30320	LOC_Os03g23960	LOC_Os11g07030	LOC_Os08g36910	LOC_Os01g07530	LOC_Os03g16610	LOC_Os11g28480	LOC_Os06g01760	LOC_Os01g53560	LOC_Os09g14660	LOC_Os11g11330	LOC_Os06g11610	LOC_Os06g42660	LOC_Os02g54140	LOC_Os10g13880	LOC_Os03g20640	LOC_Os11g26000	LOC_Os01g33230	LOC_Os04g52684	LOC_Os12g21880	LOC_Os03g27610	LOC_Os07g14850	LOC_Os11g18110	LOC_Os01g31810	LOC_Os07g08390	LOC_Os05g08900	LOC_Os08g36680	LOC_Os07g47160	LOC_Os07g41240	LOC_Os06g48870	LOC_Os07g35560
LOC_Os02g22580	LOC_Os08g03450	LOC_Os03g43650	LOC_Os12g10190	LOC_Os07g49280	LOC_Os11g34940	LOC_Os02g25920	LOC_Os03g04610	LOC_Os07g34850	LOC_Os04g30010	LOC_Os05g10570	LOC_Os07g08360	LOC_Os12g24020	LOC_Os09g14660	LOC_Os04g30010	LOC_Os10g04074	LOC_Os03g60440	LOC_Os10g07440	LOC_Os06g46149	LOC_Os07g05360	LOC_Os03g01940	LOC_Os08g44650	LOC_Os02g04730	LOC_Os08g01940	LOC_Os02g20200	LOC_Os03g56950	LOC_Os06g07810	LOC_Os05g08750	LOC_Os05g46660	LOC_Os07g35985	LOC_Os01g66700	LOC_Os05g25540
LOC_Os11g31700	LOC_Os12g18340	LOC_Os04g10924	LOC_Os04g53700	LOC_Os04g52780	LOC_Os01g64430	LOC_Os05g41380	LOC_Os10g34290	LOC_Os01g18120	LOC_Os05g31570	LOC_Os05g29900	LOC_Os01g12330	LOC_Os12g24320	LOC_Os02g38920	LOC_Os11g28530	LOC_Os02g26800	LOC_Os10g38630	LOC_Os03g59880	LOC_Os09g15850	LOC_Os02g08100	LOC_Os04g33950	LOC_Os01g46400	LOC_Os09g28660	LOC_Os04g01470	LOC_Os03g60570	LOC_Os01g60200	LOC_Os02g46420	LOC_Os07g37620	LOC_Os02g40800	LOC_Os05g33554	LOC_Os01g35030	LOC_Os07g35700
LOC_Os10g38214	LOC_Os08g34870	LOC_Os02g06640	LOC_Os12g43720	LOC_Os01g64360	LOC_Os08g15296	LOC_Os04g53920	LOC_Os09g28160	LOC_Os03g59360	LOC_Os06g11980	LOC_Os11g25700	LOC_Os01g05310	LOC_Os12g42180	LOC_Os01g58910	LOC_Os02g50600	LOC_Os04g31030	LOC_Os02g45120	LOC_Os09g19510	LOC_Os10g40480	LOC_Os01g62160	LOC_Os09g25880	LOC_Os08g29170	LOC_Os04g41350	LOC_Os03g46420	LOC_Os06g15730	LOC_Os02g13770	LOC_Os08g04430	LOC_Os06g48160	LOC_Os02g40320	LOC_Os10g34150	LOC_Os06g04220	LOC_Os07g32140
LOC_Os04g57130	LOC_Os01g05080	LOC_Os03g15080	LOC_Os03g16390	LOC_Os01g55500	LOC_Os08g35420	LOC_Os04g07830	LOC_Os03g18170	LOC_Os03g17110	LOC_Os11g20384	LOC_Os01g65692	LOC_Os12g39710	LOC_Os08g29760	LOC_Os01g53560	LOC_Os02g02970	LOC_Os10g04180	LOC_Os11g45809	LOC_Os04g10750	LOC_Os11g11320	LOC_Os02g46380	LOC_Os01g51670	LOC_Os10g38920	LOC_Os06g42660	LOC_Os01g59150	LOC_Os02g34930	LOC_Os12g14070	LOC_Os12g05030	LOC_Os04g41238	LOC_Os03g11180	LOC_Os10g33250	LOC_Os09g10340	LOC_Os04g49780
LOC_Os01g02590	LOC_Os03g25450	LOC_Os06g40500	LOC_Os02g35730	LOC_Os12g42970	LOC_Os03g50820	LOC_Os08g13360	LOC_Os10g12750	LOC_Os01g08140	LOC_Os01g49370	LOC_Os06g45100	LOC_Os03g54240	LOC_Os04g53300	LOC_Os06g29630	LOC_Os01g56470	LOC_Os12g15222	LOC_Os04g52361	LOC_Os07g13770	LOC_Os08g13340	LOC_Os05g28740	LOC_Os04g44820	LOC_Os06g24230	LOC_Os03g25750	LOC_Os03g32470	LOC_Os01g63690	LOC_Os04g12980	LOC_Os11g41600	LOC_Os02g48480	LOC_Os09g26310	LOC_Os05g48770	LOC_Os05g33190	LOC_Os04g24430
LOC_Os06g12539	LOC_Os01g03650	LOC_Os04g57200	LOC_Os05g05480	LOC_Os04g41540	LOC_Os04g51520	LOC_Os03g45250	LOC_Os08g12449	LOC_Os03g41920	LOC_Os07g09760	LOC_Os07g45750	LOC_Os10g30790	LOC_Os02g54140	LOC_Os07g32774	LOC_Os06g30920	LOC_Os12g20390	LOC_Os10g39140	LOC_Os09g10690	LOC_Os01g22450	LOC_Os07g34620	LOC_Os01g57004	LOC_Os02g13800	LOC_Os01g08890	LOC_Os04g09430	LOC_Os02g37300	LOC_Os10g35710	LOC_Os12g12010	LOC_Os01g44110	LOC_Os01g46020	LOC_Os12g36410	LOC_Os11g44990	LOC_Os02g26770
LOC_Os12g02385	LOC_Os05g41220	LOC_Os01g65100	LOC_Os04g27720	LOC_Os05g07810	LOC_Os10g32900	LOC_Os01g43100	LOC_Os01g12330	LOC_Os11g19730	LOC_Os08g39450	LOC_Os05g39380	LOC_Os01g26080	LOC_Os06g38650	LOC_Os04g23140	LOC_Os12g20380	LOC_Os02g20690	LOC_Os05g50180	LOC_Os07g46130	LOC_Os07g36430	LOC_Os04g40580	LOC_Os11g27440	LOC_Os12g24450	LOC_Os01g11940	LOC_Os01g61044	LOC_Os11g47000	LOC_Os12g15314	LOC_Os03g08900	LOC_Os10g07556	LOC_Os03g46710	LOC_Os12g07940	LOC_Os01g08500	LOC_Os09g27580
LOC_Os09g28630	LOC_Os02g24100	LOC_Os05g44070	LOC_Os12g03860	LOC_Os04g30180	LOC_Os03g49170	LOC_Os08g36680	LOC_Os02g35347	LOC_Os09g30330	LOC_Os11g09474	LOC_Os06g02180	LOC_Os04g12820	LOC_Os11g07060	LOC_Os12g34108	LOC_Os03g06680	LOC_Os09g27060	LOC_Os10g37034	LOC_Os01g23990	LOC_Os10g04342	LOC_Os01g09410	LOC_Os02g07340	LOC_Os02g30080	LOC_Os02g29774	LOC_Os07g46830	LOC_Os07g38170	LOC_Os11g36770	LOC_Os03g51580	LOC_Os10g07480	LOC_Os04g17660	LOC_Os03g01442	LOC_Os07g48090	LOC_Os03g24020
LOC_Os01g46260	LOC_Os04g29424	LOC_Os01g50410	LOC_Os01g47630	LOC_Os08g01610	LOC_Os06g22340	LOC_Os09g26160	LOC_Os06g12820	LOC_Os03g54084	LOC_Os11g11890	LOC_Os04g51480	LOC_Os08g10780	LOC_Os07g34510	LOC_Os06g51084	LOC_Os12g02790	LOC_Os05g25470	LOC_Os07g27120	LOC_Os04g25740	LOC_Os02g50010	LOC_Os04g34170	LOC_Os11g30620	LOC_Os01g74340	LOC_Os04g42120	LOC_Os04g54180	LOC_Os10g35440	LOC_Os02g21340	LOC_Os04g56030	LOC_Os11g45864	LOC_Os08g28960	LOC_Os06g33690	LOC_Os07g48260	LOC_Os11g46950
LOC_Os02g38804	LOC_Os01g61320	LOC_Os08g36500	LOC_Os07g12160	LOC_Os04g57280	LOC_Os06g36560	LOC_Os01g62950	LOC_Os09g03810	LOC_Os01g54340	LOC_Os09g25960	LOC_Os03g20330	LOC_Os01g24340	LOC_Os09g36910	LOC_Os10g04130	LOC_Os07g35560	LOC_Os09g12060	LOC_Os07g32590	LOC_Os09g06970	LOC_Os01g66710	LOC_Os06g39460	LOC_Os08g35710	LOC_Os03g18980	LOC_Os01g41750	LOC_Os06g32600	LOC_Os07g37620	LOC_Os03g10620	LOC_Os09g33580	LOC_Os02g32469	LOC_Os01g42870	LOC_Os09g34340	LOC_Os06g47120	LOC_Os05g49220
LOC_Os11g10820	LOC_Os05g39380	LOC_Os08g41990	LOC_Os05g32980	LOC_Os01g57004	LOC_Os02g03710	LOC_Os08g14810	LOC_Os09g18594	LOC_Os02g52910	LOC_Os01g12330	LOC_Os03g17880	LOC_Os04g18530	LOC_Os06g34810	LOC_Os01g55450	LOC_Os08g27170	LOC_Os10g41980	LOC_Os11g06750	LOC_Os01g25484	LOC_Os08g27720	LOC_Os03g62920	LOC_Os04g49450	LOC_Os02g09400	LOC_Os07g13600	LOC_Os05g43860	LOC_Os02g13290	LOC_Os10g32199	LOC_Os05g07010	LOC_Os08g38220	LOC_Os11g14380	LOC_Os02g12680	LOC_Os08g37660	LOC_Os09g19390
LOC_Os11g11990	LOC_Os04g41490	LOC_Os01g16124	LOC_Os06g43690	LOC_Os03g37930	LOC_Os10g39680	LOC_Os02g45160	LOC_Os01g50100	LOC_Os03g39710	LOC_Os11g14120	LOC_Os10g25430	LOC_Os12g23980	LOC_Os01g19770	LOC_Os04g56430	LOC_Os09g29520	LOC_Os09g14660	LOC_Os01g40750	LOC_Os10g41749	LOC_Os09g36990	LOC_Os06g32590	LOC_Os10g04674	LOC_Os05g30700	LOC_Os11g05380	LOC_Os10g22590	LOC_Os01g39330	LOC_Os07g02540	LOC_Os07g08030	LOC_Os07g06860	LOC_Os04g18090	LOC_Os07g48050	LOC_Os11g43895	LOC_Os10g34940
LOC_Os10g21240	LOC_Os03g42770	LOC_Os02g44090	LOC_Os05g01290	LOC_Os01g04380	LOC_Os06g37150	LOC_Os05g11320	LOC_Os06g06490	LOC_Os09g20350	LOC_Os11g12530	LOC_Os03g13930	LOC_Os11g11694	LOC_Os01g58760	LOC_Os09g29710	LOC_Os11g47444	LOC_Os11g40680	LOC_Os01g26370	LOC_Os01g29804	LOC_Os03g62600	LOC_Os11g37260	LOC_Os02g01820	LOC_Os01g06310	LOC_Os06g05450	LOC_Os06g05980	LOC_Os01g43400	LOC_Os02g44530	LOC_Os05g50850	LOC_Os09g14660	LOC_Os03g64280	LOC_Os01g25920	LOC_Os08g24310	LOC_Os07g30670
LOC_Os10g38229	LOC_Os05g05220	LOC_Os02g37300	LOC_Os09g37860	LOC_Os11g46300	LOC_Os09g10180	LOC_Os04g43270	LOC_Os06g04940	LOC_Os10g37830	LOC_Os04g15690	LOC_Os06g16140	LOC_Os02g40130	LOC_Os06g11330	LOC_Os01g70730	LOC_Os07g46840	LOC_Os01g58039	LOC_Os04g48710	LOC_Os10g25060	LOC_Os09g36300	LOC_Os10g27174	LOC_Os12g37840	LOC_Os05g14240	LOC_Os03g26360	LOC_Os03g57890	LOC_Os10g26070	LOC_Os09g37910	LOC_Os06g08610	LOC_Os04g42120	LOC_Os05g26040	LOC_Os08g36570	LOC_Os01g11860	LOC_Os11g42970
LOC_Os02g38690	LOC_Os08g02400	LOC_Os04g44240	LOC_Os03g05806	LOC_Os06g29110	LOC_Os08g30719	LOC_Os01g06640	LOC_Os06g51110	LOC_Os11g28540	LOC_Os06g46149	LOC_Os04g45600	LOC_Os05g01810	LOC_Os12g02800	LOC_Os02g29620	LOC_Os06g46340	LOC_Os10g38780	LOC_Os11g11330	LOC_Os06g47310	LOC_Os05g34000	LOC_Os09g16330	LOC_Os01g42190	LOC_Os04g48930	LOC_Os04g47360	LOC_Os06g03970	LOC_Os10g04450	LOC_Os10g26060	LOC_Os12g19180	LOC_Os01g09830	LOC_Os07g41180	LOC_Os05g41990	LOC_Os01g57004	LOC_Os09g09850
LOC_Os11g10850	LOC_Os09g37006	LOC_Os10g40640	LOC_Os03g46681	LOC_Os11g37970	LOC_Os09g23595	LOC_Os01g63190	LOC_Os01g21034	LOC_Os07g10810	LOC_Os06g04920	LOC_Os02g47620	LOC_Os09g19229	LOC_Os03g55310	LOC_Os09g31220	LOC_Os01g71670	LOC_Os05g19910	LOC_Os10g05130	LOC_Os07g48170	LOC_Os09g26730	LOC_Os03g49430	LOC_Os11g09200	LOC_Os11g37050	LOC_Os06g13110	LOC_Os03g18140	LOC_Os08g19670	LOC_Os07g10610	LOC_Os08g28970	LOC_Os02g21260	LOC_Os09g06910	LOC_Os08g32340	LOC_Os06g01250	LOC_Os11g12590
LOC_Os02g38710	LOC_Os11g39160	LOC_Os11g23790	LOC_Os07g42354	LOC_Os10g32810	LOC_Os02g13660	LOC_Os02g38580	LOC_Os01g11860	LOC_Os02g18080	LOC_Os03g17100	LOC_Os06g44330	LOC_Os01g28580	LOC_Os06g28820	LOC_Os04g52670	LOC_Os12g09770	LOC_Os05g46680	LOC_Os01g73450	LOC_Os02g57060	LOC_Os07g37320	LOC_Os02g10200	LOC_Os03g27830	LOC_Os11g27730	LOC_Os02g49950	LOC_Os01g65260	LOC_Os07g32140	LOC_Os11g07060	LOC_Os02g06930	LOC_Os04g20210	LOC_Os11g23770	LOC_Os08g04250	LOC_Os10g25030	LOC_Os02g05530
LOC_Os02g55300	LOC_Os05g42300	LOC_Os11g37200	LOC_Os08g13795	LOC_Os09g20090	LOC_Os09g33550	LOC_Os11g10090	LOC_Os06g07923	LOC_Os03g03260	LOC_Os07g06080	LOC_Os01g73420	LOC_Os02g23930	LOC_Os11g24120	LOC_Os02g55210	LOC_Os03g05920	LOC_Os04g08290	LOC_Os06g38830	LOC_Os11g34870	LOC_Os05g40770	LOC_Os07g49114	LOC_Os10g39510	LOC_Os03g22720	LOC_Os04g36890	LOC_Os08g42610	LOC_Os04g51160	LOC_Os10g31320	LOC_Os03g28330	LOC_Os12g21940	LOC_Os04g39050	LOC_Os07g34510	LOC_Os04g25900	LOC_Os06g16919
LOC_Os11g03400	LOC_Os05g03490	LOC_Os02g52670	LOC_Os08g03630	LOC_Os08g15204	LOC_Os01g48800	LOC_Os10g06720	LOC_Os03g53340	LOC_Os06g15730	LOC_Os07g42310	LOC_Os03g52650	LOC_Os11g45850	LOC_Os05g07940	LOC_Os05g26040	LOC_Os06g14450	LOC_Os11g05614	LOC_Os01g70720	LOC_Os07g34620	LOC_Os02g42406	LOC_Os04g51320	LOC_Os10g26720	LOC_Os11g01570	LOC_Os12g08970	LOC_Os10g40920	LOC_Os04g54840	LOC_Os12g20324	LOC_Os08g08690	LOC_Os08g14880	LOC_Os05g35770	LOC_Os08g36910	LOC_Os04g45950	LOC_Os12g21730
LOC_Os03g15530	LOC_Os06g36700	LOC_Os05g44630	LOC_Os06g24920	LOC_Os06g05020	LOC_Os03g38640	LOC_Os08g10450	LOC_Os11g32880	LOC_Os03g17100	LOC_Os04g33980	LOC_Os12g23754	LOC_Os01g08880	LOC_Os11g04000	LOC_Os08g35670	LOC_Os05g41370	LOC_Os01g69870	LOC_Os03g01012	LOC_Os10g13840	LOC_Os08g35420	LOC_Os04g49670	LOC_Os11g46000	LOC_Os01g51770	LOC_Os01g02800	LOC_Os05g25430	LOC_Os01g05560	LOC_Os04g33260	LOC_Os02g44680	LOC_Os02g53530	LOC_Os05g18740	LOC_Os12g28590	LOC_Os12g24320	LOC_Os01g43851
LOC_Os02g43700	LOC_Os10g28600	LOC_Os03g48920	LOC_Os10g36924	LOC_Os09g29710	LOC_Os03g37260	LOC_Os03g22270	LOC_Os04g09430	LOC_Os02g57924	LOC_Os04g51250	LOC_Os01g45290	LOC_Os07g28210	LOC_Os09g27260	LOC_Os10g12300	LOC_Os06g19370	LOC_Os09g06560	LOC_Os01g47190	LOC_Os09g21230	LOC_Os06g21590	LOC_Os08g01220	LOC_Os03g63150	LOC_Os03g60900	LOC_Os05g15230	LOC_Os08g42870	LOC_Os04g48020	LOC_Os01g73250	LOC_Os03g02750	LOC_Os04g27670	LOC_Os06g15820	LOC_Os02g12310	LOC_Os08g10500	LOC_Os02g32520
LOC_Os10g42030	LOC_Os01g16340	LOC_Os05g25770	LOC_Os03g42020	LOC_Os02g13660	LOC_Os02g36210	LOC_Os03g18140	LOC_Os12g06340	LOC_Os04g49350	LOC_Os05g03320	LOC_Os08g36920	LOC_Os02g48340	LOC_Os04g20210	LOC_Os05g46890	LOC_Os11g46300	LOC_Os03g62810	LOC_Os03g22634	LOC_Os07g37560	LOC_Os09g08510	LOC_Os04g03796	LOC_Os10g03600	LOC_Os09g36680	LOC_Os03g32490	LOC_Os11g48080	LOC_Os03g18150	LOC_Os01g41710	LOC_Os10g07556	LOC_Os12g40010	LOC_Os01g11860	LOC_Os02g51550	LOC_Os09g19160	LOC_Os06g17390
LOC_Os10g42930	LOC_Os07g36430	LOC_Os01g59970	LOC_Os05g13420	LOC_Os01g51890	LOC_Os01g47190	LOC_Os10g35870	LOC_Os12g02690	LOC_Os12g02720	LOC_Os09g27750	LOC_Os11g39190	LOC_Os03g01442	LOC_Os08g13930	LOC_Os03g16030	LOC_Os08g04500	LOC_Os04g39680	LOC_Os01g57280	LOC_Os08g25390	LOC_Os05g40670	LOC_Os03g30830	LOC_Os08g44590	LOC_Os02g37970	LOC_Os03g39890	LOC_Os04g16830	LOC_Os01g52810	LOC_Os04g25740	LOC_Os04g49370	LOC_Os11g04720	LOC_Os01g12410	LOC_Os12g22660	LOC_Os09g37200	LOC_Os03g17780
LOC_Os03g37730	LOC_Os03g40110	LOC_Os08g34984	LOC_Os03g60910	LOC_Os10g17680	LOC_Os09g23620	LOC_Os01g42710	LOC_Os06g37080	LOC_Os09g29710	LOC_Os01g72330	LOC_Os03g10640	LOC_Os12g38670	LOC_Os05g08790	LOC_Os03g48904	LOC_Os05g47810	LOC_Os06g24230	LOC_Os01g58220	LOC_Os01g54600	LOC_Os11g24170	LOC_Os09g09790	LOC_Os03g47564	LOC_Os08g25080	LOC_Os07g34110	LOC_Os05g08920	LOC_Os04g38380	LOC_Os06g28820	LOC_Os03g12930	LOC_Os08g42350	LOC_Os12g19420	LOC_Os01g58660	LOC_Os12g27780	LOC_Os06g21270
LOC_Os11g02520	LOC_Os03g19570	LOC_Os06g42810	LOC_Os08g27759	LOC_Os01g02300	LOC_Os02g51930	LOC_Os06g39700	LOC_Os06g04169	LOC_Os04g41310	LOC_Os01g22370	LOC_Os06g39900	LOC_Os11g30790	LOC_Os01g46400	LOC_Os08g38190	LOC_Os12g17950	LOC_Os12g38040	LOC_Os05g10310	LOC_Os02g58310	LOC_Os06g44230	LOC_Os10g05660	LOC_Os02g58450	LOC_Os03g26229	LOC_Os03g01442	LOC_Os10g30410	LOC_Os01g50100	LOC_Os08g38300	LOC_Os02g21070	LOC_Os05g48200	LOC_Os11g34970	LOC_Os02g29040	LOC_Os07g37730	LOC_Os04g55710
LOC_Os03g28250	LOC_Os04g55210	LOC_Os11g46810	LOC_Os06g29844	LOC_Os10g41330	LOC_Os06g04920	LOC_Os12g42550	LOC_Os03g16500	LOC_Os10g40720	LOC_Os05g11320	LOC_Os11g20384	LOC_Os02g01870	LOC_Os11g46870	LOC_Os04g53050	LOC_Os11g10090	LOC_Os01g45110	LOC_Os07g37320	LOC_Os05g40010	LOC_Os09g39330	LOC_Os06g39090	LOC_Os05g46890	LOC_Os07g06810	LOC_Os09g30510	LOC_Os02g28030	LOC_Os12g35590	LOC_Os01g01870	LOC_Os06g47810	LOC_Os01g22450	LOC_Os10g04890	LOC_Os10g34910	LOC_Os07g48570	LOC_Os04g39010
LOC_Os03g37411	LOC_Os01g40110	LOC_Os06g23870	LOC_Os06g28194	LOC_Os03g40410	LOC_Os07g42885	LOC_Os04g30770	LOC_Os01g42190	LOC_Os04g18360	LOC_Os12g02690	LOC_Os04g20210	LOC_Os03g06700	LOC_Os04g54280	LOC_Os08g40350	LOC_Os09g25784	LOC_Os02g28820	LOC_Os08g40850	LOC_Os04g49370	LOC_Os10g15240	LOC_Os01g54670	LOC_Os02g52640	LOC_Os03g12700	LOC_Os11g11320	LOC_Os06g24404	LOC_Os10g35760	LOC_Os03g08490	LOC_Os10g05660	LOC_Os01g19020	LOC_Os10g27370	LOC_Os03g61670	LOC_Os01g58760	LOC_Os08g41190
LOC_Os06g44270	LOC_Os12g02380	LOC_Os12g08240	LOC_Os02g12890	LOC_Os06g38764	LOC_Os03g60900	LOC_Os09g31454	LOC_Os09g02060	LOC_Os03g02020	LOC_Os08g35210	LOC_Os07g29820	LOC_Os09g31478	LOC_Os11g26710	LOC_Os05g47820	LOC_Os12g41570	LOC_Os11g12090	LOC_Os08g42560	LOC_Os08g43320	LOC_Os12g07540	LOC_Os09g35790	LOC_Os02g48380	LOC_Os09g06920	LOC_Os02g08150	LOC_Os10g05860	LOC_Os01g29280	LOC_Os12g08025	LOC_Os12g28570	LOC_Os06g51524	LOC_Os08g16480	LOC_Os02g36210	LOC_Os06g06320	LOC_Os02g05020
LOC_Os11g05380	LOC_Os07g48960	LOC_Os01g15320	LOC_Os01g13150	LOC_Os02g12900	LOC_Os03g55090	LOC_Os03g14030	LOC_Os01g23970	LOC_Os03g52130	LOC_Os06g01960	LOC_Os11g07060	LOC_Os08g20480	LOC_Os01g05080	LOC_Os03g50490	LOC_Os04g17500	LOC_Os05g48790	LOC_Os11g36970	LOC_Os11g09864	LOC_Os11g24120	LOC_Os06g37010	LOC_Os12g29719	LOC_Os06g42800	LOC_Os07g32140	LOC_Os05g48270	LOC_Os07g17250	LOC_Os10g34795	LOC_Os10g06560	LOC_Os06g03810	LOC_Os02g55220	LOC_Os08g08690	LOC_Os01g04650	LOC_Os03g56500
LOC_Os06g41450	LOC_Os11g03990	LOC_Os01g50100	LOC_Os04g54500	LOC_Os01g72900	LOC_Os03g07410	LOC_Os05g22840	LOC_Os12g10610	LOC_Os02g09490	LOC_Os08g16559	LOC_Os02g50060	LOC_Os01g26390	LOC_Os02g30470	LOC_Os11g37860	LOC_Os06g20900	LOC_Os04g09900	LOC_Os05g16420	LOC_Os11g29050	LOC_Os01g20110	LOC_Os10g07010	LOC_Os02g02860	LOC_Os11g44420	LOC_Os04g31090	LOC_Os03g52910	LOC_Os06g43090	LOC_Os04g53000	LOC_Os04g33030	LOC_Os05g10560	LOC_Os01g15520	LOC_Os05g40630	LOC_Os01g11160	LOC_Os02g54640
LOC_Os12g31400	LOC_Os08g19105	LOC_Os12g02320	LOC_Os08g41990	LOC_Os07g28850	LOC_Os04g41640	LOC_Os07g30240	LOC_Os02g49470	LOC_Os07g38160	LOC_Os11g10320	LOC_Os04g38914	LOC_Os11g44680	LOC_Os07g39090	LOC_Os03g17790	LOC_Os04g57350	LOC_Os12g11370	LOC_Os01g52390	LOC_Os02g52150	LOC_Os01g31890	LOC_Os11g33394	LOC_Os09g15850	LOC_Os11g47980	LOC_Os03g12530	LOC_Os09g36350	LOC_Os01g57082	LOC_Os03g11990	LOC_Os12g10580	LOC_Os01g23980	LOC_Os12g07120	LOC_Os02g41640	LOC_Os05g44120	LOC_Os03g63074
LOC_Os04g51809	LOC_Os07g07310	LOC_Os02g45170	LOC_Os06g46770	LOC_Os01g01520	LOC_Os05g02790	LOC_Os03g39710	LOC_Os03g61150	LOC_Os01g10110	LOC_Os05g36184	LOC_Os12g06220	LOC_Os01g22450	LOC_Os03g17060	LOC_Os08g44270	LOC_Os01g69850	LOC_Os11g13390	LOC_Os06g02380	LOC_Os03g63150	LOC_Os02g40690	LOC_Os05g47830	LOC_Os02g47920	LOC_Os06g09560	LOC_Os03g09070	LOC_Os02g40340	LOC_Os05g04740	LOC_Os11g29140	LOC_Os03g17700	LOC_Os11g46950	LOC_Os01g05180	LOC_Os10g12300	LOC_Os03g47022	LOC_Os08g24770
LOC_Os01g06280	LOC_Os12g06910	LOC_Os09g21370	LOC_Os08g09350	LOC_Os09g21370	LOC_Os12g10184	LOC_Os03g06390	LOC_Os04g38920	LOC_Os04g57350	LOC_Os09g09850	LOC_Os11g44310	LOC_Os12g34796	LOC_Os09g25620	LOC_Os05g09500	LOC_Os03g40070	LOC_Os11g44350	LOC_Os01g10890	LOC_Os05g43582	LOC_Os06g13500	LOC_Os12g04204	LOC_Os05g38670	LOC_Os03g08960	LOC_Os07g38110	LOC_Os02g06190	LOC_Os01g61990	LOC_Os01g27770	LOC_Os09g16510	LOC_Os12g42730	LOC_Os06g06580	LOC_Os09g15639	LOC_Os03g32100	LOC_Os02g12510
LOC_Os02g35110	LOC_Os01g14830	LOC_Os01g19020	LOC_Os07g06940	LOC_Os05g13970	LOC_Os01g24880	LOC_Os06g05000	LOC_Os01g10850	LOC_Os02g19450	LOC_Os10g35870	LOC_Os12g23780	LOC_Os03g62090	LOC_Os03g07730	LOC_Os07g05690	LOC_Os11g13670	LOC_Os03g14140	LOC_Os05g14040	LOC_Os09g03210	LOC_Os09g39290	LOC_Os03g08600	LOC_Os01g16810	LOC_Os08g34320	LOC_Os02g39710	LOC_Os05g35080	LOC_Os01g57310	LOC_Os09g31454	LOC_Os01g14970	LOC_Os03g17300	LOC_Os01g24550	LOC_Os09g31478	LOC_Os01g36580	LOC_Os02g18880
LOC_Os03g08970	LOC_Os04g14690	LOC_Os05g41190	LOC_Os06g50070	LOC_Os01g63190	LOC_Os02g36924	LOC_Os01g46350	LOC_Os07g19130	LOC_Os03g13450	LOC_Os08g14330	LOC_Os08g07550	LOC_Os01g57340	LOC_Os07g32140	LOC_Os05g10800	LOC_Os02g40900	LOC_Os11g37860	LOC_Os01g73644	LOC_Os11g34920	LOC_Os11g11960	LOC_Os01g49440	LOC_Os02g38392	LOC_Os05g44340	LOC_Os04g52725	LOC_Os07g04190	LOC_Os01g58039	LOC_Os10g15310	LOC_Os01g23380	LOC_Os02g04540	LOC_Os08g04680	LOC_Os01g62100	LOC_Os12g38270	LOC_Os06g48600
LOC_Os01g71670	LOC_Os05g50980	LOC_Os10g42800	LOC_Os03g63150	LOC_Os01g16450	LOC_Os01g02610	LOC_Os01g27360	LOC_Os03g16290	LOC_Os09g36930	LOC_Os12g29570	LOC_Os11g19149	LOC_Os01g68720	LOC_Os02g06810	LOC_Os06g03520	LOC_Os09g30458	LOC_Os12g42730	LOC_Os02g37862	LOC_Os02g29380	LOC_Os09g21450	LOC_Os08g02110	LOC_Os01g34590	LOC_Os05g42210	LOC_Os02g57630	LOC_Os04g39910	LOC_Os04g21890	LOC_Os11g44190	LOC_Os04g10940	LOC_Os01g65460	LOC_Os03g57680	LOC_Os10g39420	LOC_Os11g06240	LOC_Os02g38240
LOC_Os07g32129	LOC_Os03g27770	LOC_Os03g04680	LOC_Os01g08770	LOC_Os12g09640	LOC_Os08g06170	LOC_Os09g29660	LOC_Os02g58310	LOC_Os10g33190	LOC_Os01g47660	LOC_Os02g44108	LOC_Os10g03220	LOC_Os04g33920	LOC_Os10g09290	LOC_Os11g46000	LOC_Os09g14590	LOC_Os11g32750	LOC_Os12g29680	LOC_Os04g37650	LOC_Os05g38530	LOC_Os10g18340	LOC_Os10g02600	LOC_Os04g38430	LOC_Os12g37840	LOC_Os03g43430	LOC_Os01g05960	LOC_Os05g35500	LOC_Os04g48480	LOC_Os03g02400	LOC_Os02g57720	LOC_Os05g26820	LOC_Os09g29520
LOC_Os03g07980	LOC_Os10g01540	LOC_Os05g04170	LOC_Os02g13020	LOC_Os07g09670	LOC_Os08g07650	LOC_Os10g31320	LOC_Os07g08160	LOC_Os11g17480	LOC_Os09g34120	LOC_Os09g22000	LOC_Os12g36860	LOC_Os01g18744	LOC_Os04g08470	LOC_Os06g16410	LOC_Os08g23200	LOC_Os01g56690	LOC_Os01g05060	LOC_Os08g13070	LOC_Os04g08828	LOC_Os12g16480	LOC_Os05g32320	LOC_Os07g08970	LOC_Os06g07560	LOC_Os06g51524	LOC_Os06g15660	LOC_Os12g12080	LOC_Os01g51400	LOC_Os02g13370	LOC_Os01g73670	LOC_Os11g18110	LOC_Os05g39990
LOC_Os02g44710	LOC_Os02g55370	LOC_Os08g01880	LOC_Os03g10050	LOC_Os04g37460	LOC_Os03g33570	LOC_Os07g40690	LOC_Os03g60720	LOC_Os04g31524	LOC_Os01g56730	LOC_Os06g11660	LOC_Os03g02750	LOC_Os01g64360	LOC_Os09g15480	LOC_Os05g26490	LOC_Os01g01450	LOC_Os11g29500	LOC_Os11g39220	LOC_Os03g07750	LOC_Os11g42550	LOC_Os06g37340	LOC_Os05g30250	LOC_Os06g20390	LOC_Os05g38500	LOC_Os03g31944	LOC_Os03g54000	LOC_Os11g13410	LOC_Os04g35010	LOC_Os09g20460	LOC_Os05g34390	LOC_Os06g49450	LOC_Os04g32740
LOC_Os11g02000	LOC_Os09g15044	LOC_Os04g24294	LOC_Os03g21530	LOC_Os01g07530	LOC_Os11g45850	LOC_Os02g08270	LOC_Os05g10210	LOC_Os03g51230	LOC_Os01g49320	LOC_Os02g05920	LOC_Os11g10550	LOC_Os02g37480	LOC_Os01g25920	LOC_Os04g41640	LOC_Os04g15630	LOC_Os07g40640	LOC_Os01g59920	LOC_Os06g47810	LOC_Os07g48330	LOC_Os11g14900	LOC_Os04g56210	LOC_Os03g57970	LOC_Os10g17940	LOC_Os11g25020	LOC_Os12g02980	LOC_Os03g16334	LOC_Os04g02070	LOC_Os11g39660	LOC_Os03g55740	LOC_Os03g16920	LOC_Os02g31840
LOC_Os09g18594	LOC_Os06g41020	LOC_Os06g39690	LOC_Os11g03300	LOC_Os01g49820	LOC_Os02g03040	LOC_Os03g21550	LOC_Os03g59710	LOC_Os02g12760	LOC_Os09g26370	LOC_Os01g37950	LOC_Os11g40680	LOC_Os07g09950	LOC_Os11g03220	LOC_Os04g51460	LOC_Os08g26720	LOC_Os04g42110	LOC_Os12g17600	LOC_Os03g40800	LOC_Os09g25150	LOC_Os03g57569	LOC_Os06g10355	LOC_Os09g15980	LOC_Os03g45970	LOC_Os06g46950	LOC_Os12g36060	LOC_Os11g02410	LOC_Os03g19420	LOC_Os10g40770	LOC_Os04g03164	LOC_Os09g39560	LOC_Os02g42810
LOC_Os01g51570	LOC_Os12g05230	LOC_Os03g21640	LOC_Os01g66850	LOC_Os11g11730	LOC_Os02g09250	LOC_Os03g60850	LOC_Os09g16290	LOC_Os09g10274	LOC_Os01g52790	LOC_Os05g22840	LOC_Os10g38110	LOC_Os03g58880	LOC_Os02g49510	LOC_Os01g33110	LOC_Os03g58560	LOC_Os10g33140	LOC_Os03g52010	LOC_Os11g29720	LOC_Os07g23150	LOC_Os05g42120	LOC_Os02g30790	LOC_Os12g02210	LOC_Os04g56110	LOC_Os12g36110	LOC_Os05g51040	LOC_Os06g40060	LOC_Os02g40940	LOC_Os01g43260	LOC_Os02g36190	LOC_Os02g26430	LOC_Os03g36150
LOC_Os07g33730	LOC_Os03g29810	LOC_Os05g39374	LOC_Os02g12900	LOC_Os01g48660	LOC_Os03g27610	LOC_Os04g12900	LOC_Os09g01000	LOC_Os04g20210	LOC_Os01g65100	LOC_Os03g60810	LOC_Os12g23780	LOC_Os02g15930	LOC_Os03g31210	LOC_Os12g02120	LOC_Os07g45620	LOC_Os12g21730	LOC_Os01g60830	LOC_Os03g22720	LOC_Os08g15590	LOC_Os02g30460	LOC_Os12g01560	LOC_Os07g42880	LOC_Os07g38590	LOC_Os02g01210	LOC_Os01g22090	LOC_Os02g50730	LOC_Os03g14615	LOC_Os05g07720	LOC_Os05g24340	LOC_Os08g38960	LOC_Os02g18390
LOC_Os02g54930	LOC_Os06g03830	LOC_Os07g48050	LOC_Os07g45360	LOC_Os03g52680	LOC_Os01g51810	LOC_Os01g58550	LOC_Os06g28000	LOC_Os11g27329	LOC_Os02g29130	LOC_Os06g02930	LOC_Os11g09830	LOC_Os01g27740	LOC_Os12g18530	LOC_Os03g19240	LOC_Os11g09680	LOC_Os03g45900	LOC_Os07g48200	LOC_Os07g43810	LOC_Os02g27594	LOC_Os04g31140	LOC_Os06g14030	LOC_Os05g02190	LOC_Os10g29090	LOC_Os03g14050	LOC_Os05g40540	LOC_Os06g10109	LOC_Os05g44930	LOC_Os01g70410	LOC_Os01g68370	LOC_Os09g38900	LOC_Os01g57990
LOC_Os01g74160	LOC_Os03g15530	LOC_Os06g04169	LOC_Os03g55670	LOC_Os01g18080	LOC_Os04g46950	LOC_Os03g48320	LOC_Os03g14570	LOC_Os02g40030	LOC_Os02g42810	LOC_Os02g50600	LOC_Os02g04820	LOC_Os06g16300	LOC_Os11g44340	LOC_Os03g06090	LOC_Os09g29560	LOC_Os03g08520	LOC_Os09g19140	LOC_Os10g34890	LOC_Os11g44870	LOC_Os11g36770	LOC_Os05g38470	LOC_Os01g57480	LOC_Os03g56930	LOC_Os01g13690	LOC_Os06g40170	LOC_Os09g26810	LOC_Os01g58320	LOC_Os06g44310	LOC_Os02g55230	LOC_Os03g08940	LOC_Os03g54240
LOC_Os07g32630	LOC_Os01g57490	LOC_Os01g54870	LOC_Os08g34700	LOC_Os09g04339	LOC_Os11g19480	LOC_Os06g02600	LOC_Os10g06720	LOC_Os07g36780	LOC_Os05g51190	LOC_Os07g08150	LOC_Os03g14654	LOC_Os03g39655	LOC_Os02g40280	LOC_Os09g11480	LOC_Os11g02450	LOC_Os06g39708	LOC_Os03g24950	LOC_Os06g24070	LOC_Os01g71330	LOC_Os03g01470	LOC_Os03g22020	LOC_Os02g15930	LOC_Os06g28000	LOC_Os12g18729	LOC_Os01g69904	LOC_Os02g49950	LOC_Os01g43400	LOC_Os12g32170	LOC_Os10g20440	LOC_Os01g13610	LOC_Os02g05199
LOC_Os04g59520	LOC_Os12g04440	LOC_Os09g31140	LOC_Os06g41340	LOC_Os08g13270	LOC_Os12g43700	LOC_Os04g37790	LOC_Os05g31280	LOC_Os05g42210	LOC_Os07g37220	LOC_Os11g10570	LOC_Os04g03796	LOC_Os05g45460	LOC_Os04g20774	LOC_Os01g53610	LOC_Os10g40200	LOC_Os12g29330	LOC_Os11g08300	LOC_Os09g19280	LOC_Os04g33050	LOC_Os05g48770	LOC_Os07g49370	LOC_Os03g24730	LOC_Os06g12790	LOC_Os11g08100	LOC_Os10g17740	LOC_Os01g40260	LOC_Os05g35010	LOC_Os09g22420	LOC_Os04g23630	LOC_Os01g43851	LOC_Os12g10640
LOC_Os07g32761	LOC_Os07g14530	LOC_Os02g57924	LOC_Os03g37270	LOC_Os01g04580	LOC_Os04g09900	LOC_Os04g32980	LOC_Os04g45870	LOC_Os11g40450	LOC_Os04g34530	LOC_Os08g29809	LOC_Os04g31090	LOC_Os08g44750	LOC_Os08g14880	LOC_Os04g20210	LOC_Os07g17184	LOC_Os01g54910	LOC_Os01g25820	LOC_Os10g22520	LOC_Os04g39430	LOC_Os04g53860	LOC_Os01g03320	LOC_Os04g47200	LOC_Os09g37200	LOC_Os02g54890	LOC_Os01g63460	LOC_Os03g46060	LOC_Os01g03950	LOC_Os09g29840	LOC_Os01g48339	LOC_Os11g23210	LOC_Os02g52630
LOC_Os10g42150	LOC_Os05g05470	LOC_Os05g31140	LOC_Os08g38460	LOC_Os01g22900	LOC_Os05g05900	LOC_Os03g29864	LOC_Os05g44340	LOC_Os12g11370	LOC_Os09g28680	LOC_Os06g40940	LOC_Os03g56740	LOC_Os01g27140	LOC_Os09g34880	LOC_Os04g58210	LOC_Os01g40260	LOC_Os04g58710	LOC_Os03g17410	LOC_Os01g49219	LOC_Os02g04840	LOC_Os12g22140	LOC_Os03g37930	LOC_Os06g46940	LOC_Os10g21268	LOC_Os01g09430	LOC_Os11g31630	LOC_Os07g15959	LOC_Os08g37660	LOC_Os06g51084	LOC_Os02g09270	LOC_Os03g60260	LOC_Os04g39680
LOC_Os08g43160	LOC_Os07g01920	LOC_Os06g08610	LOC_Os06g14810	LOC_Os04g53620	LOC_Os12g23150	LOC_Os05g09704	LOC_Os07g23570	LOC_Os03g32620	LOC_Os08g17680	LOC_Os04g58030	LOC_Os01g12770	LOC_Os04g53496	LOC_Os05g33140	LOC_Os11g07600	LOC_Os12g39250	LOC_Os03g22880	LOC_Os02g43090	LOC_Os05g49130	LOC_Os02g43940	LOC_Os08g32360	LOC_Os02g02860	LOC_Os08g35580	LOC_Os04g36630	LOC_Os01g67580	LOC_Os06g32900	LOC_Os01g02550	LOC_Os01g61630	LOC_Os04g06850	LOC_Os08g19420	LOC_Os08g28670	LOC_Os06g45980
LOC_Os02g56360	LOC_Os01g73160	LOC_Os06g35160	LOC_Os02g58120	LOC_Os08g13320	LOC_Os03g16800	LOC_Os09g27820	LOC_Os10g35580	LOC_Os07g30590	LOC_Os03g55874	LOC_Os12g42300	LOC_Os01g35330	LOC_Os04g39560	LOC_Os11g43410	LOC_Os03g43114	LOC_Os04g44980	LOC_Os03g03500	LOC_Os02g52610	LOC_Os01g57280	LOC_Os04g41900	LOC_Os05g30970	LOC_Os10g04270	LOC_Os05g33700	LOC_Os09g03680	LOC_Os04g41960	LOC_Os01g11860	LOC_Os05g10650	LOC_Os09g35540	LOC_Os04g49930	LOC_Os08g44170	LOC_Os01g47630	LOC_Os05g46920
LOC_Os10g39430	LOC_Os05g51790	LOC_Os05g31720	LOC_Os11g46000	LOC_Os02g55400	LOC_Os04g52320	LOC_Os11g06640	LOC_Os12g14330	LOC_Os01g08310	LOC_Os07g03030	LOC_Os02g56440	LOC_Os12g32190	LOC_Os08g06200	LOC_Os06g11730	LOC_Os04g44060	LOC_Os02g39884	LOC_Os12g07940	LOC_Os10g18340	LOC_Os07g35180	LOC_Os01g51540	LOC_Os12g04500	LOC_Os02g30910	LOC_Os02g11640	LOC_Os02g37000	LOC_Os12g40440	LOC_Os11g47574	LOC_Os12g06180	LOC_Os04g53210	LOC_Os03g19270	LOC_Os02g19880	LOC_Os09g27580	LOC_Os04g52770
LOC_Os03g12260	LOC_Os03g36780	LOC_Os07g10810	LOC_Os04g31924	LOC_Os02g42870	LOC_Os12g06340	LOC_Os03g59770	LOC_Os03g32050	LOC_Os08g13280	LOC_Os01g41910	LOC_Os12g21784	LOC_Os01g43600	LOC_Os03g31944	LOC_Os08g31910	LOC_Os10g36260	LOC_Os12g17600	LOC_Os11g43895	LOC_Os06g26234	LOC_Os12g07500	LOC_Os06g41710	LOC_Os07g34570	LOC_Os02g07030	LOC_Os02g15660	LOC_Os01g43890	LOC_Os05g50550	LOC_Os05g47540	LOC_Os05g32370	LOC_Os06g01660	LOC_Os07g17460	LOC_Os12g08030	LOC_Os03g10140	LOC_Os10g26950
LOC_Os11g01240	LOC_Os11g04670	LOC_Os04g47770	LOC_Os08g06280	LOC_Os01g42380	LOC_Os09g14670	LOC_Os03g62600	LOC_Os04g52370	LOC_Os02g43280	LOC_Os02g10780	LOC_Os01g65030	LOC_Os05g05530	LOC_Os08g38800	LOC_Os03g17410	LOC_Os03g19270	LOC_Os07g07030	LOC_Os11g47400	LOC_Os11g30910	LOC_Os05g49920	LOC_Os08g06380	LOC_Os04g08836	LOC_Os11g14380	LOC_Os05g03040	LOC_Os06g15620	LOC_Os05g41310	LOC_Os09g36600	LOC_Os08g01670	LOC_Os07g35750	LOC_Os05g34240	LOC_Os01g65380	LOC_Os05g24520	LOC_Os01g70490
LOC_Os10g42650	LOC_Os10g37770	LOC_Os11g05380	LOC_Os04g09654	LOC_Os06g05470	LOC_Os05g11990	LOC_Os01g42520	LOC_Os08g25624	LOC_Os03g41438	LOC_Os10g18160	LOC_Os01g62670	LOC_Os06g29630	LOC_Os09g14500	LOC_Os09g27830	LOC_Os05g01140	LOC_Os05g22850	LOC_Os02g29300	LOC_Os01g66040	LOC_Os11g47441	LOC_Os02g14500	LOC_Os12g17950	LOC_Os06g12790	LOC_Os06g28280	LOC_Os04g33760	LOC_Os02g08150	LOC_Os09g24990	LOC_Os04g25900	LOC_Os03g13690	LOC_Os02g18190	LOC_Os06g06510	LOC_Os12g44100	LOC_Os10g39680
LOC_Os10g05130	LOC_Os12g32240	LOC_Os01g45040	LOC_Os10g30850	LOC_Os11g43630	LOC_Os02g46030	LOC_Os02g49950	LOC_Os05g29880	LOC_Os01g61400	LOC_Os11g07060	LOC_Os10g25230	LOC_Os10g04674	LOC_Os03g15850	LOC_Os01g20160	LOC_Os10g34170	LOC_Os02g11960	LOC_Os11g29520	LOC_Os09g17930	LOC_Os06g04399	LOC_Os08g09860	LOC_Os03g37840	LOC_Os09g35890	LOC_Os12g13550	LOC_Os09g07350	LOC_Os07g34830	LOC_Os01g36220	LOC_Os07g41310	LOC_Os03g53860	LOC_Os01g55690	LOC_Os01g52880	LOC_Os01g58580	LOC_Os07g07310
LOC_Os05g50230	LOC_Os08g23730	LOC_Os09g23084	LOC_Os03g43430	LOC_Os06g21410	LOC_Os04g48390	LOC_Os01g09220	LOC_Os08g12800	LOC_Os03g24930	LOC_Os04g25740	LOC_Os12g03080	LOC_Os12g04880	LOC_Os08g04540	LOC_Os07g41240	LOC_Os04g30030	LOC_Os09g25934	LOC_Os01g48820	LOC_Os01g71310	LOC_Os08g29570	LOC_Os01g05090	LOC_Os12g08670	LOC_Os11g42590	LOC_Os11g47900	LOC_Os09g32080	LOC_Os10g39510	LOC_Os10g35436	LOC_Os09g32100	LOC_Os03g63590	LOC_Os08g33660	LOC_Os06g38980	LOC_Os03g53210	LOC_Os11g44690
LOC_Os03g37810	LOC_Os06g05110	LOC_Os04g46010	LOC_Os07g49460	LOC_Os01g03740	LOC_Os05g04090	LOC_Os07g37690	LOC_Os09g16458	LOC_Os05g03220	LOC_Os03g15740	LOC_Os06g34830	LOC_Os03g25640	LOC_Os11g06240	LOC_Os04g53780	LOC_Os03g41120	LOC_Os12g08240	LOC_Os12g43380	LOC_Os05g41590	LOC_Os04g09900	LOC_Os10g31864	LOC_Os06g22820	LOC_Os09g17740	LOC_Os01g29507	LOC_Os02g24642	LOC_Os11g19240	LOC_Os08g13420	LOC_Os11g42880	LOC_Os02g45040	LOC_Os08g19420	LOC_Os08g06415	LOC_Os04g29960	LOC_Os02g33330
LOC_Os09g29210	LOC_Os07g47400	LOC_Os06g02160	LOC_Os09g33680	LOC_Os07g43010	LOC_Os03g63310	LOC_Os01g03710	LOC_Os11g31060	LOC_Os03g36920	LOC_Os11g41365	LOC_Os01g57082	LOC_Os05g50180	LOC_Os11g37000	LOC_Os09g26470	LOC_Os02g43194	LOC_Os03g62200	LOC_Os08g10630	LOC_Os04g43400	LOC_Os05g47540	LOC_Os07g46780	LOC_Os06g42660	LOC_Os08g12410	LOC_Os12g43750	LOC_Os12g19460	LOC_Os10g42690	LOC_Os02g24720	LOC_Os02g44108	LOC_Os01g35830	LOC_Os06g45920	LOC_Os09g04384	LOC_Os02g04780	LOC_Os06g10355
LOC_Os12g43450	LOC_Os02g54470	LOC_Os02g12900	LOC_Os08g37456	LOC_Os03g37840	LOC_Os05g33380	LOC_Os01g57966	LOC_Os08g42480	LOC_Os04g20070	LOC_Os04g22270	LOC_Os05g36010	LOC_Os05g48770	LOC_Os07g23570	LOC_Os02g14090	LOC_Os11g44680	LOC_Os03g45970	LOC_Os04g43660	LOC_Os03g53300	LOC_Os08g44300	LOC_Os04g54240	LOC_Os07g45620	LOC_Os04g55520	LOC_Os06g01290	LOC_Os09g34140	LOC_Os09g26210	LOC_Os10g36270	LOC_Os09g37710	LOC_Os11g41500	LOC_Os11g12410	LOC_Os02g02310	LOC_Os08g24770	LOC_Os09g39290
LOC_Os04g41620	LOC_Os01g49210	LOC_Os02g42150	LOC_Os03g21060	LOC_Os06g45890	LOC_Os05g01030	LOC_Os06g39960	LOC_Os08g13650	LOC_Os01g04050	LOC_Os08g41920	LOC_Os03g29864	LOC_Os01g47370	LOC_Os04g23140	LOC_Os02g29230	LOC_Os11g02080	LOC_Os08g26700	LOC_Os05g37190	LOC_Os06g47480	LOC_Os01g08470	LOC_Os10g22570	LOC_Os11g20239	LOC_Os11g07130	LOC_Os09g16780	LOC_Os06g40850	LOC_Os06g49550	LOC_Os02g10780	LOC_Os01g42950	LOC_Os03g04310	LOC_Os10g37290	LOC_Os06g39270	LOC_Os03g57890	LOC_Os10g38880
LOC_Os12g44110	LOC_Os03g24890	LOC_Os11g33970	LOC_Os06g09679	LOC_Os02g17620	LOC_Os08g29170	LOC_Os11g14570	LOC_Os01g27340	LOC_Os09g25470	LOC_Os04g44730	LOC_Os08g44300	LOC_Os05g41950	LOC_Os01g12390	LOC_Os04g52361	LOC_Os03g25500	LOC_Os05g01810	LOC_Os03g63330	LOC_Os06g48610	LOC_Os05g33520	LOC_Os01g12810	LOC_Os02g18612	LOC_Os01g69020	LOC_Os08g10080	LOC_Os12g39710	LOC_Os06g12480	LOC_Os12g42730	LOC_Os02g50470	LOC_Os08g14720	LOC_Os11g38070	LOC_Os03g62200	LOC_Os05g48770	LOC_Os01g46570
LOC_Os02g03700	LOC_Os03g07340	LOC_Os02g50810	LOC_Os02g40180	LOC_Os06g36560	LOC_Os07g08090	LOC_Os09g14880	LOC_Os07g48610	LOC_Os07g26000	LOC_Os01g67480	LOC_Os10g34795	LOC_Os04g53720	LOC_Os01g65660	LOC_Os07g05290	LOC_Os03g03980	LOC_Os07g23270	LOC_Os07g49114	LOC_Os09g10054	LOC_Os02g44730	LOC_Os04g46470	LOC_Os03g56730	LOC_Os08g26230	LOC_Os11g44310	LOC_Os08g44020	LOC_Os11g04860	LOC_Os06g46940	LOC_Os01g65380	LOC_Os11g27120	LOC_Os02g01010	LOC_Os05g43120	LOC_Os03g38740	LOC_Os04g55050
LOC_Os01g63180	LOC_Os03g51900	LOC_Os07g10910	LOC_Os01g02610	LOC_Os11g11710	LOC_Os06g38430	LOC_Os03g05880	LOC_Os01g72230	LOC_Os11g47455	LOC_Os06g29350	LOC_Os03g40100	LOC_Os11g11320	LOC_Os05g26359	LOC_Os11g14900	LOC_Os01g65169	LOC_Os01g51030	LOC_Os02g32370	LOC_Os10g05250	LOC_Os10g40710	LOC_Os10g36650	LOC_Os12g04790	LOC_Os04g12390	LOC_Os12g21860	LOC_Os06g37150	LOC_Os03g20090	LOC_Os01g67580	LOC_Os02g05660	LOC_Os03g43770	LOC_Os11g10550	LOC_Os01g32439	LOC_Os05g01050	LOC_Os04g42620
LOC_Os03g38650	LOC_Os05g51180	LOC_Os04g15920	LOC_Os05g49220	LOC_Os07g23430	LOC_Os08g01220	LOC_Os01g22640	LOC_Os12g10710	LOC_Os02g18630	LOC_Os08g39840	LOC_Os06g20200	LOC_Os11g28720	LOC_Os08g09170	LOC_Os01g62350	LOC_Os02g26430	LOC_Os11g17290	LOC_Os07g15440	LOC_Os03g54100	LOC_Os02g07340	LOC_Os04g42250	LOC_Os07g31244	LOC_Os03g32470	LOC_Os03g12700	LOC_Os05g20660	LOC_Os06g29730	LOC_Os08g31630	LOC_Os07g37730	LOC_Os01g19800	LOC_Os07g18670	LOC_Os05g10560	LOC_Os01g08860	LOC_Os05g10560
LOC_Os01g49210	LOC_Os01g04020	LOC_Os06g46770	LOC_Os11g10870	LOC_Os08g02000	LOC_Os07g25150	LOC_Os04g20070	LOC_Os10g39470	LOC_Os03g11900	LOC_Os03g45720	LOC_Os10g21254	LOC_Os02g10170	LOC_Os12g26850	LOC_Os05g34130	LOC_Os05g38530	LOC_Os12g13295	LOC_Os02g18784	LOC_Os06g08510	LOC_Os06g39120	LOC_Os03g53910	LOC_Os11g44380	LOC_Os04g25190	LOC_Os08g39380	LOC_Os11g39230	LOC_Os01g02800	LOC_Os09g35030	LOC_Os09g27135	LOC_Os07g13480	LOC_Os03g42730	LOC_Os06g01350	LOC_Os01g63250	LOC_Os08g41500
LOC_Os09g28690	LOC_Os05g38520	LOC_Os11g10090	LOC_Os02g36140	LOC_Os04g41620	LOC_Os02g55689	LOC_Os01g69830	LOC_Os03g05450	LOC_Os07g27359	LOC_Os06g50490	LOC_Os02g40940	LOC_Os07g32890	LOC_Os01g16240	LOC_Os10g25850	LOC_Os07g45750	LOC_Os11g43895	LOC_Os01g55290	LOC_Os03g38350	LOC_Os01g29910	LOC_Os03g60080	LOC_Os06g34020	LOC_Os09g38080	LOC_Os07g34570	LOC_Os05g02310	LOC_Os09g19930	LOC_Os07g02060	LOC_Os01g02050	LOC_Os02g24596	LOC_Os04g43210	LOC_Os12g34510	LOC_Os01g65650	LOC_Os04g54320
LOC_Os01g71340	LOC_Os08g09100	LOC_Os01g41750	LOC_Os03g07410	LOC_Os01g52530	LOC_Os01g24780	LOC_Os02g07330	LOC_Os02g19450	LOC_Os07g08140	LOC_Os07g47650	LOC_Os02g38790	LOC_Os01g02800	LOC_Os07g14530	LOC_Os12g36830	LOC_Os07g49140	LOC_Os02g05530	LOC_Os05g08480	LOC_Os02g37880	LOC_Os10g41550	LOC_Os06g01810	LOC_Os11g47410	LOC_Os11g28104	LOC_Os02g29300	LOC_Os07g31650	LOC_Os06g33970	LOC_Os10g21190	LOC_Os09g31190	LOC_Os02g29610	LOC_Os11g13670	LOC_Os12g14840	LOC_Os04g30040	LOC_Os03g18030
LOC_Os07g33640	LOC_Os03g17300	LOC_Os04g20070	LOC_Os07g09400	LOC_Os02g13780	LOC_Os05g13630	LOC_Os05g43860	LOC_Os02g49840	LOC_Os01g41565	LOC_Os06g39120	LOC_Os09g25950	LOC_Os09g39680	LOC_Os03g16030	LOC_Os03g53070	LOC_Os12g26850	LOC_Os02g23939	LOC_Os04g47360	LOC_Os10g30550	LOC_Os02g57010	LOC_Os07g48040	LOC_Os08g09010	LOC_Os08g29770	LOC_Os01g62950	LOC_Os10g27310	LOC_Os02g35110	LOC_Os06g16919	LOC_Os03g03520	LOC_Os02g44250	LOC_Os06g13900	LOC_Os05g29735	LOC_Os02g21750	LOC_Os02g46620
LOC_Os04g56300	LOC_Os01g62650	LOC_Os09g25740	LOC_Os05g45350	LOC_Os02g52000	LOC_Os09g16980	LOC_Os08g35740	LOC_Os07g07230	LOC_Os04g53830	LOC_Os01g19410	LOC_Os07g39020	LOC_Os06g38160	LOC_Os03g52390	LOC_Os08g27540	LOC_Os07g33350	LOC_Os05g02620	LOC_Os05g23130	LOC_Os03g12890	LOC_Os01g08860	LOC_Os06g08090	LOC_Os12g14059	LOC_Os08g02210	LOC_Os02g12510	LOC_Os06g10230	LOC_Os03g17800	LOC_Os12g16080	LOC_Os02g01790	LOC_Os07g06175	LOC_Os02g58330	LOC_Os02g38920	LOC_Os07g44620	LOC_Os02g27310
LOC_Os08g30510	LOC_Os11g26850	LOC_Os04g01674	LOC_Os05g49230	LOC_Os01g57460	LOC_Os06g38320	LOC_Os03g15020	LOC_Os09g37910	LOC_Os01g18080	LOC_Os09g33450	LOC_Os01g02800	LOC_Os07g05940	LOC_Os04g33560	LOC_Os01g67100	LOC_Os12g10540	LOC_Os12g34124	LOC_Os02g54710	LOC_Os04g41960	LOC_Os07g25700	LOC_Os04g52640	LOC_Os12g38750	LOC_Os10g28330	LOC_Os06g02940	LOC_Os01g27210	LOC_Os07g48170	LOC_Os10g38740	LOC_Os02g46680	LOC_Os03g19250	LOC_Os08g12410	LOC_Os09g14550	LOC_Os09g26810	LOC_Os02g51790
LOC_Os06g38210	LOC_Os09g29630	LOC_Os10g36270	LOC_Os09g06464	LOC_Os02g40040	LOC_Os07g33780	LOC_Os03g19120	LOC_Os03g55090	LOC_Os01g58890	LOC_Os10g39150	LOC_Os03g27610	LOC_Os10g33862	LOC_Os07g10610	LOC_Os03g59100	LOC_Os09g26160	LOC_Os04g30250	LOC_Os09g32976	LOC_Os07g37530	LOC_Os03g04310	LOC_Os02g04510	LOC_Os03g31944	LOC_Os05g25090	LOC_Os12g18550	LOC_Os06g49190	LOC_Os06g50520	LOC_Os09g20040	LOC_Os08g41550	LOC_Os06g20200	LOC_Os12g03880	LOC_Os12g08025	LOC_Os03g48010	LOC_Os06g46860
LOC_Os02g56060	LOC_Os07g13770	LOC_Os05g51620	LOC_Os08g35420	LOC_Os06g37160	LOC_Os10g40770	LOC_Os03g32314	LOC_Os06g12790	LOC_Os08g01380	LOC_Os07g35880	LOC_Os04g01140	LOC_Os10g04290	LOC_Os01g48200	LOC_Os12g15314	LOC_Os07g37690	LOC_Os03g56840	LOC_Os05g26840	LOC_Os12g42190	LOC_Os01g59980	LOC_Os05g51420	LOC_Os09g22000	LOC_Os04g06850	LOC_Os07g42750	LOC_Os01g45290	LOC_Os08g09760	LOC_Os11g05550	LOC_Os01g60110	LOC_Os07g05260	LOC_Os07g38220	LOC_Os05g14880	LOC_Os01g12381	LOC_Os02g23939
LOC_Os02g09980	LOC_Os06g07080	LOC_Os03g25440	LOC_Os11g02610	LOC_Os11g12330	LOC_Os06g06930	LOC_Os07g35790	LOC_Os11g05400	LOC_Os09g33450	LOC_Os03g34280	LOC_Os12g31460	LOC_Os02g48980	LOC_Os05g33700	LOC_Os03g10110	LOC_Os07g39030	LOC_Os08g27630	LOC_Os10g15240	LOC_Os06g09060	LOC_Os12g09770	LOC_Os11g40810	LOC_Os10g40720	LOC_Os07g44280	LOC_Os03g53845	LOC_Os11g25330	LOC_Os03g09170	LOC_Os10g42610	LOC_Os11g11320	LOC_Os03g39890	LOC_Os11g03220	LOC_Os03g44020	LOC_Os03g24600	LOC_Os06g50520
LOC_Os02g02400	LOC_Os04g47270	LOC_Os04g48200	LOC_Os03g19510	LOC_Os12g29690	LOC_Os11g24690	LOC_Os01g10990	LOC_Os05g44650	LOC_Os12g25800	LOC_Os05g25600	LOC_Os06g37490	LOC_Os06g21750	LOC_Os09g12290	LOC_Os07g31670	LOC_Os12g29680	LOC_Os01g05080	LOC_Os03g59774	LOC_Os03g25960	LOC_Os05g46890	LOC_Os11g18044	LOC_Os06g36940	LOC_Os04g58220	LOC_Os07g46830	LOC_Os08g44300	LOC_Os09g31454	LOC_Os07g07030	LOC_Os01g46800	LOC_Os09g28610	LOC_Os01g51880	LOC_Os05g26750	LOC_Os11g29380	LOC_Os05g12230
LOC_Os11g01210	LOC_Os09g19734	LOC_Os10g42020	LOC_Os09g25150	LOC_Os04g10060	LOC_Os01g12570	LOC_Os02g02210	LOC_Os01g60450	LOC_Os11g46300	LOC_Os10g31330	LOC_Os06g48250	LOC_Os03g55540	LOC_Os12g29670	LOC_Os02g22590	LOC_Os09g25740	LOC_Os03g36150	LOC_Os08g09760	LOC_Os08g31630	LOC_Os05g48790	LOC_Os05g03390	LOC_Os03g25500	LOC_Os10g10460	LOC_Os04g57350	LOC_Os10g36870	LOC_Os05g40010	LOC_Os11g40160	LOC_Os04g31610	LOC_Os05g50654	LOC_Os02g28220	LOC_Os08g05820	LOC_Os12g12390	LOC_Os02g21260
LOC_Os06g04680	LOC_Os08g26840	LOC_Os09g24800	LOC_Os10g41930	LOC_Os05g02420	LOC_Os07g41650	LOC_Os01g51890	LOC_Os02g38970	LOC_Os01g58240	LOC_Os07g45750	LOC_Os05g37520	LOC_Os11g38750	LOC_Os05g00996	LOC_Os10g09150	LOC_Os02g09220	LOC_Os07g41960	LOC_Os05g49230	LOC_Os02g42620	LOC_Os06g04510	LOC_Os12g29530	LOC_Os02g38020	LOC_Os06g49770	LOC_Os02g40510	LOC_Os01g01369	LOC_Os07g33680	LOC_Os01g34890	LOC_Os03g60840	LOC_Os06g15730	LOC_Os03g07530	LOC_Os03g17100	LOC_Os04g54610	LOC_Os01g42110
LOC_Os11g47920	LOC_Os03g64080	LOC_Os02g09250	LOC_Os12g02700	LOC_Os11g29920	LOC_Os01g45040	LOC_Os02g02290	LOC_Os01g51170	LOC_Os01g24080	LOC_Os05g30250	LOC_Os01g45460	LOC_Os06g29640	LOC_Os03g52660	LOC_Os03g12270	LOC_Os07g36170	LOC_Os02g14800	LOC_Os10g03220	LOC_Os06g15170	LOC_Os05g07960	LOC_Os10g42660	LOC_Os10g29400	LOC_Os05g13630	LOC_Os06g01250	LOC_Os01g21960	LOC_Os04g30420	LOC_Os01g02870	LOC_Os05g41380	LOC_Os02g16270	LOC_Os12g38310	LOC_Os01g61020	LOC_Os11g33000	LOC_Os07g34340
LOC_Os07g11330	LOC_Os03g04020	LOC_Os04g54200	LOC_Os11g10520	LOC_Os03g57880	LOC_Os04g47700	LOC_Os09g25950	LOC_Os04g52210	LOC_Os02g40130	LOC_Os04g32740	LOC_Os05g33150	LOC_Os05g38670	LOC_Os09g26550	LOC_Os09g04710	LOC_Os05g10754	LOC_Os02g49510	LOC_Os01g56290	LOC_Os02g42160	LOC_Os05g02780	LOC_Os04g47010	LOC_Os03g63750	LOC_Os04g54759	LOC_Os07g22670	LOC_Os05g29880	LOC_Os05g10840	LOC_Os04g49620	LOC_Os02g31890	LOC_Os04g01140	LOC_Os04g49350	LOC_Os10g39510	LOC_Os01g61320	LOC_Os05g47442
LOC_Os04g15650	LOC_Os09g23350	LOC_Os05g09480	LOC_Os05g30220	LOC_Os01g70820	LOC_Os04g37970	LOC_Os07g37310	LOC_Os01g48130	LOC_Os03g40000	LOC_Os11g29970	LOC_Os03g25150	LOC_Os11g11940	LOC_Os04g29040	LOC_Os03g31944	LOC_Os04g20400	LOC_Os01g57960	LOC_Os07g32761	LOC_Os08g44230	LOC_Os02g13770	LOC_Os06g37080	LOC_Os08g28670	LOC_Os07g36250	LOC_Os08g17160	LOC_Os09g19150	LOC_Os04g41310	LOC_Os11g39310	LOC_Os01g02570	LOC_Os01g47400	LOC_Os01g73890	LOC_Os05g15880	LOC_Os04g54320	LOC_Os03g05806
LOC_Os09g19160	LOC_Os01g60640	LOC_Os01g32640	LOC_Os04g15660	LOC_Os02g31080	LOC_Os07g26630	LOC_Os03g29190	LOC_Os03g04060	LOC_Os04g44790	LOC_Os10g21212	LOC_Os11g45080	LOC_Os02g47510	LOC_Os03g53220	LOC_Os08g27630	LOC_Os12g32360	LOC_Os01g05060	LOC_Os03g39890	LOC_Os11g34910	LOC_Os12g10750	LOC_Os08g40540	LOC_Os09g39300	LOC_Os11g09710	LOC_Os09g28560	LOC_Os01g70410	LOC_Os03g10950	LOC_Os12g01760	LOC_Os02g37790	LOC_Os07g45790	LOC_Os01g45040	LOC_Os09g31220	LOC_Os05g25780	LOC_Os01g62100
LOC_Os10g34920	LOC_Os03g38260	LOC_Os06g38340	LOC_Os05g18274	LOC_Os10g11870	LOC_Os05g11320	LOC_Os01g24600	LOC_Os03g07410	LOC_Os09g34180	LOC_Os02g07980	LOC_Os02g57560	LOC_Os06g40240	LOC_Os02g29530	LOC_Os01g68370	LOC_Os05g29810	LOC_Os07g35260	LOC_Os01g73070	LOC_Os03g55784	LOC_Os05g13360	LOC_Os06g12230	LOC_Os01g66010	LOC_Os01g02730	LOC_Os04g03020	LOC_Os04g29090	LOC_Os09g32330	LOC_Os04g44830	LOC_Os05g30720	LOC_Os05g05670	LOC_Os02g19880	LOC_Os08g13870	LOC_Os12g38560	LOC_Os03g06170
LOC_Os03g37377	LOC_Os03g52700	LOC_Os01g48380	LOC_Os04g01310	LOC_Os01g57280	LOC_Os03g53790	LOC_Os02g19640	LOC_Os10g34310	LOC_Os01g12240	LOC_Os06g28240	LOC_Os01g66020	LOC_Os07g29460	LOC_Os08g40350	LOC_Os03g56360	LOC_Os07g09190	LOC_Os07g46830	LOC_Os11g47410	LOC_Os01g18620	LOC_Os05g04000	LOC_Os01g34350	LOC_Os03g63124	LOC_Os02g28470	LOC_Os04g42110	LOC_Os05g41890	LOC_Os04g52830	LOC_Os05g31680	LOC_Os04g34530	LOC_Os03g28170	LOC_Os03g09300	LOC_Os09g33470	LOC_Os05g32370	LOC_Os02g45040
LOC_Os07g43800	LOC_Os03g15910	LOC_Os01g74300	LOC_Os10g38276	LOC_Os09g20650	LOC_Os08g39840	LOC_Os10g42410	LOC_Os07g48570	LOC_Os03g21660	LOC_Os11g45180	LOC_Os08g05540	LOC_Os04g20210	LOC_Os10g23060	LOC_Os11g04910	LOC_Os06g14240	LOC_Os09g39280	LOC_Os10g27030	LOC_Os01g66850	LOC_Os07g41050	LOC_Os02g42890	LOC_Os03g08960	LOC_Os10g40480	LOC_Os02g32590	LOC_Os02g53520	LOC_Os11g37230	LOC_Os06g50960	LOC_Os07g48280	LOC_Os04g06520	LOC_Os05g09060	LOC_Os03g26350	LOC_Os01g54630	LOC_Os01g73670
LOC_Os01g16750	LOC_Os04g58020	LOC_Os01g02370	LOC_Os06g08090	LOC_Os11g45850	LOC_Os02g34260	LOC_Os01g42090	LOC_Os04g55850	LOC_Os04g15660	LOC_Os06g11800	LOC_Os08g05010	LOC_Os10g30690	LOC_Os06g21740	LOC_Os06g04930	LOC_Os04g53860	LOC_Os01g02240	LOC_Os10g39510	LOC_Os09g04960	LOC_Os01g53880	LOC_Os11g17290	LOC_Os11g10570	LOC_Os03g51090	LOC_Os01g09080	LOC_Os11g29680	LOC_Os03g21380	LOC_Os11g31430	LOC_Os11g14190	LOC_Os05g05890	LOC_Os03g03320	LOC_Os01g56900	LOC_Os03g01360	LOC_Os08g13630
LOC_Os12g06340	LOC_Os11g42540	LOC_Os12g31860	LOC_Os09g02270	LOC_Os03g16900	LOC_Os10g34150	LOC_Os01g57890	LOC_Os08g41890	LOC_Os02g46970	LOC_Os08g31510	LOC_Os04g01950	LOC_Os09g08720	LOC_Os06g03520	LOC_Os06g10750	LOC_Os11g31540	LOC_Os10g30690	LOC_Os11g29130	LOC_Os04g47990	LOC_Os06g06490	LOC_Os03g55010	LOC_Os01g72000	LOC_Os09g21740	LOC_Os12g17430	LOC_Os01g56680	LOC_Os02g54820	LOC_Os06g40415	LOC_Os03g50210	LOC_Os07g42890	LOC_Os01g36850	LOC_Os02g54980	LOC_Os04g43210	LOC_Os08g09520
LOC_Os03g10110	LOC_Os10g35110	LOC_Os07g39470	LOC_Os12g29660	LOC_Os07g34640	LOC_Os09g24120	LOC_Os09g37834	LOC_Os11g09850	LOC_Os05g14240	LOC_Os04g39940	LOC_Os06g29650	LOC_Os06g13110	LOC_Os01g33410	LOC_Os02g41680	LOC_Os08g42610	LOC_Os06g39460	LOC_Os02g20690	LOC_Os10g28600	LOC_Os09g27180	LOC_Os09g26210	LOC_Os01g14520	LOC_Os07g46330	LOC_Os01g50970	LOC_Os12g06260	LOC_Os06g07978	LOC_Os04g57850	LOC_Os10g13850	LOC_Os11g47240	LOC_Os08g38020	LOC_Os09g07350	LOC_Os08g16559	LOC_Os08g41440
LOC_Os07g48020	LOC_Os06g01640	LOC_Os02g45320	LOC_Os04g49550	LOC_Os10g33040	LOC_Os04g28420	LOC_Os03g10300	LOC_Os02g52150	LOC_Os03g60840	LOC_Os06g38320	LOC_Os02g48122	LOC_Os11g25240	LOC_Os07g47650	LOC_Os01g19020	LOC_Os11g23790	LOC_Os07g02440	LOC_Os04g39060	LOC_Os01g45290	LOC_Os01g66010	LOC_Os04g58200	LOC_Os05g51130	LOC_Os01g61760	LOC_Os08g39060	LOC_Os06g04940	LOC_Os12g41560	LOC_Os03g43860	LOC_Os02g46610	LOC_Os01g59265	LOC_Os11g06880	LOC_Os10g11580	LOC_Os02g50730	LOC_Os04g43550
LOC_Os12g02320	LOC_Os08g05490	LOC_Os05g37060	LOC_Os04g52100	LOC_Os06g14060	LOC_Os04g43200	LOC_Os04g26330	LOC_Os06g02580	LOC_Os02g30110	LOC_Os09g26144	LOC_Os11g45130	LOC_Os11g46300	LOC_Os03g57960	LOC_Os11g15620	LOC_Os12g07210	LOC_Os09g26810	LOC_Os08g43190	LOC_Os04g35030	LOC_Os02g46030	LOC_Os03g59774	LOC_Os04g47200	LOC_Os05g41990	LOC_Os03g10290	LOC_Os04g08828	LOC_Os01g65800	LOC_Os01g09640	LOC_Os07g47650	LOC_Os06g02830	LOC_Os02g09270	LOC_Os10g41696	LOC_Os05g05860	LOC_Os04g03980
LOC_Os06g38910	LOC_Os08g45130	LOC_Os09g18594	LOC_Os07g22494	LOC_Os01g63060	LOC_Os12g44010	LOC_Os03g22510	LOC_Os12g09770	LOC_Os01g16240	LOC_Os12g25800	LOC_Os04g20070	LOC_Os05g10570	LOC_Os01g43530	LOC_Os10g22484	LOC_Os02g17740	LOC_Os11g12340	LOC_Os12g32330	LOC_Os05g51610	LOC_Os12g39310	LOC_Os12g43450	LOC_Os04g02470	LOC_Os06g30950	LOC_Os12g14059	LOC_Os03g38050	LOC_Os08g21410	LOC_Os10g13850	LOC_Os02g42190	LOC_Os08g28570	LOC_Os07g08500	LOC_Os09g25950	LOC_Os05g27560	LOC_Os01g26070
[truncated: 5,285 more rows]

## Sheet: Table S6
Table S6 Differentially expressed genes associated with parents in flag leaf, leaf sheath, spikelet and main panicle axis
AL1 VS BL1	AS1 VS BS1	AP1 VS BP1	AZ1 VS BZ1	AL1 VS CL1	AS1 VS CS1	AP1 VS CP1	AZ1 VS CZ1	BL1 VS CL1	BS1 VS CS1	BP1 VS CP1	BZ1 VS CZ1	GL1 VS HL1	GS1 VS HS1	GP1 VS HP1	GZ1 VS HZ1	GL1 VS KL1	GS1 VS KS1	GP1 VS KP1	GZ1 VS KZ1	HL1 VS KL1	HS1 VS KS1	HP1 VS KP1	HZ1 VS KZ1
[truncated: 8,489 more rows]

## Sheet: Table S7
Table S7 Gene IDs of differentially expressed genes that uniquely associated with F1 compared to parents and specific (DEGFu-sp) to flag leaf, leaf sheath, spikelet and main panicle axis (*: YP, young panicle)
[truncated: 7,723 more rows]

[truncated: 5 more sheets: Table S8a, Table S8b, Table S8c, Table S8d, Table S8e]
