# Supplementary material for: Heterosis analysis and underlying molecular regulatory mechanism in a wide-compatible neo-tetraploid rice line with long panicles
Source: BMC Plant Biol. 2020 Feb 21;20:83. doi: 10.1186/s12870-020-2291-z (PMC7035737; doi:10.1186/s12870-020-2291-z)
Supplement: Supplementary file 3 — Additional file 3: Table S9a The common genes associated with kinase in DEGFu-sp to both hybrids. Table S9b The common genes associated with synthase in DEGFu-sp to both hybrids. Table S9c The common genes associated with NBS-LRR disease resistance protein or LRR receptor-like protein kinase in DEGFu-sp to both hybrids. Table S9d The common genes associated with transcription factors in DEGFu-sp to both hybrids. Table S9e The known genes associated with important agronomic traits detected from the DEGFu-sp to both hybrids. Table S10a Names of all DEGFu-sp-related QTLS in the F1 hybrids (H1 × H8 and T485 × H8). Table S10b Names of the DEGFu-sp yield-related QTLS in the F1 hybrids (H1 × H8 and T485 × H8). Table S10c Names of the DEGFu-sp-related common QTLS in the F1 hybrids (H1 × H8 and T485 × H8). Table S10d Names of the DEGFu-sp-related common QTLS among the four F1 hybrids (H1 × H8, T485 × H8, T449 × H1 and T452 × H3). Table S10e Names and differential expressions of important DEGFu-sp genes in F1 hybrid (H1 × H8). Table S10f Names and differential expression of important DEGFu-sp genes in F1 hybrid (T485 × H8). [file 12870_2020_2291_MOESM3_ESM.xlsx]

## Sheet: Table S9a
Table S9a The common genes associated with kinase in DEGFu-sp to both hybrids
chr	locus	start	stop	ori	is_TE	is_expressed	is_representative	annotation
Chr1	LOC_Os01g01620	309459	313170	-	N	Y	Y	kinase, pfkB family, putative, expressed
Chr1	LOC_Os01g02290	720629	723317	-	N	Y	Y	Ser/Thr receptor-like kinase, putative, expressed
Chr1	LOC_Os01g02290	720632	723317	-	N	Y	N	Ser/Thr receptor-like kinase, putative, expressed
Chr1	LOC_Os01g02300	723693	726321	+	N	Y	Y	receptor kinase ORK10, putative, expressed
Chr1	LOC_Os01g02360	745452	748945	+	N	Y	Y	resistance-related receptor-like kinase, putative, expressed
Chr1	LOC_Os01g02770	961681	965151	+	N	Y	Y	resistance-related receptor-like kinase, putative, expressed
Chr1	LOC_Os01g02790	976766	980431	+	N	Y	Y	protein kinase domain containing protein, expressed
Chr1	LOC_Os01g02800	984301	986760	-	N	Y	Y	receptor-like kinase ARK1AS, putative, expressed
Chr1	LOC_Os01g02830	994710	997262	-	N	Y	Y	receptor-like kinase ARK1AS, putative, expressed
Chr1	LOC_Os01g02840	997963	1000997	+	N	Y	Y	resistance-related receptor-like kinase, putative, expressed
Chr1	LOC_Os01g03690	1518245	1521644	+	N	Y	Y	TKL_IRAK_DUF26-lg.1 - DUF26 kinases have homology to DUF26 containing loci, expressed
Chr1	LOC_Os01g05870	2810313	2815017	+	N	Y	Y	receptor kinase, putative, expressed
Chr1	LOC_Os01g10890	5809557	5811617	-	N	Y	Y	CAMK_KIN1/SNF1/Nim1_like.8 - CAMK includes calcium/calmodulin depedent protein kinases, expressed
Chr1	LOC_Os01g16960	9694027	9699817	-	N	Y	Y	pyruvate kinase, putative, expressed
Chr1	LOC_Os01g16960	9694027	9699700	-	N	Y	N	pyruvate kinase, putative, expressed
Chr1	LOC_Os01g21960	12326486	12331776	+	N	Y	Y	serine/threonine-protein kinase, putative, expressed
Chr1	LOC_Os01g23970	13487905	13490291	+	N	Y	Y	cysteine-rich receptor protein kinase, putative, expressed
Chr1	LOC_Os01g26390	14964573	14968307	+	N	Y	Y	TKL_IRAK_DUF26-lh.1 - DUF26 kinases have homology to DUF26 containing loci, expressed
Chr1	LOC_Os01g42294	23975949	23982081	-	N	Y	Y	inactive receptor kinase At2g26730 precursor, putative, expressed
Chr1	LOC_Os01g43410	24839124	24843618	+	N	Y	Y	CAMK_CAMK_like.9 - CAMK includes calcium/calmodulin depedent protein kinases, expressed
Chr1	LOC_Os01g44110	25281682	25286614	+	N	Y	Y	serine/threonine-protein kinase, putative, expressed
Chr1	LOC_Os01g47810	27366317	27368704	-	N	Y	Y	S-locus-like receptor protein kinase, putative, expressed
Chr1	LOC_Os01g48990	28126575	28130277	+	N	Y	Y	uncharacterized kinase mug58, putative, expressed
Chr1	LOC_Os01g48990	28127253	28130277	+	N	Y	N	uncharacterized kinase mug58, putative, expressed
Chr1	LOC_Os01g50410	28938971	28940927	-	N	Y	Y	STE_MEKK_ste11_MAP3K.6 - STE kinases include homologs to sterile 7, sterile 11 and sterile 20 from yeast, expressed
Chr1	LOC_Os01g50420	28945228	28948045	-	N	Y	Y	STE_MEKK_ste11_MAP3K.7 - STE kinases include homologs to sterile 7, sterile 11 and sterile 20 from yeast, expressed
Chr1	LOC_Os01g53920	31006026	31008912	+	N	Y	N	receptor-like protein kinase 5 precursor, putative, expressed
Chr1	LOC_Os01g53920	31006029	31010423	+	N	Y	Y	receptor-like protein kinase 5 precursor, putative, expressed
Chr1	LOC_Os01g54480	31332864	31337161	-	N	Y	Y	serine/threonine protein kinase, putative, expressed
Chr1	LOC_Os01g54480	31332864	31337081	-	N	Y	N	serine/threonine protein kinase, putative, expressed
Chr1	LOC_Os01g54480	31332864	31337081	-	N	Y	N	serine/threonine protein kinase, putative, expressed
Chr1	LOC_Os01g57350	33137905	33152593	-	N	Y	Y	diacylglycerol kinase, putative, expressed
Chr1	LOC_Os01g57350	33145925	33152593	-	N	Y	N	diacylglycerol kinase, putative, expressed
Chr1	LOC_Os01g57480	33210230	33216333	+	N	Y	Y	serine/threonine-protein kinase receptor precursor, putative, expressed
Chr1	LOC_Os01g57540	33240486	33243618	+	N	Y	Y	protein kinase, putative, expressed
Chr1	LOC_Os01g61590	35619684	35625793	+	N	Y	Y	CAMK_CAMK_like.1 - CAMK includes calcium/calmodulin depedent protein kinases, expressed
Chr1	LOC_Os01g66860	38818686	38822165	+	N	Y	N	serine/threonine protein kinase, putative, expressed
Chr1	LOC_Os01g66860	38818686	38822182	+	N	Y	Y	serine/threonine protein kinase, putative, expressed
Chr1	LOC_Os01g66860	38818767	38821965	+	N	Y	N	serine/threonine protein kinase, putative, expressed
Chr1	LOC_Os01g73450	42562817	42566993	+	N	Y	Y	amino acid kinase, putative, expressed
Chr2	LOC_Os02g03410	1387873	1394417	+	N	Y	Y	CAMK_CAMK_like.12 - CAMK includes calcium/calmodulin depedent protein kinases, expressed
Chr2	LOC_Os02g03410	1387882	1394417	+	N	Y	N	CAMK_CAMK_like.12 - CAMK includes calcium/calmodulin depedent protein kinases, expressed
Chr2	LOC_Os02g06930	3504421	3508756	+	N	Y	N	protein kinase, putative, expressed
Chr2	LOC_Os02g06930	3504421	3508756	+	N	Y	Y	protein kinase, putative, expressed
Chr2	LOC_Os02g06930	3504421	3508756	+	N	Y	N	protein kinase, putative, expressed
Chr2	LOC_Os02g06930	3504421	3508756	+	N	Y	N	protein kinase, putative, expressed
Chr2	LOC_Os02g08140	4306572	4310096	-	N	Y	Y	CAMK_KIN1/SNF1/Nim1_like.14 - CAMK includes calcium/calmodulin depedent protein kinases, expressed
Chr2	LOC_Os02g12420	6476660	6480097	-	N	Y	Y	receptor-like protein kinase precursor, putative, expressed
Chr2	LOC_Os02g13510	7220338	7224509	-	N	Y	Y	receptor-like protein kinase 5 precursor, putative, expressed
Chr2	LOC_Os02g14480	7975665	7978686	-	N	Y	Y	receptor-like kinase, putative, expressed
Chr2	LOC_Os02g21700	12893458	12895433	+	N	Y	Y	STE_MEKK_ste11_MAP3K.8 - STE kinases include homologs to sterile 7, sterile 11 and sterile 20 from yeast, expressed
Chr2	LOC_Os02g30900	18446003	18450512	+	N	Y	Y	protein kinase domain containing protein, expressed
Chr2	LOC_Os02g37830	22822064	22826220	-	N	Y	N	protein kinase domain containing protein, expressed
Chr2	LOC_Os02g37830	22822064	22826220	-	N	Y	Y	protein kinase domain containing protein, expressed
Chr2	LOC_Os02g41590	24940446	24946648	-	N	Y	Y	kinase, pfkB family, putative, expressed
Chr2	LOC_Os02g43870	26494499	26497710	-	N	Y	Y	inactive receptor kinase At2g26730 precursor, putative, expressed
Chr2	LOC_Os02g44920	27215241	27217719	-	N	Y	Y	protein kinase domain containing protein, expressed
Chr2	LOC_Os02g45750	27837634	27841235	+	N	Y	Y	protein kinase domain containing protein, expressed
Chr2	LOC_Os02g52480	32111311	32112949	+	N	Y	Y	cyclin-dependent kinase inhibitor, putative, expressed
Chr2	LOC_Os02g52850	32312866	32315992	-	N	Y	Y	receptor-like protein kinase like protein, putative, expressed
Chr2	LOC_Os02g54650	33476228	33484018	-	N	Y	Y	diacylglycerol kinase, putative, expressed
Chr2	LOC_Os02g57400	35170411	35175254	-	N	Y	Y	2-phosphoglycerate kinase-related, putative, expressed
Chr2	LOC_Os02g57400	35170415	35175254	-	N	Y	N	2-phosphoglycerate kinase-related, putative, expressed
Chr2	LOC_Os02g57400	35171248	35175254	-	N	Y	N	2-phosphoglycerate kinase-related, putative, expressed
Chr2	LOC_Os02g57560	35263166	35265393	-	N	Y	Y	tyrosine protein kinase domain containing protein, putative, expressed
Chr3	LOC_Os03g05470	2707463	2710821	+	N	Y	Y	tyrosine protein kinase domain containing protein, putative, expressed
Chr3	LOC_Os03g12390	6544947	6546478	-	N	Y	Y	STE_MEK_ste7_MAP2K.6 - STE kinases include homologs to sterile 7, sterile 11 and sterile 20 from yeast, expressed
Chr3	LOC_Os03g12730	6804510	6808794	-	N	Y	Y	receptor protein kinase CLAVATA1 precursor, putative, expressed
Chr3	LOC_Os03g15770	8698047	8702758	+	N	Y	N	tyrosine protein kinase domain containing protein, putative, expressed
Chr3	LOC_Os03g15770	8698047	8702288	+	N	Y	N	tyrosine protein kinase domain containing protein, putative, expressed
Chr3	LOC_Os03g15770	8698047	8702288	+	N	Y	Y	tyrosine protein kinase domain containing protein, putative, expressed
Chr3	LOC_Os03g17700	9847700	9850473	-	N	Y	Y	CGMC_MAPKCGMC_2_ERK.2 - CGMC includes CDA, MAPK, GSK3, and CLKC kinases, expressed
Chr3	LOC_Os03g24930	14206981	14209164	+	N	Y	Y	tyrosine protein kinase domain containing protein, putative, expressed
Chr3	LOC_Os03g24930	14207641	14209164	+	N	Y	N	tyrosine protein kinase domain containing protein, putative, expressed
Chr3	LOC_Os03g29410	16749300	16754225	-	N	Y	Y	tyrosine protein kinase domain containing protein, putative, expressed
Chr3	LOC_Os03g40550	22547513	22552046	+	N	Y	Y	kinase, pfkB family, putative, expressed
Chr3	LOC_Os03g56250	32043843	32048414	-	N	Y	Y	LRR receptor-like protein kinase, putative, expressed
Chr3	LOC_Os03g57450	32751649	32755670	+	N	Y	Y	CAMK_CAMK_like.2 - CAMK includes calcium/calmodulin depedent protein kinases, expressed
Chr3	LOC_Os03g59390	33805800	33810099	+	N	Y	Y	CAMK_CAMK_like.24 - CAMK includes calcium/calmodulin depedent protein kinases, expressed
Chr3	LOC_Os03g61710	34974705	34980412	+	N	Y	Y	GHMP kinases ATP-binding protein, putative, expressed
Chr3	LOC_Os03g62430	35360733	35365166	-	N	Y	Y	OsWAK28 - OsWAK receptor-like protein kinase, expressed
Chr3	LOC_Os03g63330	35790047	35795496	+	N	Y	Y	aspartokinase, chloroplast precursor, putative, expressed
Chr4	LOC_Os04g01310	240548	243305	-	N	Y	Y	serine/threonine-protein kinase receptor precursor, putative, expressed
Chr4	LOC_Os04g24220	13863222	13868260	+	N	Y	N	OsWAK32 - OsWAK receptor-like protein kinase, expressed
Chr4	LOC_Os04g24220	13863249	13868260	+	N	Y	Y	OsWAK32 - OsWAK receptor-like protein kinase, expressed
Chr4	LOC_Os04g24220	13863244	13868079	+	N	Y	N	OsWAK32 - OsWAK receptor-like protein kinase, expressed
Chr4	LOC_Os04g29770	17739613	17741879	-	N	Y	Y	wall-associated receptor kinase-like 3 precursor, putative, expressed
Chr4	LOC_Os04g30010	17906097	17909802	-	N	Y	Y	OsWAK45 - OsWAK receptor-like protein kinase, expressed
Chr4	LOC_Os04g30030	17913437	17916778	-	N	Y	Y	cysteine-rich receptor-like protein kinase 12 precursor, putative, expressed
Chr4	LOC_Os04g30060	17944768	17945805	-	N	Y	Y	wall-associated receptor kinase-like 10 precursor, putative, expressed
Chr4	LOC_Os04g30110	17961848	17962684	-	N	Y	Y	wall-associated receptor kinase 3 precursor, putative, expressed
Chr4	LOC_Os04g30160	18001019	18005396	-	N	Y	Y	OsWAK46 - OsWAK receptor-like protein kinase, expressed
Chr4	LOC_Os04g30240	18042129	18049438	-	N	Y	Y	OsWAK60 - OsWAK receptor-like protein kinase, expressed
Chr4	LOC_Os04g38910	23120211	23122727	-	N	Y	Y	atypical receptor-like kinase MARK, putative, expressed
Chr4	LOC_Os04g41030	24348022	24350872	+	N	Y	Y	inactive receptor kinase At1g27190 precursor, putative, expressed
Chr4	LOC_Os04g49690	29636070	29638259	+	N	Y	Y	FERONIA receptor-like kinase, putative, expressed
Chr4	LOC_Os04g51880	30764486	30769716	-	N	Y	N	GHMP kinases ATP-binding protein, putative, expressed
Chr4	LOC_Os04g51880	30764486	30770723	-	N	Y	N	GHMP kinases ATP-binding protein, putative, expressed
Chr4	LOC_Os04g51880	30764486	30767956	-	N	Y	N	GHMP kinases ATP-binding protein, putative, expressed
Chr4	LOC_Os04g51880	30764486	30767956	-	N	Y	N	GHMP kinases ATP-binding protein, putative, expressed
Chr4	LOC_Os04g51880	30764486	30770723	-	N	Y	N	GHMP kinases ATP-binding protein, putative, expressed
Chr4	LOC_Os04g51880	30764486	30770723	-	N	Y	Y	GHMP kinases ATP-binding protein, putative, expressed
Chr4	LOC_Os04g52780	31420725	31425092	-	N	Y	Y	leucine-rich repeat receptor protein kinase EXS precursor, putative, expressed
Chr4	LOC_Os04g52840	31463105	31466403	-	N	Y	Y	tyrosine protein kinase domain containing protein, putative, expressed
Chr4	LOC_Os04g52840	31463105	31466403	-	N	Y	N	tyrosine protein kinase domain containing protein, putative, expressed
Chr4	LOC_Os04g54070	32223116	32226952	-	N	Y	Y	receptor-like kinase, putative, expressed
Chr4	LOC_Os04g54200	32286661	32291459	+	N	Y	Y	diacylglycerol kinase, putative, expressed
Chr4	LOC_Os04g54200	32286661	32291459	+	N	Y	N	diacylglycerol kinase, putative, expressed
Chr4	LOC_Os04g58910	35039915	35043790	-	N	Y	Y	receptor protein kinase TMK1 precursor, putative, expressed
Chr5	LOC_Os05g03450	1454720	1457320	+	N	Y	Y	lectin protein kinase family protein, putative, expressed
Chr5	LOC_Os05g04520	2096011	2100428	+	N	Y	Y	protein kinase, putative, expressed
Chr5	LOC_Os05g07300	3878198	3881797	-	N	Y	N	serine/threonine-protein kinase receptor precursor, putative, expressed
Chr5	LOC_Os05g07300	3878198	3881797	-	N	Y	Y	serine/threonine-protein kinase receptor precursor, putative, expressed
Chr5	LOC_Os05g07820	4211786	4216532	+	N	Y	Y	leucine-rich repeat receptor protein kinase EXS precursor, putative, expressed
Chr5	LOC_Os05g16430	9321701	9328355	+	N	Y	Y	SHR5-receptor-like kinase, putative, expressed
Chr5	LOC_Os05g17604	10112382	10120793	-	N	Y	N	SHR5-receptor-like kinase, putative, expressed
Chr5	LOC_Os05g17604	10112481	10120793	-	N	Y	N	SHR5-receptor-like kinase, putative, expressed
Chr5	LOC_Os05g17604	10112481	10120793	-	N	Y	N	SHR5-receptor-like kinase, putative, expressed
Chr5	LOC_Os05g17604	10112481	10126224	-	N	Y	N	SHR5-receptor-like kinase, putative, expressed
Chr5	LOC_Os05g17604	10112481	10120793	-	N	Y	N	SHR5-receptor-like kinase, putative, expressed
Chr5	LOC_Os05g17604	10112499	10126194	-	N	Y	Y	SHR5-receptor-like kinase, putative, expressed
Chr5	LOC_Os05g24010	13834115	13840148	+	N	Y	Y	receptor protein kinase-like, putative, expressed
Chr5	LOC_Os05g24010	13834116	13840138	+	N	Y	N	receptor protein kinase-like, putative, expressed
Chr5	LOC_Os05g24010	13836256	13840138	+	N	Y	N	receptor protein kinase-like, putative, expressed
Chr5	LOC_Os05g30870	17922837	17930317	+	N	Y	N	protein kinase domain containing protein, expressed
Chr5	LOC_Os05g30870	17922837	17930317	+	N	Y	Y	protein kinase domain containing protein, expressed
Chr5	LOC_Os05g30870	17925421	17930317	+	N	Y	N	protein kinase domain containing protein, expressed
Chr5	LOC_Os05g33570	19718506	19726410	-	N	Y	N	pyruvate, phosphate dikinase, chloroplast precursor, putative, expressed
Chr5	LOC_Os05g33570	19718506	19737857	-	N	Y	Y	pyruvate, phosphate dikinase, chloroplast precursor, putative, expressed
Chr5	LOC_Os05g33690	19828422	19830859	+	N	Y	Y	receptor-like protein kinase precursor, putative, expressed
Chr5	LOC_Os05g33690	19828422	19830859	+	N	Y	N	receptor-like protein kinase precursor, putative, expressed
Chr5	LOC_Os05g34270	20283253	20287008	-	N	Y	Y	inactive receptor kinase At1g27190 precursor, putative, expressed
Chr5	LOC_Os05g34390	20384039	20390785	+	N	Y	Y	protein kinase domain containing protein, expressed
Chr5	LOC_Os05g35520	21112585	21117398	+	N	Y	Y	deoxynucleoside kinase family, putative, expressed
Chr5	LOC_Os05g35520	21112635	21117398	+	N	Y	N	deoxynucleoside kinase family, putative, expressed
Chr5	LOC_Os05g35520	21114280	21117398	+	N	Y	N	deoxynucleoside kinase family, putative, expressed
Chr5	LOC_Os05g42210	24676774	24682628	+	N	Y	Y	serine/threonine-protein kinase receptor precursor, putative, expressed
Chr5	LOC_Os05g46760	27075947	27077365	-	N	Y	Y	STE_MEKK_ste11_MAP3K.19 - STE kinases include homologs to sterile 7, sterile 11 and sterile 20 from yeast, expressed
Chr5	LOC_Os05g50810	29140430	29144552	-	N	Y	N	CAMK_CAMK_like.5 - CAMK includes calcium/calmodulin depedent protein kinases, expressed
Chr5	LOC_Os05g50810	29140430	29144552	-	N	Y	Y	CAMK_CAMK_like.5 - CAMK includes calcium/calmodulin depedent protein kinases, expressed
Chr6	LOC_Os06g12120	6484043	6488553	-	N	Y	Y	BRASSINOSTEROID INSENSITIVE 1-associated receptor kinase 1 precursor, putative, expressed
Chr6	LOC_Os06g30130	17378297	17381309	+	N	Y	Y	cysteine-rich receptor-like protein kinase 10 precursor, putative, expressed
Chr6	LOC_Os06g30130	17378299	17381309	+	N	Y	N	cysteine-rich receptor-like protein kinase 10 precursor, putative, expressed
Chr6	LOC_Os06g35160	20490195	20492274	-	N	Y	Y	CAMK_KIN1/SNF1/Nim1_like.26 - CAMK includes calcium/calmodulin depedent protein kinases, expressed
Chr6	LOC_Os06g36270	21255242	21259922	+	N	Y	N	receptor-like protein kinase 5 precursor, putative, expressed
Chr6	LOC_Os06g36270	21255242	21259922	+	N	Y	N	receptor-like protein kinase 5 precursor, putative, expressed
Chr6	LOC_Os06g36270	21255242	21259922	+	N	Y	N	receptor-like protein kinase 5 precursor, putative, expressed
Chr6	LOC_Os06g36270	21255243	21259922	+	N	Y	N	receptor-like protein kinase 5 precursor, putative, expressed
Chr6	LOC_Os06g36270	21255243	21259922	+	N	Y	Y	receptor-like protein kinase 5 precursor, putative, expressed
Chr6	LOC_Os06g37620	22271187	22275542	-	N	Y	Y	protein kinase family protein, putative, expressed
Chr6	LOC_Os06g38650	22951396	22954845	+	N	Y	Y	receptor-like protein kinase precursor, putative, expressed
Chr6	LOC_Os06g38670	22958561	22966350	+	N	Y	Y	receptor-like protein kinase precursor, putative, expressed
Chr6	LOC_Os06g38730	22992411	22995903	+	N	Y	Y	receptor-like protein kinase precursor, putative, expressed
Chr6	LOC_Os06g38830	23049803	23052316	-	N	Y	Y	receptor-like protein kinase precursor, putative, expressed
Chr6	LOC_Os06g43030	25867747	25870244	+	N	Y	Y	protein kinase domain containing protein, expressed
Chr6	LOC_Os06g49430	29949829	29954874	+	N	Y	Y	CGMC_MAPKCMGC_2.11 - CGMC includes CDA, MAPK, GSK3, and CLKC kinases, expressed
Chr6	LOC_Os06g49430	29950569	29954874	+	N	Y	N	CGMC_MAPKCMGC_2.11 - CGMC includes CDA, MAPK, GSK3, and CLKC kinases, expressed
Chr7	LOC_Os07g03000	1117786	1120936	-	N	Y	Y	receptor-like protein kinase precursor, putative, expressed
Chr7	LOC_Os07g03870	1612858	1616245	-	N	Y	Y	receptor like protein kinase, putative, expressed
Chr7	LOC_Os07g04820	2131760	2133500	-	N	Y	Y	protein kinase, putative, expressed
Chr7	LOC_Os07g07230	3583172	3588394	+	N	Y	N	protein kinase, putative, expressed
Chr7	LOC_Os07g07230	3583270	3588394	+	N	Y	Y	protein kinase, putative, expressed
Chr7	LOC_Os07g29330	17198415	17208402	-	N	Y	N	serine/threonine-protein kinase CTR1, putative, expressed
Chr7	LOC_Os07g29330	17198415	17208207	-	N	Y	Y	serine/threonine-protein kinase CTR1, putative, expressed
Chr7	LOC_Os07g29330	17200125	17209485	-	N	Y	N	serine/threonine-protein kinase CTR1, putative, expressed
Chr7	LOC_Os07g29330	17200606	17209485	-	N	Y	N	serine/threonine-protein kinase CTR1, putative, expressed
Chr7	LOC_Os07g29330	17204203	17209485	-	N	Y	N	serine/threonine-protein kinase CTR1, putative, expressed
Chr7	LOC_Os07g31500	18688114	18692305	-	N	Y	Y	leucine-rich repeat receptor protein kinase EXS precursor, putative, expressed
Chr7	LOC_Os07g35004	20969981	20975950	+	N	Y	Y	TKL_IRAK_DUF26-la.4 - DUF26 kinases have homology to DUF26 containing loci, expressed
Chr7	LOC_Os07g35260	21104509	21109960	+	N	Y	N	TKL_IRAK_DUF26-lc.9 - DUF26 kinases have homology to DUF26 containing loci, expressed
Chr7	LOC_Os07g35260	21104509	21110008	+	N	Y	Y	TKL_IRAK_DUF26-lc.9 - DUF26 kinases have homology to DUF26 containing loci, expressed
Chr7	LOC_Os07g35290	21121293	21125295	+	N	Y	Y	TKL_IRAK_DUF26-lc.10 - DUF26 kinases have homology to DUF26 containing loci, expressed
Chr7	LOC_Os07g35340	21146479	21149142	+	N	Y	N	TKL_IRAK_DUF26-lc.14 - DUF26 kinases have homology to DUF26 containing loci, expressed
Chr7	LOC_Os07g35340	21146479	21149745	+	N	Y	Y	TKL_IRAK_DUF26-lc.14 - DUF26 kinases have homology to DUF26 containing loci, expressed
Chr7	LOC_Os07g35340	21146479	21149745	+	N	Y	N	TKL_IRAK_DUF26-lc.14 - DUF26 kinases have homology to DUF26 containing loci, expressed
Chr7	LOC_Os07g35390	21167221	21170686	+	N	Y	Y	TKL_IRAK_DUF26-lc.17 - DUF26 kinases have homology to DUF26 containing loci, expressed
Chr7	LOC_Os07g35540	21265833	21269391	+	N	Y	Y	TKL_IRAK_DUF26-lc.19 - DUF26 kinases have homology to DUF26 containing loci, expressed
Chr7	LOC_Os07g35580	21295196	21299576	-	N	Y	Y	TKL_IRAK_DUF26-lc.20 - DUF26 kinases have homology to DUF26 containing loci, expressed
Chr7	LOC_Os07g35790	21434557	21437671	-	N	Y	Y	TKL_IRAK_DUF26-ld.5 - DUF26 kinases have homology to DUF26 containing loci, expressed
Chr7	LOC_Os07g36570	21863107	21868527	-	N	Y	Y	KI domain interacting kinase 1, putative, expressed
Chr7	LOC_Os07g38120	22858595	22862582	-	N	Y	Y	CAMK_CAMK_like.34 - CAMK includes calcium/calmodulin depedent protein kinases, expressed
Chr7	LOC_Os07g42940	25717760	25722215	+	N	Y	N	CAMK_CAMK_like.7 - CAMK includes calcium/calmodulin depedent protein kinases, expressed
Chr7	LOC_Os07g42940	25717760	25722215	+	N	Y	N	CAMK_CAMK_like.7 - CAMK includes calcium/calmodulin depedent protein kinases, expressed
Chr7	LOC_Os07g42940	25717760	25722215	+	N	Y	Y	CAMK_CAMK_like.7 - CAMK includes calcium/calmodulin depedent protein kinases, expressed
Chr7	LOC_Os07g42940	25717760	25722215	+	N	Y	N	CAMK_CAMK_like.7 - CAMK includes calcium/calmodulin depedent protein kinases, expressed
Chr7	LOC_Os07g42940	25717807	25722009	+	N	Y	N	CAMK_CAMK_like.7 - CAMK includes calcium/calmodulin depedent protein kinases, expressed
Chr7	LOC_Os07g42940	25717807	25722009	+	N	Y	N	CAMK_CAMK_like.7 - CAMK includes calcium/calmodulin depedent protein kinases, expressed
Chr7	LOC_Os07g42940	25717807	25722009	+	N	Y	N	CAMK_CAMK_like.7 - CAMK includes calcium/calmodulin depedent protein kinases, expressed
Chr7	LOC_Os07g42940	25717766	25722207	+	N	Y	N	CAMK_CAMK_like.7 - CAMK includes calcium/calmodulin depedent protein kinases, expressed
Chr7	LOC_Os07g42940	25719969	25722009	+	N	Y	N	CAMK_CAMK_like.7 - CAMK includes calcium/calmodulin depedent protein kinases, expressed
Chr7	LOC_Os07g43170	25878402	25882559	-	N	Y	N	adenylate kinase, putative, expressed
Chr7	LOC_Os07g43170	25878414	25882559	-	N	Y	Y	adenylate kinase, putative, expressed
Chr7	LOC_Os07g43170	25878414	25882559	-	N	Y	N	adenylate kinase, putative, expressed
Chr7	LOC_Os07g48290	28855795	28859808	+	N	Y	N	AGC_AGC_other_RS6K_like.2 - ACG kinases include homologs to PKA, PKG and PKC, expressed
Chr7	LOC_Os07g48290	28855795	28859808	+	N	Y	Y	AGC_AGC_other_RS6K_like.2 - ACG kinases include homologs to PKA, PKG and PKC, expressed
Chr8	LOC_Os08g01770	461437	464815	-	N	Y	Y	adenylate kinase, putative, expressed
Chr8	LOC_Os08g01770	461437	464815	-	N	Y	N	adenylate kinase, putative, expressed
Chr8	LOC_Os08g10300	5998021	6005220	+	N	Y	Y	SHR5-receptor-like kinase, putative, expressed
Chr8	LOC_Os08g10320	6032171	6039181	+	N	Y	Y	SHR5-receptor-like kinase, putative, expressed
Chr8	LOC_Os08g10320	6032171	6039155	+	N	Y	N	SHR5-receptor-like kinase, putative, expressed
Chr8	LOC_Os08g10320	6032447	6039155	+	N	Y	N	SHR5-receptor-like kinase, putative, expressed
Chr8	LOC_Os08g33200	20666125	20673557	-	N	Y	Y	1-phosphatidylinositol-4-phosphate 5-kinase/ zinc ion binding protein, putative, expressed
Chr8	LOC_Os08g40170	25419884	25421827	+	N	Y	Y	cyclin-dependent kinase B2-1, putative, expressed
Chr8	LOC_Os08g40170	25419884	25421827	+	N	Y	N	cyclin-dependent kinase B2-1, putative, expressed
Chr8	LOC_Os08g42580	26908834	26913629	+	N	Y	Y	protein kinase domain containing protein, expressed
Chr8	LOC_Os08g42580	26909037	26913629	+	N	Y	N	protein kinase domain containing protein, expressed
Chr9	LOC_Os09g19140	11427220	11436373	-	N	Y	Y	senescence-induced receptor-like serine/threonine-protein kinase precursor, putative, expressed
Chr9	LOC_Os09g19500	11664442	11667860	+	N	Y	Y	senescence-induced receptor-like serine/threonine-protein kinase precursor, putative, expressed
Chr9	LOC_Os09g19510	11671313	11676423	+	N	Y	Y	senescence-induced receptor-like serine/threonine-protein kinase precursor, putative, expressed
Chr9	LOC_Os09g20010	11985971	11989563	+	N	Y	Y	SNF1-related protein kinase regulatory subunit beta-2, putative, expressed
Chr9	LOC_Os09g20010	11985974	11989543	+	N	Y	N	SNF1-related protein kinase regulatory subunit beta-2, putative, expressed
Chr9	LOC_Os09g20880	12565502	12569202	-	N	Y	N	serine/threonine-protein kinase, putative, expressed
Chr9	LOC_Os09g20880	12565502	12568905	-	N	Y	Y	serine/threonine-protein kinase, putative, expressed
Chr9	LOC_Os09g23570	14007858	14010160	-	N	Y	Y	inactive receptor kinase At2g26730 precursor, putative, expressed
Chr9	LOC_Os09g24330	14463267	14469434	+	N	Y	Y	TKL_IRAK_DUF26-lg.2 - DUF26 kinases have homology to DUF26 containing loci, expressed
Chr9	LOC_Os09g29520	17961169	17962785	-	N	Y	Y	OsWAK81 - OsWAK receptor-like cytoplasmic kinase OsWAK-RLCK, expressed
Chr9	LOC_Os09g29890	18174532	18178939	-	N	Y	N	phosphatidylinositol 3- and 4-kinase family protein, putative, expressed
Chr9	LOC_Os09g29890	18174532	18177976	-	N	Y	Y	phosphatidylinositol 3- and 4-kinase family protein, putative, expressed
Chr9	LOC_Os09g37834	21797658	21801244	-	N	Y	Y	serine/threonine-protein kinase receptor precursor, putative, expressed
Chr9	LOC_Os09g39650	22753304	22757508	+	N	Y	N	protein kinase family protein, putative, expressed
Chr9	LOC_Os09g39650	22753367	22757508	+	N	Y	N	protein kinase family protein, putative, expressed
Chr9	LOC_Os09g39650	22753347	22757508	+	N	Y	Y	protein kinase family protein, putative, expressed
Chr10	LOC_Os10g01480	301771	308113	-	N	Y	Y	Inositol 1, 3, 4-trisphosphate 5/6-kinase, putative, expressed
Chr10	LOC_Os10g06580	3393713	3395014	-	N	Y	Y	cyclin-dependent kinase G-1, putative, expressed
Chr10	LOC_Os10g10130	5538022	5544580	-	N	Y	Y	OsWAK112d - OsWAK receptor-like protein kinase, expressed
Chr10	LOC_Os10g10130	5539687	5544580	-	N	Y	N	OsWAK112d - OsWAK receptor-like protein kinase, expressed
Chr10	LOC_Os10g10130	5539687	5542400	-	N	Y	N	OsWAK112d - OsWAK receptor-like protein kinase, expressed
Chr10	LOC_Os10g10130	5539687	5544580	-	N	Y	N	OsWAK112d - OsWAK receptor-like protein kinase, expressed
Chr10	LOC_Os10g10130	5539687	5544578	-	N	Y	N	OsWAK112d - OsWAK receptor-like protein kinase, expressed
Chr10	LOC_Os10g19160	9757083	9760617	+	N	Y	Y	receptor kinase, putative, expressed
Chr10	LOC_Os10g29620	15402600	15405854	-	N	Y	Y	tyrosine protein kinase domain containing protein, putative, expressed
Chr10	LOC_Os10g33080	17331234	17335410	-	N	Y	Y	leucine-rich repeat receptor protein kinase EXS precursor, putative, expressed
Chr10	LOC_Os10g33130	17357738	17361919	-	N	Y	Y	leucine-rich repeat receptor protein kinase EXS precursor, putative, expressed
Chr10	LOC_Os10g42240	22750204	22753105	+	N	Y	Y	kinase, pfkB family, putative, expressed
Chr10	LOC_Os10g42240	22750204	22753105	+	N	Y	N	kinase, pfkB family, putative, expressed
Chr11	LOC_Os11g07060	3517013	3522211	+	N	Y	N	receptor protein kinase CLAVATA1 precursor, putative, expressed
Chr11	LOC_Os11g07060	3517792	3522211	+	N	Y	N	receptor protein kinase CLAVATA1 precursor, putative, expressed
Chr11	LOC_Os11g07060	3517792	3522211	+	N	Y	Y	receptor protein kinase CLAVATA1 precursor, putative, expressed
Chr11	LOC_Os11g07060	3517792	3522211	+	N	Y	N	receptor protein kinase CLAVATA1 precursor, putative, expressed
Chr11	LOC_Os11g07060	3517792	3522211	+	N	Y	N	receptor protein kinase CLAVATA1 precursor, putative, expressed
Chr11	LOC_Os11g10640	5835229	5841560	-	N	Y	Y	protein kinase domain containing protein, expressed
Chr11	LOC_Os11g44500	26916494	26918387	+	N	Y	Y	protein kinase domain containing protein, expressed
Chr11	LOC_Os11g44560	26940019	26946887	+	N	Y	Y	protein kinase domain containing protein, expressed
Chr11	LOC_Os11g45280	27399319	27406606	+	N	Y	N	protein kinase family protein, putative, expressed
Chr11	LOC_Os11g45280	27399798	27406608	+	N	Y	Y	protein kinase family protein, putative, expressed
Chr12	LOC_Os12g05120	2251184	2254077	-	N	Y	N	receptor kinase, putative, expressed
Chr12	LOC_Os12g05120	2251187	2254075	-	N	Y	Y	receptor kinase, putative, expressed
Chr12	LOC_Os12g12260	6729626	6734373	-	N	Y	Y	diacylglycerol kinase 1, putative, expressed
Chr12	LOC_Os12g12260	6729628	6734373	-	N	Y	N	diacylglycerol kinase 1, putative, expressed
Chr12	LOC_Os12g13380	7476416	7480311	+	N	Y	Y	adenylate kinase, putative, expressed
Chr12	LOC_Os12g41090	25444742	25446274	-	N	Y	Y	CAMK_KIN1/SNF1/Nim1_like.38 - CAMK includes calcium/calmodulin depedent protein kinases, expressed
Chr12	LOC_Os12g41710	25820749	25824699	-	N	Y	Y	Protein kinase domain containing protein, expressed
Chr12	LOC_Os12g41710	25820749	25824699	-	N	Y	N	Protein kinase domain containing protein, expressed
Chr12	LOC_Os12g41710	25820840	25824699	-	N	Y	N	Protein kinase domain containing protein, expressed
Chr12	LOC_Os12g41710	25820840	25824699	-	N	Y	N	Protein kinase domain containing protein, expressed
Chr1	LOC_Os01g01302	145577	147852	+	N	Y	Y	shikimate kinase, putative, expressed
Chr1	LOC_Os01g02290	720629	723317	-	N	Y	Y	Ser/Thr receptor-like kinase, putative, expressed
Chr1	LOC_Os01g02290	720632	723317	-	N	Y	N	Ser/Thr receptor-like kinase, putative, expressed
Chr1	LOC_Os01g02560	843530	847454	+	N	Y	Y	Ser/Thr receptor-like kinase, putative, expressed
Chr1	LOC_Os01g02680	911735	914246	-	N	Y	Y	protein kinase domain containing protein, expressed
Chr1	LOC_Os01g02770	961681	965151	+	N	Y	Y	resistance-related receptor-like kinase, putative, expressed
Chr1	LOC_Os01g02840	997963	1000997	+	N	Y	Y	resistance-related receptor-like kinase, putative, expressed
Chr1	LOC_Os01g03690	1518245	1521644	+	N	Y	Y	TKL_IRAK_DUF26-lg.1 - DUF26 kinases have homology to DUF26 containing loci, expressed
Chr1	LOC_Os01g07940	3835129	3838211	-	N	Y	Y	AGC_PVPK_like_kin82y.3 - ACG kinases include homologs to PKA, PKG and PKC, expressed
Chr1	LOC_Os01g09460	4820104	4823129	-	N	Y	Y	hexokinase, putative, expressed
Chr1	LOC_Os01g12400	6774200	6777805	-	N	Y	Y	S-locus lectin protein kinase family protein, putative, expressed
Chr1	LOC_Os01g21960	12326486	12331776	+	N	Y	Y	serine/threonine-protein kinase, putative, expressed
Chr1	LOC_Os01g35160	19454154	19458314	-	N	Y	Y	TKL_IRAK_DUF26-lh.4 - DUF26 kinases have homology to DUF26 containing loci, expressed
Chr1	LOC_Os01g35160	19454154	19458314	-	N	Y	N	TKL_IRAK_DUF26-lh.4 - DUF26 kinases have homology to DUF26 containing loci, expressed
Chr1	LOC_Os01g42294	23975949	23982081	-	N	Y	Y	inactive receptor kinase At2g26730 precursor, putative, expressed
Chr1	LOC_Os01g42950	24428640	24434134	+	N	Y	N	protein kinase family protein, putative, expressed
Chr1	LOC_Os01g42950	24428640	24436429	+	N	Y	Y	protein kinase family protein, putative, expressed
Chr1	LOC_Os01g42950	24428640	24436429	+	N	Y	N	protein kinase family protein, putative, expressed
Chr1	LOC_Os01g43410	24839124	24843618	+	N	Y	Y	CAMK_CAMK_like.9 - CAMK includes calcium/calmodulin depedent protein kinases, expressed
Chr1	LOC_Os01g44110	25281682	25286614	+	N	Y	Y	serine/threonine-protein kinase, putative, expressed
Chr1	LOC_Os01g49580	28513097	28517569	+	N	Y	Y	Protein kinase domain containing protein, expressed
Chr1	LOC_Os01g49614	28524006	28534608	+	N	Y	Y	Protein kinase domain containing protein, expressed
Chr1	LOC_Os01g49614	28524006	28531935	+	N	Y	N	Protein kinase domain containing protein, expressed
Chr1	LOC_Os01g49614	28524006	28527484	+	N	Y	N	Protein kinase domain containing protein, expressed
Chr1	LOC_Os01g49920	28669479	28673568	+	N	Y	Y	protein kinase, putative, expressed
Chr1	LOC_Os01g55450	31943528	31948580	-	N	Y	Y	CAMK_KIN1/SNF1/Nim1_like.11 - CAMK includes calcium/calmodulin depedent protein kinases, expressed
Chr1	LOC_Os01g60910	35228867	35231733	+	N	Y	Y	CAMK_KIN1/SNF1/Nim1_like.12 - CAMK includes calcium/calmodulin depedent protein kinases, expressed
Chr1	LOC_Os01g60910	35230128	35234373	+	N	Y	N	CAMK_KIN1/SNF1/Nim1_like.12 - CAMK includes calcium/calmodulin depedent protein kinases, expressed
Chr1	LOC_Os01g64490	37417030	37423374	-	N	Y	Y	protein kinase domain containing protein, expressed
Chr1	LOC_Os01g66860	38818686	38822165	+	N	Y	N	serine/threonine protein kinase, putative, expressed
Chr1	LOC_Os01g66860	38818686	38822182	+	N	Y	Y	serine/threonine protein kinase, putative, expressed
Chr1	LOC_Os01g66860	38818767	38821965	+	N	Y	N	serine/threonine protein kinase, putative, expressed
Chr1	LOC_Os01g70410	40786166	40790609	-	N	Y	N	protein kinase, putative, expressed
Chr1	LOC_Os01g70410	40786166	40790612	-	N	Y	Y	protein kinase, putative, expressed
Chr1	LOC_Os01g70410	40786166	40790611	-	N	Y	N	protein kinase, putative, expressed
Chr2	LOC_Os02g01800	442288	446000	+	N	Y	Y	receptor-like protein kinase precursor, putative, expressed
Chr2	LOC_Os02g02600	950728	954728	+	N	Y	Y	serine/threonine-protein kinase Cx32, chloroplast precursor, putative, expressed
Chr2	LOC_Os02g03410	1387873	1394417	+	N	Y	Y	CAMK_CAMK_like.12 - CAMK includes calcium/calmodulin depedent protein kinases, expressed
Chr2	LOC_Os02g03410	1387882	1394417	+	N	Y	N	CAMK_CAMK_like.12 - CAMK includes calcium/calmodulin depedent protein kinases, expressed
Chr2	LOC_Os02g06930	3504421	3508756	+	N	Y	N	protein kinase, putative, expressed
Chr2	LOC_Os02g06930	3504421	3508756	+	N	Y	Y	protein kinase, putative, expressed
Chr2	LOC_Os02g06930	3504421	3508756	+	N	Y	N	protein kinase, putative, expressed
Chr2	LOC_Os02g06930	3504421	3508756	+	N	Y	N	protein kinase, putative, expressed
Chr2	LOC_Os02g07260	3727494	3731349	+	N	Y	N	phosphoglycerate kinase protein, putative, expressed
Chr2	LOC_Os02g07260	3727494	3731349	+	N	Y	N	phosphoglycerate kinase protein, putative, expressed
Chr2	LOC_Os02g07260	3727494	3731349	+	N	Y	Y	phosphoglycerate kinase protein, putative, expressed
Chr2	LOC_Os02g08530	4604012	4607666	-	N	Y	Y	protein kinase family protein, putative, expressed
Chr2	LOC_Os02g12400	6468567	6472845	+	N	Y	Y	receptor-like protein kinase precursor, putative, expressed
Chr2	LOC_Os02g12420	6476660	6480097	-	N	Y	Y	receptor-like protein kinase precursor, putative, expressed
Chr2	LOC_Os02g13510	7220338	7224509	-	N	Y	Y	receptor-like protein kinase 5 precursor, putative, expressed
Chr2	LOC_Os02g13780	7434644	7438310	-	N	Y	Y	receptor-like protein kinase 2 precursor, putative, expressed
Chr2	LOC_Os02g13850	7501283	7513594	+	N	Y	Y	leucine-rich repeat-containing protein kinase family protein, putative, expressed
Chr2	LOC_Os02g13965	7618738	7621248	+	N	Y	Y	lectin protein kinase family protein, putative, expressed
Chr2	LOC_Os02g14480	7975665	7978686	-	N	Y	Y	receptor-like kinase, putative, expressed
Chr2	LOC_Os02g14530	8004981	8017344	+	N	Y	Y	protein kinase domain containing protein, expressed
Chr2	LOC_Os02g21700	12893458	12895433	+	N	Y	Y	STE_MEKK_ste11_MAP3K.8 - STE kinases include homologs to sterile 7, sterile 11 and sterile 20 from yeast, expressed
Chr2	LOC_Os02g32370	19121903	19125842	+	N	Y	Y	inositol hexaphosphate kinase, putative, expressed
Chr2	LOC_Os02g37830	22822064	22826220	-	N	Y	N	protein kinase domain containing protein, expressed
Chr2	LOC_Os02g37830	22822064	22826220	-	N	Y	Y	protein kinase domain containing protein, expressed
Chr2	LOC_Os02g42150	25348221	25351598	-	N	Y	N	OsWAK14 - OsWAK receptor-like protein kinase, expressed
Chr2	LOC_Os02g42150	25348221	25351742	-	N	Y	Y	OsWAK14 - OsWAK receptor-like protein kinase, expressed
Chr2	LOC_Os02g42620	25639087	25641155	-	N	Y	Y	protein kinase, putative, expressed
Chr2	LOC_Os02g43870	26494499	26497710	-	N	Y	Y	inactive receptor kinase At2g26730 precursor, putative, expressed
Chr2	LOC_Os02g45750	27837634	27841235	+	N	Y	Y	protein kinase domain containing protein, expressed
Chr2	LOC_Os02g48200	29515568	29518756	-	N	Y	Y	lectin-like protein kinase, putative, expressed
Chr2	LOC_Os02g48210	29519468	29523255	-	N	Y	Y	lectin-like protein kinase, putative, expressed
Chr2	LOC_Os02g52850	32312866	32315992	-	N	Y	Y	receptor-like protein kinase like protein, putative, expressed
Chr2	LOC_Os02g56370	34509523	34512674	-	N	Y	Y	OsWAK20 - OsWAK receptor-like protein kinase, expressed
Chr2	LOC_Os02g56380	34516622	34519474	-	N	Y	Y	OsWAK21 - OsWAK receptor-like cytoplasmic kinase OsWAK-RLCK, expressed
Chr2	LOC_Os02g57400	35170411	35175254	-	N	Y	Y	2-phosphoglycerate kinase-related, putative, expressed
Chr2	LOC_Os02g57400	35170415	35175254	-	N	Y	N	2-phosphoglycerate kinase-related, putative, expressed
Chr2	LOC_Os02g57400	35171248	35175254	-	N	Y	N	2-phosphoglycerate kinase-related, putative, expressed
Chr2	LOC_Os02g57560	35263166	35265393	-	N	Y	Y	tyrosine protein kinase domain containing protein, putative, expressed
Chr2	LOC_Os02g57660	35307392	35313584	-	N	Y	Y	phosphatidylinositol-4-phosphate 5-kinase, putative, expressed
Chr2	LOC_Os02g57660	35307392	35313635	-	N	Y	N	phosphatidylinositol-4-phosphate 5-kinase, putative, expressed
Chr3	LOC_Os03g02190	732486	734247	-	N	Y	Y	protein kinase domain containing protein, expressed
Chr3	LOC_Os03g03410	1457462	1461716	+	N	Y	Y	serine/threonine-protein kinase, putative, expressed
Chr3	LOC_Os03g08170	4173178	4179255	+	N	Y	Y	protein kinase APK1B, chloroplast precursor, putative, expressed
Chr3	LOC_Os03g10500	5341101	5347082	-	N	Y	Y	adenylyl-sulfate kinase, putative, expressed
Chr3	LOC_Os03g12470	6589671	6594037	+	N	Y	Y	OsWAK25 - OsWAK receptor-like protein kinase, expressed
Chr3	LOC_Os03g15570	8572865	8577500	-	N	Y	Y	STE_MEKK_ste11_MAP3K.12 - STE kinases include homologs to sterile 7, sterile 11 and sterile 20 from yeast, expressed
Chr3	LOC_Os03g16260	8963965	8966806	-	N	Y	Y	protein kinase, putative, expressed
Chr3	LOC_Os03g17700	9847700	9850473	-	N	Y	Y	CGMC_MAPKCGMC_2_ERK.2 - CGMC includes CDA, MAPK, GSK3, and CLKC kinases, expressed
Chr3	LOC_Os03g24930	14206981	14209164	+	N	Y	Y	tyrosine protein kinase domain containing protein, putative, expressed
Chr3	LOC_Os03g24930	14207641	14209164	+	N	Y	N	tyrosine protein kinase domain containing protein, putative, expressed
Chr3	LOC_Os03g40550	22547513	22552046	+	N	Y	Y	kinase, pfkB family, putative, expressed
Chr3	LOC_Os03g43590	24351611	24357284	-	N	Y	Y	LSTK-1-like kinase, putative, expressed
Chr3	LOC_Os03g50810	29015978	29020079	-	N	Y	Y	receptor protein kinase TMK1 precursor, putative, expressed
Chr3	LOC_Os03g51610	29535971	29543274	+	N	Y	Y	Inositol 1, 3, 4-trisphosphate 5/6-kinase, putative, expressed
Chr3	LOC_Os03g52760	30244172	30247380	-	N	Y	Y	kinase, pfkB family, putative, expressed
Chr3	LOC_Os03g56250	32043843	32048414	-	N	Y	Y	LRR receptor-like protein kinase, putative, expressed
Chr3	LOC_Os03g57450	32751649	32755670	+	N	Y	Y	CAMK_CAMK_like.2 - CAMK includes calcium/calmodulin depedent protein kinases, expressed
Chr3	LOC_Os03g60810	34544837	34548110	-	N	Y	Y	lectin-like receptor kinase, putative, expressed
Chr3	LOC_Os03g62180	35218962	35222920	-	N	Y	N	lectin protein kinase family protein, putative, expressed
Chr3	LOC_Os03g62180	35218962	35222920	-	N	Y	Y	lectin protein kinase family protein, putative, expressed
Chr3	LOC_Os03g62180	35218962	35222937	-	N	Y	N	lectin protein kinase family protein, putative, expressed
Chr4	LOC_Os04g01980	610122	612879	+	N	Y	Y	receptor protein kinase, putative, expressed
Chr4	LOC_Os04g21790	12343326	12348644	+	N	Y	Y	OsWAK34 - OsWAK receptor-like protein kinase, expressed
Chr4	LOC_Os04g24220	13863222	13868260	+	N	Y	N	OsWAK32 - OsWAK receptor-like protein kinase, expressed
Chr4	LOC_Os04g24220	13863249	13868260	+	N	Y	Y	OsWAK32 - OsWAK receptor-like protein kinase, expressed
Chr4	LOC_Os04g24220	13863244	13868079	+	N	Y	N	OsWAK32 - OsWAK receptor-like protein kinase, expressed
Chr4	LOC_Os04g29680	17667855	17671411	-	N	Y	Y	OsWAK38 - OsWAK receptor-like protein kinase, expressed
Chr4	LOC_Os04g29770	17739613	17741879	-	N	Y	Y	wall-associated receptor kinase-like 3 precursor, putative, expressed
Chr4	LOC_Os04g30010	17906097	17909802	-	N	Y	Y	OsWAK45 - OsWAK receptor-like protein kinase, expressed
Chr4	LOC_Os04g30030	17913437	17916778	-	N	Y	Y	cysteine-rich receptor-like protein kinase 12 precursor, putative, expressed
Chr4	LOC_Os04g30060	17944768	17945805	-	N	Y	Y	wall-associated receptor kinase-like 10 precursor, putative, expressed
Chr4	LOC_Os04g30110	17961848	17962684	-	N	Y	Y	wall-associated receptor kinase 3 precursor, putative, expressed
Chr4	LOC_Os04g30260	18061449	18064800	-	N	Y	Y	OsWAK47 - OsWAK receptor-like protein kinase, expressed
Chr4	LOC_Os04g34270	20757754	20760636	+	N	Y	Y	serine/threonine-protein kinase receptor precursor, putative, expressed
Chr4	LOC_Os04g35700	21752560	21758662	-	N	Y	Y	STE_MEKK_ste11_MAP3K.16 - STE kinases include homologs to sterile 7, sterile 11 and sterile 20 from yeast, expressed
Chr4	LOC_Os04g35700	21753996	21758662	-	N	Y	N	STE_MEKK_ste11_MAP3K.16 - STE kinases include homologs to sterile 7, sterile 11 and sterile 20 from yeast, expressed
Chr4	LOC_Os04g38910	23120211	23122727	-	N	Y	Y	atypical receptor-like kinase MARK, putative, expressed
Chr4	LOC_Os04g42480	25140210	25145158	+	N	Y	Y	receptor-like protein kinase At3g46290 precursor, putative, expressed
Chr4	LOC_Os04g44910	26576092	26578766	+	N	Y	Y	receptor like protein kinase, putative, expressed
Chr4	LOC_Os04g49510	29531223	29533126	+	N	Y	N	CAMK_CAMK_like.27 - CAMK includes calcium/calmodulin depedent protein kinases, expressed
Chr4	LOC_Os04g49510	29531223	29536492	+	N	Y	Y	CAMK_CAMK_like.27 - CAMK includes calcium/calmodulin depedent protein kinases, expressed
Chr4	LOC_Os04g49510	29531223	29533107	+	N	Y	N	CAMK_CAMK_like.27 - CAMK includes calcium/calmodulin depedent protein kinases, expressed
Chr4	LOC_Os04g49510	29531223	29534318	+	N	Y	N	CAMK_CAMK_like.27 - CAMK includes calcium/calmodulin depedent protein kinases, expressed
Chr4	LOC_Os04g51880	30764486	30769716	-	N	Y	N	GHMP kinases ATP-binding protein, putative, expressed
Chr4	LOC_Os04g51880	30764486	30770723	-	N	Y	N	GHMP kinases ATP-binding protein, putative, expressed
Chr4	LOC_Os04g51880	30764486	30767956	-	N	Y	N	GHMP kinases ATP-binding protein, putative, expressed
Chr4	LOC_Os04g51880	30764486	30767956	-	N	Y	N	GHMP kinases ATP-binding protein, putative, expressed
Chr4	LOC_Os04g51880	30764486	30770723	-	N	Y	N	GHMP kinases ATP-binding protein, putative, expressed
Chr4	LOC_Os04g51880	30764486	30770723	-	N	Y	Y	GHMP kinases ATP-binding protein, putative, expressed
Chr4	LOC_Os04g51950	30825556	30829581	-	N	Y	Y	serine/threonine-protein kinase HT1, putative, expressed
Chr4	LOC_Os04g52780	31420725	31425092	-	N	Y	Y	leucine-rich repeat receptor protein kinase EXS precursor, putative, expressed
Chr4	LOC_Os04g52840	31463105	31466403	-	N	Y	Y	tyrosine protein kinase domain containing protein, putative, expressed
Chr4	LOC_Os04g52840	31463105	31466403	-	N	Y	N	tyrosine protein kinase domain containing protein, putative, expressed
Chr4	LOC_Os04g54180	32273357	32276952	-	N	Y	Y	serine/threonine-protein kinase receptor precursor, putative, expressed
Chr4	LOC_Os04g54200	32286661	32291459	+	N	Y	Y	diacylglycerol kinase, putative, expressed
Chr4	LOC_Os04g54200	32286661	32291459	+	N	Y	N	diacylglycerol kinase, putative, expressed
Chr4	LOC_Os04g56110	33418505	33421204	+	N	Y	Y	protein kinase, putative, expressed
Chr4	LOC_Os04g56110	33418637	33421204	+	N	Y	N	protein kinase, putative, expressed
Chr4	LOC_Os04g56110	33418637	33421204	+	N	Y	N	protein kinase, putative, expressed
Chr5	LOC_Os05g07300	3878198	3881797	-	N	Y	N	serine/threonine-protein kinase receptor precursor, putative, expressed
Chr5	LOC_Os05g07300	3878198	3881797	-	N	Y	Y	serine/threonine-protein kinase receptor precursor, putative, expressed
Chr5	LOC_Os05g10650	5813265	5815545	+	N	Y	Y	6-phosphofructokinase, putative, expressed
Chr5	LOC_Os05g16430	9321701	9328355	+	N	Y	Y	SHR5-receptor-like kinase, putative, expressed
Chr5	LOC_Os05g30454	17644844	17649664	-	N	Y	Y	thiamin pyrophosphokinase 1, putative, expressed
Chr5	LOC_Os05g30870	17922837	17930317	+	N	Y	N	protein kinase domain containing protein, expressed
Chr5	LOC_Os05g30870	17922837	17930317	+	N	Y	Y	protein kinase domain containing protein, expressed
Chr5	LOC_Os05g30870	17925421	17930317	+	N	Y	N	protein kinase domain containing protein, expressed
Chr5	LOC_Os05g33570	19718506	19726410	-	N	Y	N	pyruvate, phosphate dikinase, chloroplast precursor, putative, expressed
Chr5	LOC_Os05g33570	19718506	19737857	-	N	Y	Y	pyruvate, phosphate dikinase, chloroplast precursor, putative, expressed
Chr5	LOC_Os05g33690	19828422	19830859	+	N	Y	Y	receptor-like protein kinase precursor, putative, expressed
Chr5	LOC_Os05g33690	19828422	19830859	+	N	Y	N	receptor-like protein kinase precursor, putative, expressed
Chr5	LOC_Os05g34270	20283253	20287008	-	N	Y	Y	inactive receptor kinase At1g27190 precursor, putative, expressed
Chr5	LOC_Os05g35520	21112585	21117398	+	N	Y	Y	deoxynucleoside kinase family, putative, expressed
Chr5	LOC_Os05g35520	21112635	21117398	+	N	Y	N	deoxynucleoside kinase family, putative, expressed
Chr5	LOC_Os05g35520	21114280	21117398	+	N	Y	N	deoxynucleoside kinase family, putative, expressed
Chr5	LOC_Os05g35760	21224846	21226727	-	N	Y	Y	serine/threonine-protein kinase SAPK4, putative, expressed
Chr5	LOC_Os05g35770	21229424	21231030	-	N	Y	Y	serine/threonine-protein kinase SAPK4, putative, expressed
Chr5	LOC_Os05g41370	24230695	24234793	+	N	Y	Y	TKL_IRAK_DUF26-la.1 - DUF26 kinases have homology to DUF26 containing loci, expressed
Chr5	LOC_Os05g44770	26021574	26025719	-	N	Y	Y	receptor-like protein kinase 5 precursor, putative, expressed
Chr5	LOC_Os05g46750	27067365	27070015	-	N	Y	Y	STE_MEKK_ste11_MAP3K.18 - STE kinases include homologs to sterile 7, sterile 11 and sterile 20 from yeast, expressed
Chr5	LOC_Os05g46760	27075947	27077365	-	N	Y	Y	STE_MEKK_ste11_MAP3K.19 - STE kinases include homologs to sterile 7, sterile 11 and sterile 20 from yeast, expressed
Chr5	LOC_Os05g50830	29154625	29157437	+	N	Y	N	protein kinase family protein, putative, expressed
Chr5	LOC_Os05g50830	29154625	29157437	+	N	Y	Y	protein kinase family protein, putative, expressed
Chr5	LOC_Os05g51230	29382085	29384538	+	N	Y	Y	phosphatidylinositol 3- and 4-kinase family protein, putative, expressed
Chr6	LOC_Os06g10160	5196601	5199451	-	N	Y	Y	tyrosine protein kinase domain containing protein, putative, expressed
Chr6	LOC_Os06g13320	7325614	7327449	-	N	Y	Y	protein kinase, putative, expressed
Chr6	LOC_Os06g17290	10013741	10017979	-	N	Y	Y	phosphatidylinositol 3- and 4-kinase family protein, putative, expressed
Chr6	LOC_Os06g30130	17378297	17381309	+	N	Y	Y	cysteine-rich receptor-like protein kinase 10 precursor, putative, expressed
Chr6	LOC_Os06g30130	17378299	17381309	+	N	Y	N	cysteine-rich receptor-like protein kinase 10 precursor, putative, expressed
Chr6	LOC_Os06g38780	23017861	23020932	+	N	Y	Y	receptor-like protein kinase 2 precursor, putative, expressed
Chr6	LOC_Os06g43030	25867747	25870244	+	N	Y	Y	protein kinase domain containing protein, expressed
Chr6	LOC_Os06g47780	28918691	28923568	+	N	Y	Y	TKL_IRAK_DUF26-lh.3 - DUF26 kinases have homology to DUF26 containing loci, expressed
Chr7	LOC_Os07g03000	1117786	1120936	-	N	Y	Y	receptor-like protein kinase precursor, putative, expressed
Chr7	LOC_Os07g03900	1631223	1633253	-	N	Y	Y	lectin-like receptor kinase, putative, expressed
Chr7	LOC_Os07g03920	1639974	1643252	-	N	Y	Y	lectin-like receptor kinase 7, putative, expressed
Chr7	LOC_Os07g03970	1671450	1673471	-	N	Y	Y	lectin-like receptor kinase 7, putative, expressed
Chr7	LOC_Os07g04190	1812193	1816108	-	N	Y	Y	receptor protein kinase CLAVATA1 precursor, putative, expressed
Chr7	LOC_Os07g04820	2131760	2133500	-	N	Y	Y	protein kinase, putative, expressed
Chr7	LOC_Os07g05620	2643540	2647873	-	N	Y	N	CAMK_KIN1/SNF1/Nim1_like.28 - CAMK includes calcium/calmodulin depedent protein kinases, expressed
Chr7	LOC_Os07g05620	2643540	2647873	-	N	Y	Y	CAMK_KIN1/SNF1/Nim1_like.28 - CAMK includes calcium/calmodulin depedent protein kinases, expressed
Chr7	LOC_Os07g07230	3583172	3588394	+	N	Y	N	protein kinase, putative, expressed
Chr7	LOC_Os07g07230	3583270	3588394	+	N	Y	Y	protein kinase, putative, expressed
Chr7	LOC_Os07g18240	10810102	10813191	-	N	Y	Y	lectin-like receptor kinase, putative, expressed
Chr7	LOC_Os07g22710	12794960	12803568	-	N	Y	Y	CAMK_CAMK_like.32 - CAMK includes calcium/calmodulin depedent protein kinases, expressed
Chr7	LOC_Os07g22710	12794960	12803568	-	N	Y	N	CAMK_CAMK_like.32 - CAMK includes calcium/calmodulin depedent protein kinases, expressed
Chr7	LOC_Os07g22710	12794960	12803568	-	N	Y	N	CAMK_CAMK_like.32 - CAMK includes calcium/calmodulin depedent protein kinases, expressed
Chr7	LOC_Os07g22710	12794960	12803568	-	N	Y	N	CAMK_CAMK_like.32 - CAMK includes calcium/calmodulin depedent protein kinases, expressed
Chr7	LOC_Os07g29330	17198415	17208402	-	N	Y	N	serine/threonine-protein kinase CTR1, putative, expressed
Chr7	LOC_Os07g29330	17198415	17208207	-	N	Y	Y	serine/threonine-protein kinase CTR1, putative, expressed
Chr7	LOC_Os07g29330	17200125	17209485	-	N	Y	N	serine/threonine-protein kinase CTR1, putative, expressed
Chr7	LOC_Os07g29330	17200606	17209485	-	N	Y	N	serine/threonine-protein kinase CTR1, putative, expressed
Chr7	LOC_Os07g29330	17204203	17209485	-	N	Y	N	serine/threonine-protein kinase CTR1, putative, expressed
Chr7	LOC_Os07g35140	21045118	21049397	+	N	Y	N	receptor-like serine-threonine protein kinase, putative, expressed
Chr7	LOC_Os07g35140	21045118	21050486	+	N	Y	Y	receptor-like serine-threonine protein kinase, putative, expressed
Chr7	LOC_Os07g35580	21295196	21299576	-	N	Y	Y	TKL_IRAK_DUF26-lc.20 - DUF26 kinases have homology to DUF26 containing loci, expressed
Chr7	LOC_Os07g35660	21359653	21366555	+	N	Y	Y	TKL_IRAK_DUF26-lc.21 - DUF26 kinases have homology to DUF26 containing loci, expressed
Chr7	LOC_Os07g35790	21434557	21437671	-	N	Y	Y	TKL_IRAK_DUF26-ld.5 - DUF26 kinases have homology to DUF26 containing loci, expressed
Chr7	LOC_Os07g38530	23145979	23149609	+	N	Y	Y	STE_PAK_Ste20_Slob_Wnk.4 - STE kinases include homologs to sterile 7, sterile 11 and sterile 20 from yeast, expressed
Chr7	LOC_Os07g38530	23146005	23149609	+	N	Y	N	STE_PAK_Ste20_Slob_Wnk.4 - STE kinases include homologs to sterile 7, sterile 11 and sterile 20 from yeast, expressed
Chr7	LOC_Os07g48290	28855795	28859808	+	N	Y	N	AGC_AGC_other_RS6K_like.2 - ACG kinases include homologs to PKA, PKG and PKC, expressed
Chr7	LOC_Os07g48290	28855795	28859808	+	N	Y	Y	AGC_AGC_other_RS6K_like.2 - ACG kinases include homologs to PKA, PKG and PKC, expressed
Chr8	LOC_Os08g02120	701246	704015	+	N	Y	Y	kinase, pfkB family, putative, expressed
Chr8	LOC_Os08g03020	1340788	1343397	-	N	Y	Y	lectin-like receptor kinase 1, putative, expressed
Chr8	LOC_Os08g14940	9001834	9005091	+	N	Y	Y	receptor kinase, putative, expressed
Chr8	LOC_Os08g24310	14673019	14679422	+	N	Y	Y	receptor-like protein kinase precursor, putative, expressed
Chr8	LOC_Os08g24770	14997285	15006831	+	N	Y	Y	protein kinase, putative, expressed
Chr8	LOC_Os08g28710	17558062	17560192	-	N	Y	Y	receptor protein kinase CRINKLY4 precursor, putative, expressed
Chr8	LOC_Os08g32600	20186975	20192388	-	N	Y	Y	STE_MEKK_ste11_MAP3K.21 - STE kinases include homologs to sterile 7, sterile 11 and sterile 20 from yeast, expressed
Chr8	LOC_Os08g34240	21466751	21468619	+	N	Y	Y	CAMK_KIN1/SNF1/Nim1_like.33 - CAMK includes calcium/calmodulin depedent protein kinases, expressed
Chr8	LOC_Os08g39240	24780310	24786090	+	N	Y	N	OsWAK76 - OsWAK receptor-like cytoplasmic kinase OsWAK-RLCK, expressed
Chr8	LOC_Os08g39240	24780310	24786090	+	N	Y	Y	OsWAK76 - OsWAK receptor-like cytoplasmic kinase OsWAK-RLCK, expressed
Chr8	LOC_Os08g40990	25930879	25934033	-	N	Y	Y	receptor-like protein kinase 1, putative, expressed
Chr9	LOC_Os09g17630	10785210	10793869	+	N	Y	Y	receptor-like protein kinase 2, putative, expressed
Chr9	LOC_Os09g20880	12565502	12569202	-	N	Y	N	serine/threonine-protein kinase, putative, expressed
Chr9	LOC_Os09g20880	12565502	12568905	-	N	Y	Y	serine/threonine-protein kinase, putative, expressed
Chr9	LOC_Os09g23570	14007858	14010160	-	N	Y	Y	inactive receptor kinase At2g26730 precursor, putative, expressed
Chr9	LOC_Os09g24330	14463267	14469434	+	N	Y	Y	TKL_IRAK_DUF26-lg.2 - DUF26 kinases have homology to DUF26 containing loci, expressed
Chr9	LOC_Os09g25090	15009090	15010837	-	N	Y	Y	CAMK_KIN1/SNF1/Nim1_like.34 - CAMK includes calcium/calmodulin depedent protein kinases, expressed
Chr9	LOC_Os09g25100	15027140	15028689	+	N	Y	Y	CAMK_KIN1/SNF1/Nim1_like.35 - CAMK includes calcium/calmodulin depedent protein kinases, expressed
Chr9	LOC_Os09g36320	20962030	20967594	-	N	Y	Y	tyrosine protein kinase domain containing protein, putative, expressed
Chr10	LOC_Os10g01100	94798	97746	+	N	Y	Y	receptor-like protein kinase, putative, expressed
Chr10	LOC_Os10g06580	3393713	3395014	-	N	Y	Y	cyclin-dependent kinase G-1, putative, expressed
Chr10	LOC_Os10g10130	5538022	5544580	-	N	Y	Y	OsWAK112d - OsWAK receptor-like protein kinase, expressed
Chr10	LOC_Os10g10130	5539687	5544580	-	N	Y	N	OsWAK112d - OsWAK receptor-like protein kinase, expressed
Chr10	LOC_Os10g10130	5539687	5542400	-	N	Y	N	OsWAK112d - OsWAK receptor-like protein kinase, expressed
Chr10	LOC_Os10g10130	5539687	5544580	-	N	Y	N	OsWAK112d - OsWAK receptor-like protein kinase, expressed
Chr10	LOC_Os10g10130	5539687	5544578	-	N	Y	N	OsWAK112d - OsWAK receptor-like protein kinase, expressed
Chr10	LOC_Os10g33130	17357738	17361919	-	N	Y	Y	leucine-rich repeat receptor protein kinase EXS precursor, putative, expressed
Chr10	LOC_Os10g35450	18970490	18975230	+	N	Y	Y	serine/threonine-protein kinase, putative, expressed
Chr10	LOC_Os10g37190	19899083	19900928	-	N	Y	Y	protein kinase domain containing protein, expressed
Chr10	LOC_Os10g40060	21454034	21459779	-	N	Y	Y	protein kinase, putative, expressed
Chr10	LOC_Os10g40060	21454034	21459741	-	N	Y	N	protein kinase, putative, expressed
Chr10	LOC_Os10g40060	21454034	21459741	-	N	Y	N	protein kinase, putative, expressed
Chr10	LOC_Os10g40060	21454034	21458842	-	N	Y	N	protein kinase, putative, expressed
Chr10	LOC_Os10g41410	22257913	22260438	-	N	Y	N	nucleoside diphosphate kinase, putative, expressed
Chr10	LOC_Os10g41410	22257913	22260438	-	N	Y	Y	nucleoside diphosphate kinase, putative, expressed
Chr11	LOC_Os11g06780	3314083	3316292	+	N	Y	Y	serine/threonine-protein kinase BRI1-like 1 precursor, putative, expressed
Chr11	LOC_Os11g28104	16144745	16161505	-	N	Y	Y	TKL_IRAK_DUF26-lf.4 - DUF26 kinases have homology to DUF26 containing loci, expressed
Chr11	LOC_Os11g31530	18426219	18428193	-	N	Y	Y	BRASSINOSTEROID INSENSITIVE 1-associated receptor kinase 1 precursor, putative, expressed
Chr11	LOC_Os11g35500	20802924	20806508	+	N	Y	Y	receptor-like protein kinase 5 precursor, putative, expressed
Chr11	LOC_Os11g35860	21046482	21048482	-	N	Y	Y	OsWAK120 - OsWAK receptor-like protein kinase, expressed
Chr11	LOC_Os11g36140	21243403	21246815	-	N	Y	Y	receptor-like protein kinase 2 precursor, putative, expressed
Chr11	LOC_Os11g39370	23431233	23436807	-	N	Y	Y	BRASSINOSTEROID INSENSITIVE 1-associated receptor kinase 1 precursor, putative, expressed
Chr11	LOC_Os11g39370	23432060	23436807	-	N	Y	N	BRASSINOSTEROID INSENSITIVE 1-associated receptor kinase 1 precursor, putative, expressed
Chr11	LOC_Os11g40810	24421633	24424532	-	N	Y	Y	receptor kinase, putative, expressed
Chr11	LOC_Os11g40840	24437028	24438326	-	N	Y	Y	receptor-like protein kinase 2 precursor, putative, expressed
Chr11	LOC_Os11g44430	26877874	26880047	-	N	Y	Y	protein kinase, putative, expressed
Chr11	LOC_Os11g44860	27149304	27153280	+	N	Y	Y	cysteine-rich receptor-like protein kinase 28 precursor, putative, expressed
Chr11	LOC_Os11g47000	28246863	28250613	+	N	Y	Y	receptor-like protein kinase precursor, putative, expressed
Chr12	LOC_Os12g01700	418325	421609	+	N	Y	Y	inactive receptor kinase At2g26730 precursor, putative, expressed
Chr12	LOC_Os12g02200	679074	681266	-	N	Y	Y	CAMK_KIN1/SNF1/Nim1_like.6 - CAMK includes calcium/calmodulin depedent protein kinases, expressed
Chr12	LOC_Os12g02200	679074	682269	-	N	Y	N	CAMK_KIN1/SNF1/Nim1_like.6 - CAMK includes calcium/calmodulin depedent protein kinases, expressed
Chr12	LOC_Os12g02250	698936	705258	-	N	Y	Y	STE_PAK_Ste20_Slob_Wnk.3 - STE kinases include homologs to sterile 7, sterile 11 and sterile 20 from yeast, expressed
Chr12	LOC_Os12g13380	7476416	7480311	+	N	Y	Y	adenylate kinase, putative, expressed
Chr12	LOC_Os12g41090	25444742	25446274	-	N	Y	Y	CAMK_KIN1/SNF1/Nim1_like.38 - CAMK includes calcium/calmodulin depedent protein kinases, expressed
Chr12	LOC_Os12g41490	25699763	25702555	+	N	Y	Y	cysteine-rich receptor-like protein kinase 8 precursor, putative, expressed
Chr12	LOC_Os12g43640	27109020	27112543	+	N	Y	Y	receptor-like protein kinase HAIKU2 precursor, putative, expressed
F1-39
chr	locus	start	stop	ori	is_TE	is_expressed	is_representative	annotation
Chr1-39-0	LOC_Os01g01689	335809	371191	+	N	Y	N	phosphatidylinositol 3- and 4-kinase family protein, expressed
Chr1	LOC_Os01g01689	335809	370910	+	N	Y	Y	phosphatidylinositol 3- and 4-kinase family protein, expressed
Chr1	LOC_Os01g02290	720629	723317	-	N	Y	Y	Ser/Thr receptor-like kinase, putative, expressed
Chr1	LOC_Os01g02290	720632	723317	-	N	Y	N	Ser/Thr receptor-like kinase, putative, expressed
Chr1	LOC_Os01g02300	723693	726321	+	N	Y	Y	receptor kinase ORK10, putative, expressed
Chr1	LOC_Os01g02550	839809	842757	-	N	Y	Y	protein kinase domain containing protein, expressed
Chr1	LOC_Os01g03690	1518245	1521644	+	N	Y	Y	TKL_IRAK_DUF26-lg.1 - DUF26 kinases have homology to DUF26 containing loci, expressed
Chr1	LOC_Os01g04409	1957777	1967451	-	N	Y	Y	OsWAK1 - OsWAK receptor-like cytoplasmic kinase OsWAK-RLCK, expressed
Chr1	LOC_Os01g04570	2048717	2052521	+	N	Y	N	Ser/Thr protein kinase, putative, expressed
Chr1	LOC_Os01g04570	2048717	2052521	+	N	Y	Y	Ser/Thr protein kinase, putative, expressed
Chr1	LOC_Os01g04580	2053583	2057638	+	N	Y	Y	Ser/Thr protein kinase, putative, expressed
Chr1	LOC_Os01g07940	3835129	3838211	-	N	Y	Y	AGC_PVPK_like_kin82y.3 - ACG kinases include homologs to PKA, PKG and PKC, expressed
Chr1	LOC_Os01g12290	6711815	6714142	+	N	Y	Y	S-locus lectin protein kinase family protein, putative, expressed
Chr1	LOC_Os01g16960	9694027	9699817	-	N	Y	Y	pyruvate kinase, putative, expressed
Chr1	LOC_Os01g16960	9694027	9699700	-	N	Y	N	pyruvate kinase, putative, expressed
Chr1	LOC_Os01g19150	10822583	10827157	+	N	Y	N	CGMC_GSK.3 - CGMC includes CDA, MAPK, GSK3, and CLKC kinases, expressed
Chr1	LOC_Os01g19150	10822583	10827157	+	N	Y	N	CGMC_GSK.3 - CGMC includes CDA, MAPK, GSK3, and CLKC kinases, expressed
Chr1	LOC_Os01g19150	10822583	10827157	+	N	Y	Y	CGMC_GSK.3 - CGMC includes CDA, MAPK, GSK3, and CLKC kinases, expressed
Chr1	LOC_Os01g19150	10822583	10827157	+	N	Y	N	CGMC_GSK.3 - CGMC includes CDA, MAPK, GSK3, and CLKC kinases, expressed
Chr1	LOC_Os01g19150	10822583	10827157	+	N	Y	N	CGMC_GSK.3 - CGMC includes CDA, MAPK, GSK3, and CLKC kinases, expressed
Chr1	LOC_Os01g26390	14964573	14968307	+	N	Y	Y	TKL_IRAK_DUF26-lh.1 - DUF26 kinases have homology to DUF26 containing loci, expressed
Chr1	LOC_Os01g42294	23975949	23982081	-	N	Y	Y	inactive receptor kinase At2g26730 precursor, putative, expressed
Chr1	LOC_Os01g42950	24428640	24434134	+	N	Y	N	protein kinase family protein, putative, expressed
Chr1	LOC_Os01g42950	24428640	24436429	+	N	Y	Y	protein kinase family protein, putative, expressed
Chr1	LOC_Os01g42950	24428640	24436429	+	N	Y	N	protein kinase family protein, putative, expressed
Chr1	LOC_Os01g43410	24839124	24843618	+	N	Y	Y	CAMK_CAMK_like.9 - CAMK includes calcium/calmodulin depedent protein kinases, expressed
Chr1	LOC_Os01g47810	27366317	27368704	-	N	Y	Y	S-locus-like receptor protein kinase, putative, expressed
Chr1	LOC_Os01g49920	28669479	28673568	+	N	Y	Y	protein kinase, putative, expressed
Chr1	LOC_Os01g50410	28938971	28940927	-	N	Y	Y	STE_MEKK_ste11_MAP3K.6 - STE kinases include homologs to sterile 7, sterile 11 and sterile 20 from yeast, expressed
Chr1	LOC_Os01g50420	28945228	28948045	-	N	Y	Y	STE_MEKK_ste11_MAP3K.7 - STE kinases include homologs to sterile 7, sterile 11 and sterile 20 from yeast, expressed
Chr1	LOC_Os01g53920	31006026	31008912	+	N	Y	N	receptor-like protein kinase 5 precursor, putative, expressed
Chr1	LOC_Os01g53920	31006029	31010423	+	N	Y	Y	receptor-like protein kinase 5 precursor, putative, expressed
Chr1	LOC_Os01g57420	33185330	33192979	-	N	Y	Y	diacylglycerol kinase, putative, expressed
Chr1	LOC_Os01g57420	33186217	33192979	-	N	Y	N	diacylglycerol kinase, putative, expressed
Chr1	LOC_Os01g57560	33248875	33256713	-	N	Y	Y	serine/threonine-protein kinase receptor precursor, putative, expressed
Chr1	LOC_Os01g60910	35228867	35231733	+	N	Y	Y	CAMK_KIN1/SNF1/Nim1_like.12 - CAMK includes calcium/calmodulin depedent protein kinases, expressed
Chr1	LOC_Os01g60910	35230128	35234373	+	N	Y	N	CAMK_KIN1/SNF1/Nim1_like.12 - CAMK includes calcium/calmodulin depedent protein kinases, expressed
Chr1	LOC_Os01g61620	35653186	35658406	+	N	Y	Y	protein kinase family protein, putative, expressed
Chr1	LOC_Os01g64490	37417030	37423374	-	N	Y	Y	protein kinase domain containing protein, expressed
Chr1	LOC_Os01g65650	38112066	38118720	+	N	Y	Y	receptor-like protein kinase HAIKU2 precursor, putative, expressed
Chr1	LOC_Os01g66020	38319060	38321000	+	N	Y	Y	protein kinase family protein, putative, expressed
Chr1	LOC_Os01g66860	38818686	38822165	+	N	Y	N	serine/threonine protein kinase, putative, expressed
Chr1	LOC_Os01g66860	38818686	38822182	+	N	Y	Y	serine/threonine protein kinase, putative, expressed
Chr1	LOC_Os01g66860	38818767	38821965	+	N	Y	N	serine/threonine protein kinase, putative, expressed
Chr1	LOC_Os01g70410	40786166	40790609	-	N	Y	N	protein kinase, putative, expressed
Chr1	LOC_Os01g70410	40786166	40790612	-	N	Y	Y	protein kinase, putative, expressed
Chr1	LOC_Os01g70410	40786166	40790611	-	N	Y	N	protein kinase, putative, expressed
Chr1	LOC_Os01g70580	40868708	40871884	-	N	Y	Y	thiamin pyrophosphokinase 1, putative, expressed
Chr1	LOC_Os01g71320	41305317	41314527	-	N	Y	Y	hexokinase, putative, expressed
Chr2	LOC_Os02g02600	950728	954728	+	N	Y	Y	serine/threonine-protein kinase Cx32, chloroplast precursor, putative, expressed
Chr2	LOC_Os02g03060	1207635	1211226	+	N	Y	Y	cyclin-dependent kinase A-2, putative, expressed
Chr2	LOC_Os02g03060	1207635	1211226	+	N	Y	N	cyclin-dependent kinase A-2, putative, expressed
Chr2	LOC_Os02g03410	1387873	1394417	+	N	Y	Y	CAMK_CAMK_like.12 - CAMK includes calcium/calmodulin depedent protein kinases, expressed
Chr2	LOC_Os02g03410	1387882	1394417	+	N	Y	N	CAMK_CAMK_like.12 - CAMK includes calcium/calmodulin depedent protein kinases, expressed
Chr2	LOC_Os02g05480	2642977	2646360	-	N	Y	Y	CGMC_MAPKCMGC_2_SLT2y_ERK.1 - CGMC includes CDA, MAPK, GSK3, and CLKC kinases, expressed
Chr2	LOC_Os02g05480	2642977	2646360	-	N	Y	N	CGMC_MAPKCMGC_2_SLT2y_ERK.1 - CGMC includes CDA, MAPK, GSK3, and CLKC kinases, expressed
Chr2	LOC_Os02g06930	3504421	3508756	+	N	Y	N	protein kinase, putative, expressed
Chr2	LOC_Os02g06930	3504421	3508756	+	N	Y	Y	protein kinase, putative, expressed
Chr2	LOC_Os02g06930	3504421	3508756	+	N	Y	N	protein kinase, putative, expressed
Chr2	LOC_Os02g06930	3504421	3508756	+	N	Y	N	protein kinase, putative, expressed
Chr2	LOC_Os02g08140	4306572	4310096	-	N	Y	Y	CAMK_KIN1/SNF1/Nim1_like.14 - CAMK includes calcium/calmodulin depedent protein kinases, expressed
Chr2	LOC_Os02g08530	4604012	4607666	-	N	Y	Y	protein kinase family protein, putative, expressed
Chr2	LOC_Os02g09359	4808234	4817119	-	N	Y	Y	BRASSINOSTEROID INSENSITIVE 1-associated receptor kinase 1 precursor, putative, expressed
Chr2	LOC_Os02g12010	6228456	6231985	-	N	Y	Y	receptor-like protein kinase precursor, putative, expressed
Chr2	LOC_Os02g12130	6311211	6313776	+	N	Y	Y	cysteine-rich receptor-like protein kinase 35 precursor, putative, expressed
Chr2	LOC_Os02g13510	7220338	7224509	-	N	Y	Y	receptor-like protein kinase 5 precursor, putative, expressed
Chr2	LOC_Os02g13780	7434644	7438310	-	N	Y	Y	receptor-like protein kinase 2 precursor, putative, expressed
Chr2	LOC_Os02g13850	7501283	7513594	+	N	Y	Y	leucine-rich repeat-containing protein kinase family protein, putative, expressed
Chr2	LOC_Os02g13965	7618738	7621248	+	N	Y	Y	lectin protein kinase family protein, putative, expressed
Chr2	LOC_Os02g14480	7975665	7978686	-	N	Y	Y	receptor-like kinase, putative, expressed
Chr2	LOC_Os02g14530	8004981	8017344	+	N	Y	Y	protein kinase domain containing protein, expressed
Chr2	LOC_Os02g19550	11427544	11429904	+	N	Y	Y	lectin-like receptor kinase, putative, expressed
Chr2	LOC_Os02g27310	16088547	16094120	+	N	Y	Y	TKL_IRAK_DUF26-lc.6 - DUF26 kinases have homology to DUF26 containing loci, expressed
Chr2	LOC_Os02g34430	20622884	20626394	+	N	Y	Y	serine/threonine-protein kinase, putative, expressed
Chr2	LOC_Os02g37830	22822064	22826220	-	N	Y	N	protein kinase domain containing protein, expressed
Chr2	LOC_Os02g37830	22822064	22826220	-	N	Y	Y	protein kinase domain containing protein, expressed
Chr2	LOC_Os02g41500	24871746	24874211	-	N	Y	Y	OsWAK13 - OsWAK receptor-like protein kinase, expressed
Chr2	LOC_Os02g42110	25317197	25321441	+	N	Y	Y	wall-associated receptor kinase-like 22 precursor, putative, expressed
Chr2	LOC_Os02g42620	25639087	25641155	-	N	Y	Y	protein kinase, putative, expressed
Chr2	LOC_Os02g43290	26090416	26092187	-	N	Y	Y	protein kinase domain containing protein, expressed
Chr2	LOC_Os02g44920	27215241	27217719	-	N	Y	Y	protein kinase domain containing protein, expressed
Chr2	LOC_Os02g45750	27837634	27841235	+	N	Y	Y	protein kinase domain containing protein, expressed
Chr2	LOC_Os02g48200	29515568	29518756	-	N	Y	Y	lectin-like protein kinase, putative, expressed
Chr2	LOC_Os02g48210	29519468	29523255	-	N	Y	Y	lectin-like protein kinase, putative, expressed
Chr2	LOC_Os02g52480	32111311	32112949	+	N	Y	Y	cyclin-dependent kinase inhibitor, putative, expressed
Chr2	LOC_Os02g54650	33476228	33484018	-	N	Y	Y	diacylglycerol kinase, putative, expressed
Chr2	LOC_Os02g54900	33623756	33630043	+	N	Y	Y	STE_PAK_Ste20_STLK.2 - STE kinases include homologs to sterile 7, sterile 11 and sterile 20 from yeast, expressed
Chr2	LOC_Os02g56370	34509523	34512674	-	N	Y	Y	OsWAK20 - OsWAK receptor-like protein kinase, expressed
Chr2	LOC_Os02g56400	34531556	34534279	-	N	Y	Y	OsWAK22 - OsWAK receptor-like protein kinase, expressed
Chr2	LOC_Os02g57400	35170411	35175254	-	N	Y	Y	2-phosphoglycerate kinase-related, putative, expressed
Chr2	LOC_Os02g57400	35170415	35175254	-	N	Y	N	2-phosphoglycerate kinase-related, putative, expressed
Chr2	LOC_Os02g57400	35171248	35175254	-	N	Y	N	2-phosphoglycerate kinase-related, putative, expressed
Chr2	LOC_Os02g57560	35263166	35265393	-	N	Y	Y	tyrosine protein kinase domain containing protein, putative, expressed
Chr2	LOC_Os02g58390	35705635	35710799	-	N	Y	Y	inactive receptor kinase At2g26730 precursor, putative, expressed
Chr3	LOC_Os03g02190	732486	734247	-	N	Y	Y	protein kinase domain containing protein, expressed
Chr3	LOC_Os03g02980	1211679	1217861	+	N	Y	Y	CAMK_CAMK_like_ULKh_APGy.1 - CAMK includes calcium/calmodulin depedent protein kinases, expressed
Chr3	LOC_Os03g02980	1211681	1217861	+	N	Y	N	CAMK_CAMK_like_ULKh_APGy.1 - CAMK includes calcium/calmodulin depedent protein kinases, expressed
Chr3	LOC_Os03g03410	1457462	1461716	+	N	Y	Y	serine/threonine-protein kinase, putative, expressed
Chr3	LOC_Os03g05470	2707463	2710821	+	N	Y	Y	tyrosine protein kinase domain containing protein, putative, expressed
Chr3	LOC_Os03g07430	3767426	3771557	-	N	Y	N	protein kinase domain containing protein, expressed
Chr3	LOC_Os03g07430	3767426	3771557	-	N	Y	N	protein kinase domain containing protein, expressed
Chr3	LOC_Os03g07430	3767426	3771557	-	N	Y	N	protein kinase domain containing protein, expressed
Chr3	LOC_Os03g07430	3767426	3771557	-	N	Y	Y	protein kinase domain containing protein, expressed
Chr3	LOC_Os03g07430	3767426	3771557	-	N	Y	N	protein kinase domain containing protein, expressed
Chr3	LOC_Os03g08170	4173178	4179255	+	N	Y	Y	protein kinase APK1B, chloroplast precursor, putative, expressed
Chr3	LOC_Os03g10500	5341101	5347082	-	N	Y	Y	adenylyl-sulfate kinase, putative, expressed
Chr3	LOC_Os03g12470	6589671	6594037	+	N	Y	Y	OsWAK25 - OsWAK receptor-like protein kinase, expressed
Chr3	LOC_Os03g12730	6804510	6808794	-	N	Y	Y	receptor protein kinase CLAVATA1 precursor, putative, expressed
Chr3	LOC_Os03g15050	8218791	8224127	-	N	Y	Y	phosphoenolpyruvate carboxykinase, putative, expressed
Chr3	LOC_Os03g15050	8218791	8224127	-	N	Y	N	phosphoenolpyruvate carboxykinase, putative, expressed
Chr3	LOC_Os03g15050	8218791	8221975	-	N	Y	N	phosphoenolpyruvate carboxykinase, putative, expressed
Chr3	LOC_Os03g15770	8698047	8702758	+	N	Y	N	tyrosine protein kinase domain containing protein, putative, expressed
Chr3	LOC_Os03g15770	8698047	8702288	+	N	Y	N	tyrosine protein kinase domain containing protein, putative, expressed
Chr3	LOC_Os03g15770	8698047	8702288	+	N	Y	Y	tyrosine protein kinase domain containing protein, putative, expressed
Chr3	LOC_Os03g17700	9847700	9850473	-	N	Y	Y	CGMC_MAPKCGMC_2_ERK.2 - CGMC includes CDA, MAPK, GSK3, and CLKC kinases, expressed
Chr3	LOC_Os03g24930	14206981	14209164	+	N	Y	Y	tyrosine protein kinase domain containing protein, putative, expressed
Chr3	LOC_Os03g24930	14207641	14209164	+	N	Y	N	tyrosine protein kinase domain containing protein, putative, expressed
Chr3	LOC_Os03g29410	16749300	16754225	-	N	Y	Y	tyrosine protein kinase domain containing protein, putative, expressed
Chr3	LOC_Os03g31070	17702593	17710049	-	N	Y	Y	protein kinase, putative, expressed
Chr3	LOC_Os03g31070	17706184	17710049	-	N	Y	N	protein kinase, putative, expressed
Chr3	LOC_Os03g40550	22547513	22552046	+	N	Y	Y	kinase, pfkB family, putative, expressed
Chr3	LOC_Os03g41460	23068745	23071303	-	N	Y	Y	CAMK_CAMK_like.20 - CAMK includes calcium/calmodulin depedent protein kinases, expressed
Chr3	LOC_Os03g49640	28269518	28275709	-	N	Y	Y	STE_MEKK_ste11_MAP3K.14 - STE kinases include homologs to sterile 7, sterile 11 and sterile 20 from yeast, expressed
Chr3	LOC_Os03g49640	28269521	28275709	-	N	Y	N	STE_MEKK_ste11_MAP3K.14 - STE kinases include homologs to sterile 7, sterile 11 and sterile 20 from yeast, expressed
Chr3	LOC_Os03g51440	29426346	29430915	-	N	Y	Y	LRR receptor-like protein kinase, putative, expressed
Chr3	LOC_Os03g51610	29535971	29543274	+	N	Y	Y	Inositol 1, 3, 4-trisphosphate 5/6-kinase, putative, expressed
Chr3	LOC_Os03g52760	30244172	30247380	-	N	Y	Y	kinase, pfkB family, putative, expressed
Chr3	LOC_Os03g56160	32008400	32010658	+	N	Y	Y	lectin-like receptor kinase 7, putative, expressed
Chr3	LOC_Os03g56250	32043843	32048414	-	N	Y	Y	LRR receptor-like protein kinase, putative, expressed
Chr3	LOC_Os03g57450	32751649	32755670	+	N	Y	Y	CAMK_CAMK_like.2 - CAMK includes calcium/calmodulin depedent protein kinases, expressed
Chr3	LOC_Os03g61310	34810077	34813242	+	N	Y	Y	receptor-like protein kinase, putative, expressed
Chr3	LOC_Os03g61710	34974705	34980412	+	N	Y	Y	GHMP kinases ATP-binding protein, putative, expressed
Chr4	LOC_Os04g01310	240548	243305	-	N	Y	Y	serine/threonine-protein kinase receptor precursor, putative, expressed
Chr4	LOC_Os04g01320	246303	249229	-	N	Y	Y	serine/threonine-protein kinase receptor precursor, putative, expressed
Chr4	LOC_Os04g01980	610122	612879	+	N	Y	Y	receptor protein kinase, putative, expressed
Chr4	LOC_Os04g15600	8484713	8485997	+	N	Y	Y	receptor kinase, putative, expressed
Chr4	LOC_Os04g23720	13566960	13569461	-	N	Y	Y	lectin protein kinase family protein, putative, expressed
Chr4	LOC_Os04g29770	17739613	17741879	-	N	Y	Y	wall-associated receptor kinase-like 3 precursor, putative, expressed
Chr4	LOC_Os04g30030	17913437	17916778	-	N	Y	Y	cysteine-rich receptor-like protein kinase 12 precursor, putative, expressed
Chr4	LOC_Os04g30250	18053116	18057610	-	N	Y	N	wall-associated receptor kinase-like 5 precursor, putative, expressed
Chr4	LOC_Os04g30250	18053116	18057610	-	N	Y	Y	wall-associated receptor kinase-like 5 precursor, putative, expressed
Chr4	LOC_Os04g30250	18053135	18057610	-	N	Y	N	wall-associated receptor kinase-like 5 precursor, putative, expressed
Chr4	LOC_Os04g30260	18061449	18064800	-	N	Y	Y	OsWAK47 - OsWAK receptor-like protein kinase, expressed
Chr4	LOC_Os04g32310	19365855	19371154	+	N	Y	Y	serine/threonine-protein kinase NAK, putative, expressed
Chr4	LOC_Os04g34250	20742122	20744730	+	N	Y	Y	serine/threonine-protein kinase receptor precursor, putative, expressed
Chr4	LOC_Os04g34270	20757754	20760636	+	N	Y	Y	serine/threonine-protein kinase receptor precursor, putative, expressed
Chr4	LOC_Os04g34320	20785327	20787653	+	N	Y	Y	S-domain receptor-like protein kinase, putative, expressed
Chr4	LOC_Os04g35700	21752560	21758662	-	N	Y	Y	STE_MEKK_ste11_MAP3K.16 - STE kinases include homologs to sterile 7, sterile 11 and sterile 20 from yeast, expressed
Chr4	LOC_Os04g35700	21753996	21758662	-	N	Y	N	STE_MEKK_ste11_MAP3K.16 - STE kinases include homologs to sterile 7, sterile 11 and sterile 20 from yeast, expressed
Chr4	LOC_Os04g39650	23626733	23629985	+	N	Y	Y	receptor protein kinase CLAVATA1 precursor, putative, expressed
Chr4	LOC_Os04g47300	28079505	28082320	-	N	Y	Y	CAMK_CAMK_like.26 - CAMK includes calcium/calmodulin depedent protein kinases, expressed
Chr4	LOC_Os04g47620	28262748	28265746	-	N	Y	Y	protein kinase APK1B, chloroplast precursor, putative, expressed
Chr4	LOC_Os04g49690	29636070	29638259	+	N	Y	Y	FERONIA receptor-like kinase, putative, expressed
Chr4	LOC_Os04g51880	30764486	30769716	-	N	Y	N	GHMP kinases ATP-binding protein, putative, expressed
Chr4	LOC_Os04g51880	30764486	30770723	-	N	Y	N	GHMP kinases ATP-binding protein, putative, expressed
Chr4	LOC_Os04g51880	30764486	30767956	-	N	Y	N	GHMP kinases ATP-binding protein, putative, expressed
Chr4	LOC_Os04g51880	30764486	30767956	-	N	Y	N	GHMP kinases ATP-binding protein, putative, expressed
Chr4	LOC_Os04g51880	30764486	30770723	-	N	Y	N	GHMP kinases ATP-binding protein, putative, expressed
Chr4	LOC_Os04g51880	30764486	30770723	-	N	Y	Y	GHMP kinases ATP-binding protein, putative, expressed
Chr4	LOC_Os04g52600	31274470	31282411	-	N	Y	Y	SHR5-receptor-like kinase, putative, expressed
Chr4	LOC_Os04g52606	31285290	31290910	-	N	Y	Y	SHR5-receptor-like kinase, putative, expressed
Chr4	LOC_Os04g52614	31299698	31307726	-	N	Y	Y	SHR5-receptor-like kinase, putative, expressed
Chr4	LOC_Os04g52640	31317589	31328040	-	N	Y	N	SHR5-receptor-like kinase, putative, expressed
Chr4	LOC_Os04g52640	31317589	31328040	-	N	Y	Y	SHR5-receptor-like kinase, putative, expressed
Chr4	LOC_Os04g52640	31317589	31328040	-	N	Y	N	SHR5-receptor-like kinase, putative, expressed
Chr4	LOC_Os04g52780	31420725	31425092	-	N	Y	Y	leucine-rich repeat receptor protein kinase EXS precursor, putative, expressed
Chr4	LOC_Os04g52840	31463105	31466403	-	N	Y	Y	tyrosine protein kinase domain containing protein, putative, expressed
Chr4	LOC_Os04g52840	31463105	31466403	-	N	Y	N	tyrosine protein kinase domain containing protein, putative, expressed
Chr4	LOC_Os04g54070	32223116	32226952	-	N	Y	Y	receptor-like kinase, putative, expressed
Chr4	LOC_Os04g54180	32273357	32276952	-	N	Y	Y	serine/threonine-protein kinase receptor precursor, putative, expressed
Chr4	LOC_Os04g54200	32286661	32291459	+	N	Y	Y	diacylglycerol kinase, putative, expressed
Chr4	LOC_Os04g54200	32286661	32291459	+	N	Y	N	diacylglycerol kinase, putative, expressed
Chr4	LOC_Os04g54800	32582126	32585724	-	N	Y	N	shikimate kinase, putative, expressed
Chr4	LOC_Os04g54800	32582133	32585724	-	N	Y	N	shikimate kinase, putative, expressed
Chr4	LOC_Os04g54800	32582133	32585724	-	N	Y	Y	shikimate kinase, putative, expressed
Chr4	LOC_Os04g56060	33386622	33391644	+	N	Y	Y	protein kinase domain containing protein, expressed
Chr4	LOC_Os04g56110	33418505	33421204	+	N	Y	Y	protein kinase, putative, expressed
Chr4	LOC_Os04g56110	33418637	33421204	+	N	Y	N	protein kinase, putative, expressed
Chr4	LOC_Os04g56110	33418637	33421204	+	N	Y	N	protein kinase, putative, expressed
Chr4	LOC_Os04g58110	34605194	34609127	-	N	Y	Y	pyruvate kinase, putative, expressed
Chr4	LOC_Os04g58910	35039915	35043790	-	N	Y	Y	receptor protein kinase TMK1 precursor, putative, expressed
Chr4	LOC_Os04g59000	35092005	35098713	-	N	Y	Y	protein kinase family protein, putative, expressed
Chr5	LOC_Os05g02020	577144	580488	-	N	Y	Y	protein kinase APK1A, chloroplast precursor, putative, expressed
Chr5	LOC_Os05g02020	577144	580488	-	N	Y	N	protein kinase APK1A, chloroplast precursor, putative, expressed
Chr5	LOC_Os05g03920	1752388	1755729	+	N	Y	Y	TKL_IRAK_DUF26-lf.3 - DUF26 kinases have homology to DUF26 containing loci, expressed
Chr5	LOC_Os05g04340	1974026	1977874	-	N	Y	Y	CGMC_GSK.6 - CGMC includes CDA, MAPK, GSK3, and CLKC kinases, expressed
Chr5	LOC_Os05g04340	1974028	1977874	-	N	Y	N	CGMC_GSK.6 - CGMC includes CDA, MAPK, GSK3, and CLKC kinases, expressed
Chr5	LOC_Os05g04550	2113594	2117305	-	N	Y	Y	CAMK_KIN1/SNF1/Nim1_like.3 - CAMK includes calcium/calmodulin depedent protein kinases, expressed
Chr5	LOC_Os05g07300	3878198	3881797	-	N	Y	N	serine/threonine-protein kinase receptor precursor, putative, expressed
Chr5	LOC_Os05g07300	3878198	3881797	-	N	Y	Y	serine/threonine-protein kinase receptor precursor, putative, expressed
Chr5	LOC_Os05g07820	4211786	4216532	+	N	Y	Y	leucine-rich repeat receptor protein kinase EXS precursor, putative, expressed
Chr5	LOC_Os05g10650	5813265	5815545	+	N	Y	Y	6-phosphofructokinase, putative, expressed
Chr5	LOC_Os05g16930	9647991	9654909	+	N	Y	Y	protein kinase domain containing protein, expressed
Chr5	LOC_Os05g30454	17644844	17649664	-	N	Y	Y	thiamin pyrophosphokinase 1, putative, expressed
Chr5	LOC_Os05g30870	17922837	17930317	+	N	Y	N	protein kinase domain containing protein, expressed
Chr5	LOC_Os05g30870	17922837	17930317	+	N	Y	Y	protein kinase domain containing protein, expressed
Chr5	LOC_Os05g30870	17925421	17930317	+	N	Y	N	protein kinase domain containing protein, expressed
Chr5	LOC_Os05g33690	19828422	19830859	+	N	Y	Y	receptor-like protein kinase precursor, putative, expressed
Chr5	LOC_Os05g33690	19828422	19830859	+	N	Y	N	receptor-like protein kinase precursor, putative, expressed
Chr5	LOC_Os05g35520	21112585	21117398	+	N	Y	Y	deoxynucleoside kinase family, putative, expressed
Chr5	LOC_Os05g35520	21112635	21117398	+	N	Y	N	deoxynucleoside kinase family, putative, expressed
Chr5	LOC_Os05g35520	21114280	21117398	+	N	Y	N	deoxynucleoside kinase family, putative, expressed
Chr5	LOC_Os05g35760	21224846	21226727	-	N	Y	Y	serine/threonine-protein kinase SAPK4, putative, expressed
Chr5	LOC_Os05g35770	21229424	21231030	-	N	Y	Y	serine/threonine-protein kinase SAPK4, putative, expressed
Chr5	LOC_Os05g44770	26021574	26025719	-	N	Y	Y	receptor-like protein kinase 5 precursor, putative, expressed
Chr5	LOC_Os05g46750	27067365	27070015	-	N	Y	Y	STE_MEKK_ste11_MAP3K.18 - STE kinases include homologs to sterile 7, sterile 11 and sterile 20 from yeast, expressed
Chr5	LOC_Os05g47560	27245246	27249448	-	N	Y	Y	serine/threonine-protein kinase SNT7, chloroplast precursor, putative, expressed
Chr5	LOC_Os05g51230	29382085	29384538	+	N	Y	Y	phosphatidylinositol 3- and 4-kinase family protein, putative, expressed
Chr6	LOC_Os06g06930	3286675	3289131	-	N	Y	Y	receptor-like protein kinase, putative, expressed
Chr6	LOC_Os06g10230	5244239	5251843	-	N	Y	Y	receptor-like protein kinase 5 precursor, putative, expressed
Chr6	LOC_Os06g10790	5633354	5635721	-	N	Y	Y	lectin-like receptor kinase, putative, expressed
Chr6	LOC_Os06g12120	6484043	6488553	-	N	Y	Y	BRASSINOSTEROID INSENSITIVE 1-associated receptor kinase 1 precursor, putative, expressed
Chr6	LOC_Os06g13320	7325614	7327449	-	N	Y	Y	protein kinase, putative, expressed
Chr6	LOC_Os06g17285	10009622	10013465	+	N	Y	N	protein kinase, putative, expressed
Chr6	LOC_Os06g17285	10009623	10013501	+	N	Y	Y	protein kinase, putative, expressed
Chr6	LOC_Os06g17290	10013741	10017979	-	N	Y	Y	phosphatidylinositol 3- and 4-kinase family protein, putative, expressed
Chr6	LOC_Os06g23290	13601951	13604917	-	N	Y	N	phosphatidylinositol 3- and 4-kinase family protein, putative, expressed
Chr6	LOC_Os06g23290	13601951	13604916	-	N	Y	N	phosphatidylinositol 3- and 4-kinase family protein, putative, expressed
Chr6	LOC_Os06g23290	13601951	13604917	-	N	Y	N	phosphatidylinositol 3- and 4-kinase family protein, putative, expressed
Chr6	LOC_Os06g23290	13601951	13604917	-	N	Y	N	phosphatidylinositol 3- and 4-kinase family protein, putative, expressed
Chr6	LOC_Os06g23290	13601951	13604917	-	N	Y	N	phosphatidylinositol 3- and 4-kinase family protein, putative, expressed
Chr6	LOC_Os06g23290	13601951	13604917	-	N	Y	Y	phosphatidylinositol 3- and 4-kinase family protein, putative, expressed
Chr6	LOC_Os06g30130	17378297	17381309	+	N	Y	Y	cysteine-rich receptor-like protein kinase 10 precursor, putative, expressed
Chr6	LOC_Os06g30130	17378299	17381309	+	N	Y	N	cysteine-rich receptor-like protein kinase 10 precursor, putative, expressed
Chr6	LOC_Os06g30310	17488832	17501184	+	N	Y	Y	alpha-glucan water dikinase, chloroplast precursor, putative, expressed
Chr6	LOC_Os06g35160	20490195	20492274	-	N	Y	Y	CAMK_KIN1/SNF1/Nim1_like.26 - CAMK includes calcium/calmodulin depedent protein kinases, expressed
Chr6	LOC_Os06g35850	20915614	20918497	+	N	Y	Y	lectin protein kinase family protein, putative, expressed
Chr6	LOC_Os06g35850	20915614	20918497	+	N	Y	N	lectin protein kinase family protein, putative, expressed
Chr6	LOC_Os06g43030	25867747	25870244	+	N	Y	Y	protein kinase domain containing protein, expressed
Chr6	LOC_Os06g47780	28918691	28923568	+	N	Y	Y	TKL_IRAK_DUF26-lh.3 - DUF26 kinases have homology to DUF26 containing loci, expressed
Chr6	LOC_Os06g49430	29949829	29954874	+	N	Y	Y	CGMC_MAPKCMGC_2.11 - CGMC includes CDA, MAPK, GSK3, and CLKC kinases, expressed
Chr6	LOC_Os06g49430	29950569	29954874	+	N	Y	N	CGMC_MAPKCMGC_2.11 - CGMC includes CDA, MAPK, GSK3, and CLKC kinases, expressed
Chr6	LOC_Os06g50100	30346755	30350034	-	N	Y	Y	tyrosine protein kinase domain containing protein, putative, expressed
Chr7	LOC_Os07g02780	1015338	1021609	-	N	Y	Y	STE_MEKK_ste11_MAP3K.20 - STE kinases include homologs to sterile 7, sterile 11 and sterile 20 from yeast, expressed
Chr7	LOC_Os07g03900	1631223	1633253	-	N	Y	Y	lectin-like receptor kinase, putative, expressed
Chr7	LOC_Os07g03920	1639974	1643252	-	N	Y	Y	lectin-like receptor kinase 7, putative, expressed
Chr7	LOC_Os07g03970	1671450	1673471	-	N	Y	Y	lectin-like receptor kinase 7, putative, expressed
Chr7	LOC_Os07g05620	2643540	2647873	-	N	Y	N	CAMK_KIN1/SNF1/Nim1_like.28 - CAMK includes calcium/calmodulin depedent protein kinases, expressed
Chr7	LOC_Os07g05620	2643540	2647873	-	N	Y	Y	CAMK_KIN1/SNF1/Nim1_like.28 - CAMK includes calcium/calmodulin depedent protein kinases, expressed
Chr7	LOC_Os07g18230	10805142	10807392	-	N	Y	Y	lectin-like receptor kinase, putative, expressed
Chr7	LOC_Os07g18240	10810102	10813191	-	N	Y	Y	lectin-like receptor kinase, putative, expressed
Chr7	LOC_Os07g29330	17198415	17208402	-	N	Y	N	serine/threonine-protein kinase CTR1, putative, expressed
Chr7	LOC_Os07g29330	17198415	17208207	-	N	Y	Y	serine/threonine-protein kinase CTR1, putative, expressed
Chr7	LOC_Os07g29330	17200125	17209485	-	N	Y	N	serine/threonine-protein kinase CTR1, putative, expressed
Chr7	LOC_Os07g29330	17200606	17209485	-	N	Y	N	serine/threonine-protein kinase CTR1, putative, expressed
Chr7	LOC_Os07g29330	17204203	17209485	-	N	Y	N	serine/threonine-protein kinase CTR1, putative, expressed
Chr7	LOC_Os07g31190	18453655	18462456	+	N	Y	Y	OsWAK71 - OsWAK receptor-like cytoplasmic kinase OsWAK-RLCK, expressed
Chr7	LOC_Os07g33110	19769005	19774504	-	N	Y	N	CAMK_CAMK_like.33 - CAMK includes calcium/calmodulin depedent protein kinases, expressed
Chr7	LOC_Os07g33110	19769005	19773373	-	N	Y	N	CAMK_CAMK_like.33 - CAMK includes calcium/calmodulin depedent protein kinases, expressed
Chr7	LOC_Os07g33110	19769005	19774504	-	N	Y	N	CAMK_CAMK_like.33 - CAMK includes calcium/calmodulin depedent protein kinases, expressed
Chr7	LOC_Os07g33110	19769005	19773487	-	N	Y	N	CAMK_CAMK_like.33 - CAMK includes calcium/calmodulin depedent protein kinases, expressed
Chr7	LOC_Os07g33110	19769005	19774504	-	N	Y	Y	CAMK_CAMK_like.33 - CAMK includes calcium/calmodulin depedent protein kinases, expressed
Chr7	LOC_Os07g34640	20764652	20769585	+	N	Y	Y	pyruvate Pi dikinase regulatory protein, putative, expressed
Chr7	LOC_Os07g34640	20764652	20767839	+	N	Y	N	pyruvate Pi dikinase regulatory protein, putative, expressed
Chr7	LOC_Os07g35004	20969981	20975950	+	N	Y	Y	TKL_IRAK_DUF26-la.4 - DUF26 kinases have homology to DUF26 containing loci, expressed
Chr7	LOC_Os07g35260	21104509	21109960	+	N	Y	N	TKL_IRAK_DUF26-lc.9 - DUF26 kinases have homology to DUF26 containing loci, expressed
Chr7	LOC_Os07g35260	21104509	21110008	+	N	Y	Y	TKL_IRAK_DUF26-lc.9 - DUF26 kinases have homology to DUF26 containing loci, expressed
Chr7	LOC_Os07g35280	21116319	21121002	+	N	Y	Y	TKL_IRAK_DUF26-lc.1 - DUF26 kinases have homology to DUF26 containing loci, expressed
Chr7	LOC_Os07g35290	21121293	21125295	+	N	Y	Y	TKL_IRAK_DUF26-lc.10 - DUF26 kinases have homology to DUF26 containing loci, expressed
Chr7	LOC_Os07g35330	21140941	21144309	+	N	Y	Y	TKL_IRAK_DUF26-lc.13 - DUF26 kinases have homology to DUF26 containing loci, expressed
Chr7	LOC_Os07g35340	21146479	21149142	+	N	Y	N	TKL_IRAK_DUF26-lc.14 - DUF26 kinases have homology to DUF26 containing loci, expressed
Chr7	LOC_Os07g35340	21146479	21149745	+	N	Y	Y	TKL_IRAK_DUF26-lc.14 - DUF26 kinases have homology to DUF26 containing loci, expressed
Chr7	LOC_Os07g35340	21146479	21149745	+	N	Y	N	TKL_IRAK_DUF26-lc.14 - DUF26 kinases have homology to DUF26 containing loci, expressed
Chr7	LOC_Os07g35370	21155350	21158796	-	N	Y	Y	TKL_IRAK_DUF26-lc.15 - DUF26 kinases have homology to DUF26 containing loci, expressed
Chr7	LOC_Os07g35390	21167221	21170686	+	N	Y	Y	TKL_IRAK_DUF26-lc.17 - DUF26 kinases have homology to DUF26 containing loci, expressed
Chr7	LOC_Os07g35580	21295196	21299576	-	N	Y	Y	TKL_IRAK_DUF26-lc.20 - DUF26 kinases have homology to DUF26 containing loci, expressed
Chr7	LOC_Os07g35660	21359653	21366555	+	N	Y	Y	TKL_IRAK_DUF26-lc.21 - DUF26 kinases have homology to DUF26 containing loci, expressed
Chr7	LOC_Os07g35790	21434557	21437671	-	N	Y	Y	TKL_IRAK_DUF26-ld.5 - DUF26 kinases have homology to DUF26 containing loci, expressed
Chr7	LOC_Os07g36570	21863107	21868527	-	N	Y	Y	KI domain interacting kinase 1, putative, expressed
Chr7	LOC_Os07g38120	22858595	22862582	-	N	Y	Y	CAMK_CAMK_like.34 - CAMK includes calcium/calmodulin depedent protein kinases, expressed
Chr7	LOC_Os07g42770	25617164	25621827	-	N	Y	Y	CAMK_CAMK_like.35 - CAMK includes calcium/calmodulin depedent protein kinases, expressed
Chr7	LOC_Os07g42940	25717760	25722215	+	N	Y	N	CAMK_CAMK_like.7 - CAMK includes calcium/calmodulin depedent protein kinases, expressed
Chr7	LOC_Os07g42940	25717760	25722215	+	N	Y	N	CAMK_CAMK_like.7 - CAMK includes calcium/calmodulin depedent protein kinases, expressed
Chr7	LOC_Os07g42940	25717760	25722215	+	N	Y	Y	CAMK_CAMK_like.7 - CAMK includes calcium/calmodulin depedent protein kinases, expressed
Chr7	LOC_Os07g42940	25717760	25722215	+	N	Y	N	CAMK_CAMK_like.7 - CAMK includes calcium/calmodulin depedent protein kinases, expressed
Chr7	LOC_Os07g42940	25717807	25722009	+	N	Y	N	CAMK_CAMK_like.7 - CAMK includes calcium/calmodulin depedent protein kinases, expressed
Chr7	LOC_Os07g42940	25717807	25722009	+	N	Y	N	CAMK_CAMK_like.7 - CAMK includes calcium/calmodulin depedent protein kinases, expressed
Chr7	LOC_Os07g42940	25717807	25722009	+	N	Y	N	CAMK_CAMK_like.7 - CAMK includes calcium/calmodulin depedent protein kinases, expressed
Chr7	LOC_Os07g42940	25717766	25722207	+	N	Y	N	CAMK_CAMK_like.7 - CAMK includes calcium/calmodulin depedent protein kinases, expressed
Chr7	LOC_Os07g42940	25719969	25722009	+	N	Y	N	CAMK_CAMK_like.7 - CAMK includes calcium/calmodulin depedent protein kinases, expressed
Chr7	LOC_Os07g43560	26052222	26056127	-	N	Y	Y	TKL_IRAK_DUF26-lc.24 - DUF26 kinases have homology to DUF26 containing loci, expressed
Chr7	LOC_Os07g48100	28726787	28729605	-	N	Y	Y	CAMK_KIN1/SNF1/Nim1_like.31 - CAMK includes calcium/calmodulin depedent protein kinases, expressed
Chr7	LOC_Os07g48290	28855795	28859808	+	N	Y	N	AGC_AGC_other_RS6K_like.2 - ACG kinases include homologs to PKA, PKG and PKC, expressed
Chr7	LOC_Os07g48290	28855795	28859808	+	N	Y	Y	AGC_AGC_other_RS6K_like.2 - ACG kinases include homologs to PKA, PKG and PKC, expressed
Chr7	LOC_Os07g49470	29630560	29633467	+	N	Y	Y	protein kinase APK1B, chloroplast precursor, putative, expressed
Chr8	LOC_Os08g01770	461437	464815	-	N	Y	Y	adenylate kinase, putative, expressed
Chr8	LOC_Os08g01770	461437	464815	-	N	Y	N	adenylate kinase, putative, expressed
Chr8	LOC_Os08g03020	1340788	1343397	-	N	Y	Y	lectin-like receptor kinase 1, putative, expressed
Chr8	LOC_Os08g10300	5998021	6005220	+	N	Y	Y	SHR5-receptor-like kinase, putative, expressed
Chr8	LOC_Os08g10320	6032171	6039181	+	N	Y	Y	SHR5-receptor-like kinase, putative, expressed
Chr8	LOC_Os08g10320	6032171	6039155	+	N	Y	N	SHR5-receptor-like kinase, putative, expressed
Chr8	LOC_Os08g10320	6032447	6039155	+	N	Y	N	SHR5-receptor-like kinase, putative, expressed
Chr8	LOC_Os08g10330	6040526	6048616	+	N	Y	Y	SHR5-receptor-like kinase, putative, expressed
Chr8	LOC_Os08g12750	7553769	7558834	+	N	Y	Y	serine/threonine-protein kinase HT1, putative, expressed
Chr8	LOC_Os08g14950	9016956	9020344	+	N	Y	Y	receptor-like protein kinase 2 precursor, putative, expressed
Chr8	LOC_Os08g17320	10590977	10593328	+	N	Y	Y	protein kinase family protein, putative, expressed
Chr8	LOC_Os08g24310	14673019	14679422	+	N	Y	Y	receptor-like protein kinase precursor, putative, expressed
Chr8	LOC_Os08g28710	17558062	17560192	-	N	Y	Y	receptor protein kinase CRINKLY4 precursor, putative, expressed
Chr8	LOC_Os08g32600	20186975	20192388	-	N	Y	Y	STE_MEKK_ste11_MAP3K.21 - STE kinases include homologs to sterile 7, sterile 11 and sterile 20 from yeast, expressed
Chr8	LOC_Os08g33200	20666125	20673557	-	N	Y	Y	1-phosphatidylinositol-4-phosphate 5-kinase/ zinc ion binding protein, putative, expressed
Chr8	LOC_Os08g34240	21466751	21468619	+	N	Y	Y	CAMK_KIN1/SNF1/Nim1_like.33 - CAMK includes calcium/calmodulin depedent protein kinases, expressed
Chr8	LOC_Os08g42750	27054201	27059375	-	N	Y	Y	CAMK_CAMK_like.37 - CAMK includes calcium/calmodulin depedent protein kinases, expressed
Chr9	LOC_Os09g19500	11664442	11667860	+	N	Y	Y	senescence-induced receptor-like serine/threonine-protein kinase precursor, putative, expressed
Chr9	LOC_Os09g19510	11671313	11676423	+	N	Y	Y	senescence-induced receptor-like serine/threonine-protein kinase precursor, putative, expressed
Chr9	LOC_Os09g20010	11985971	11989563	+	N	Y	Y	SNF1-related protein kinase regulatory subunit beta-2, putative, expressed
Chr9	LOC_Os09g20010	11985974	11989543	+	N	Y	N	SNF1-related protein kinase regulatory subunit beta-2, putative, expressed
Chr9	LOC_Os09g20880	12565502	12569202	-	N	Y	N	serine/threonine-protein kinase, putative, expressed
Chr9	LOC_Os09g20880	12565502	12568905	-	N	Y	Y	serine/threonine-protein kinase, putative, expressed
Chr9	LOC_Os09g24330	14463267	14469434	+	N	Y	Y	TKL_IRAK_DUF26-lg.2 - DUF26 kinases have homology to DUF26 containing loci, expressed
Chr9	LOC_Os09g25090	15009090	15010837	-	N	Y	Y	CAMK_KIN1/SNF1/Nim1_like.34 - CAMK includes calcium/calmodulin depedent protein kinases, expressed
Chr9	LOC_Os09g25100	15027140	15028689	+	N	Y	Y	CAMK_KIN1/SNF1/Nim1_like.35 - CAMK includes calcium/calmodulin depedent protein kinases, expressed
Chr9	LOC_Os09g25540	15320529	15324122	+	N	Y	Y	receptor-like protein kinase 2 precursor, putative, expressed
Chr9	LOC_Os09g36320	20962030	20967594	-	N	Y	Y	tyrosine protein kinase domain containing protein, putative, expressed
Chr9	LOC_Os09g37834	21797658	21801244	-	N	Y	Y	serine/threonine-protein kinase receptor precursor, putative, expressed
Chr9	LOC_Os09g38850	22315726	22318865	+	N	Y	Y	OsWAK91 - OsWAK receptor-like protein kinase, expressed
Chr9	LOC_Os09g39650	22753304	22757508	+	N	Y	N	protein kinase family protein, putative, expressed
Chr9	LOC_Os09g39650	22753367	22757508	+	N	Y	N	protein kinase family protein, putative, expressed
Chr9	LOC_Os09g39650	22753347	22757508	+	N	Y	Y	protein kinase family protein, putative, expressed
Chr9	LOC_Os09g39930	22902939	22904835	+	N	Y	Y	tyrosine protein kinase domain containing protein, putative, expressed
Chr10	LOC_Os10g01100	94798	97746	+	N	Y	Y	receptor-like protein kinase, putative, expressed
Chr10	LOC_Os10g01480	301771	308113	-	N	Y	Y	Inositol 1, 3, 4-trisphosphate 5/6-kinase, putative, expressed
Chr10	LOC_Os10g02500	926352	930299	-	N	Y	Y	serine/threonine-protein kinase BRI1-like 2 precursor, putative, expressed
Chr10	LOC_Os10g05250	2591413	2596634	+	N	Y	Y	protein kinase domain containing protein, expressed
Chr10	LOC_Os10g06580	3393713	3395014	-	N	Y	Y	cyclin-dependent kinase G-1, putative, expressed
Chr10	LOC_Os10g10130	5538022	5544580	-	N	Y	Y	OsWAK112d - OsWAK receptor-like protein kinase, expressed
Chr10	LOC_Os10g10130	5539687	5544580	-	N	Y	N	OsWAK112d - OsWAK receptor-like protein kinase, expressed
Chr10	LOC_Os10g10130	5539687	5542400	-	N	Y	N	OsWAK112d - OsWAK receptor-like protein kinase, expressed
Chr10	LOC_Os10g10130	5539687	5544580	-	N	Y	N	OsWAK112d - OsWAK receptor-like protein kinase, expressed
Chr10	LOC_Os10g10130	5539687	5544578	-	N	Y	N	OsWAK112d - OsWAK receptor-like protein kinase, expressed
Chr10	LOC_Os10g19160	9757083	9760617	+	N	Y	Y	receptor kinase, putative, expressed
Chr10	LOC_Os10g26570	13848972	13853484	-	N	Y	Y	phosphofructokinase, putative, expressed
Chr10	LOC_Os10g29620	15402600	15405854	-	N	Y	Y	tyrosine protein kinase domain containing protein, putative, expressed
Chr10	LOC_Os10g33040	17312261	17317922	+	N	Y	Y	receptor-like protein kinase precursor, putative, expressed
Chr10	LOC_Os10g33080	17331234	17335410	-	N	Y	Y	leucine-rich repeat receptor protein kinase EXS precursor, putative, expressed
Chr10	LOC_Os10g33130	17357738	17361919	-	N	Y	Y	leucine-rich repeat receptor protein kinase EXS precursor, putative, expressed
Chr10	LOC_Os10g41410	22257913	22260438	-	N	Y	N	nucleoside diphosphate kinase, putative, expressed
Chr10	LOC_Os10g41410	22257913	22260438	-	N	Y	Y	nucleoside diphosphate kinase, putative, expressed
Chr10	LOC_Os10g42110	22650009	22654267	+	N	Y	Y	protein kinase family protein, putative, expressed
Chr11	LOC_Os11g01740	397418	401946	-	N	Y	N	serine/threonine-protein kinase, putative, expressed
Chr11	LOC_Os11g01740	397418	401943	-	N	Y	Y	serine/threonine-protein kinase, putative, expressed
Chr11	LOC_Os11g03970	1603696	1609154	+	N	Y	N	CAMK_KIN1/SNF1/Nim1_like.5 - CAMK includes calcium/calmodulin depedent protein kinases, expressed
Chr11	LOC_Os11g03970	1603707	1609154	+	N	Y	Y	CAMK_KIN1/SNF1/Nim1_like.5 - CAMK includes calcium/calmodulin depedent protein kinases, expressed
Chr11	LOC_Os11g06780	3314083	3316292	+	N	Y	Y	serine/threonine-protein kinase BRI1-like 1 precursor, putative, expressed
Chr11	LOC_Os11g07040	3495218	3499974	-	N	Y	Y	CAMK_CAMK_like.43 - CAMK includes calcium/calmodulin depedent protein kinases, expressed
Chr11	LOC_Os11g07170	3581091	3584159	+	N	Y	Y	receptor kinase, putative, expressed
Chr11	LOC_Os11g10100	5460201	5464655	+	N	Y	Y	STE_MEKK_ste11_MAP3K.3 - STE kinases include homologs to sterile 7, sterile 11 and sterile 20 from yeast, expressed
Chr11	LOC_Os11g10100	5460201	5463922	+	N	Y	N	STE_MEKK_ste11_MAP3K.3 - STE kinases include homologs to sterile 7, sterile 11 and sterile 20 from yeast, expressed
Chr11	LOC_Os11g10100	5460665	5464655	+	N	Y	N	STE_MEKK_ste11_MAP3K.3 - STE kinases include homologs to sterile 7, sterile 11 and sterile 20 from yeast, expressed
Chr11	LOC_Os11g10280	5580094	5582565	-	N	Y	Y	receptor-like protein kinase, putative, expressed
Chr11	LOC_Os11g10290	5586494	5589200	-	N	Y	Y	S-domain receptor-like protein kinase, putative, expressed
Chr11	LOC_Os11g10310	5592443	5603077	-	N	Y	Y	receptor-like protein kinase 2 precursor, putative, expressed
Chr11	LOC_Os11g17380	9688431	9695220	-	N	Y	Y	protein kinase domain containing protein, expressed
Chr11	LOC_Os11g19480	11212708	11214432	+	N	Y	Y	receptor protein kinase-like protein At4g34220 precursor, putative, expressed
Chr11	LOC_Os11g29790	17291100	17294288	+	N	Y	Y	receptor kinase, putative, expressed
Chr11	LOC_Os11g31540	18430460	18432558	-	N	Y	Y	BRASSINOSTEROID INSENSITIVE 1-associated receptor kinase 1 precursor, putative, expressed
Chr11	LOC_Os11g35500	20802924	20806508	+	N	Y	Y	receptor-like protein kinase 5 precursor, putative, expressed
Chr11	LOC_Os11g39370	23431233	23436807	-	N	Y	Y	BRASSINOSTEROID INSENSITIVE 1-associated receptor kinase 1 precursor, putative, expressed
Chr11	LOC_Os11g39370	23432060	23436807	-	N	Y	N	BRASSINOSTEROID INSENSITIVE 1-associated receptor kinase 1 precursor, putative, expressed
Chr11	LOC_Os11g40030	23866045	23867666	+	N	Y	N	cyclin-dependent kinase inhibitor, putative, expressed
Chr11	LOC_Os11g40030	23866060	23867908	+	N	Y	Y	cyclin-dependent kinase inhibitor, putative, expressed
Chr11	LOC_Os11g40810	24421633	24424532	-	N	Y	Y	receptor kinase, putative, expressed
Chr11	LOC_Os11g40840	24437028	24438326	-	N	Y	Y	receptor-like protein kinase 2 precursor, putative, expressed
Chr11	LOC_Os11g44430	26877874	26880047	-	N	Y	Y	protein kinase, putative, expressed
Chr11	LOC_Os11g44560	26940019	26946887	+	N	Y	Y	protein kinase domain containing protein, expressed
Chr11	LOC_Os11g44860	27149304	27153280	+	N	Y	Y	cysteine-rich receptor-like protein kinase 28 precursor, putative, expressed
Chr11	LOC_Os11g46870	28142192	28148337	+	N	Y	Y	protein kinase, putative, expressed
Chr11	LOC_Os11g46900	28174981	28179995	+	N	Y	Y	wall-associated receptor kinase 3 precursor, putative, expressed
Chr11	LOC_Os11g46950	28215210	28223264	+	N	Y	Y	wall-associated receptor kinase-like 18 precursor, putative, expressed
Chr11	LOC_Os11g47000	28246863	28250613	+	N	Y	Y	receptor-like protein kinase precursor, putative, expressed
Chr11	LOC_Os11g47030	28255779	28259210	-	N	Y	Y	receptor protein kinase, putative, expressed
Chr11	LOC_Os11g47300	28444371	28447804	+	N	Y	Y	receptor-like protein kinase precursor, putative, expressed
Chr12	LOC_Os12g01700	418325	421609	+	N	Y	Y	inactive receptor kinase At2g26730 precursor, putative, expressed
Chr12	LOC_Os12g02200	679074	681266	-	N	Y	Y	CAMK_KIN1/SNF1/Nim1_like.6 - CAMK includes calcium/calmodulin depedent protein kinases, expressed
Chr12	LOC_Os12g02200	679074	682269	-	N	Y	N	CAMK_KIN1/SNF1/Nim1_like.6 - CAMK includes calcium/calmodulin depedent protein kinases, expressed
Chr12	LOC_Os12g05120	2251184	2254077	-	N	Y	N	receptor kinase, putative, expressed
Chr12	LOC_Os12g05120	2251187	2254075	-	N	Y	Y	receptor kinase, putative, expressed
Chr12	LOC_Os12g12260	6729626	6734373	-	N	Y	Y	diacylglycerol kinase 1, putative, expressed
Chr12	LOC_Os12g12260	6729628	6734373	-	N	Y	N	diacylglycerol kinase 1, putative, expressed
Chr12	LOC_Os12g13380	7476416	7480311	+	N	Y	Y	adenylate kinase, putative, expressed
Chr12	LOC_Os12g29580	17628062	17632426	-	N	Y	Y	AGC_PVPK_like_kin82y.19 - ACG kinases include homologs to PKA, PKG and PKC, expressed
Chr12	LOC_Os12g29580	17628150	17632392	-	N	Y	N	AGC_PVPK_like_kin82y.19 - ACG kinases include homologs to PKA, PKG and PKC, expressed
Chr12	LOC_Os12g41180	25518232	25522441	-	N	Y	Y	LSTK-1-like kinase, putative, expressed
Chr12	LOC_Os12g41490	25699763	25702555	+	N	Y	Y	cysteine-rich receptor-like protein kinase 8 precursor, putative, expressed
Chr12	LOC_Os12g41510	25710627	25712683	-	N	Y	Y	cysteine-rich receptor-like protein kinase 31 precursor, putative, expressed
Chr12	LOC_Os12g41710	25820749	25824699	-	N	Y	Y	Protein kinase domain containing protein, expressed
Chr12	LOC_Os12g41710	25820749	25824699	-	N	Y	N	Protein kinase domain containing protein, expressed
Chr12	LOC_Os12g41710	25820840	25824699	-	N	Y	N	Protein kinase domain containing protein, expressed
Chr12	LOC_Os12g41710	25820840	25824699	-	N	Y	N	Protein kinase domain containing protein, expressed
Chr12	LOC_Os12g42020	26055221	26057002	+	N	Y	Y	AGC_PVPK_like_kin82y.20 - ACG kinases include homologs to PKA, PKG and PKC, expressed
Chr1-39-5	LOC_Os01g01302	145577	147852	+	N	Y	Y	shikimate kinase, putative, expressed
Chr1	LOC_Os01g01620	309459	313170	-	N	Y	Y	kinase, pfkB family, putative, expressed
Chr1	LOC_Os01g02290	720629	723317	-	N	Y	Y	Ser/Thr receptor-like kinase, putative, expressed
Chr1	LOC_Os01g02290	720632	723317	-	N	Y	N	Ser/Thr receptor-like kinase, putative, expressed
Chr1	LOC_Os01g02360	745452	748945	+	N	Y	Y	resistance-related receptor-like kinase, putative, expressed
Chr1	LOC_Os01g02560	843530	847454	+	N	Y	Y	Ser/Thr receptor-like kinase, putative, expressed
Chr1	LOC_Os01g02680	911735	914246	-	N	Y	Y	protein kinase domain containing protein, expressed
Chr1	LOC_Os01g02750	954075	956817	+	N	Y	Y	protein kinase domain containing protein, expressed
Chr1	LOC_Os01g02760	957907	960626	-	N	Y	Y	receptor-like kinase, putative, expressed
Chr1	LOC_Os01g02770	961681	965151	+	N	Y	Y	resistance-related receptor-like kinase, putative, expressed
Chr1	LOC_Os01g02790	976766	980431	+	N	Y	Y	protein kinase domain containing protein, expressed
Chr1	LOC_Os01g02800	984301	986760	-	N	Y	Y	receptor-like kinase ARK1AS, putative, expressed
Chr1	LOC_Os01g02830	994710	997262	-	N	Y	Y	receptor-like kinase ARK1AS, putative, expressed
Chr1	LOC_Os01g02840	997963	1000997	+	N	Y	Y	resistance-related receptor-like kinase, putative, expressed
Chr1	LOC_Os01g03690	1518245	1521644	+	N	Y	Y	TKL_IRAK_DUF26-lg.1 - DUF26 kinases have homology to DUF26 containing loci, expressed
Chr1	LOC_Os01g04230	1867936	1870390	+	N	Y	Y	inactive receptor kinase At2g26730 precursor, putative, expressed
Chr1	LOC_Os01g04520	2014821	2018057	+	N	Y	Y	Ser/Thr protein kinase, putative, expressed
Chr1	LOC_Os01g04570	2048717	2052521	+	N	Y	N	Ser/Thr protein kinase, putative, expressed
Chr1	LOC_Os01g04570	2048717	2052521	+	N	Y	Y	Ser/Thr protein kinase, putative, expressed
Chr1	LOC_Os01g04580	2053583	2057638	+	N	Y	Y	Ser/Thr protein kinase, putative, expressed
Chr1	LOC_Os01g05870	2810313	2815017	+	N	Y	Y	receptor kinase, putative, expressed
Chr1	LOC_Os01g09460	4820104	4823129	-	N	Y	Y	hexokinase, putative, expressed
Chr1	LOC_Os01g10890	5809557	5811617	-	N	Y	Y	CAMK_KIN1/SNF1/Nim1_like.8 - CAMK includes calcium/calmodulin depedent protein kinases, expressed
Chr1	LOC_Os01g12290	6711815	6714142	+	N	Y	Y	S-locus lectin protein kinase family protein, putative, expressed
Chr1	LOC_Os01g12390	6766497	6770164	-	N	Y	Y	inactive receptor kinase At2g26730 precursor, putative, expressed
Chr1	LOC_Os01g12400	6774200	6777805	-	N	Y	Y	S-locus lectin protein kinase family protein, putative, expressed
Chr1	LOC_Os01g13360	7443685	7447196	-	N	Y	Y	phosphatidylinositol 3- and 4-kinase family protein, putative, expressed
Chr1	LOC_Os01g13360	7443685	7447193	-	N	Y	N	phosphatidylinositol 3- and 4-kinase family protein, putative, expressed
Chr1	LOC_Os01g16960	9694027	9699817	-	N	Y	Y	pyruvate kinase, putative, expressed
Chr1	LOC_Os01g16960	9694027	9699700	-	N	Y	N	pyruvate kinase, putative, expressed
Chr1	LOC_Os01g18800	10622795	10627548	+	N	Y	Y	CAMK_KIN1/SNF1/Nim1_like.9 - CAMK includes calcium/calmodulin depedent protein kinases, expressed
Chr1	LOC_Os01g18800	10622795	10627543	+	N	Y	N	CAMK_KIN1/SNF1/Nim1_like.9 - CAMK includes calcium/calmodulin depedent protein kinases, expressed
Chr1	LOC_Os01g18800	10622795	10627552	+	N	Y	N	CAMK_KIN1/SNF1/Nim1_like.9 - CAMK includes calcium/calmodulin depedent protein kinases, expressed
Chr1	LOC_Os01g18800	10622808	10627548	+	N	Y	N	CAMK_KIN1/SNF1/Nim1_like.9 - CAMK includes calcium/calmodulin depedent protein kinases, expressed
Chr1	LOC_Os01g18800	10622808	10625837	+	N	Y	N	CAMK_KIN1/SNF1/Nim1_like.9 - CAMK includes calcium/calmodulin depedent protein kinases, expressed
Chr1	LOC_Os01g20880	11655138	11659895	+	N	Y	Y	OsWAK3 - OsWAK receptor-like cytoplasmic kinase OsWAK-RLCK, expressed
Chr1	LOC_Os01g21960	12326486	12331776	+	N	Y	Y	serine/threonine-protein kinase, putative, expressed
Chr1	LOC_Os01g23970	13487905	13490291	+	N	Y	Y	cysteine-rich receptor protein kinase, putative, expressed
Chr1	LOC_Os01g26300	14903885	14905421	-	N	Y	Y	OsWAK9 - OsWAK receptor-like cytoplasmic kinase OsWAK-RLCK, expressed
Chr1	LOC_Os01g32660	17904775	17910174	+	N	Y	N	STE_MEK_ste7_MAP2K.2 - STE kinases include homologs to sterile 7, sterile 11 and sterile 20 from yeast, expressed
Chr1	LOC_Os01g32660	17904775	17910159	+	N	Y	N	STE_MEK_ste7_MAP2K.2 - STE kinases include homologs to sterile 7, sterile 11 and sterile 20 from yeast, expressed
Chr1	LOC_Os01g32660	17904775	17910159	+	N	Y	Y	STE_MEK_ste7_MAP2K.2 - STE kinases include homologs to sterile 7, sterile 11 and sterile 20 from yeast, expressed
Chr1	LOC_Os01g32660	17904775	17907722	+	N	Y	N	STE_MEK_ste7_MAP2K.2 - STE kinases include homologs to sterile 7, sterile 11 and sterile 20 from yeast, expressed
Chr1	LOC_Os01g32660	17904775	17910159	+	N	Y	N	STE_MEK_ste7_MAP2K.2 - STE kinases include homologs to sterile 7, sterile 11 and sterile 20 from yeast, expressed
Chr1	LOC_Os01g35160	19454154	19458314	-	N	Y	Y	TKL_IRAK_DUF26-lh.4 - DUF26 kinases have homology to DUF26 containing loci, expressed
Chr1	LOC_Os01g35160	19454154	19458314	-	N	Y	N	TKL_IRAK_DUF26-lh.4 - DUF26 kinases have homology to DUF26 containing loci, expressed
Chr1	LOC_Os01g44110	25281682	25286614	+	N	Y	Y	serine/threonine-protein kinase, putative, expressed
Chr1	LOC_Os01g47080	26888393	26895732	-	N	Y	Y	pyruvate kinase, putative, expressed
Chr1	LOC_Os01g47810	27366317	27368704	-	N	Y	Y	S-locus-like receptor protein kinase, putative, expressed
Chr1	LOC_Os01g48990	28126575	28130277	+	N	Y	Y	uncharacterized kinase mug58, putative, expressed
Chr1	LOC_Os01g48990	28127253	28130277	+	N	Y	N	uncharacterized kinase mug58, putative, expressed
Chr1	LOC_Os01g49580	28513097	28517569	+	N	Y	Y	Protein kinase domain containing protein, expressed
Chr1	LOC_Os01g49614	28524006	28534608	+	N	Y	Y	Protein kinase domain containing protein, expressed
Chr1	LOC_Os01g49614	28524006	28531935	+	N	Y	N	Protein kinase domain containing protein, expressed
Chr1	LOC_Os01g49614	28524006	28527484	+	N	Y	N	Protein kinase domain containing protein, expressed
Chr1	LOC_Os01g50400	28933845	28935210	+	N	Y	Y	STE_MEKK_ste11_MAP3K.5 - STE kinases include homologs to sterile 7, sterile 11 and sterile 20 from yeast, expressed
Chr1	LOC_Os01g50410	28938971	28940927	-	N	Y	Y	STE_MEKK_ste11_MAP3K.6 - STE kinases include homologs to sterile 7, sterile 11 and sterile 20 from yeast, expressed
Chr1	LOC_Os01g50420	28945228	28948045	-	N	Y	Y	STE_MEKK_ste11_MAP3K.7 - STE kinases include homologs to sterile 7, sterile 11 and sterile 20 from yeast, expressed
Chr1	LOC_Os01g53920	31006026	31008912	+	N	Y	N	receptor-like protein kinase 5 precursor, putative, expressed
Chr1	LOC_Os01g53920	31006029	31010423	+	N	Y	Y	receptor-like protein kinase 5 precursor, putative, expressed
Chr1	LOC_Os01g54480	31332864	31337161	-	N	Y	Y	serine/threonine protein kinase, putative, expressed
Chr1	LOC_Os01g54480	31332864	31337081	-	N	Y	N	serine/threonine protein kinase, putative, expressed
Chr1	LOC_Os01g54480	31332864	31337081	-	N	Y	N	serine/threonine protein kinase, putative, expressed
Chr1	LOC_Os01g55450	31943528	31948580	-	N	Y	Y	CAMK_KIN1/SNF1/Nim1_like.11 - CAMK includes calcium/calmodulin depedent protein kinases, expressed
Chr1	LOC_Os01g57350	33137905	33152593	-	N	Y	Y	diacylglycerol kinase, putative, expressed
Chr1	LOC_Os01g57350	33145925	33152593	-	N	Y	N	diacylglycerol kinase, putative, expressed
Chr1	LOC_Os01g57420	33185330	33192979	-	N	Y	Y	diacylglycerol kinase, putative, expressed
Chr1	LOC_Os01g57420	33186217	33192979	-	N	Y	N	diacylglycerol kinase, putative, expressed
Chr1	LOC_Os01g57480	33210230	33216333	+	N	Y	Y	serine/threonine-protein kinase receptor precursor, putative, expressed
Chr1	LOC_Os01g57540	33240486	33243618	+	N	Y	Y	protein kinase, putative, expressed
Chr1	LOC_Os01g59550	34427712	34436315	-	N	Y	Y	senescence-induced receptor-like serine/threonine-protein kinase precursor, putative, expressed
Chr1	LOC_Os01g59560	34437262	34444377	-	N	Y	Y	protein kinase domain containing protein, expressed
Chr1	LOC_Os01g61590	35619684	35625793	+	N	Y	Y	CAMK_CAMK_like.1 - CAMK includes calcium/calmodulin depedent protein kinases, expressed
Chr1	LOC_Os01g61620	35653186	35658406	+	N	Y	Y	protein kinase family protein, putative, expressed
Chr1	LOC_Os01g65650	38112066	38118720	+	N	Y	Y	receptor-like protein kinase HAIKU2 precursor, putative, expressed
Chr1	LOC_Os01g66020	38319060	38321000	+	N	Y	Y	protein kinase family protein, putative, expressed
Chr1	LOC_Os01g66680	38729814	38735024	+	N	Y	Y	S-domain receptor-like protein kinase, putative, expressed
Chr1	LOC_Os01g66860	38818686	38822165	+	N	Y	N	serine/threonine protein kinase, putative, expressed
Chr1	LOC_Os01g66860	38818686	38822182	+	N	Y	Y	serine/threonine protein kinase, putative, expressed
Chr1	LOC_Os01g66860	38818767	38821965	+	N	Y	N	serine/threonine protein kinase, putative, expressed
Chr1	LOC_Os01g70130	40584971	40591179	-	N	Y	Y	protein kinase domain containing protein, expressed
Chr1	LOC_Os01g70130	40586762	40591302	-	N	Y	N	protein kinase domain containing protein, expressed
Chr1	LOC_Os01g73450	42562817	42566993	+	N	Y	Y	amino acid kinase, putative, expressed
Chr2	LOC_Os02g01800	442288	446000	+	N	Y	Y	receptor-like protein kinase precursor, putative, expressed
Chr2	LOC_Os02g03060	1207635	1211226	+	N	Y	Y	cyclin-dependent kinase A-2, putative, expressed
Chr2	LOC_Os02g03060	1207635	1211226	+	N	Y	N	cyclin-dependent kinase A-2, putative, expressed
Chr2	LOC_Os02g03410	1387873	1394417	+	N	Y	Y	CAMK_CAMK_like.12 - CAMK includes calcium/calmodulin depedent protein kinases, expressed
Chr2	LOC_Os02g03410	1387882	1394417	+	N	Y	N	CAMK_CAMK_like.12 - CAMK includes calcium/calmodulin depedent protein kinases, expressed
Chr2	LOC_Os02g06930	3504421	3508756	+	N	Y	N	protein kinase, putative, expressed
Chr2	LOC_Os02g06930	3504421	3508756	+	N	Y	Y	protein kinase, putative, expressed
Chr2	LOC_Os02g06930	3504421	3508756	+	N	Y	N	protein kinase, putative, expressed
Chr2	LOC_Os02g06930	3504421	3508756	+	N	Y	N	protein kinase, putative, expressed
Chr2	LOC_Os02g07260	3727494	3731349	+	N	Y	N	phosphoglycerate kinase protein, putative, expressed
Chr2	LOC_Os02g07260	3727494	3731349	+	N	Y	N	phosphoglycerate kinase protein, putative, expressed
Chr2	LOC_Os02g07260	3727494	3731349	+	N	Y	Y	phosphoglycerate kinase protein, putative, expressed
Chr2	LOC_Os02g08530	4604012	4607666	-	N	Y	Y	protein kinase family protein, putative, expressed
Chr2	LOC_Os02g09359	4808234	4817119	-	N	Y	Y	BRASSINOSTEROID INSENSITIVE 1-associated receptor kinase 1 precursor, putative, expressed
Chr2	LOC_Os02g11980	6208684	6212210	-	N	Y	Y	receptor-like protein kinase precursor, putative, expressed
Chr2	LOC_Os02g12010	6228456	6231985	-	N	Y	Y	receptor-like protein kinase precursor, putative, expressed
Chr2	LOC_Os02g12400	6468567	6472845	+	N	Y	Y	receptor-like protein kinase precursor, putative, expressed
Chr2	LOC_Os02g12420	6476660	6480097	-	N	Y	Y	receptor-like protein kinase precursor, putative, expressed
Chr2	LOC_Os02g12660	6609371	6614191	-	N	Y	Y	protein kinase domain containing protein, putative, expressed
Chr2	LOC_Os02g12670	6616308	6623374	+	N	Y	Y	protein kinase family protein, putative, expressed
Chr2	LOC_Os02g13510	7220338	7224509	-	N	Y	Y	receptor-like protein kinase 5 precursor, putative, expressed
Chr2	LOC_Os02g14480	7975665	7978686	-	N	Y	Y	receptor-like kinase, putative, expressed
Chr2	LOC_Os02g18320	10634660	10641098	+	N	Y	Y	BRASSINOSTEROID INSENSITIVE 1-associated receptor kinase 1 precursor, putative, expressed
Chr2	LOC_Os02g21700	12893458	12895433	+	N	Y	Y	STE_MEKK_ste11_MAP3K.8 - STE kinases include homologs to sterile 7, sterile 11 and sterile 20 from yeast, expressed
Chr2	LOC_Os02g30900	18446003	18450512	+	N	Y	Y	protein kinase domain containing protein, expressed
Chr2	LOC_Os02g32370	19121903	19125842	+	N	Y	Y	inositol hexaphosphate kinase, putative, expressed
Chr2	LOC_Os02g38080	22999976	23005321	+	N	Y	Y	protein kinase domain containing protein, expressed
Chr2	LOC_Os02g38080	22999976	23005321	+	N	Y	N	protein kinase domain containing protein, expressed
Chr2	LOC_Os02g40860	24766807	24772750	+	N	Y	Y	CK1_CaseinKinase_1.5 - CK1 includes the casein kinase 1 kinases, expressed
Chr2	LOC_Os02g41590	24940446	24946648	-	N	Y	Y	kinase, pfkB family, putative, expressed
Chr2	LOC_Os02g42150	25348221	25351598	-	N	Y	N	OsWAK14 - OsWAK receptor-like protein kinase, expressed
Chr2	LOC_Os02g42150	25348221	25351742	-	N	Y	Y	OsWAK14 - OsWAK receptor-like protein kinase, expressed
Chr2	LOC_Os02g43290	26090416	26092187	-	N	Y	Y	protein kinase domain containing protein, expressed
Chr2	LOC_Os02g43870	26494499	26497710	-	N	Y	Y	inactive receptor kinase At2g26730 precursor, putative, expressed
Chr2	LOC_Os02g45750	27837634	27841235	+	N	Y	Y	protein kinase domain containing protein, expressed
Chr2	LOC_Os02g46090	28086381	28092152	+	N	Y	Y	CAMK_CAMK_like.15 - CAMK includes calcium/calmodulin depedent protein kinases, expressed
Chr2	LOC_Os02g47020	28701804	28704409	+	N	Y	Y	phosphoribulokinase/Uridine kinase family protein, expressed
Chr2	LOC_Os02g48210	29519468	29523255	-	N	Y	Y	lectin-like protein kinase, putative, expressed
Chr2	LOC_Os02g52850	32312866	32315992	-	N	Y	Y	receptor-like protein kinase like protein, putative, expressed
Chr2	LOC_Os02g53750	32915308	32918514	-	N	Y	Y	tyrosine protein kinase domain containing protein, putative, expressed
Chr2	LOC_Os02g53750	32915308	32918514	-	N	Y	N	tyrosine protein kinase domain containing protein, putative, expressed
Chr2	LOC_Os02g53790	32951605	32955086	+	N	Y	Y	adenylate kinase, putative, expressed
Chr2	LOC_Os02g53790	32951605	32955075	+	N	Y	N	adenylate kinase, putative, expressed
Chr2	LOC_Os02g54600	33442069	33443948	-	N	Y	Y	STE_MEK_ste7_MAP2K.5 - STE kinases include homologs to sterile 7, sterile 11 and sterile 20 from yeast, expressed
Chr2	LOC_Os02g54650	33476228	33484018	-	N	Y	Y	diacylglycerol kinase, putative, expressed
Chr2	LOC_Os02g54900	33623756	33630043	+	N	Y	Y	STE_PAK_Ste20_STLK.2 - STE kinases include homologs to sterile 7, sterile 11 and sterile 20 from yeast, expressed
Chr2	LOC_Os02g56380	34516622	34519474	-	N	Y	Y	OsWAK21 - OsWAK receptor-like cytoplasmic kinase OsWAK-RLCK, expressed
Chr2	LOC_Os02g57660	35307392	35313584	-	N	Y	Y	phosphatidylinositol-4-phosphate 5-kinase, putative, expressed
Chr2	LOC_Os02g57660	35307392	35313635	-	N	Y	N	phosphatidylinositol-4-phosphate 5-kinase, putative, expressed
Chr3	LOC_Os03g02190	732486	734247	-	N	Y	Y	protein kinase domain containing protein, expressed
Chr3	LOC_Os03g02980	1211679	1217861	+	N	Y	Y	CAMK_CAMK_like_ULKh_APGy.1 - CAMK includes calcium/calmodulin depedent protein kinases, expressed
Chr3	LOC_Os03g02980	1211681	1217861	+	N	Y	N	CAMK_CAMK_like_ULKh_APGy.1 - CAMK includes calcium/calmodulin depedent protein kinases, expressed
Chr3	LOC_Os03g03290	1410002	1411834	+	N	Y	Y	receptor-like protein kinase At3g46290 precursor, putative, expressed
Chr3	LOC_Os03g04050	1852874	1857814	+	N	Y	Y	protein kinase family protein, putative, expressed
Chr3	LOC_Os03g05470	2707463	2710821	+	N	Y	Y	tyrosine protein kinase domain containing protein, putative, expressed
Chr3	LOC_Os03g12390	6544947	6546478	-	N	Y	Y	STE_MEK_ste7_MAP2K.6 - STE kinases include homologs to sterile 7, sterile 11 and sterile 20 from yeast, expressed
Chr3	LOC_Os03g12470	6589671	6594037	+	N	Y	Y	OsWAK25 - OsWAK receptor-like protein kinase, expressed
Chr3	LOC_Os03g15570	8572865	8577500	-	N	Y	Y	STE_MEKK_ste11_MAP3K.12 - STE kinases include homologs to sterile 7, sterile 11 and sterile 20 from yeast, expressed
Chr3	LOC_Os03g15770	8698047	8702758	+	N	Y	N	tyrosine protein kinase domain containing protein, putative, expressed
Chr3	LOC_Os03g15770	8698047	8702288	+	N	Y	N	tyrosine protein kinase domain containing protein, putative, expressed
Chr3	LOC_Os03g15770	8698047	8702288	+	N	Y	Y	tyrosine protein kinase domain containing protein, putative, expressed
Chr3	LOC_Os03g16260	8963965	8966806	-	N	Y	Y	protein kinase, putative, expressed
Chr3	LOC_Os03g17700	9847700	9850473	-	N	Y	Y	CGMC_MAPKCGMC_2_ERK.2 - CGMC includes CDA, MAPK, GSK3, and CLKC kinases, expressed
Chr3	LOC_Os03g17980	10006387	10012024	+	N	Y	N	CAMK_KIN1/SNF1/Nim1_like_AMPKh.2 - CAMK includes calcium/calmodulin depedent protein kinases, expressed
Chr3	LOC_Os03g17980	10006811	10011946	+	N	Y	Y	CAMK_KIN1/SNF1/Nim1_like_AMPKh.2 - CAMK includes calcium/calmodulin depedent protein kinases, expressed
Chr3	LOC_Os03g24170	13719816	13723311	+	N	Y	Y	phosphatidylinositol-4-phosphate 5-kinase, putative, expressed
Chr3	LOC_Os03g28300	16282710	16290482	+	N	Y	Y	protein kinase domain containing protein, expressed
Chr3	LOC_Os03g28300	16282782	16290482	+	N	Y	N	protein kinase domain containing protein, expressed
Chr3	LOC_Os03g30890	17599288	17603532	+	N	Y	N	S-locus-like receptor protein kinase, putative, expressed
Chr3	LOC_Os03g30890	17599288	17603532	+	N	Y	Y	S-locus-like receptor protein kinase, putative, expressed
Chr3	LOC_Os03g31070	17702593	17710049	-	N	Y	Y	protein kinase, putative, expressed
Chr3	LOC_Os03g31070	17706184	17710049	-	N	Y	N	protein kinase, putative, expressed
Chr3	LOC_Os03g35600	19726675	19731248	+	N	Y	Y	serine/threonine-protein kinase receptor precursor, putative, expressed
Chr3	LOC_Os03g43590	24351611	24357284	-	N	Y	Y	LSTK-1-like kinase, putative, expressed
Chr3	LOC_Os03g46910	26526580	26530676	-	N	Y	Y	pyruvate kinase, putative, expressed
Chr3	LOC_Os03g49640	28269518	28275709	-	N	Y	Y	STE_MEKK_ste11_MAP3K.14 - STE kinases include homologs to sterile 7, sterile 11 and sterile 20 from yeast, expressed
Chr3	LOC_Os03g49640	28269521	28275709	-	N	Y	N	STE_MEKK_ste11_MAP3K.14 - STE kinases include homologs to sterile 7, sterile 11 and sterile 20 from yeast, expressed
Chr3	LOC_Os03g50810	29015978	29020079	-	N	Y	Y	receptor protein kinase TMK1 precursor, putative, expressed
Chr3	LOC_Os03g51440	29426346	29430915	-	N	Y	Y	LRR receptor-like protein kinase, putative, expressed
Chr3	LOC_Os03g51610	29535971	29543274	+	N	Y	Y	Inositol 1, 3, 4-trisphosphate 5/6-kinase, putative, expressed
Chr3	LOC_Os03g55560	31612405	31619547	-	N	Y	Y	STE_MEKK_ste11_MAP3K.15 - STE kinases include homologs to sterile 7, sterile 11 and sterile 20 from yeast, expressed
Chr3	LOC_Os03g55560	31612405	31619547	-	N	Y	N	STE_MEKK_ste11_MAP3K.15 - STE kinases include homologs to sterile 7, sterile 11 and sterile 20 from yeast, expressed
Chr3	LOC_Os03g55600	31652694	31658253	+	N	Y	Y	CAMK_CAMK_like.22 - CAMK includes calcium/calmodulin depedent protein kinases, expressed
Chr3	LOC_Os03g56160	32008400	32010658	+	N	Y	Y	lectin-like receptor kinase 7, putative, expressed
Chr3	LOC_Os03g56250	32043843	32048414	-	N	Y	Y	LRR receptor-like protein kinase, putative, expressed
Chr3	LOC_Os03g57450	32751649	32755670	+	N	Y	Y	CAMK_CAMK_like.2 - CAMK includes calcium/calmodulin depedent protein kinases, expressed
Chr3	LOC_Os03g59390	33805800	33810099	+	N	Y	Y	CAMK_CAMK_like.24 - CAMK includes calcium/calmodulin depedent protein kinases, expressed
Chr3	LOC_Os03g60810	34544837	34548110	-	N	Y	Y	lectin-like receptor kinase, putative, expressed
Chr3	LOC_Os03g61010	34663343	34668223	+	N	Y	Y	protein kinase family protein, putative, expressed
Chr3	LOC_Os03g62180	35218962	35222920	-	N	Y	N	lectin protein kinase family protein, putative, expressed
Chr3	LOC_Os03g62180	35218962	35222920	-	N	Y	Y	lectin protein kinase family protein, putative, expressed
Chr3	LOC_Os03g62180	35218962	35222937	-	N	Y	N	lectin protein kinase family protein, putative, expressed
Chr3	LOC_Os03g62430	35360733	35365166	-	N	Y	Y	OsWAK28 - OsWAK receptor-like protein kinase, expressed
Chr3	LOC_Os03g63330	35790047	35795496	+	N	Y	Y	aspartokinase, chloroplast precursor, putative, expressed
Chr4	LOC_Os04g01310	240548	243305	-	N	Y	Y	serine/threonine-protein kinase receptor precursor, putative, expressed
Chr4	LOC_Os04g12080	6634002	6638846	+	N	Y	Y	TKL_IRAK_DUF26-lc.7 - DUF26 kinases have homology to DUF26 containing loci, expressed
Chr4	LOC_Os04g15600	8484713	8485997	+	N	Y	Y	receptor kinase, putative, expressed
Chr4	LOC_Os04g21790	12343326	12348644	+	N	Y	Y	OsWAK34 - OsWAK receptor-like protein kinase, expressed
Chr4	LOC_Os04g24220	13863222	13868260	+	N	Y	N	OsWAK32 - OsWAK receptor-like protein kinase, expressed
Chr4	LOC_Os04g24220	13863249	13868260	+	N	Y	Y	OsWAK32 - OsWAK receptor-like protein kinase, expressed
Chr4	LOC_Os04g24220	13863244	13868079	+	N	Y	N	OsWAK32 - OsWAK receptor-like protein kinase, expressed
Chr4	LOC_Os04g29680	17667855	17671411	-	N	Y	Y	OsWAK38 - OsWAK receptor-like protein kinase, expressed
Chr4	LOC_Os04g29770	17739613	17741879	-	N	Y	Y	wall-associated receptor kinase-like 3 precursor, putative, expressed
Chr4	LOC_Os04g30010	17906097	17909802	-	N	Y	Y	OsWAK45 - OsWAK receptor-like protein kinase, expressed
Chr4	LOC_Os04g30030	17913437	17916778	-	N	Y	Y	cysteine-rich receptor-like protein kinase 12 precursor, putative, expressed
Chr4	LOC_Os04g30060	17944768	17945805	-	N	Y	Y	wall-associated receptor kinase-like 10 precursor, putative, expressed
Chr4	LOC_Os04g30110	17961848	17962684	-	N	Y	Y	wall-associated receptor kinase 3 precursor, putative, expressed
Chr4	LOC_Os04g30160	18001019	18005396	-	N	Y	Y	OsWAK46 - OsWAK receptor-like protein kinase, expressed
Chr4	LOC_Os04g30240	18042129	18049438	-	N	Y	Y	OsWAK60 - OsWAK receptor-like protein kinase, expressed
Chr4	LOC_Os04g30250	18053116	18057610	-	N	Y	N	wall-associated receptor kinase-like 5 precursor, putative, expressed
Chr4	LOC_Os04g30250	18053116	18057610	-	N	Y	Y	wall-associated receptor kinase-like 5 precursor, putative, expressed
Chr4	LOC_Os04g30250	18053135	18057610	-	N	Y	N	wall-associated receptor kinase-like 5 precursor, putative, expressed
Chr4	LOC_Os04g38910	23120211	23122727	-	N	Y	Y	atypical receptor-like kinase MARK, putative, expressed
Chr4	LOC_Os04g41030	24348022	24350872	+	N	Y	Y	inactive receptor kinase At1g27190 precursor, putative, expressed
Chr4	LOC_Os04g42480	25140210	25145158	+	N	Y	Y	receptor-like protein kinase At3g46290 precursor, putative, expressed
Chr4	LOC_Os04g44910	26576092	26578766	+	N	Y	Y	receptor like protein kinase, putative, expressed
Chr4	LOC_Os04g46460	27563230	27564681	+	N	Y	Y	amino acid kinase, putative, expressed
Chr4	LOC_Os04g46460	27563230	27566584	+	N	Y	N	amino acid kinase, putative, expressed
Chr4	LOC_Os04g47300	28079505	28082320	-	N	Y	Y	CAMK_CAMK_like.26 - CAMK includes calcium/calmodulin depedent protein kinases, expressed
Chr4	LOC_Os04g49510	29531223	29533126	+	N	Y	N	CAMK_CAMK_like.27 - CAMK includes calcium/calmodulin depedent protein kinases, expressed
Chr4	LOC_Os04g49510	29531223	29536492	+	N	Y	Y	CAMK_CAMK_like.27 - CAMK includes calcium/calmodulin depedent protein kinases, expressed
Chr4	LOC_Os04g49510	29531223	29533107	+	N	Y	N	CAMK_CAMK_like.27 - CAMK includes calcium/calmodulin depedent protein kinases, expressed
Chr4	LOC_Os04g49510	29531223	29534318	+	N	Y	N	CAMK_CAMK_like.27 - CAMK includes calcium/calmodulin depedent protein kinases, expressed
Chr4	LOC_Os04g51950	30825556	30829581	-	N	Y	Y	serine/threonine-protein kinase HT1, putative, expressed
Chr4	LOC_Os04g52640	31317589	31328040	-	N	Y	N	SHR5-receptor-like kinase, putative, expressed
Chr4	LOC_Os04g52640	31317589	31328040	-	N	Y	Y	SHR5-receptor-like kinase, putative, expressed
Chr4	LOC_Os04g52640	31317589	31328040	-	N	Y	N	SHR5-receptor-like kinase, putative, expressed
Chr4	LOC_Os04g52780	31420725	31425092	-	N	Y	Y	leucine-rich repeat receptor protein kinase EXS precursor, putative, expressed
Chr4	LOC_Os04g54180	32273357	32276952	-	N	Y	Y	serine/threonine-protein kinase receptor precursor, putative, expressed
Chr4	LOC_Os04g54200	32286661	32291459	+	N	Y	Y	diacylglycerol kinase, putative, expressed
Chr4	LOC_Os04g54200	32286661	32291459	+	N	Y	N	diacylglycerol kinase, putative, expressed
Chr4	LOC_Os04g55620	33109717	33113326	-	N	Y	Y	receptor kinase, putative, expressed
Chr4	LOC_Os04g56430	33641292	33642362	+	N	Y	Y	cysteine-rich receptor-like protein kinase, putative, expressed
Chr4	LOC_Os04g56580	33735143	33739411	-	N	Y	Y	inositol 1,3,4,5,6-pentakisphosphate 2-kinase, putative, expressed
Chr4	LOC_Os04g57540	34236403	34238878	-	N	Y	N	adenylate kinase, putative, expressed
Chr4	LOC_Os04g57540	34236403	34238859	-	N	Y	Y	adenylate kinase, putative, expressed
Chr4	LOC_Os04g57540	34237159	34238859	-	N	Y	N	adenylate kinase, putative, expressed
Chr5	LOC_Os05g03450	1454720	1457320	+	N	Y	Y	lectin protein kinase family protein, putative, expressed
Chr5	LOC_Os05g04520	2096011	2100428	+	N	Y	Y	protein kinase, putative, expressed
Chr5	LOC_Os05g07300	3878198	3881797	-	N	Y	N	serine/threonine-protein kinase receptor precursor, putative, expressed
Chr5	LOC_Os05g07300	3878198	3881797	-	N	Y	Y	serine/threonine-protein kinase receptor precursor, putative, expressed
Chr5	LOC_Os05g16420	9318022	9318630	+	N	Y	Y	SHR5-receptor-like kinase, putative, expressed
Chr5	LOC_Os05g16430	9321701	9328355	+	N	Y	Y	SHR5-receptor-like kinase, putative, expressed
Chr5	LOC_Os05g17604	10112382	10120793	-	N	Y	N	SHR5-receptor-like kinase, putative, expressed
Chr5	LOC_Os05g17604	10112481	10120793	-	N	Y	N	SHR5-receptor-like kinase, putative, expressed
Chr5	LOC_Os05g17604	10112481	10120793	-	N	Y	N	SHR5-receptor-like kinase, putative, expressed
Chr5	LOC_Os05g17604	10112481	10126224	-	N	Y	N	SHR5-receptor-like kinase, putative, expressed
Chr5	LOC_Os05g17604	10112481	10120793	-	N	Y	N	SHR5-receptor-like kinase, putative, expressed
Chr5	LOC_Os05g17604	10112499	10126194	-	N	Y	Y	SHR5-receptor-like kinase, putative, expressed
Chr5	LOC_Os05g24010	13834115	13840148	+	N	Y	Y	receptor protein kinase-like, putative, expressed
Chr5	LOC_Os05g24010	13834116	13840138	+	N	Y	N	receptor protein kinase-like, putative, expressed
Chr5	LOC_Os05g24010	13836256	13840138	+	N	Y	N	receptor protein kinase-like, putative, expressed
Chr5	LOC_Os05g30454	17644844	17649664	-	N	Y	Y	thiamin pyrophosphokinase 1, putative, expressed
Chr5	LOC_Os05g30870	17922837	17930317	+	N	Y	N	protein kinase domain containing protein, expressed
Chr5	LOC_Os05g30870	17922837	17930317	+	N	Y	Y	protein kinase domain containing protein, expressed
Chr5	LOC_Os05g30870	17925421	17930317	+	N	Y	N	protein kinase domain containing protein, expressed
Chr5	LOC_Os05g33160	19448731	19449841	-	N	Y	Y	inactive receptor kinase At1g27190 precursor, putative, expressed
Chr5	LOC_Os05g33570	19718506	19726410	-	N	Y	N	pyruvate, phosphate dikinase, chloroplast precursor, putative, expressed
Chr5	LOC_Os05g33570	19718506	19737857	-	N	Y	Y	pyruvate, phosphate dikinase, chloroplast precursor, putative, expressed
Chr5	LOC_Os05g34270	20283253	20287008	-	N	Y	Y	inactive receptor kinase At1g27190 precursor, putative, expressed
Chr5	LOC_Os05g34390	20384039	20390785	+	N	Y	Y	protein kinase domain containing protein, expressed
Chr5	LOC_Os05g34950	20761457	20764167	-	N	Y	Y	cysteine-rich receptor-like protein kinase 6 precursor, putative, expressed
Chr5	LOC_Os05g40050	23524087	23527545	+	N	Y	Y	receptor-like protein kinase 2 precursor, putative, expressed
Chr5	LOC_Os05g40050	23524087	23527698	+	N	Y	N	receptor-like protein kinase 2 precursor, putative, expressed
Chr5	LOC_Os05g41230	24149269	24151542	-	N	Y	Y	BRASSINOSTEROID INSENSITIVE 1-associated receptor kinase 1 precursor, putative, expressed
Chr5	LOC_Os05g41370	24230695	24234793	+	N	Y	Y	TKL_IRAK_DUF26-la.1 - DUF26 kinases have homology to DUF26 containing loci, expressed
Chr5	LOC_Os05g42210	24676774	24682628	+	N	Y	Y	serine/threonine-protein kinase receptor precursor, putative, expressed
Chr5	LOC_Os05g43840	25489315	25491603	+	N	Y	Y	CAMK_KIN1/SNF1/Nim1_like.25 - CAMK includes calcium/calmodulin depedent protein kinases, expressed
Chr5	LOC_Os05g46760	27075947	27077365	-	N	Y	Y	STE_MEKK_ste11_MAP3K.19 - STE kinases include homologs to sterile 7, sterile 11 and sterile 20 from yeast, expressed
Chr5	LOC_Os05g50560	28989786	28995672	+	N	Y	Y	CGMC_MAPKCMGC_2.9 - CGMC includes CDA, MAPK, GSK3, and CLKC kinases, expressed
Chr5	LOC_Os05g50810	29140430	29144552	-	N	Y	N	CAMK_CAMK_like.5 - CAMK includes calcium/calmodulin depedent protein kinases, expressed
Chr5	LOC_Os05g50810	29140430	29144552	-	N	Y	Y	CAMK_CAMK_like.5 - CAMK includes calcium/calmodulin depedent protein kinases, expressed
Chr5	LOC_Os05g50830	29154625	29157437	+	N	Y	N	protein kinase family protein, putative, expressed
Chr5	LOC_Os05g50830	29154625	29157437	+	N	Y	Y	protein kinase family protein, putative, expressed
Chr5	LOC_Os05g51190	29359911	29364121	-	N	Y	N	protein kinase family protein, putative, expressed
Chr5	LOC_Os05g51190	29359911	29364695	-	N	Y	N	protein kinase family protein, putative, expressed
Chr5	LOC_Os05g51190	29359911	29364139	-	N	Y	N	protein kinase family protein, putative, expressed
Chr5	LOC_Os05g51190	29359930	29364139	-	N	Y	Y	protein kinase family protein, putative, expressed
Chr6	LOC_Os06g03676	1438381	1445163	-	N	Y	Y	CAMK_CAMK_like.6 - CAMK includes calcium/calmodulin depedent protein kinases, expressed
Chr6	LOC_Os06g06930	3286675	3289131	-	N	Y	Y	receptor-like protein kinase, putative, expressed
Chr6	LOC_Os06g10160	5196601	5199451	-	N	Y	Y	tyrosine protein kinase domain containing protein, putative, expressed
Chr6	LOC_Os06g10230	5244239	5251843	-	N	Y	Y	receptor-like protein kinase 5 precursor, putative, expressed
Chr6	LOC_Os06g16300	9289219	9290219	+	N	Y	N	BRASSINOSTEROID INSENSITIVE 1-associated receptor kinase 1 precursor, putative, expressed
Chr6	LOC_Os06g16300	9289219	9291362	+	N	Y	Y	BRASSINOSTEROID INSENSITIVE 1-associated receptor kinase 1 precursor, putative, expressed
Chr6	LOC_Os06g17285	10009622	10013465	+	N	Y	N	protein kinase, putative, expressed
Chr6	LOC_Os06g17285	10009623	10013501	+	N	Y	Y	protein kinase, putative, expressed
Chr6	LOC_Os06g18820	10685596	10690032	+	N	Y	Y	serine threonine kinase, putative, expressed
Chr6	LOC_Os06g18820	10685619	10688696	+	N	Y	N	serine threonine kinase, putative, expressed
Chr6	LOC_Os06g18830	10690487	10694167	-	N	Y	Y	AGC_PVPK_like_kin82y.13 - ACG kinases include homologs to PKA, PKG and PKC, expressed
Chr6	LOC_Os06g23190	13541654	13544834	+	N	Y	Y	receptor-like protein kinase 5 precursor, putative, expressed
Chr6	LOC_Os06g23290	13601951	13604917	-	N	Y	N	phosphatidylinositol 3- and 4-kinase family protein, putative, expressed
Chr6	LOC_Os06g23290	13601951	13604916	-	N	Y	N	phosphatidylinositol 3- and 4-kinase family protein, putative, expressed
Chr6	LOC_Os06g23290	13601951	13604917	-	N	Y	N	phosphatidylinositol 3- and 4-kinase family protein, putative, expressed
Chr6	LOC_Os06g23290	13601951	13604917	-	N	Y	N	phosphatidylinositol 3- and 4-kinase family protein, putative, expressed
Chr6	LOC_Os06g23290	13601951	13604917	-	N	Y	N	phosphatidylinositol 3- and 4-kinase family protein, putative, expressed
Chr6	LOC_Os06g23290	13601951	13604917	-	N	Y	Y	phosphatidylinositol 3- and 4-kinase family protein, putative, expressed
Chr6	LOC_Os06g30130	17378297	17381309	+	N	Y	Y	cysteine-rich receptor-like protein kinase 10 precursor, putative, expressed
Chr6	LOC_Os06g30130	17378299	17381309	+	N	Y	N	cysteine-rich receptor-like protein kinase 10 precursor, putative, expressed
Chr6	LOC_Os06g35850	20915614	20918497	+	N	Y	Y	lectin protein kinase family protein, putative, expressed
Chr6	LOC_Os06g35850	20915614	20918497	+	N	Y	N	lectin protein kinase family protein, putative, expressed
Chr6	LOC_Os06g36270	21255242	21259922	+	N	Y	N	receptor-like protein kinase 5 precursor, putative, expressed
Chr6	LOC_Os06g36270	21255242	21259922	+	N	Y	N	receptor-like protein kinase 5 precursor, putative, expressed
Chr6	LOC_Os06g36270	21255242	21259922	+	N	Y	N	receptor-like protein kinase 5 precursor, putative, expressed
Chr6	LOC_Os06g36270	21255243	21259922	+	N	Y	N	receptor-like protein kinase 5 precursor, putative, expressed
Chr6	LOC_Os06g36270	21255243	21259922	+	N	Y	Y	receptor-like protein kinase 5 precursor, putative, expressed
Chr6	LOC_Os06g37620	22271187	22275542	-	N	Y	Y	protein kinase family protein, putative, expressed
Chr6	LOC_Os06g38650	22951396	22954845	+	N	Y	Y	receptor-like protein kinase precursor, putative, expressed
Chr6	LOC_Os06g38670	22958561	22966350	+	N	Y	Y	receptor-like protein kinase precursor, putative, expressed
Chr6	LOC_Os06g38730	22992411	22995903	+	N	Y	Y	receptor-like protein kinase precursor, putative, expressed
Chr6	LOC_Os06g38780	23017861	23020932	+	N	Y	Y	receptor-like protein kinase 2 precursor, putative, expressed
Chr6	LOC_Os06g38830	23049803	23052316	-	N	Y	Y	receptor-like protein kinase precursor, putative, expressed
Chr6	LOC_Os06g45280	27363816	27369245	-	N	Y	Y	protein kinase APK1B, chloroplast precursor, putative, expressed
Chr6	LOC_Os06g45300	27384222	27386859	+	N	Y	N	serine/threonine-protein kinase HT1, putative, expressed
Chr6	LOC_Os06g45300	27384328	27386859	+	N	Y	Y	serine/threonine-protein kinase HT1, putative, expressed
Chr6	LOC_Os06g47780	28918691	28923568	+	N	Y	Y	TKL_IRAK_DUF26-lh.3 - DUF26 kinases have homology to DUF26 containing loci, expressed
Chr6	LOC_Os06g49430	29949829	29954874	+	N	Y	Y	CGMC_MAPKCMGC_2.11 - CGMC includes CDA, MAPK, GSK3, and CLKC kinases, expressed
Chr6	LOC_Os06g49430	29950569	29954874	+	N	Y	N	CGMC_MAPKCMGC_2.11 - CGMC includes CDA, MAPK, GSK3, and CLKC kinases, expressed
Chr6	LOC_Os06g50100	30346755	30350034	-	N	Y	Y	tyrosine protein kinase domain containing protein, putative, expressed
Chr7	LOC_Os07g03000	1117786	1120936	-	N	Y	Y	receptor-like protein kinase precursor, putative, expressed
Chr7	LOC_Os07g03870	1612858	1616245	-	N	Y	Y	receptor like protein kinase, putative, expressed
Chr7	LOC_Os07g04190	1812193	1816108	-	N	Y	Y	receptor protein kinase CLAVATA1 precursor, putative, expressed
Chr7	LOC_Os07g04820	2131760	2133500	-	N	Y	Y	protein kinase, putative, expressed
Chr7	LOC_Os07g07230	3583172	3588394	+	N	Y	N	protein kinase, putative, expressed
Chr7	LOC_Os07g07230	3583270	3588394	+	N	Y	Y	protein kinase, putative, expressed
Chr7	LOC_Os07g22710	12794960	12803568	-	N	Y	Y	CAMK_CAMK_like.32 - CAMK includes calcium/calmodulin depedent protein kinases, expressed
Chr7	LOC_Os07g22710	12794960	12803568	-	N	Y	N	CAMK_CAMK_like.32 - CAMK includes calcium/calmodulin depedent protein kinases, expressed
Chr7	LOC_Os07g22710	12794960	12803568	-	N	Y	N	CAMK_CAMK_like.32 - CAMK includes calcium/calmodulin depedent protein kinases, expressed
Chr7	LOC_Os07g22710	12794960	12803568	-	N	Y	N	CAMK_CAMK_like.32 - CAMK includes calcium/calmodulin depedent protein kinases, expressed
Chr7	LOC_Os07g31500	18688114	18692305	-	N	Y	Y	leucine-rich repeat receptor protein kinase EXS precursor, putative, expressed
Chr7	LOC_Os07g34640	20764652	20769585	+	N	Y	Y	pyruvate Pi dikinase regulatory protein, putative, expressed
Chr7	LOC_Os07g34640	20764652	20767839	+	N	Y	N	pyruvate Pi dikinase regulatory protein, putative, expressed
Chr7	LOC_Os07g35140	21045118	21049397	+	N	Y	N	receptor-like serine-threonine protein kinase, putative, expressed
Chr7	LOC_Os07g35140	21045118	21050486	+	N	Y	Y	receptor-like serine-threonine protein kinase, putative, expressed
Chr7	LOC_Os07g35290	21121293	21125295	+	N	Y	Y	TKL_IRAK_DUF26-lc.10 - DUF26 kinases have homology to DUF26 containing loci, expressed
Chr7	LOC_Os07g35310	21133028	21140733	-	N	Y	N	TKL_IRAK_DUF26-lc.12 - DUF26 kinases have homology to DUF26 containing loci, expressed
Chr7	LOC_Os07g35310	21133028	21140733	-	N	Y	Y	TKL_IRAK_DUF26-lc.12 - DUF26 kinases have homology to DUF26 containing loci, expressed
Chr7	LOC_Os07g35330	21140941	21144309	+	N	Y	Y	TKL_IRAK_DUF26-lc.13 - DUF26 kinases have homology to DUF26 containing loci, expressed
Chr7	LOC_Os07g35340	21146479	21149142	+	N	Y	N	TKL_IRAK_DUF26-lc.14 - DUF26 kinases have homology to DUF26 containing loci, expressed
Chr7	LOC_Os07g35340	21146479	21149745	+	N	Y	Y	TKL_IRAK_DUF26-lc.14 - DUF26 kinases have homology to DUF26 containing loci, expressed
Chr7	LOC_Os07g35340	21146479	21149745	+	N	Y	N	TKL_IRAK_DUF26-lc.14 - DUF26 kinases have homology to DUF26 containing loci, expressed
Chr7	LOC_Os07g35380	21160895	21163892	-	N	Y	Y	TKL_IRAK_DUF26-lc.16 - DUF26 kinases have homology to DUF26 containing loci, expressed
Chr7	LOC_Os07g35540	21265833	21269391	+	N	Y	Y	TKL_IRAK_DUF26-lc.19 - DUF26 kinases have homology to DUF26 containing loci, expressed
Chr7	LOC_Os07g35660	21359653	21366555	+	N	Y	Y	TKL_IRAK_DUF26-lc.21 - DUF26 kinases have homology to DUF26 containing loci, expressed
Chr7	LOC_Os07g35700	21384747	21388269	-	N	Y	N	TKL_IRAK_DUF26-lc.4 - DUF26 kinases have homology to DUF26 containing loci, expressed
Chr7	LOC_Os07g35700	21384747	21388284	-	N	Y	Y	TKL_IRAK_DUF26-lc.4 - DUF26 kinases have homology to DUF26 containing loci, expressed
Chr7	LOC_Os07g35730	21395195	21396704	-	N	Y	Y	TKL_IRAK_DUF26-lc.23 - DUF26 kinases have homology to DUF26 containing loci, expressed
Chr7	LOC_Os07g35730	21395195	21396704	-	N	Y	N	TKL_IRAK_DUF26-lc.23 - DUF26 kinases have homology to DUF26 containing loci, expressed
Chr7	LOC_Os07g35740	21407904	21411687	-	N	Y	Y	TKL_IRAK_DUF26-ld.2 - DUF26 kinases have homology to DUF26 containing loci, expressed
Chr7	LOC_Os07g35790	21434557	21437671	-	N	Y	Y	TKL_IRAK_DUF26-ld.5 - DUF26 kinases have homology to DUF26 containing loci, expressed
Chr7	LOC_Os07g38530	23145979	23149609	+	N	Y	Y	STE_PAK_Ste20_Slob_Wnk.4 - STE kinases include homologs to sterile 7, sterile 11 and sterile 20 from yeast, expressed
Chr7	LOC_Os07g38530	23146005	23149609	+	N	Y	N	STE_PAK_Ste20_Slob_Wnk.4 - STE kinases include homologs to sterile 7, sterile 11 and sterile 20 from yeast, expressed
Chr7	LOC_Os07g38560	23160353	23164553	+	N	Y	Y	adenylyl-sulfate kinase, putative, expressed
Chr7	LOC_Os07g38810	23282551	23284973	-	N	Y	Y	lectin receptor-type protein kinase, putative, expressed
Chr7	LOC_Os07g42940	25717760	25722215	+	N	Y	N	CAMK_CAMK_like.7 - CAMK includes calcium/calmodulin depedent protein kinases, expressed
Chr7	LOC_Os07g42940	25717760	25722215	+	N	Y	N	CAMK_CAMK_like.7 - CAMK includes calcium/calmodulin depedent protein kinases, expressed
Chr7	LOC_Os07g42940	25717760	25722215	+	N	Y	Y	CAMK_CAMK_like.7 - CAMK includes calcium/calmodulin depedent protein kinases, expressed
Chr7	LOC_Os07g42940	25717760	25722215	+	N	Y	N	CAMK_CAMK_like.7 - CAMK includes calcium/calmodulin depedent protein kinases, expressed
Chr7	LOC_Os07g42940	25717807	25722009	+	N	Y	N	CAMK_CAMK_like.7 - CAMK includes calcium/calmodulin depedent protein kinases, expressed
Chr7	LOC_Os07g42940	25717807	25722009	+	N	Y	N	CAMK_CAMK_like.7 - CAMK includes calcium/calmodulin depedent protein kinases, expressed
Chr7	LOC_Os07g42940	25717807	25722009	+	N	Y	N	CAMK_CAMK_like.7 - CAMK includes calcium/calmodulin depedent protein kinases, expressed
Chr7	LOC_Os07g42940	25717766	25722207	+	N	Y	N	CAMK_CAMK_like.7 - CAMK includes calcium/calmodulin depedent protein kinases, expressed
Chr7	LOC_Os07g42940	25719969	25722009	+	N	Y	N	CAMK_CAMK_like.7 - CAMK includes calcium/calmodulin depedent protein kinases, expressed
Chr7	LOC_Os07g43170	25878402	25882559	-	N	Y	N	adenylate kinase, putative, expressed
Chr7	LOC_Os07g43170	25878414	25882559	-	N	Y	Y	adenylate kinase, putative, expressed
Chr7	LOC_Os07g43170	25878414	25882559	-	N	Y	N	adenylate kinase, putative, expressed
Chr7	LOC_Os07g44330	26481246	26485308	-	N	Y	Y	kinase, putative, expressed
Chr7	LOC_Os07g44330	26481246	26485314	-	N	Y	N	kinase, putative, expressed
Chr7	LOC_Os07g44330	26481246	26485308	-	N	Y	N	kinase, putative, expressed
Chr7	LOC_Os07g48290	28855795	28859808	+	N	Y	N	AGC_AGC_other_RS6K_like.2 - ACG kinases include homologs to PKA, PKG and PKC, expressed
Chr7	LOC_Os07g48290	28855795	28859808	+	N	Y	Y	AGC_AGC_other_RS6K_like.2 - ACG kinases include homologs to PKA, PKG and PKC, expressed
Chr7	LOC_Os07g48310	28863557	28868629	-	N	Y	N	inactive receptor kinase At2g26730 precursor, putative, expressed
Chr7	LOC_Os07g48310	28863568	28867301	-	N	Y	Y	inactive receptor kinase At2g26730 precursor, putative, expressed
Chr7	LOC_Os07g49470	29630560	29633467	+	N	Y	Y	protein kinase APK1B, chloroplast precursor, putative, expressed
Chr8	LOC_Os08g01770	461437	464815	-	N	Y	Y	adenylate kinase, putative, expressed
Chr8	LOC_Os08g01770	461437	464815	-	N	Y	N	adenylate kinase, putative, expressed
Chr8	LOC_Os08g02120	701246	704015	+	N	Y	Y	kinase, pfkB family, putative, expressed
Chr8	LOC_Os08g08110	4599737	4604714	-	N	Y	Y	diacylglycerol kinase, putative, expressed
Chr8	LOC_Os08g10150	5884635	5894289	+	N	Y	Y	SHR5-receptor-like kinase, putative, expressed
Chr8	LOC_Os08g10330	6040526	6048616	+	N	Y	Y	SHR5-receptor-like kinase, putative, expressed
Chr8	LOC_Os08g13870	8282962	8285334	-	N	Y	Y	S-locus lectin protein kinase family protein, putative, expressed
Chr8	LOC_Os08g14940	9001834	9005091	+	N	Y	Y	receptor kinase, putative, expressed
Chr8	LOC_Os08g23290	14056070	14058411	+	N	Y	Y	serine/threonine-protein kinase BRI1-like 2 precursor, putative, expressed
Chr8	LOC_Os08g24310	14673019	14679422	+	N	Y	Y	receptor-like protein kinase precursor, putative, expressed
Chr8	LOC_Os08g24770	14997285	15006831	+	N	Y	Y	protein kinase, putative, expressed
Chr8	LOC_Os08g39240	24780310	24786090	+	N	Y	N	OsWAK76 - OsWAK receptor-like cytoplasmic kinase OsWAK-RLCK, expressed
Chr8	LOC_Os08g39240	24780310	24786090	+	N	Y	Y	OsWAK76 - OsWAK receptor-like cytoplasmic kinase OsWAK-RLCK, expressed
Chr8	LOC_Os08g40170	25419884	25421827	+	N	Y	Y	cyclin-dependent kinase B2-1, putative, expressed
Chr8	LOC_Os08g40170	25419884	25421827	+	N	Y	N	cyclin-dependent kinase B2-1, putative, expressed
Chr8	LOC_Os08g40990	25930879	25934033	-	N	Y	Y	receptor-like protein kinase 1, putative, expressed
Chr8	LOC_Os08g42580	26908834	26913629	+	N	Y	Y	protein kinase domain containing protein, expressed
Chr8	LOC_Os08g42580	26909037	26913629	+	N	Y	N	protein kinase domain containing protein, expressed
Chr8	LOC_Os08g45060	28290085	28292646	-	N	Y	Y	protein Kinase-like protein TMKL1 precursor, putative, expressed
Chr9	LOC_Os09g03620	1803961	1810819	+	N	Y	Y	wall-associated receptor kinase-like 20 precursor, putative, expressed
Chr9	LOC_Os09g12290	6995049	7009516	-	N	Y	Y	bifunctional aspartokinase/homoserine dehydrogenase, chloroplast precursor, putative, expressed
Chr9	LOC_Os09g17630	10785210	10793869	+	N	Y	Y	receptor-like protein kinase 2, putative, expressed
Chr9	LOC_Os09g19140	11427220	11436373	-	N	Y	Y	senescence-induced receptor-like serine/threonine-protein kinase precursor, putative, expressed
Chr9	LOC_Os09g20880	12565502	12569202	-	N	Y	N	serine/threonine-protein kinase, putative, expressed
Chr9	LOC_Os09g20880	12565502	12568905	-	N	Y	Y	serine/threonine-protein kinase, putative, expressed
Chr9	LOC_Os09g22410	13533063	13534259	+	N	Y	Y	pyruvate kinase-like, putative, expressed
Chr9	LOC_Os09g23570	14007858	14010160	-	N	Y	Y	inactive receptor kinase At2g26730 precursor, putative, expressed
Chr9	LOC_Os09g24330	14463267	14469434	+	N	Y	Y	TKL_IRAK_DUF26-lg.2 - DUF26 kinases have homology to DUF26 containing loci, expressed
Chr9	LOC_Os09g27010	16422278	16425218	-	N	Y	Y	tyrosine protein kinase domain containing protein, putative, expressed
Chr9	LOC_Os09g29520	17961169	17962785	-	N	Y	Y	OsWAK81 - OsWAK receptor-like cytoplasmic kinase OsWAK-RLCK, expressed
Chr9	LOC_Os09g29540	17968402	17971304	-	N	Y	Y	OsWAK82 - OsWAK receptor-like cytoplasmic kinase OsWAK-RLCK, expressed
Chr9	LOC_Os09g29890	18174532	18178939	-	N	Y	N	phosphatidylinositol 3- and 4-kinase family protein, putative, expressed
Chr9	LOC_Os09g29890	18174532	18177976	-	N	Y	Y	phosphatidylinositol 3- and 4-kinase family protein, putative, expressed
Chr9	LOC_Os09g33910	20015571	20019391	-	N	Y	Y	CAMK_CAMK_like.39 - CAMK includes calcium/calmodulin depedent protein kinases, expressed
Chr9	LOC_Os09g36320	20962030	20967594	-	N	Y	Y	tyrosine protein kinase domain containing protein, putative, expressed
Chr9	LOC_Os09g37834	21797658	21801244	-	N	Y	Y	serine/threonine-protein kinase receptor precursor, putative, expressed
Chr9	LOC_Os09g38910	22348739	22351495	+	N	Y	Y	OsWAK92 - OsWAK receptor-like protein kinase, expressed
Chr9	LOC_Os09g39650	22753304	22757508	+	N	Y	N	protein kinase family protein, putative, expressed
Chr9	LOC_Os09g39650	22753367	22757508	+	N	Y	N	protein kinase family protein, putative, expressed
Chr9	LOC_Os09g39650	22753347	22757508	+	N	Y	Y	protein kinase family protein, putative, expressed
Chr10	LOC_Os10g01100	94798	97746	+	N	Y	Y	receptor-like protein kinase, putative, expressed
Chr10	LOC_Os10g01480	301771	308113	-	N	Y	Y	Inositol 1, 3, 4-trisphosphate 5/6-kinase, putative, expressed
Chr10	LOC_Os10g02990	1243478	1245660	-	N	Y	Y	leucine-rich repeat receptor-like protein kinase 1, putative, expressed
Chr10	LOC_Os10g17960	9101768	9104973	-	N	Y	Y	TKL_IRAK_DUF26-lc.26 - DUF26 kinases have homology to DUF26 containing loci, expressed
Chr10	LOC_Os10g29620	15402600	15405854	-	N	Y	Y	tyrosine protein kinase domain containing protein, putative, expressed
Chr10	LOC_Os10g30530	15874147	15876706	+	N	Y	Y	lectin-like receptor kinase, putative, expressed
Chr10	LOC_Os10g30540	15877678	15880058	+	N	Y	Y	lectin-like receptor kinase, putative, expressed
Chr10	LOC_Os10g32990	17267138	17273298	-	N	Y	Y	receptor-like protein kinase 2 precursor, putative, expressed
Chr10	LOC_Os10g33080	17331234	17335410	-	N	Y	Y	leucine-rich repeat receptor protein kinase EXS precursor, putative, expressed
Chr10	LOC_Os10g35450	18970490	18975230	+	N	Y	Y	serine/threonine-protein kinase, putative, expressed
Chr10	LOC_Os10g37190	19899083	19900928	-	N	Y	Y	protein kinase domain containing protein, expressed
Chr10	LOC_Os10g40060	21454034	21459779	-	N	Y	Y	protein kinase, putative, expressed
Chr10	LOC_Os10g40060	21454034	21459741	-	N	Y	N	protein kinase, putative, expressed
Chr10	LOC_Os10g40060	21454034	21459741	-	N	Y	N	protein kinase, putative, expressed
Chr10	LOC_Os10g40060	21454034	21458842	-	N	Y	N	protein kinase, putative, expressed
Chr10	LOC_Os10g41220	22136928	22141736	+	N	Y	Y	protein kinase family protein, putative, expressed
Chr10	LOC_Os10g41490	22294733	22297700	-	N	Y	Y	CAMK_CAMK_like.41 - CAMK includes calcium/calmodulin depedent protein kinases, expressed
Chr10	LOC_Os10g41490	22294733	22297312	-	N	Y	N	CAMK_CAMK_like.41 - CAMK includes calcium/calmodulin depedent protein kinases, expressed
Chr10	LOC_Os10g41490	22294755	22297700	-	N	Y	N	CAMK_CAMK_like.41 - CAMK includes calcium/calmodulin depedent protein kinases, expressed
Chr10	LOC_Os10g41520	22308889	22313883	+	N	Y	Y	casein kinase II subunit beta-4, putative, expressed
Chr10	LOC_Os10g41520	22308889	22313883	+	N	Y	N	casein kinase II subunit beta-4, putative, expressed
Chr10	LOC_Os10g42240	22750204	22753105	+	N	Y	Y	kinase, pfkB family, putative, expressed
Chr10	LOC_Os10g42240	22750204	22753105	+	N	Y	N	kinase, pfkB family, putative, expressed
Chr11	LOC_Os11g01620	359125	361253	+	N	Y	N	inactive receptor kinase At2g26730 precursor, putative, expressed
Chr11	LOC_Os11g01620	359312	362651	+	N	Y	Y	inactive receptor kinase At2g26730 precursor, putative, expressed
Chr11	LOC_Os11g01740	397418	401946	-	N	Y	N	serine/threonine-protein kinase, putative, expressed
Chr11	LOC_Os11g01740	397418	401943	-	N	Y	Y	serine/threonine-protein kinase, putative, expressed
Chr11	LOC_Os11g03970	1603696	1609154	+	N	Y	N	CAMK_KIN1/SNF1/Nim1_like.5 - CAMK includes calcium/calmodulin depedent protein kinases, expressed
Chr11	LOC_Os11g03970	1603707	1609154	+	N	Y	Y	CAMK_KIN1/SNF1/Nim1_like.5 - CAMK includes calcium/calmodulin depedent protein kinases, expressed
Chr11	LOC_Os11g07040	3495218	3499974	-	N	Y	Y	CAMK_CAMK_like.43 - CAMK includes calcium/calmodulin depedent protein kinases, expressed
Chr11	LOC_Os11g07060	3517013	3522211	+	N	Y	N	receptor protein kinase CLAVATA1 precursor, putative, expressed
Chr11	LOC_Os11g07060	3517792	3522211	+	N	Y	N	receptor protein kinase CLAVATA1 precursor, putative, expressed
Chr11	LOC_Os11g07060	3517792	3522211	+	N	Y	Y	receptor protein kinase CLAVATA1 precursor, putative, expressed
Chr11	LOC_Os11g07060	3517792	3522211	+	N	Y	N	receptor protein kinase CLAVATA1 precursor, putative, expressed
Chr11	LOC_Os11g07060	3517792	3522211	+	N	Y	N	receptor protein kinase CLAVATA1 precursor, putative, expressed
Chr11	LOC_Os11g07130	3552205	3553932	-	N	Y	Y	receptor kinase, putative, expressed
Chr11	LOC_Os11g07230	3634792	3638663	+	N	Y	Y	receptor kinase, putative, expressed
Chr11	LOC_Os11g07230	3634792	3638663	+	N	Y	N	receptor kinase, putative, expressed
Chr11	LOC_Os11g07230	3633303	3638605	+	N	Y	N	receptor kinase, putative, expressed
Chr11	LOC_Os11g10100	5460201	5464655	+	N	Y	Y	STE_MEKK_ste11_MAP3K.3 - STE kinases include homologs to sterile 7, sterile 11 and sterile 20 from yeast, expressed
Chr11	LOC_Os11g10100	5460201	5463922	+	N	Y	N	STE_MEKK_ste11_MAP3K.3 - STE kinases include homologs to sterile 7, sterile 11 and sterile 20 from yeast, expressed
Chr11	LOC_Os11g10100	5460665	5464655	+	N	Y	N	STE_MEKK_ste11_MAP3K.3 - STE kinases include homologs to sterile 7, sterile 11 and sterile 20 from yeast, expressed
Chr11	LOC_Os11g10280	5580094	5582565	-	N	Y	Y	receptor-like protein kinase, putative, expressed
Chr11	LOC_Os11g10290	5586494	5589200	-	N	Y	Y	S-domain receptor-like protein kinase, putative, expressed
Chr11	LOC_Os11g10310	5592443	5603077	-	N	Y	Y	receptor-like protein kinase 2 precursor, putative, expressed
Chr11	LOC_Os11g10640	5835229	5841560	-	N	Y	Y	protein kinase domain containing protein, expressed
Chr11	LOC_Os11g10710	5873795	5880713	-	N	Y	Y	protein kinase domain containing protein, expressed
Chr11	LOC_Os11g12530	7011435	7018706	-	N	Y	Y	receptor-like protein kinase 5 precursor, putative, expressed
Chr11	LOC_Os11g13860	7644120	7649680	+	Y	Y	Y	cyclin-dependent kinase, putative, expressed
Chr11	LOC_Os11g14420	8095869	8099597	+	N	Y	Y	inactive receptor kinase At1g27190 precursor, putative, expressed
Chr11	LOC_Os11g19480	11212708	11214432	+	N	Y	Y	receptor protein kinase-like protein At4g34220 precursor, putative, expressed
Chr11	LOC_Os11g28104	16144745	16161505	-	N	Y	Y	TKL_IRAK_DUF26-lf.4 - DUF26 kinases have homology to DUF26 containing loci, expressed
Chr11	LOC_Os11g31530	18426219	18428193	-	N	Y	Y	BRASSINOSTEROID INSENSITIVE 1-associated receptor kinase 1 precursor, putative, expressed
Chr11	LOC_Os11g31540	18430460	18432558	-	N	Y	Y	BRASSINOSTEROID INSENSITIVE 1-associated receptor kinase 1 precursor, putative, expressed
Chr11	LOC_Os11g35450	20770023	20773284	+	N	Y	Y	leucine-rich repeat receptor protein kinase EXS precursor, putative, expressed
Chr11	LOC_Os11g35860	21046482	21048482	-	N	Y	Y	OsWAK120 - OsWAK receptor-like protein kinase, expressed
Chr11	LOC_Os11g36140	21243403	21246815	-	N	Y	Y	receptor-like protein kinase 2 precursor, putative, expressed
Chr11	LOC_Os11g36160	21261106	21265844	-	N	Y	Y	receptor-like protein kinase 2 precursor, putative, expressed
Chr11	LOC_Os11g36160	21261107	21265844	-	N	Y	N	receptor-like protein kinase 2 precursor, putative, expressed
Chr11	LOC_Os11g36200	21297806	21301732	+	N	Y	Y	receptor-like protein kinase 2 precursor, putative, expressed
Chr11	LOC_Os11g36200	21297839	21301732	+	N	Y	N	receptor-like protein kinase 2 precursor, putative, expressed
Chr11	LOC_Os11g44500	26916494	26918387	+	N	Y	Y	protein kinase domain containing protein, expressed
Chr11	LOC_Os11g44560	26940019	26946887	+	N	Y	Y	protein kinase domain containing protein, expressed
Chr11	LOC_Os11g45280	27399319	27406606	+	N	Y	N	protein kinase family protein, putative, expressed
Chr11	LOC_Os11g45280	27399798	27406608	+	N	Y	Y	protein kinase family protein, putative, expressed
Chr11	LOC_Os11g46870	28142192	28148337	+	N	Y	Y	protein kinase, putative, expressed
Chr11	LOC_Os11g46900	28174981	28179995	+	N	Y	Y	wall-associated receptor kinase 3 precursor, putative, expressed
Chr11	LOC_Os11g46950	28215210	28223264	+	N	Y	Y	wall-associated receptor kinase-like 18 precursor, putative, expressed
Chr11	LOC_Os11g46960	28224334	28228388	+	N	Y	Y	receptor-like protein kinase precursor, putative, expressed
Chr11	LOC_Os11g47000	28246863	28250613	+	N	Y	Y	receptor-like protein kinase precursor, putative, expressed
Chr11	LOC_Os11g47240	28407554	28411141	-	N	Y	Y	leucine-rich repeat receptor protein kinase EXS precursor, putative, expressed
Chr11	LOC_Os11g47240	28407554	28411173	-	N	Y	N	leucine-rich repeat receptor protein kinase EXS precursor, putative, expressed
Chr12	LOC_Os12g02250	698936	705258	-	N	Y	Y	STE_PAK_Ste20_Slob_Wnk.3 - STE kinases include homologs to sterile 7, sterile 11 and sterile 20 from yeast, expressed
Chr12	LOC_Os12g07990	4056067	4058964	-	N	Y	Y	protein kinase family protein, putative, expressed
Chr12	LOC_Os12g12260	6729626	6734373	-	N	Y	Y	diacylglycerol kinase 1, putative, expressed
Chr12	LOC_Os12g12260	6729628	6734373	-	N	Y	N	diacylglycerol kinase 1, putative, expressed
Chr12	LOC_Os12g37570	23061181	23068420	+	N	Y	Y	protein kinase family protein, putative, expressed
Chr12	LOC_Os12g37570	23061181	23068433	+	N	Y	N	protein kinase family protein, putative, expressed
Chr12	LOC_Os12g40419	25015035	25026462	+	N	Y	N	protein kinase domain containing protein, expressed
Chr12	LOC_Os12g40419	25018973	25026462	+	N	Y	Y	protein kinase domain containing protein, expressed
Chr12	LOC_Os12g40419	25021971	25026462	+	N	Y	N	protein kinase domain containing protein, expressed
Chr12	LOC_Os12g41090	25444742	25446274	-	N	Y	Y	CAMK_KIN1/SNF1/Nim1_like.38 - CAMK includes calcium/calmodulin depedent protein kinases, expressed
Chr12	LOC_Os12g41180	25518232	25522441	-	N	Y	Y	LSTK-1-like kinase, putative, expressed
Chr12	LOC_Os12g41490	25699763	25702555	+	N	Y	Y	cysteine-rich receptor-like protein kinase 8 precursor, putative, expressed
Chr12	LOC_Os12g43640	27109020	27112543	+	N	Y	Y	receptor-like protein kinase HAIKU2 precursor, putative, expressed
F1-43
chr	locus	start	stop	ori	is_TE	is_expressed	is_representative	annotation
Chr1-43-0	LOC_Os01g01620	309459	313170	-	N	Y	Y	kinase, pfkB family, putative, expressed
Chr1	LOC_Os01g02290	720629	723317	-	N	Y	Y	Ser/Thr receptor-like kinase, putative, expressed
Chr1	LOC_Os01g02290	720632	723317	-	N	Y	N	Ser/Thr receptor-like kinase, putative, expressed
Chr1	LOC_Os01g02300	723693	726321	+	N	Y	Y	receptor kinase ORK10, putative, expressed
Chr1	LOC_Os01g02320	731149	738020	-	N	Y	Y	protein kinase domain containing protein, expressed
Chr1	LOC_Os01g02360	745452	748945	+	N	Y	Y	resistance-related receptor-like kinase, putative, expressed
Chr1	LOC_Os01g02460	794499	795413	+	N	Y	Y	receptor kinase LRK10, putative, expressed
Chr1	LOC_Os01g02590	862579	865253	-	N	Y	Y	receptor-like kinase, putative, expressed
Chr1	LOC_Os01g02600	865966	869063	+	N	Y	Y	Ser/Thr receptor-like kinase, putative, expressed
Chr1	LOC_Os01g02700	920992	923630	-	N	Y	Y	protein kinase domain containing protein, expressed
Chr1	LOC_Os01g02770	961681	965151	+	N	Y	Y	resistance-related receptor-like kinase, putative, expressed
Chr1	LOC_Os01g02790	976766	980431	+	N	Y	Y	protein kinase domain containing protein, expressed
Chr1	LOC_Os01g02800	984301	986760	-	N	Y	Y	receptor-like kinase ARK1AS, putative, expressed
Chr1	LOC_Os01g02830	994710	997262	-	N	Y	Y	receptor-like kinase ARK1AS, putative, expressed
Chr1	LOC_Os01g02840	997963	1000997	+	N	Y	Y	resistance-related receptor-like kinase, putative, expressed
Chr1	LOC_Os01g03690	1518245	1521644	+	N	Y	Y	TKL_IRAK_DUF26-lg.1 - DUF26 kinases have homology to DUF26 containing loci, expressed
Chr1	LOC_Os01g04450	1977423	1982484	-	N	Y	Y	OsWAK2 - OsWAK receptor-like cytoplasmic kinase OsWAK-RLCK, expressed
Chr1	LOC_Os01g05870	2810313	2815017	+	N	Y	Y	receptor kinase, putative, expressed
Chr1	LOC_Os01g05960	2839934	2843514	+	N	Y	Y	receptor kinase, putative, expressed
Chr1	LOC_Os01g06240	2962422	2964917	-	N	Y	Y	protein kinase, putative, expressed
Chr1	LOC_Os01g07560	3621211	3625356	+	N	Y	Y	receptor-like protein kinase 2 precursor, putative, expressed
Chr1	LOC_Os01g10890	5809557	5811617	-	N	Y	Y	CAMK_KIN1/SNF1/Nim1_like.8 - CAMK includes calcium/calmodulin depedent protein kinases, expressed
Chr1	LOC_Os01g12430	6790657	6793346	-	N	Y	Y	receptor-like protein kinase, putative, expressed
Chr1	LOC_Os01g12790	7079900	7085596	+	N	Y	Y	receptor protein kinase, putative, expressed
Chr1	LOC_Os01g16960	9694027	9699817	-	N	Y	Y	pyruvate kinase, putative, expressed
Chr1	LOC_Os01g16960	9694027	9699700	-	N	Y	N	pyruvate kinase, putative, expressed
Chr1	LOC_Os01g21960	12326486	12331776	+	N	Y	Y	serine/threonine-protein kinase, putative, expressed
Chr1	LOC_Os01g23970	13487905	13490291	+	N	Y	Y	cysteine-rich receptor protein kinase, putative, expressed
Chr1	LOC_Os01g25880	14679306	14683435	-	N	Y	Y	dephospho-CoA kinase, putative, expressed
Chr1	LOC_Os01g26174	14825144	14828267	+	N	Y	Y	OsWAK5 - OsWAK receptor-like protein kinase, expressed
Chr1	LOC_Os01g26270	14892876	14893943	+	N	Y	Y	OsWAK7 - OsWAK receptor-like protein kinase, expressed
Chr1	LOC_Os01g26280	14896685	14899178	+	N	Y	Y	OsWAK8 - OsWAK receptor-like protein kinase, expressed
Chr1	LOC_Os01g26390	14964573	14968307	+	N	Y	Y	TKL_IRAK_DUF26-lh.1 - DUF26 kinases have homology to DUF26 containing loci, expressed
Chr1	LOC_Os01g33110	18229321	18233091	+	N	Y	Y	receptor-like protein kinase 5 precursor, putative, expressed
Chr1	LOC_Os01g40499	22879904	22886887	-	N	Y	Y	S-locus lectin protein kinase family protein, putative, expressed
Chr1	LOC_Os01g40499	22879904	22895941	-	N	Y	N	S-locus lectin protein kinase family protein, putative, expressed
Chr1	LOC_Os01g41870	23727761	23733080	+	N	Y	N	protein kinase, putative, expressed
Chr1	LOC_Os01g41870	23728942	23733077	+	N	Y	Y	protein kinase, putative, expressed
Chr1	LOC_Os01g41910	23770115	23771515	+	N	Y	Y	receptor-like protein kinase 5 precursor, putative, expressed
Chr1	LOC_Os01g42294	23975949	23982081	-	N	Y	Y	inactive receptor kinase At2g26730 precursor, putative, expressed
Chr1	LOC_Os01g43410	24839124	24843618	+	N	Y	Y	CAMK_CAMK_like.9 - CAMK includes calcium/calmodulin depedent protein kinases, expressed
Chr1	LOC_Os01g44110	25281682	25286614	+	N	Y	Y	serine/threonine-protein kinase, putative, expressed
Chr1	LOC_Os01g47810	27366317	27368704	-	N	Y	Y	S-locus-like receptor protein kinase, putative, expressed
Chr1	LOC_Os01g47900	27417284	27420084	-	N	Y	Y	S-locus-like receptor protein kinase, putative, expressed
Chr1	LOC_Os01g48000	27474005	27476806	-	N	Y	Y	S-locus-like receptor protein kinase, putative, expressed
Chr1	LOC_Os01g48990	28126575	28130277	+	N	Y	Y	uncharacterized kinase mug58, putative, expressed
Chr1	LOC_Os01g48990	28127253	28130277	+	N	Y	N	uncharacterized kinase mug58, putative, expressed
Chr1	LOC_Os01g50410	28938971	28940927	-	N	Y	Y	STE_MEKK_ste11_MAP3K.6 - STE kinases include homologs to sterile 7, sterile 11 and sterile 20 from yeast, expressed
Chr1	LOC_Os01g50420	28945228	28948045	-	N	Y	Y	STE_MEKK_ste11_MAP3K.7 - STE kinases include homologs to sterile 7, sterile 11 and sterile 20 from yeast, expressed
Chr1	LOC_Os01g53920	31006026	31008912	+	N	Y	N	receptor-like protein kinase 5 precursor, putative, expressed
Chr1	LOC_Os01g53920	31006029	31010423	+	N	Y	Y	receptor-like protein kinase 5 precursor, putative, expressed
Chr1	LOC_Os01g54480	31332864	31337161	-	N	Y	Y	serine/threonine protein kinase, putative, expressed
Chr1	LOC_Os01g54480	31332864	31337081	-	N	Y	N	serine/threonine protein kinase, putative, expressed
Chr1	LOC_Os01g54480	31332864	31337081	-	N	Y	N	serine/threonine protein kinase, putative, expressed
Chr1	LOC_Os01g57350	33137905	33152593	-	N	Y	Y	diacylglycerol kinase, putative, expressed
Chr1	LOC_Os01g57350	33145925	33152593	-	N	Y	N	diacylglycerol kinase, putative, expressed
Chr1	LOC_Os01g57480	33210230	33216333	+	N	Y	Y	serine/threonine-protein kinase receptor precursor, putative, expressed
Chr1	LOC_Os01g57540	33240486	33243618	+	N	Y	Y	protein kinase, putative, expressed
Chr1	LOC_Os01g58790	33971187	33977326	+	N	Y	Y	GHMP kinases ATP-binding protein, putative, expressed
Chr1	LOC_Os01g58790	33971187	33976470	+	N	Y	N	GHMP kinases ATP-binding protein, putative, expressed
Chr1	LOC_Os01g61590	35619684	35625793	+	N	Y	Y	CAMK_CAMK_like.1 - CAMK includes calcium/calmodulin depedent protein kinases, expressed
Chr1	LOC_Os01g62900	36430978	36440843	+	N	Y	Y	amino acid kinase, putative, expressed
Chr1	LOC_Os01g63280	36683709	36687154	-	N	Y	Y	tyrosine protein kinase domain containing protein, putative, expressed
Chr1	LOC_Os01g63280	36683709	36687154	-	N	Y	N	tyrosine protein kinase domain containing protein, putative, expressed
Chr1	LOC_Os01g63280	36683709	36687154	-	N	Y	N	tyrosine protein kinase domain containing protein, putative, expressed
Chr1	LOC_Os01g66610	38688210	38692621	-	N	Y	Y	serine/threonine-protein kinase receptor precursor, putative, expressed
Chr1	LOC_Os01g66640	38704701	38707473	+	N	Y	Y	S-domain receptor-like protein kinase, putative, expressed
Chr1	LOC_Os01g66820	38795480	38797375	+	N	Y	Y	inactive receptor kinase At1g27190 precursor, putative, expressed
Chr1	LOC_Os01g66860	38818686	38822165	+	N	Y	N	serine/threonine protein kinase, putative, expressed
Chr1	LOC_Os01g66860	38818686	38822182	+	N	Y	Y	serine/threonine protein kinase, putative, expressed
Chr1	LOC_Os01g66860	38818767	38821965	+	N	Y	N	serine/threonine protein kinase, putative, expressed
Chr1	LOC_Os01g70970	41079469	41082009	-	N	Y	Y	protein kinase, putative, expressed
Chr1	LOC_Os01g73450	42562817	42566993	+	N	Y	Y	amino acid kinase, putative, expressed
Chr2	LOC_Os02g02120	627342	630655	-	N	Y	Y	OsWAK11 - OsWAK receptor-like protein kinase, expressed
Chr2	LOC_Os02g03410	1387873	1394417	+	N	Y	Y	CAMK_CAMK_like.12 - CAMK includes calcium/calmodulin depedent protein kinases, expressed
Chr2	LOC_Os02g03410	1387882	1394417	+	N	Y	N	CAMK_CAMK_like.12 - CAMK includes calcium/calmodulin depedent protein kinases, expressed
Chr2	LOC_Os02g04230	1850954	1858237	-	N	Y	Y	CGMC_MAPKCMGC_2.7 - CGMC includes CDA, MAPK, GSK3, and CLKC kinases, expressed
Chr2	LOC_Os02g04230	1850954	1855166	-	N	Y	N	CGMC_MAPKCMGC_2.7 - CGMC includes CDA, MAPK, GSK3, and CLKC kinases, expressed
Chr2	LOC_Os02g04230	1850954	1857067	-	N	Y	N	CGMC_MAPKCMGC_2.7 - CGMC includes CDA, MAPK, GSK3, and CLKC kinases, expressed
Chr2	LOC_Os02g04840	2230652	2239525	-	N	Y	Y	GHMP kinases ATP-binding protein, putative, expressed
Chr2	LOC_Os02g06930	3504421	3508756	+	N	Y	N	protein kinase, putative, expressed
Chr2	LOC_Os02g06930	3504421	3508756	+	N	Y	Y	protein kinase, putative, expressed
Chr2	LOC_Os02g06930	3504421	3508756	+	N	Y	N	protein kinase, putative, expressed
Chr2	LOC_Os02g06930	3504421	3508756	+	N	Y	N	protein kinase, putative, expressed
Chr2	LOC_Os02g08140	4306572	4310096	-	N	Y	Y	CAMK_KIN1/SNF1/Nim1_like.14 - CAMK includes calcium/calmodulin depedent protein kinases, expressed
Chr2	LOC_Os02g10100	5259819	5266512	-	N	Y	Y	leucine-rich repeat receptor protein kinase EXS precursor, putative, expressed
Chr2	LOC_Os02g12420	6476660	6480097	-	N	Y	Y	receptor-like protein kinase precursor, putative, expressed
Chr2	LOC_Os02g12810	6726340	6733499	-	N	Y	N	protein kinase domain containing protein, expressed
Chr2	LOC_Os02g12810	6726340	6733254	-	N	Y	Y	protein kinase domain containing protein, expressed
Chr2	LOC_Os02g12810	6726340	6733492	-	N	Y	N	protein kinase domain containing protein, expressed
Chr2	LOC_Os02g12810	6727954	6733254	-	N	Y	N	protein kinase domain containing protein, expressed
Chr2	LOC_Os02g13430	7172422	7175962	-	N	Y	Y	receptor-like protein kinase 5 precursor, putative, expressed
Chr2	LOC_Os02g13510	7220338	7224509	-	N	Y	Y	receptor-like protein kinase 5 precursor, putative, expressed
Chr2	LOC_Os02g14480	7975665	7978686	-	N	Y	Y	receptor-like kinase, putative, expressed
Chr2	LOC_Os02g17320	9928818	9937418	-	N	Y	Y	uridine/cytidine kinase-like 1, putative, expressed
Chr2	LOC_Os02g17710	10213062	10216364	-	N	Y	Y	receptor-like protein kinase 5 precursor, putative, expressed
Chr2	LOC_Os02g17970	10419062	10428060	+	N	Y	N	AGC_PKA/PKG_like.1 - ACG kinases include homologs to PKA, PKG and PKC, expressed
Chr2	LOC_Os02g17970	10420650	10428036	+	N	Y	Y	AGC_PKA/PKG_like.1 - ACG kinases include homologs to PKA, PKG and PKC, expressed
Chr2	LOC_Os02g21700	12893458	12895433	+	N	Y	Y	STE_MEKK_ste11_MAP3K.8 - STE kinases include homologs to sterile 7, sterile 11 and sterile 20 from yeast, expressed
Chr2	LOC_Os02g30900	18446003	18450512	+	N	Y	Y	protein kinase domain containing protein, expressed
Chr2	LOC_Os02g32680	19388809	19389522	+	N	Y	Y	lectin receptor-type protein kinase, putative, expressed
Chr2	LOC_Os02g34600	20746262	20751379	-	N	Y	Y	CAMK_CAMK_like.13 - CAMK includes calcium/calmodulin depedent protein kinases, expressed
Chr2	LOC_Os02g34600	20746262	20751379	-	N	Y	N	CAMK_CAMK_like.13 - CAMK includes calcium/calmodulin depedent protein kinases, expressed
Chr2	LOC_Os02g37830	22822064	22826220	-	N	Y	N	protein kinase domain containing protein, expressed
Chr2	LOC_Os02g37830	22822064	22826220	-	N	Y	Y	protein kinase domain containing protein, expressed
Chr2	LOC_Os02g41480	24862203	24864799	-	N	Y	Y	OsWAK12 - OsWAK receptor-like cytoplasmic kinase OsWAK-RLCK, expressed
Chr2	LOC_Os02g41590	24940446	24946648	-	N	Y	Y	kinase, pfkB family, putative, expressed
Chr2	LOC_Os02g42160	25356746	25360011	-	N	Y	Y	OsWAK15 - OsWAK receptor-like protein kinase, expressed
Chr2	LOC_Os02g42190	25374692	25377893	-	N	Y	Y	OsWAK16 - OsWAK receptor-like protein kinase, expressed
Chr2	LOC_Os02g43870	26494499	26497710	-	N	Y	Y	inactive receptor kinase At2g26730 precursor, putative, expressed
Chr2	LOC_Os02g44610	27029184	27035743	+	N	Y	Y	protein kinase, putative, expressed
Chr2	LOC_Os02g44920	27215241	27217719	-	N	Y	Y	protein kinase domain containing protein, expressed
Chr2	LOC_Os02g45750	27837634	27841235	+	N	Y	Y	protein kinase domain containing protein, expressed
Chr2	LOC_Os02g47410	28939743	28948417	-	N	Y	N	protein kinase, putative, expressed
Chr2	LOC_Os02g47410	28939743	28948417	-	N	Y	N	protein kinase, putative, expressed
Chr2	LOC_Os02g47410	28939743	28948417	-	N	Y	Y	protein kinase, putative, expressed
Chr2	LOC_Os02g48080	29429761	29432460	+	N	Y	Y	cysteine-rich receptor-like protein kinase 7 precursor, putative, expressed
Chr2	LOC_Os02g52480	32111311	32112949	+	N	Y	Y	cyclin-dependent kinase inhibitor, putative, expressed
Chr2	LOC_Os02g52850	32312866	32315992	-	N	Y	Y	receptor-like protein kinase like protein, putative, expressed
Chr2	LOC_Os02g53040	32461128	32462832	+	N	Y	Y	STE_MEKK_ste11_MAP3K.11 - STE kinases include homologs to sterile 7, sterile 11 and sterile 20 from yeast, expressed
Chr2	LOC_Os02g54650	33476228	33484018	-	N	Y	Y	diacylglycerol kinase, putative, expressed
Chr2	LOC_Os02g57400	35170411	35175254	-	N	Y	Y	2-phosphoglycerate kinase-related, putative, expressed
Chr2	LOC_Os02g57400	35170415	35175254	-	N	Y	N	2-phosphoglycerate kinase-related, putative, expressed
Chr2	LOC_Os02g57400	35171248	35175254	-	N	Y	N	2-phosphoglycerate kinase-related, putative, expressed
Chr2	LOC_Os02g57560	35263166	35265393	-	N	Y	Y	tyrosine protein kinase domain containing protein, putative, expressed
Chr2	LOC_Os02g58510	35772233	35773369	+	N	Y	Y	GHMP kinases ATP-binding protein, putative, expressed
Chr2	LOC_Os02g58520	35775030	35777266	+	N	Y	Y	CAMK_CAMK_like.16 - CAMK includes calcium/calmodulin depedent protein kinases, expressed
Chr3	LOC_Os03g02640	974604	978415	+	N	Y	Y	methylthioribose kinase, putative, expressed
Chr3	LOC_Os03g03660	1624879	1629530	+	N	Y	N	CAMK_CAMK_like.17 - CAMK includes calcium/calmodulin depedent protein kinases, expressed
Chr3	LOC_Os03g03660	1624879	1629530	+	N	Y	N	CAMK_CAMK_like.17 - CAMK includes calcium/calmodulin depedent protein kinases, expressed
Chr3	LOC_Os03g03660	1625098	1629506	+	N	Y	Y	CAMK_CAMK_like.17 - CAMK includes calcium/calmodulin depedent protein kinases, expressed
Chr3	LOC_Os03g03660	1625113	1629530	+	N	Y	N	CAMK_CAMK_like.17 - CAMK includes calcium/calmodulin depedent protein kinases, expressed
Chr3	LOC_Os03g03880	1765300	1770693	+	N	Y	Y	protein kinase, putative, expressed
Chr3	LOC_Os03g04490	2088673	2091770	+	N	Y	Y	cyclin-dependent kinase inhibitor, putative, expressed
Chr3	LOC_Os03g05470	2707463	2710821	+	N	Y	Y	tyrosine protein kinase domain containing protein, putative, expressed
Chr3	LOC_Os03g06880	3479411	3482220	+	N	Y	Y	kinase, pfkB family, putative, expressed
Chr3	LOC_Os03g12250	6434790	6438530	+	N	Y	Y	atypical receptor-like kinase MARK, putative, expressed
Chr3	LOC_Os03g12390	6544947	6546478	-	N	Y	Y	STE_MEK_ste7_MAP2K.6 - STE kinases include homologs to sterile 7, sterile 11 and sterile 20 from yeast, expressed
Chr3	LOC_Os03g12730	6804510	6808794	-	N	Y	Y	receptor protein kinase CLAVATA1 precursor, putative, expressed
Chr3	LOC_Os03g15770	8698047	8702758	+	N	Y	N	tyrosine protein kinase domain containing protein, putative, expressed
Chr3	LOC_Os03g15770	8698047	8702288	+	N	Y	N	tyrosine protein kinase domain containing protein, putative, expressed
Chr3	LOC_Os03g15770	8698047	8702288	+	N	Y	Y	tyrosine protein kinase domain containing protein, putative, expressed
Chr3	LOC_Os03g17700	9847700	9850473	-	N	Y	Y	CGMC_MAPKCGMC_2_ERK.2 - CGMC includes CDA, MAPK, GSK3, and CLKC kinases, expressed
Chr3	LOC_Os03g20340	11507562	11512346	+	N	Y	Y	SNF1-related protein kinase regulatory subunit beta-1, putative, expressed
Chr3	LOC_Os03g22050	12630705	12635182	-	N	Y	N	CAMK_KIN1/SNF1/Nim1_like.16 - CAMK includes calcium/calmodulin depedent protein kinases, expressed
Chr3	LOC_Os03g22050	12630705	12634427	-	N	Y	N	CAMK_KIN1/SNF1/Nim1_like.16 - CAMK includes calcium/calmodulin depedent protein kinases, expressed
Chr3	LOC_Os03g22050	12630705	12634427	-	N	Y	Y	CAMK_KIN1/SNF1/Nim1_like.16 - CAMK includes calcium/calmodulin depedent protein kinases, expressed
Chr3	LOC_Os03g22050	12630705	12635182	-	N	Y	N	CAMK_KIN1/SNF1/Nim1_like.16 - CAMK includes calcium/calmodulin depedent protein kinases, expressed
Chr3	LOC_Os03g24930	14206981	14209164	+	N	Y	Y	tyrosine protein kinase domain containing protein, putative, expressed
Chr3	LOC_Os03g24930	14207641	14209164	+	N	Y	N	tyrosine protein kinase domain containing protein, putative, expressed
Chr3	LOC_Os03g28140	16182022	16192749	-	N	Y	Y	1-phosphatidylinositol-4-phosphate 5-kinase/ zinc ion binding protein, putative, expressed
Chr3	LOC_Os03g29410	16749300	16754225	-	N	Y	Y	tyrosine protein kinase domain containing protein, putative, expressed
Chr3	LOC_Os03g40550	22547513	22552046	+	N	Y	Y	kinase, pfkB family, putative, expressed
Chr3	LOC_Os03g48170	27408274	27413242	+	N	Y	Y	5-AMP-activated protein kinase-related, putative, expressed
Chr3	LOC_Os03g50325	28700345	28705493	-	N	Y	Y	phosphatidylinositol 4-kinase, putative, expressed
Chr3	LOC_Os03g50450	28795423	28799255	-	N	Y	Y	inactive receptor kinase At2g26730 precursor, putative, expressed
Chr3	LOC_Os03g50860	29052318	29058566	+	N	Y	Y	histidine kinase, putative, expressed
Chr3	LOC_Os03g56250	32043843	32048414	-	N	Y	Y	LRR receptor-like protein kinase, putative, expressed
Chr3	LOC_Os03g57450	32751649	32755670	+	N	Y	Y	CAMK_CAMK_like.2 - CAMK includes calcium/calmodulin depedent protein kinases, expressed
Chr3	LOC_Os03g57780	32925684	32930693	+	N	Y	Y	protein kinase, putative, expressed
Chr3	LOC_Os03g59390	33805800	33810099	+	N	Y	Y	CAMK_CAMK_like.24 - CAMK includes calcium/calmodulin depedent protein kinases, expressed
Chr3	LOC_Os03g61710	34974705	34980412	+	N	Y	Y	GHMP kinases ATP-binding protein, putative, expressed
Chr3	LOC_Os03g62430	35360733	35365166	-	N	Y	Y	OsWAK28 - OsWAK receptor-like protein kinase, expressed
Chr3	LOC_Os03g62700	35480584	35486347	-	N	Y	Y	protein kinase, putative, expressed
Chr3	LOC_Os03g63020	35633546	35638718	+	N	Y	N	protein kinase domain containing protein, expressed
Chr3	LOC_Os03g63020	35633546	35638716	+	N	Y	Y	protein kinase domain containing protein, expressed
Chr3	LOC_Os03g63020	35633668	35638718	+	N	Y	N	protein kinase domain containing protein, expressed
Chr3	LOC_Os03g63020	35633805	35638718	+	N	Y	N	protein kinase domain containing protein, expressed
Chr3	LOC_Os03g63020	35634813	35638718	+	N	Y	N	protein kinase domain containing protein, expressed
Chr3	LOC_Os03g63330	35790047	35795496	+	N	Y	Y	aspartokinase, chloroplast precursor, putative, expressed
Chr3	LOC_Os03g64030	36184657	36186427	-	N	Y	Y	receptor protein kinase, putative, expressed
Chr3	LOC_Os03g64030	36184724	36185434	-	N	Y	N	receptor protein kinase, putative, expressed
Chr3	LOC_Os03g64050	36189259	36190656	+	N	Y	Y	receptor protein kinase, putative, expressed
Chr4	LOC_Os04g01310	240548	243305	-	N	Y	Y	serine/threonine-protein kinase receptor precursor, putative, expressed
Chr4	LOC_Os04g04330	2034450	2038826	+	N	Y	Y	receptor-like protein kinase 2 precursor, putative, expressed
Chr4	LOC_Os04g04330	2034473	2038826	+	N	Y	N	receptor-like protein kinase 2 precursor, putative, expressed
Chr4	LOC_Os04g22120	12534144	12539647	-	N	Y	Y	protein kinase, putative, expressed
Chr4	LOC_Os04g24220	13863222	13868260	+	N	Y	N	OsWAK32 - OsWAK receptor-like protein kinase, expressed
Chr4	LOC_Os04g24220	13863249	13868260	+	N	Y	Y	OsWAK32 - OsWAK receptor-like protein kinase, expressed
Chr4	LOC_Os04g24220	13863244	13868079	+	N	Y	N	OsWAK32 - OsWAK receptor-like protein kinase, expressed
Chr4	LOC_Os04g29770	17739613	17741879	-	N	Y	Y	wall-associated receptor kinase-like 3 precursor, putative, expressed
Chr4	LOC_Os04g30010	17906097	17909802	-	N	Y	Y	OsWAK45 - OsWAK receptor-like protein kinase, expressed
Chr4	LOC_Os04g30030	17913437	17916778	-	N	Y	Y	cysteine-rich receptor-like protein kinase 12 precursor, putative, expressed
Chr4	LOC_Os04g30060	17944768	17945805	-	N	Y	Y	wall-associated receptor kinase-like 10 precursor, putative, expressed
Chr4	LOC_Os04g30110	17961848	17962684	-	N	Y	Y	wall-associated receptor kinase 3 precursor, putative, expressed
Chr4	LOC_Os04g30160	18001019	18005396	-	N	Y	Y	OsWAK46 - OsWAK receptor-like protein kinase, expressed
Chr4	LOC_Os04g30240	18042129	18049438	-	N	Y	Y	OsWAK60 - OsWAK receptor-like protein kinase, expressed
Chr4	LOC_Os04g33500	20260053	20261564	-	N	Y	Y	protein kinase, putative, expressed
Chr4	LOC_Os04g38910	23120211	23122727	-	N	Y	Y	atypical receptor-like kinase MARK, putative, expressed
Chr4	LOC_Os04g39910	23770072	23772456	+	N	Y	Y	receptor-like protein kinase, putative, expressed
Chr4	LOC_Os04g41030	24348022	24350872	+	N	Y	Y	inactive receptor kinase At1g27190 precursor, putative, expressed
Chr4	LOC_Os04g43710	25867807	25869189	+	N	Y	Y	CAMK_CAMK_like.3 - CAMK includes calcium/calmodulin depedent protein kinases, expressed
Chr4	LOC_Os04g46180	27353813	27357800	+	N	Y	N	AGC_PVPK_like_kin82y.11 - ACG kinases include homologs to PKA, PKG and PKC, expressed
Chr4	LOC_Os04g46180	27353820	27357800	+	N	Y	Y	AGC_PVPK_like_kin82y.11 - ACG kinases include homologs to PKA, PKG and PKC, expressed
Chr4	LOC_Os04g49690	29636070	29638259	+	N	Y	Y	FERONIA receptor-like kinase, putative, expressed
Chr4	LOC_Os04g51880	30764486	30769716	-	N	Y	N	GHMP kinases ATP-binding protein, putative, expressed
Chr4	LOC_Os04g51880	30764486	30770723	-	N	Y	N	GHMP kinases ATP-binding protein, putative, expressed
Chr4	LOC_Os04g51880	30764486	30767956	-	N	Y	N	GHMP kinases ATP-binding protein, putative, expressed
Chr4	LOC_Os04g51880	30764486	30767956	-	N	Y	N	GHMP kinases ATP-binding protein, putative, expressed
Chr4	LOC_Os04g51880	30764486	30770723	-	N	Y	N	GHMP kinases ATP-binding protein, putative, expressed
Chr4	LOC_Os04g51880	30764486	30770723	-	N	Y	Y	GHMP kinases ATP-binding protein, putative, expressed
Chr4	LOC_Os04g52590	31263093	31270896	-	N	Y	Y	protein kinase domain containing protein, expressed
Chr4	LOC_Os04g52780	31420725	31425092	-	N	Y	Y	leucine-rich repeat receptor protein kinase EXS precursor, putative, expressed
Chr4	LOC_Os04g52840	31463105	31466403	-	N	Y	Y	tyrosine protein kinase domain containing protein, putative, expressed
Chr4	LOC_Os04g52840	31463105	31466403	-	N	Y	N	tyrosine protein kinase domain containing protein, putative, expressed
Chr4	LOC_Os04g53994	32173554	32177365	-	N	Y	Y	kinase, putative, expressed
Chr4	LOC_Os04g53998	32178133	32182246	-	N	Y	Y	kinase, putative, expressed
Chr4	LOC_Os04g54070	32223116	32226952	-	N	Y	Y	receptor-like kinase, putative, expressed
Chr4	LOC_Os04g54200	32286661	32291459	+	N	Y	Y	diacylglycerol kinase, putative, expressed
Chr4	LOC_Os04g54200	32286661	32291459	+	N	Y	N	diacylglycerol kinase, putative, expressed
Chr4	LOC_Os04g56530	33707427	33719236	-	N	Y	Y	STE_MEKK_ste11_MAP3K.1 - STE kinases include homologs to sterile 7, sterile 11 and sterile 20 from yeast, expressed
Chr4	LOC_Os04g58910	35039915	35043790	-	N	Y	Y	receptor protein kinase TMK1 precursor, putative, expressed
Chr4	LOC_Os04g59450	35344313	35346249	+	N	Y	Y	CAMK_CAMK_like.28 - CAMK includes calcium/calmodulin depedent protein kinases, expressed
Chr4	LOC_Os04g59450	35344336	35346242	+	N	Y	N	CAMK_CAMK_like.28 - CAMK includes calcium/calmodulin depedent protein kinases, expressed
Chr4	LOC_Os04g59450	35344336	35346242	+	N	Y	N	CAMK_CAMK_like.28 - CAMK includes calcium/calmodulin depedent protein kinases, expressed
Chr5	LOC_Os05g03450	1454720	1457320	+	N	Y	Y	lectin protein kinase family protein, putative, expressed
Chr5	LOC_Os05g04520	2096011	2100428	+	N	Y	Y	protein kinase, putative, expressed
Chr5	LOC_Os05g07300	3878198	3881797	-	N	Y	N	serine/threonine-protein kinase receptor precursor, putative, expressed
Chr5	LOC_Os05g07300	3878198	3881797	-	N	Y	Y	serine/threonine-protein kinase receptor precursor, putative, expressed
Chr5	LOC_Os05g07820	4211786	4216532	+	N	Y	Y	leucine-rich repeat receptor protein kinase EXS precursor, putative, expressed
Chr5	LOC_Os05g09500	5337195	5341210	-	N	Y	Y	hexokinase, putative, expressed
Chr5	LOC_Os05g16430	9321701	9328355	+	N	Y	Y	SHR5-receptor-like kinase, putative, expressed
Chr5	LOC_Os05g16824	9585980	9595470	+	N	Y	Y	SHR5-receptor-like kinase, putative, expressed
Chr5	LOC_Os05g16824	9585980	9595470	+	N	Y	N	SHR5-receptor-like kinase, putative, expressed
Chr5	LOC_Os05g16824	9585987	9588945	+	N	Y	N	SHR5-receptor-like kinase, putative, expressed
Chr5	LOC_Os05g16824	9585993	9595470	+	N	Y	N	SHR5-receptor-like kinase, putative, expressed
Chr5	LOC_Os05g16824	9585987	9595470	+	N	Y	N	SHR5-receptor-like kinase, putative, expressed
Chr5	LOC_Os05g17604	10112382	10120793	-	N	Y	N	SHR5-receptor-like kinase, putative, expressed
Chr5	LOC_Os05g17604	10112481	10120793	-	N	Y	N	SHR5-receptor-like kinase, putative, expressed
Chr5	LOC_Os05g17604	10112481	10120793	-	N	Y	N	SHR5-receptor-like kinase, putative, expressed
Chr5	LOC_Os05g17604	10112481	10126224	-	N	Y	N	SHR5-receptor-like kinase, putative, expressed
Chr5	LOC_Os05g17604	10112481	10120793	-	N	Y	N	SHR5-receptor-like kinase, putative, expressed
Chr5	LOC_Os05g17604	10112499	10126194	-	N	Y	Y	SHR5-receptor-like kinase, putative, expressed
Chr5	LOC_Os05g24010	13834115	13840148	+	N	Y	Y	receptor protein kinase-like, putative, expressed
Chr5	LOC_Os05g24010	13834116	13840138	+	N	Y	N	receptor protein kinase-like, putative, expressed
Chr5	LOC_Os05g24010	13836256	13840138	+	N	Y	N	receptor protein kinase-like, putative, expressed
Chr5	LOC_Os05g26820	15556059	15560409	+	N	Y	Y	CAMK_KIN1/SNF1/Nim1_like.20 - CAMK includes calcium/calmodulin depedent protein kinases, expressed
Chr5	LOC_Os05g30820	17885534	17888972	-	N	Y	Y	protein kinase, putative, expressed
Chr5	LOC_Os05g30820	17886498	17888972	-	N	Y	N	protein kinase, putative, expressed
Chr5	LOC_Os05g30870	17922837	17930317	+	N	Y	N	protein kinase domain containing protein, expressed
Chr5	LOC_Os05g30870	17922837	17930317	+	N	Y	Y	protein kinase domain containing protein, expressed
Chr5	LOC_Os05g30870	17925421	17930317	+	N	Y	N	protein kinase domain containing protein, expressed
Chr5	LOC_Os05g33080	19398906	19403556	+	N	Y	Y	serine/threonine-protein kinase, putative, expressed
Chr5	LOC_Os05g33570	19718506	19726410	-	N	Y	N	pyruvate, phosphate dikinase, chloroplast precursor, putative, expressed
Chr5	LOC_Os05g33570	19718506	19737857	-	N	Y	Y	pyruvate, phosphate dikinase, chloroplast precursor, putative, expressed
Chr5	LOC_Os05g33690	19828422	19830859	+	N	Y	Y	receptor-like protein kinase precursor, putative, expressed
Chr5	LOC_Os05g33690	19828422	19830859	+	N	Y	N	receptor-like protein kinase precursor, putative, expressed
Chr5	LOC_Os05g34270	20283253	20287008	-	N	Y	Y	inactive receptor kinase At1g27190 precursor, putative, expressed
Chr5	LOC_Os05g34390	20384039	20390785	+	N	Y	Y	protein kinase domain containing protein, expressed
Chr5	LOC_Os05g35520	21112585	21117398	+	N	Y	Y	deoxynucleoside kinase family, putative, expressed
Chr5	LOC_Os05g35520	21112635	21117398	+	N	Y	N	deoxynucleoside kinase family, putative, expressed
Chr5	LOC_Os05g35520	21114280	21117398	+	N	Y	N	deoxynucleoside kinase family, putative, expressed
Chr5	LOC_Os05g36050	21342183	21345370	-	N	Y	Y	serine/threonine-protein kinase, putative, expressed
Chr5	LOC_Os05g40180	23598187	23602963	+	N	Y	Y	serine/threonine-protein kinase stt7, chloroplast precursor, putative, expressed
Chr5	LOC_Os05g41220	24137575	24141002	-	N	Y	N	SNF1-related protein kinase regulatory subunit beta-1, putative, expressed
Chr5	LOC_Os05g41220	24137575	24141002	-	N	Y	Y	SNF1-related protein kinase regulatory subunit beta-1, putative, expressed
Chr5	LOC_Os05g41640	24378361	24381762	-	N	Y	N	phosphoglycerate kinase protein, putative, expressed
Chr5	LOC_Os05g41640	24378361	24381762	-	N	Y	Y	phosphoglycerate kinase protein, putative, expressed
Chr5	LOC_Os05g41640	24378809	24381762	-	N	Y	N	phosphoglycerate kinase protein, putative, expressed
Chr5	LOC_Os05g41950	24569152	24571817	-	N	Y	Y	protein kinase, putative, expressed
Chr5	LOC_Os05g42210	24676774	24682628	+	N	Y	Y	serine/threonine-protein kinase receptor precursor, putative, expressed
Chr5	LOC_Os05g46760	27075947	27077365	-	N	Y	Y	STE_MEKK_ste11_MAP3K.19 - STE kinases include homologs to sterile 7, sterile 11 and sterile 20 from yeast, expressed
Chr5	LOC_Os05g47770	27360906	27367545	+	N	Y	Y	serine/threonine-protein kinase At1g18390 precursor, putative, expressed
Chr5	LOC_Os05g50190	28760152	28763886	-	N	Y	Y	protein kinase domain containing protein, expressed
Chr5	LOC_Os05g50810	29140430	29144552	-	N	Y	N	CAMK_CAMK_like.5 - CAMK includes calcium/calmodulin depedent protein kinases, expressed
Chr5	LOC_Os05g50810	29140430	29144552	-	N	Y	Y	CAMK_CAMK_like.5 - CAMK includes calcium/calmodulin depedent protein kinases, expressed
Chr5	LOC_Os05g51070	29307315	29311681	+	N	Y	Y	inactive receptor kinase At2g26730 precursor, putative, expressed
Chr5	LOC_Os05g51700	29660454	29663531	-	N	Y	N	nucleoside diphosphate kinase, putative, expressed
Chr5	LOC_Os05g51700	29660454	29663531	-	N	Y	Y	nucleoside diphosphate kinase, putative, expressed
Chr5	LOC_Os05g51700	29660454	29663531	-	N	Y	N	nucleoside diphosphate kinase, putative, expressed
Chr6	LOC_Os06g06960	3305184	3307861	-	N	Y	Y	S-locus-like receptor protein kinase, putative, expressed
Chr6	LOC_Os06g07070	3360524	3363523	+	N	Y	Y	BRASSINOSTEROID INSENSITIVE 1-associated receptor kinase 1 precursor, putative, expressed
Chr6	LOC_Os06g07130	3408660	3418591	+	N	Y	Y	SHR5-receptor-like kinase, putative, expressed
Chr6	LOC_Os06g07330	3515130	3518028	-	N	Y	Y	OsWAK63 - OsWAK receptor-like protein kinase, expressed
Chr6	LOC_Os06g07590	3660017	3661323	-	N	Y	Y	inactive receptor kinase At2g26730 precursor, putative, expressed
Chr6	LOC_Os06g09230	4640591	4645101	-	N	Y	Y	serine threonine kinase, putative, expressed
Chr6	LOC_Os06g10520	5420908	5427254	+	N	Y	Y	pantothenate kinase, putative, expressed
Chr6	LOC_Os06g12120	6484043	6488553	-	N	Y	Y	BRASSINOSTEROID INSENSITIVE 1-associated receptor kinase 1 precursor, putative, expressed
Chr6	LOC_Os06g12150	6495000	6497906	-	N	Y	N	shikimate kinase, putative, expressed
Chr6	LOC_Os06g12150	6495000	6497910	-	N	Y	Y	shikimate kinase, putative, expressed
Chr6	LOC_Os06g12600	6842811	6848564	+	N	Y	Y	kinase, pfkB family, putative, expressed
Chr6	LOC_Os06g14260	7953935	7956231	-	N	Y	Y	lectin-like receptor kinase, putative, expressed
Chr6	LOC_Os06g22820	13302546	13306574	-	N	Y	Y	cyclin-dependent kinase F-1, putative, expressed
Chr6	LOC_Os06g30130	17378297	17381309	+	N	Y	Y	cysteine-rich receptor-like protein kinase 10 precursor, putative, expressed
Chr6	LOC_Os06g30130	17378299	17381309	+	N	Y	N	cysteine-rich receptor-like protein kinase 10 precursor, putative, expressed
Chr6	LOC_Os06g35160	20490195	20492274	-	N	Y	Y	CAMK_KIN1/SNF1/Nim1_like.26 - CAMK includes calcium/calmodulin depedent protein kinases, expressed
Chr6	LOC_Os06g35200	20522130	20524985	+	N	Y	Y	receptor-like kinase, putative, expressed
Chr6	LOC_Os06g36270	21255242	21259922	+	N	Y	N	receptor-like protein kinase 5 precursor, putative, expressed
Chr6	LOC_Os06g36270	21255242	21259922	+	N	Y	N	receptor-like protein kinase 5 precursor, putative, expressed
Chr6	LOC_Os06g36270	21255242	21259922	+	N	Y	N	receptor-like protein kinase 5 precursor, putative, expressed
Chr6	LOC_Os06g36270	21255243	21259922	+	N	Y	N	receptor-like protein kinase 5 precursor, putative, expressed
Chr6	LOC_Os06g36270	21255243	21259922	+	N	Y	Y	receptor-like protein kinase 5 precursor, putative, expressed
Chr6	LOC_Os06g36320	21279310	21282208	+	N	Y	Y	receptor-like protein kinase 5 precursor, putative, expressed
Chr6	LOC_Os06g37620	22271187	22275542	-	N	Y	Y	protein kinase family protein, putative, expressed
Chr6	LOC_Os06g37670	22315607	22319017	+	N	Y	Y	S-locus-like receptor protein kinase, putative, expressed
Chr6	LOC_Os06g38590	22863174	22866872	+	N	Y	Y	receptor-like protein kinase precursor, putative, expressed
Chr6	LOC_Os06g38650	22951396	22954845	+	N	Y	Y	receptor-like protein kinase precursor, putative, expressed
Chr6	LOC_Os06g38670	22958561	22966350	+	N	Y	Y	receptor-like protein kinase precursor, putative, expressed
Chr6	LOC_Os06g38730	22992411	22995903	+	N	Y	Y	receptor-like protein kinase precursor, putative, expressed
Chr6	LOC_Os06g38830	23049803	23052316	-	N	Y	Y	receptor-like protein kinase precursor, putative, expressed
Chr6	LOC_Os06g38930	23094018	23097524	+	N	Y	Y	leucine-rich repeat receptor protein kinase EXS precursor, putative, expressed
Chr6	LOC_Os06g43030	25867747	25870244	+	N	Y	Y	protein kinase domain containing protein, expressed
Chr6	LOC_Os06g44410	26807861	26813600	+	N	Y	Y	histidine kinase, putative, expressed
Chr6	LOC_Os06g47700	28867475	28871006	-	N	Y	Y	serine/threonine-protein kinase BRI1-like 2 precursor, putative, expressed
Chr6	LOC_Os06g49430	29949829	29954874	+	N	Y	Y	CGMC_MAPKCMGC_2.11 - CGMC includes CDA, MAPK, GSK3, and CLKC kinases, expressed
Chr6	LOC_Os06g49430	29950569	29954874	+	N	Y	N	CGMC_MAPKCMGC_2.11 - CGMC includes CDA, MAPK, GSK3, and CLKC kinases, expressed
Chr7	LOC_Os07g03000	1117786	1120936	-	N	Y	Y	receptor-like protein kinase precursor, putative, expressed
Chr7	LOC_Os07g03870	1612858	1616245	-	N	Y	Y	receptor like protein kinase, putative, expressed
Chr7	LOC_Os07g04220	1851399	1856199	+	N	Y	Y	wound and phytochrome signaling involved receptor like kinase, putative, expressed
Chr7	LOC_Os07g04820	2131760	2133500	-	N	Y	Y	protein kinase, putative, expressed
Chr7	LOC_Os07g05740	2757219	2761922	-	N	Y	Y	receptor-like protein kinase 2 precursor, putative, expressed
Chr7	LOC_Os07g05740	2757224	2761925	-	N	Y	N	receptor-like protein kinase 2 precursor, putative, expressed
Chr7	LOC_Os07g06570	3190110	3192320	-	N	Y	Y	receptor protein kinase CRINKLY4 precursor, putative, expressed
Chr7	LOC_Os07g07230	3583172	3588394	+	N	Y	N	protein kinase, putative, expressed
Chr7	LOC_Os07g07230	3583270	3588394	+	N	Y	Y	protein kinase, putative, expressed
Chr7	LOC_Os07g07560	3773300	3779797	+	N	Y	N	CK1_CaseinKinase_1a.6 - CK1 includes the casein kinase 1 kinases, expressed
Chr7	LOC_Os07g07560	3773300	3779797	+	N	Y	Y	CK1_CaseinKinase_1a.6 - CK1 includes the casein kinase 1 kinases, expressed
Chr7	LOC_Os07g09610	5102509	5107298	+	N	Y	Y	CAMK_KIN1/SNF1/Nim1_like_AMPKh.1 - CAMK includes calcium/calmodulin depedent protein kinases, expressed
Chr7	LOC_Os07g29330	17198415	17208402	-	N	Y	N	serine/threonine-protein kinase CTR1, putative, expressed
Chr7	LOC_Os07g29330	17198415	17208207	-	N	Y	Y	serine/threonine-protein kinase CTR1, putative, expressed
Chr7	LOC_Os07g29330	17200125	17209485	-	N	Y	N	serine/threonine-protein kinase CTR1, putative, expressed
Chr7	LOC_Os07g29330	17200606	17209485	-	N	Y	N	serine/threonine-protein kinase CTR1, putative, expressed
Chr7	LOC_Os07g29330	17204203	17209485	-	N	Y	N	serine/threonine-protein kinase CTR1, putative, expressed
Chr7	LOC_Os07g31500	18688114	18692305	-	N	Y	Y	leucine-rich repeat receptor protein kinase EXS precursor, putative, expressed
Chr7	LOC_Os07g35004	20969981	20975950	+	N	Y	Y	TKL_IRAK_DUF26-la.4 - DUF26 kinases have homology to DUF26 containing loci, expressed
Chr7	LOC_Os07g35260	21104509	21109960	+	N	Y	N	TKL_IRAK_DUF26-lc.9 - DUF26 kinases have homology to DUF26 containing loci, expressed
Chr7	LOC_Os07g35260	21104509	21110008	+	N	Y	Y	TKL_IRAK_DUF26-lc.9 - DUF26 kinases have homology to DUF26 containing loci, expressed
Chr7	LOC_Os07g35290	21121293	21125295	+	N	Y	Y	TKL_IRAK_DUF26-lc.10 - DUF26 kinases have homology to DUF26 containing loci, expressed
Chr7	LOC_Os07g35340	21146479	21149142	+	N	Y	N	TKL_IRAK_DUF26-lc.14 - DUF26 kinases have homology to DUF26 containing loci, expressed
Chr7	LOC_Os07g35340	21146479	21149745	+	N	Y	Y	TKL_IRAK_DUF26-lc.14 - DUF26 kinases have homology to DUF26 containing loci, expressed
Chr7	LOC_Os07g35340	21146479	21149745	+	N	Y	N	TKL_IRAK_DUF26-lc.14 - DUF26 kinases have homology to DUF26 containing loci, expressed
Chr7	LOC_Os07g35390	21167221	21170686	+	N	Y	Y	TKL_IRAK_DUF26-lc.17 - DUF26 kinases have homology to DUF26 containing loci, expressed
Chr7	LOC_Os07g35540	21265833	21269391	+	N	Y	Y	TKL_IRAK_DUF26-lc.19 - DUF26 kinases have homology to DUF26 containing loci, expressed
Chr7	LOC_Os07g35580	21295196	21299576	-	N	Y	Y	TKL_IRAK_DUF26-lc.20 - DUF26 kinases have homology to DUF26 containing loci, expressed
Chr7	LOC_Os07g35790	21434557	21437671	-	N	Y	Y	TKL_IRAK_DUF26-ld.5 - DUF26 kinases have homology to DUF26 containing loci, expressed
Chr7	LOC_Os07g35810	21441037	21444823	-	N	Y	Y	TKL_IRAK_DUF26-ld.6 - DUF26 kinases have homology to DUF26 containing loci, expressed
Chr7	LOC_Os07g36570	21863107	21868527	-	N	Y	Y	KI domain interacting kinase 1, putative, expressed
Chr7	LOC_Os07g38120	22858595	22862582	-	N	Y	Y	CAMK_CAMK_like.34 - CAMK includes calcium/calmodulin depedent protein kinases, expressed
Chr7	LOC_Os07g42940	25717760	25722215	+	N	Y	N	CAMK_CAMK_like.7 - CAMK includes calcium/calmodulin depedent protein kinases, expressed
Chr7	LOC_Os07g42940	25717760	25722215	+	N	Y	N	CAMK_CAMK_like.7 - CAMK includes calcium/calmodulin depedent protein kinases, expressed
Chr7	LOC_Os07g42940	25717760	25722215	+	N	Y	Y	CAMK_CAMK_like.7 - CAMK includes calcium/calmodulin depedent protein kinases, expressed
Chr7	LOC_Os07g42940	25717760	25722215	+	N	Y	N	CAMK_CAMK_like.7 - CAMK includes calcium/calmodulin depedent protein kinases, expressed
Chr7	LOC_Os07g42940	25717807	25722009	+	N	Y	N	CAMK_CAMK_like.7 - CAMK includes calcium/calmodulin depedent protein kinases, expressed
Chr7	LOC_Os07g42940	25717807	25722009	+	N	Y	N	CAMK_CAMK_like.7 - CAMK includes calcium/calmodulin depedent protein kinases, expressed
Chr7	LOC_Os07g42940	25717807	25722009	+	N	Y	N	CAMK_CAMK_like.7 - CAMK includes calcium/calmodulin depedent protein kinases, expressed
Chr7	LOC_Os07g42940	25717766	25722207	+	N	Y	N	CAMK_CAMK_like.7 - CAMK includes calcium/calmodulin depedent protein kinases, expressed
Chr7	LOC_Os07g42940	25719969	25722009	+	N	Y	N	CAMK_CAMK_like.7 - CAMK includes calcium/calmodulin depedent protein kinases, expressed
Chr7	LOC_Os07g43170	25878402	25882559	-	N	Y	N	adenylate kinase, putative, expressed
Chr7	LOC_Os07g43170	25878414	25882559	-	N	Y	Y	adenylate kinase, putative, expressed
Chr7	LOC_Os07g43170	25878414	25882559	-	N	Y	N	adenylate kinase, putative, expressed
Chr7	LOC_Os07g46490	27752721	27757305	-	N	Y	Y	phosphatidylinositol-4-phosphate 5-kinase, putative, expressed
Chr7	LOC_Os07g46490	27753949	27757305	-	N	Y	N	phosphatidylinositol-4-phosphate 5-kinase, putative, expressed
Chr7	LOC_Os07g48290	28855795	28859808	+	N	Y	N	AGC_AGC_other_RS6K_like.2 - ACG kinases include homologs to PKA, PKG and PKC, expressed
Chr7	LOC_Os07g48290	28855795	28859808	+	N	Y	Y	AGC_AGC_other_RS6K_like.2 - ACG kinases include homologs to PKA, PKG and PKC, expressed
Chr8	LOC_Os08g01270	172050	179450	-	N	Y	N	protein kinase family protein, putative, expressed
Chr8	LOC_Os08g01270	172058	179450	-	N	Y	N	protein kinase family protein, putative, expressed
Chr8	LOC_Os08g01270	172054	179450	-	N	Y	Y	protein kinase family protein, putative, expressed
Chr8	LOC_Os08g01390	250589	258794	+	N	Y	Y	phosphatidylinositol-4-phosphate 5-Kinase, putative, expressed
Chr8	LOC_Os08g01770	461437	464815	-	N	Y	Y	adenylate kinase, putative, expressed
Chr8	LOC_Os08g01770	461437	464815	-	N	Y	N	adenylate kinase, putative, expressed
Chr8	LOC_Os08g02540	1046937	1050009	+	N	Y	Y	adenylate kinase, putative, expressed
Chr8	LOC_Os08g10070	5840283	5843925	+	N	Y	N	protein kinase, putative, expressed
Chr8	LOC_Os08g10070	5840300	5843925	+	N	Y	Y	protein kinase, putative, expressed
Chr8	LOC_Os08g10250	5951164	5958762	+	N	Y	Y	SHR5-receptor-like kinase, putative, expressed
Chr8	LOC_Os08g10290	5980928	5988963	+	N	Y	Y	SHR5-receptor-like kinase, putative, expressed
Chr8	LOC_Os08g10300	5998021	6005220	+	N	Y	Y	SHR5-receptor-like kinase, putative, expressed
Chr8	LOC_Os08g10320	6032171	6039181	+	N	Y	Y	SHR5-receptor-like kinase, putative, expressed
Chr8	LOC_Os08g10320	6032171	6039155	+	N	Y	N	SHR5-receptor-like kinase, putative, expressed
Chr8	LOC_Os08g10320	6032447	6039155	+	N	Y	N	SHR5-receptor-like kinase, putative, expressed
Chr8	LOC_Os08g14990	9039735	9043360	+	N	Y	Y	receptor-like protein kinase 2 precursor, putative, expressed
Chr8	LOC_Os08g25430	15476556	15483069	+	N	Y	N	cysteine-rich receptor-like protein kinase 35 precursor, putative, expressed
Chr8	LOC_Os08g25430	15476556	15483069	+	Y	Y	Y	cysteine-rich receptor-like protein kinase 35 precursor, putative, expressed
Chr8	LOC_Os08g33200	20666125	20673557	-	N	Y	Y	1-phosphatidylinositol-4-phosphate 5-kinase/ zinc ion binding protein, putative, expressed
Chr8	LOC_Os08g38560	24379092	24382986	+	N	Y	Y	receptor-like protein kinase 2 precursor, putative, expressed
Chr8	LOC_Os08g40170	25419884	25421827	+	N	Y	Y	cyclin-dependent kinase B2-1, putative, expressed
Chr8	LOC_Os08g40170	25419884	25421827	+	N	Y	N	cyclin-dependent kinase B2-1, putative, expressed
Chr8	LOC_Os08g42580	26908834	26913629	+	N	Y	Y	protein kinase domain containing protein, expressed
Chr8	LOC_Os08g42580	26909037	26913629	+	N	Y	N	protein kinase domain containing protein, expressed
Chr9	LOC_Os09g04490	2385669	2386499	+	N	Y	Y	inactive receptor kinase At1g27190 precursor, putative, expressed
Chr9	LOC_Os09g12240	6954941	6959667	-	N	Y	Y	serine/threonine-protein kinase BRI1-like 1 precursor, putative, expressed
Chr9	LOC_Os09g18530	11360268	11363180	-	N	Y	Y	nodulation receptor kinase precursor, putative, expressed
Chr9	LOC_Os09g18594	11387145	11394959	+	N	Y	Y	protein kinase domain containing protein, expressed
Chr9	LOC_Os09g18594	11390980	11396236	+	N	Y	N	protein kinase domain containing protein, expressed
Chr9	LOC_Os09g19140	11427220	11436373	-	N	Y	Y	senescence-induced receptor-like serine/threonine-protein kinase precursor, putative, expressed
Chr9	LOC_Os09g19500	11664442	11667860	+	N	Y	Y	senescence-induced receptor-like serine/threonine-protein kinase precursor, putative, expressed
Chr9	LOC_Os09g19510	11671313	11676423	+	N	Y	Y	senescence-induced receptor-like serine/threonine-protein kinase precursor, putative, expressed
Chr9	LOC_Os09g20010	11985971	11989563	+	N	Y	Y	SNF1-related protein kinase regulatory subunit beta-2, putative, expressed
Chr9	LOC_Os09g20010	11985974	11989543	+	N	Y	N	SNF1-related protein kinase regulatory subunit beta-2, putative, expressed
Chr9	LOC_Os09g20880	12565502	12569202	-	N	Y	N	serine/threonine-protein kinase, putative, expressed
Chr9	LOC_Os09g20880	12565502	12568905	-	N	Y	Y	serine/threonine-protein kinase, putative, expressed
Chr9	LOC_Os09g23570	14007858	14010160	-	N	Y	Y	inactive receptor kinase At2g26730 precursor, putative, expressed
Chr9	LOC_Os09g24330	14463267	14469434	+	N	Y	Y	TKL_IRAK_DUF26-lg.2 - DUF26 kinases have homology to DUF26 containing loci, expressed
Chr9	LOC_Os09g24910	14870986	14878175	-	N	Y	Y	phosphofructokinase, putative, expressed
Chr9	LOC_Os09g24910	14870986	14878182	-	N	Y	N	phosphofructokinase, putative, expressed
Chr9	LOC_Os09g29520	17961169	17962785	-	N	Y	Y	OsWAK81 - OsWAK receptor-like cytoplasmic kinase OsWAK-RLCK, expressed
Chr9	LOC_Os09g29890	18174532	18178939	-	N	Y	N	phosphatidylinositol 3- and 4-kinase family protein, putative, expressed
Chr9	LOC_Os09g29890	18174532	18177976	-	N	Y	Y	phosphatidylinositol 3- and 4-kinase family protein, putative, expressed
Chr9	LOC_Os09g37834	21797658	21801244	-	N	Y	Y	serine/threonine-protein kinase receptor precursor, putative, expressed
Chr9	LOC_Os09g39620	22736559	22741162	+	N	Y	Y	protein kinase family protein, putative, expressed
Chr9	LOC_Os09g39650	22753304	22757508	+	N	Y	N	protein kinase family protein, putative, expressed
Chr9	LOC_Os09g39650	22753367	22757508	+	N	Y	N	protein kinase family protein, putative, expressed
Chr9	LOC_Os09g39650	22753347	22757508	+	N	Y	Y	protein kinase family protein, putative, expressed
Chr10	LOC_Os10g01480	301771	308113	-	N	Y	Y	Inositol 1, 3, 4-trisphosphate 5/6-kinase, putative, expressed
Chr10	LOC_Os10g04730	2257490	2262626	+	N	Y	Y	TKL_IRAK_DUF26-la.6 - DUF26 kinases have homology to DUF26 containing loci, expressed
Chr10	LOC_Os10g06510	3341675	3342934	+	N	Y	Y	cyclin-dependent kinase G-1, putative, expressed
Chr10	LOC_Os10g06560	3377532	3378509	-	N	Y	Y	cyclin-dependent kinase G-1, putative, expressed
Chr10	LOC_Os10g06580	3393713	3395014	-	N	Y	Y	cyclin-dependent kinase G-1, putative, expressed
Chr10	LOC_Os10g10130	5538022	5544580	-	N	Y	Y	OsWAK112d - OsWAK receptor-like protein kinase, expressed
Chr10	LOC_Os10g10130	5539687	5544580	-	N	Y	N	OsWAK112d - OsWAK receptor-like protein kinase, expressed
Chr10	LOC_Os10g10130	5539687	5542400	-	N	Y	N	OsWAK112d - OsWAK receptor-like protein kinase, expressed
Chr10	LOC_Os10g10130	5539687	5544580	-	N	Y	N	OsWAK112d - OsWAK receptor-like protein kinase, expressed
Chr10	LOC_Os10g10130	5539687	5544578	-	N	Y	N	OsWAK112d - OsWAK receptor-like protein kinase, expressed
Chr10	LOC_Os10g12620	7022929	7031173	-	N	Y	Y	protein kinase domain containing protein, expressed
Chr10	LOC_Os10g19160	9757083	9760617	+	N	Y	Y	receptor kinase, putative, expressed
Chr10	LOC_Os10g25674	13289612	13292227	-	N	Y	Y	mps one binder kinase activator-like 1A, putative, expressed
Chr10	LOC_Os10g25674	13289612	13292153	-	N	Y	N	mps one binder kinase activator-like 1A, putative, expressed
Chr10	LOC_Os10g29620	15402600	15405854	-	N	Y	Y	tyrosine protein kinase domain containing protein, putative, expressed
Chr10	LOC_Os10g30600	15920835	15923997	-	N	Y	Y	tyrosine protein kinase domain containing protein, putative, expressed
Chr10	LOC_Os10g30600	15921129	15923982	-	N	Y	N	tyrosine protein kinase domain containing protein, putative, expressed
Chr10	LOC_Os10g32830	17186606	17189893	+	N	Y	Y	kinase, pfkB family, putative, expressed
Chr10	LOC_Os10g33080	17331234	17335410	-	N	Y	Y	leucine-rich repeat receptor protein kinase EXS precursor, putative, expressed
Chr10	LOC_Os10g33130	17357738	17361919	-	N	Y	Y	leucine-rich repeat receptor protein kinase EXS precursor, putative, expressed
Chr10	LOC_Os10g38950	20756089	20760021	+	N	Y	Y	CGMC_MAPKCMGC_2_ERK.14 - CGMC includes CDA, MAPK, GSK3, and CLKC kinases, expressed
Chr10	LOC_Os10g39420	21027454	21032225	+	N	Y	Y	CAMK_CAMK_like.8 - CAMK includes calcium/calmodulin depedent protein kinases, expressed
Chr10	LOC_Os10g40100	21467608	21472160	-	N	Y	N	protein kinase, putative, expressed
Chr10	LOC_Os10g40100	21467608	21472768	-	N	Y	Y	protein kinase, putative, expressed
Chr10	LOC_Os10g42240	22750204	22753105	+	N	Y	Y	kinase, pfkB family, putative, expressed
Chr10	LOC_Os10g42240	22750204	22753105	+	N	Y	N	kinase, pfkB family, putative, expressed
Chr10	LOC_Os10g42550	22943495	22945212	-	N	Y	Y	Inositol 1, 3, 4-trisphosphate 5/6-kinase, putative, expressed
Chr11	LOC_Os11g02240	630580	633695	-	N	Y	Y	CAMK_KIN1/SNF1/Nim1_like.4 - CAMK includes calcium/calmodulin depedent protein kinases, expressed
Chr11	LOC_Os11g02840	959796	961058	-	N	Y	Y	protein kinase, putative, expressed
Chr11	LOC_Os11g05320	2356476	2361247	+	N	Y	Y	AGC_PVPK_like_kin82y.1 - ACG kinases include homologs to PKA, PKG and PKC, expressed
Chr11	LOC_Os11g07060	3517013	3522211	+	N	Y	N	receptor protein kinase CLAVATA1 precursor, putative, expressed
Chr11	LOC_Os11g07060	3517792	3522211	+	N	Y	N	receptor protein kinase CLAVATA1 precursor, putative, expressed
Chr11	LOC_Os11g07060	3517792	3522211	+	N	Y	Y	receptor protein kinase CLAVATA1 precursor, putative, expressed
Chr11	LOC_Os11g07060	3517792	3522211	+	N	Y	N	receptor protein kinase CLAVATA1 precursor, putative, expressed
Chr11	LOC_Os11g07060	3517792	3522211	+	N	Y	N	receptor protein kinase CLAVATA1 precursor, putative, expressed
Chr11	LOC_Os11g07240	3640868	3644003	+	N	Y	Y	serine/threonine-protein kinase BRI1-like 2 precursor, putative, expressed
Chr11	LOC_Os11g10640	5835229	5841560	-	N	Y	Y	protein kinase domain containing protein, expressed
Chr11	LOC_Os11g11890	6596374	6603010	+	N	Y	Y	protein kinase domain containing protein, expressed
Chr11	LOC_Os11g26130	14960969	14968488	+	N	Y	Y	receptor protein kinase TMK1 precursor, putative, expressed
Chr11	LOC_Os11g28350	16309611	16312118	-	N	Y	Y	CDK-activating kinase assembly factor MAT1 family protein, expressed
Chr11	LOC_Os11g35220	20651030	20654104	-	N	Y	Y	OsWAK117 - OsWAK receptor-like cytoplasmic kinase OsWAK-RLCK, expressed
Chr11	LOC_Os11g35660	20902236	20905517	+	N	Y	Y	leucine-rich repeat receptor protein kinase EXS precursor, putative, expressed
Chr11	LOC_Os11g36090	21210711	21216313	-	N	Y	Y	receptor kinase, putative, expressed
Chr11	LOC_Os11g44500	26916494	26918387	+	N	Y	Y	protein kinase domain containing protein, expressed
Chr11	LOC_Os11g44560	26940019	26946887	+	N	Y	Y	protein kinase domain containing protein, expressed
Chr11	LOC_Os11g45280	27399319	27406606	+	N	Y	N	protein kinase family protein, putative, expressed
Chr11	LOC_Os11g45280	27399798	27406608	+	N	Y	Y	protein kinase family protein, putative, expressed
Chr11	LOC_Os11g46970	28228913	28232303	+	N	Y	Y	receptor-like protein kinase 5 precursor, putative, expressed
Chr11	LOC_Os11g47160	28371257	28373985	+	N	Y	Y	receptor kinase 1, putative, expressed
Chr11	LOC_Os11g47180	28376327	28379731	+	N	Y	Y	receptor-like protein kinase 2 precursor, putative, expressed
Chr12	LOC_Os12g03810	1554888	1560308	+	N	Y	Y	CAMK_KIN1/SNF1/Nim1_like.37 - CAMK includes calcium/calmodulin depedent protein kinases, expressed
Chr12	LOC_Os12g03810	1554888	1559266	+	N	Y	N	CAMK_KIN1/SNF1/Nim1_like.37 - CAMK includes calcium/calmodulin depedent protein kinases, expressed
Chr12	LOC_Os12g03810	1554895	1560308	+	N	Y	N	CAMK_KIN1/SNF1/Nim1_like.37 - CAMK includes calcium/calmodulin depedent protein kinases, expressed
Chr12	LOC_Os12g05120	2251184	2254077	-	N	Y	N	receptor kinase, putative, expressed
Chr12	LOC_Os12g05120	2251187	2254075	-	N	Y	Y	receptor kinase, putative, expressed
Chr12	LOC_Os12g12260	6729626	6734373	-	N	Y	Y	diacylglycerol kinase 1, putative, expressed
Chr12	LOC_Os12g12260	6729628	6734373	-	N	Y	N	diacylglycerol kinase 1, putative, expressed
Chr12	LOC_Os12g13380	7476416	7480311	+	N	Y	Y	adenylate kinase, putative, expressed
Chr12	LOC_Os12g27520	16196117	16199488	-	N	Y	N	serine/threonine-protein kinase AFC2, putative, expressed
Chr12	LOC_Os12g27520	16196122	16199488	-	N	Y	N	serine/threonine-protein kinase AFC2, putative, expressed
Chr12	LOC_Os12g27520	16196122	16199488	-	N	Y	Y	serine/threonine-protein kinase AFC2, putative, expressed
Chr12	LOC_Os12g30180	18115908	18120680	+	N	Y	Y	protein kinase domain containing protein, expressed
Chr12	LOC_Os12g34320	20801349	20805537	+	N	Y	N	S-locus-like receptor protein kinase, putative, expressed
Chr12	LOC_Os12g34320	20801349	20805537	+	N	Y	Y	S-locus-like receptor protein kinase, putative, expressed
Chr12	LOC_Os12g36194	22182885	22189908	+	N	Y	Y	nucleoside diphosphate kinase, putative, expressed
Chr12	LOC_Os12g39630	24458153	24462001	-	N	Y	Y	CAMK_CAMK_like.49 - CAMK includes calcium/calmodulin depedent protein kinases, expressed
Chr12	LOC_Os12g41090	25444742	25446274	-	N	Y	Y	CAMK_KIN1/SNF1/Nim1_like.38 - CAMK includes calcium/calmodulin depedent protein kinases, expressed
Chr12	LOC_Os12g41710	25820749	25824699	-	N	Y	Y	Protein kinase domain containing protein, expressed
Chr12	LOC_Os12g41710	25820749	25824699	-	N	Y	N	Protein kinase domain containing protein, expressed
Chr12	LOC_Os12g41710	25820840	25824699	-	N	Y	N	Protein kinase domain containing protein, expressed
Chr12	LOC_Os12g41710	25820840	25824699	-	N	Y	N	Protein kinase domain containing protein, expressed
Chr12	LOC_Os12g43660	27122486	27126252	+	N	Y	Y	receptor-like protein kinase HAIKU2 precursor, putative, expressed
Chr1-43-5	LOC_Os01g01302	145577	147852	+	N	Y	Y	shikimate kinase, putative, expressed
Chr1	LOC_Os01g01740	392081	396651	-	N	Y	Y	protein kinase domain containing protein, expressed
Chr1	LOC_Os01g02290	720629	723317	-	N	Y	Y	Ser/Thr receptor-like kinase, putative, expressed
Chr1	LOC_Os01g02290	720632	723317	-	N	Y	N	Ser/Thr receptor-like kinase, putative, expressed
Chr1	LOC_Os01g02390	767169	769673	-	N	Y	N	protein kinase domain containing protein, expressed
Chr1	LOC_Os01g02390	767170	769681	-	N	Y	Y	protein kinase domain containing protein, expressed
Chr1	LOC_Os01g02400	770332	773846	+	N	Y	N	protein kinase domain containing protein, expressed
Chr1	LOC_Os01g02400	770332	773845	+	N	Y	Y	protein kinase domain containing protein, expressed
Chr1	LOC_Os01g02400	770332	773851	+	N	Y	N	protein kinase domain containing protein, expressed
Chr1	LOC_Os01g02410	774727	779237	-	N	Y	Y	protein kinase domain containing protein, expressed
Chr1	LOC_Os01g02560	843530	847454	+	N	Y	Y	Ser/Thr receptor-like kinase, putative, expressed
Chr1	LOC_Os01g02570	852249	854568	-	N	Y	Y	protein kinase domain containing protein, expressed
Chr1	LOC_Os01g02580	857957	860583	-	N	Y	Y	protein kinase domain containing protein, expressed
Chr1	LOC_Os01g02600	865966	869063	+	N	Y	Y	Ser/Thr receptor-like kinase, putative, expressed
Chr1	LOC_Os01g02680	911735	914246	-	N	Y	Y	protein kinase domain containing protein, expressed
Chr1	LOC_Os01g02770	961681	965151	+	N	Y	Y	resistance-related receptor-like kinase, putative, expressed
Chr1	LOC_Os01g02840	997963	1000997	+	N	Y	Y	resistance-related receptor-like kinase, putative, expressed
Chr1	LOC_Os01g03690	1518245	1521644	+	N	Y	Y	TKL_IRAK_DUF26-lg.1 - DUF26 kinases have homology to DUF26 containing loci, expressed
Chr1	LOC_Os01g05960	2839934	2843514	+	N	Y	Y	receptor kinase, putative, expressed
Chr1	LOC_Os01g07560	3621211	3625356	+	N	Y	Y	receptor-like protein kinase 2 precursor, putative, expressed
Chr1	LOC_Os01g07630	3667439	3673065	-	N	Y	Y	BRASSINOSTEROID INSENSITIVE 1-associated receptor kinase 1 precursor, putative, expressed
Chr1	LOC_Os01g07940	3835129	3838211	-	N	Y	Y	AGC_PVPK_like_kin82y.3 - ACG kinases include homologs to PKA, PKG and PKC, expressed
Chr1	LOC_Os01g09460	4820104	4823129	-	N	Y	Y	hexokinase, putative, expressed
Chr1	LOC_Os01g09580	4909890	4913696	-	N	Y	N	CAMK_CAMK_like_Aur_like.1 - CAMK includes calcium/calmodulin depedent protein kinases, expressed
Chr1	LOC_Os01g09580	4909983	4914370	-	N	Y	Y	CAMK_CAMK_like_Aur_like.1 - CAMK includes calcium/calmodulin depedent protein kinases, expressed
Chr1	LOC_Os01g10450	5510522	5514480	-	N	Y	Y	protein kinase domain containing protein, expressed
Chr1	LOC_Os01g10450	5510516	5514474	-	N	Y	N	protein kinase domain containing protein, expressed
Chr1	LOC_Os01g12400	6774200	6777805	-	N	Y	Y	S-locus lectin protein kinase family protein, putative, expressed
Chr1	LOC_Os01g12720	7038103	7042925	+	N	Y	Y	protein kinase domain containing protein, expressed
Chr1	LOC_Os01g13800	7739074	7742914	+	N	Y	Y	receptor-like protein kinase 5 precursor, putative, expressed
Chr1	LOC_Os01g15470	8682929	8687571	+	N	Y	N	protein kinase, putative, expressed
Chr1	LOC_Os01g15470	8682929	8687581	+	N	Y	N	protein kinase, putative, expressed
Chr1	LOC_Os01g15470	8682929	8687581	+	N	Y	Y	protein kinase, putative, expressed
Chr1	LOC_Os01g21960	12326486	12331776	+	N	Y	Y	serine/threonine-protein kinase, putative, expressed
Chr1	LOC_Os01g33110	18229321	18233091	+	N	Y	Y	receptor-like protein kinase 5 precursor, putative, expressed
Chr1	LOC_Os01g35160	19454154	19458314	-	N	Y	Y	TKL_IRAK_DUF26-lh.4 - DUF26 kinases have homology to DUF26 containing loci, expressed
Chr1	LOC_Os01g35160	19454154	19458314	-	N	Y	N	TKL_IRAK_DUF26-lh.4 - DUF26 kinases have homology to DUF26 containing loci, expressed
Chr1	LOC_Os01g40590	22918453	22923870	-	N	Y	Y	tyrosine protein kinase domain containing protein, putative, expressed
Chr1	LOC_Os01g41870	23727761	23733080	+	N	Y	N	protein kinase, putative, expressed
Chr1	LOC_Os01g41870	23728942	23733077	+	N	Y	Y	protein kinase, putative, expressed
Chr1	LOC_Os01g42294	23975949	23982081	-	N	Y	Y	inactive receptor kinase At2g26730 precursor, putative, expressed
Chr1	LOC_Os01g42950	24428640	24434134	+	N	Y	N	protein kinase family protein, putative, expressed
Chr1	LOC_Os01g42950	24428640	24436429	+	N	Y	Y	protein kinase family protein, putative, expressed
Chr1	LOC_Os01g42950	24428640	24436429	+	N	Y	N	protein kinase family protein, putative, expressed
Chr1	LOC_Os01g43410	24839124	24843618	+	N	Y	Y	CAMK_CAMK_like.9 - CAMK includes calcium/calmodulin depedent protein kinases, expressed
Chr1	LOC_Os01g44110	25281682	25286614	+	N	Y	Y	serine/threonine-protein kinase, putative, expressed
Chr1	LOC_Os01g47840	27386571	27388916	+	N	Y	Y	S-locus-like receptor protein kinase, putative, expressed
Chr1	LOC_Os01g48020	27484134	27486470	-	N	Y	Y	S-locus-like receptor protein kinase, putative, expressed
Chr1	LOC_Os01g49529	28482011	28488249	-	N	Y	N	OsWAK10d - OsWAK receptor-like cytoplasmic kinase OsWAK-RLCK, expressed
Chr1	LOC_Os01g49529	28482011	28487302	-	N	Y	N	OsWAK10d - OsWAK receptor-like cytoplasmic kinase OsWAK-RLCK, expressed
Chr1	LOC_Os01g49529	28482011	28496267	-	N	Y	Y	OsWAK10d - OsWAK receptor-like cytoplasmic kinase OsWAK-RLCK, expressed
Chr1	LOC_Os01g49529	28495111	28496176	-	N	Y	N	OsWAK10d - OsWAK receptor-like cytoplasmic kinase OsWAK-RLCK, expressed
Chr1	LOC_Os01g49580	28513097	28517569	+	N	Y	Y	Protein kinase domain containing protein, expressed
Chr1	LOC_Os01g49614	28524006	28534608	+	N	Y	Y	Protein kinase domain containing protein, expressed
Chr1	LOC_Os01g49614	28524006	28531935	+	N	Y	N	Protein kinase domain containing protein, expressed
Chr1	LOC_Os01g49614	28524006	28527484	+	N	Y	N	Protein kinase domain containing protein, expressed
Chr1	LOC_Os01g49920	28669479	28673568	+	N	Y	Y	protein kinase, putative, expressed
Chr1	LOC_Os01g50370	28921498	28923085	+	N	Y	Y	STE_MEKK_ste11_MAP3K.4 - STE kinases include homologs to sterile 7, sterile 11 and sterile 20 from yeast, expressed
Chr1	LOC_Os01g53680	30840129	30845230	-	N	Y	Y	6-phosphofructokinase, putative, expressed
Chr1	LOC_Os01g55450	31943528	31948580	-	N	Y	Y	CAMK_KIN1/SNF1/Nim1_like.11 - CAMK includes calcium/calmodulin depedent protein kinases, expressed
Chr1	LOC_Os01g60330	34899156	34901733	+	N	Y	Y	inactive receptor kinase At2g26730 precursor, putative, expressed
Chr1	LOC_Os01g60910	35228867	35231733	+	N	Y	Y	CAMK_KIN1/SNF1/Nim1_like.12 - CAMK includes calcium/calmodulin depedent protein kinases, expressed
Chr1	LOC_Os01g60910	35230128	35234373	+	N	Y	N	CAMK_KIN1/SNF1/Nim1_like.12 - CAMK includes calcium/calmodulin depedent protein kinases, expressed
Chr1	LOC_Os01g62900	36430978	36440843	+	N	Y	Y	amino acid kinase, putative, expressed
Chr1	LOC_Os01g63220	36640943	36643202	+	N	Y	N	kinase, pfkB family, putative, expressed
Chr1	LOC_Os01g63220	36640943	36646487	+	N	Y	N	kinase, pfkB family, putative, expressed
Chr1	LOC_Os01g63220	36640943	36647156	+	N	Y	Y	kinase, pfkB family, putative, expressed
Chr1	LOC_Os01g64490	37417030	37423374	-	N	Y	Y	protein kinase domain containing protein, expressed
Chr1	LOC_Os01g66610	38688210	38692621	-	N	Y	Y	serine/threonine-protein kinase receptor precursor, putative, expressed
Chr1	LOC_Os01g66760	38770126	38771798	+	N	Y	Y	inactive receptor kinase At2g26730 precursor, putative, expressed
Chr1	LOC_Os01g66860	38818686	38822165	+	N	Y	N	serine/threonine protein kinase, putative, expressed
Chr1	LOC_Os01g66860	38818686	38822182	+	N	Y	Y	serine/threonine protein kinase, putative, expressed
Chr1	LOC_Os01g66860	38818767	38821965	+	N	Y	N	serine/threonine protein kinase, putative, expressed
Chr1	LOC_Os01g67160	38981302	38984078	-	N	Y	Y	cyclin-dependent kinase B1-1, putative, expressed
Chr1	LOC_Os01g70410	40786166	40790609	-	N	Y	N	protein kinase, putative, expressed
Chr1	LOC_Os01g70410	40786166	40790612	-	N	Y	Y	protein kinase, putative, expressed
Chr1	LOC_Os01g70410	40786166	40790611	-	N	Y	N	protein kinase, putative, expressed
Chr1	LOC_Os01g71000	41095905	41100367	+	N	Y	Y	protein kinase APK1B, chloroplast precursor, putative, expressed
Chr2	LOC_Os02g01800	442288	446000	+	N	Y	Y	receptor-like protein kinase precursor, putative, expressed
Chr2	LOC_Os02g02120	627342	630655	-	N	Y	Y	OsWAK11 - OsWAK receptor-like protein kinase, expressed
Chr2	LOC_Os02g02600	950728	954728	+	N	Y	Y	serine/threonine-protein kinase Cx32, chloroplast precursor, putative, expressed
Chr2	LOC_Os02g02780	1050786	1056830	-	N	Y	Y	protein kinase family protein, putative, expressed
Chr2	LOC_Os02g03410	1387873	1394417	+	N	Y	Y	CAMK_CAMK_like.12 - CAMK includes calcium/calmodulin depedent protein kinases, expressed
Chr2	LOC_Os02g03410	1387882	1394417	+	N	Y	N	CAMK_CAMK_like.12 - CAMK includes calcium/calmodulin depedent protein kinases, expressed
Chr2	LOC_Os02g04240	1859994	1864612	-	N	Y	Y	wee1-like protein kinase, putative, expressed
Chr2	LOC_Os02g04330	1908973	1912809	+	N	Y	N	5-AMP-activated protein kinase beta-1 subunit-related, putative, expressed
Chr2	LOC_Os02g04330	1908981	1912809	+	N	Y	Y	5-AMP-activated protein kinase beta-1 subunit-related, putative, expressed
Chr2	LOC_Os02g06930	3504421	3508756	+	N	Y	N	protein kinase, putative, expressed
Chr2	LOC_Os02g06930	3504421	3508756	+	N	Y	Y	protein kinase, putative, expressed
Chr2	LOC_Os02g06930	3504421	3508756	+	N	Y	N	protein kinase, putative, expressed
Chr2	LOC_Os02g06930	3504421	3508756	+	N	Y	N	protein kinase, putative, expressed
Chr2	LOC_Os02g07260	3727494	3731349	+	N	Y	N	phosphoglycerate kinase protein, putative, expressed
Chr2	LOC_Os02g07260	3727494	3731349	+	N	Y	N	phosphoglycerate kinase protein, putative, expressed
Chr2	LOC_Os02g07260	3727494	3731349	+	N	Y	Y	phosphoglycerate kinase protein, putative, expressed
Chr2	LOC_Os02g08530	4604012	4607666	-	N	Y	Y	protein kinase family protein, putative, expressed
Chr2	LOC_Os02g10100	5259819	5266512	-	N	Y	Y	leucine-rich repeat receptor protein kinase EXS precursor, putative, expressed
Chr2	LOC_Os02g12030	6247083	6250599	-	N	Y	Y	receptor-like protein kinase precursor, putative, expressed
Chr2	LOC_Os02g12400	6468567	6472845	+	N	Y	Y	receptor-like protein kinase precursor, putative, expressed
Chr2	LOC_Os02g12420	6476660	6480097	-	N	Y	Y	receptor-like protein kinase precursor, putative, expressed
Chr2	LOC_Os02g13420	7164822	7167891	+	N	Y	Y	leucine-rich repeat receptor protein kinase EXS precursor, putative, expressed
Chr2	LOC_Os02g13430	7172422	7175962	-	N	Y	Y	receptor-like protein kinase 5 precursor, putative, expressed
Chr2	LOC_Os02g13510	7220338	7224509	-	N	Y	Y	receptor-like protein kinase 5 precursor, putative, expressed
Chr2	LOC_Os02g13780	7434644	7438310	-	N	Y	Y	receptor-like protein kinase 2 precursor, putative, expressed
Chr2	LOC_Os02g13850	7501283	7513594	+	N	Y	Y	leucine-rich repeat-containing protein kinase family protein, putative, expressed
Chr2	LOC_Os02g13965	7618738	7621248	+	N	Y	Y	lectin protein kinase family protein, putative, expressed
Chr2	LOC_Os02g14480	7975665	7978686	-	N	Y	Y	receptor-like kinase, putative, expressed
Chr2	LOC_Os02g14530	8004981	8017344	+	N	Y	Y	protein kinase domain containing protein, expressed
Chr2	LOC_Os02g17710	10213062	10216364	-	N	Y	Y	receptor-like protein kinase 5 precursor, putative, expressed
Chr2	LOC_Os02g18430	10726136	10727710	-	N	Y	Y	AGC_PVPK_like_kin82y.5 - ACG kinases include homologs to PKA, PKG and PKC, expressed
Chr2	LOC_Os02g21700	12893458	12895433	+	N	Y	Y	STE_MEKK_ste11_MAP3K.8 - STE kinases include homologs to sterile 7, sterile 11 and sterile 20 from yeast, expressed
Chr2	LOC_Os02g26160	15363265	15367217	+	N	Y	N	receptor lectin kinase like protein, putative, expressed
Chr2	LOC_Os02g26160	15363265	15365504	+	N	Y	Y	receptor lectin kinase like protein, putative, expressed
Chr2	LOC_Os02g32370	19121903	19125842	+	N	Y	Y	inositol hexaphosphate kinase, putative, expressed
Chr2	LOC_Os02g32680	19388809	19389522	+	N	Y	Y	lectin receptor-type protein kinase, putative, expressed
Chr2	LOC_Os02g34600	20746262	20751379	-	N	Y	Y	CAMK_CAMK_like.13 - CAMK includes calcium/calmodulin depedent protein kinases, expressed
Chr2	LOC_Os02g34600	20746262	20751379	-	N	Y	N	CAMK_CAMK_like.13 - CAMK includes calcium/calmodulin depedent protein kinases, expressed
Chr2	LOC_Os02g34790	20857044	20861343	-	N	Y	Y	receptor-like protein kinase 5 precursor, putative, expressed
Chr2	LOC_Os02g37830	22822064	22826220	-	N	Y	N	protein kinase domain containing protein, expressed
Chr2	LOC_Os02g37830	22822064	22826220	-	N	Y	Y	protein kinase domain containing protein, expressed
Chr2	LOC_Os02g40180	24315760	24318863	+	N	Y	Y	receptor-like protein kinase 5 precursor, putative, expressed
Chr2	LOC_Os02g40200	24327114	24331291	+	N	Y	Y	receptor-like protein kinase precursor, putative, expressed
Chr2	LOC_Os02g41580	24934934	24936468	+	N	Y	Y	CAMK_CAMK_like.14 - CAMK includes calcium/calmodulin depedent protein kinases, expressed
Chr2	LOC_Os02g42150	25348221	25351598	-	N	Y	N	OsWAK14 - OsWAK receptor-like protein kinase, expressed
Chr2	LOC_Os02g42150	25348221	25351742	-	N	Y	Y	OsWAK14 - OsWAK receptor-like protein kinase, expressed
Chr2	LOC_Os02g42620	25639087	25641155	-	N	Y	Y	protein kinase, putative, expressed
Chr2	LOC_Os02g43740	26392963	26396720	+	N	Y	Y	AGC_PVPK_like_kin82y.6 - ACG kinases include homologs to PKA, PKG and PKC, expressed
Chr2	LOC_Os02g43870	26494499	26497710	-	N	Y	Y	inactive receptor kinase At2g26730 precursor, putative, expressed
Chr2	LOC_Os02g45750	27837634	27841235	+	N	Y	Y	protein kinase domain containing protein, expressed
Chr2	LOC_Os02g46770	28555794	28556234	+	N	Y	Y	receptor protein kinase-like protein At4g34220 precursor, putative, expressed
Chr2	LOC_Os02g48080	29429761	29432460	+	N	Y	Y	cysteine-rich receptor-like protein kinase 7 precursor, putative, expressed
Chr2	LOC_Os02g48200	29515568	29518756	-	N	Y	Y	lectin-like protein kinase, putative, expressed
Chr2	LOC_Os02g48210	29519468	29523255	-	N	Y	Y	lectin-like protein kinase, putative, expressed
Chr2	LOC_Os02g49310	30135356	30138729	+	N	Y	Y	AGC_PVPK_like_kin82y.7 - ACG kinases include homologs to PKA, PKG and PKC, expressed
Chr2	LOC_Os02g49600	30316141	30319941	-	N	Y	Y	BRASSINOSTEROID INSENSITIVE 1-associated receptor kinase 1 precursor, putative, expressed
Chr2	LOC_Os02g51410	31491698	31494353	+	N	Y	N	shikimate kinase, putative, expressed
Chr2	LOC_Os02g51410	31491698	31494353	+	N	Y	N	shikimate kinase, putative, expressed
Chr2	LOC_Os02g51410	31491701	31494356	+	N	Y	Y	shikimate kinase, putative, expressed
Chr2	LOC_Os02g52850	32312866	32315992	-	N	Y	Y	receptor-like protein kinase like protein, putative, expressed
Chr2	LOC_Os02g53040	32461128	32462832	+	N	Y	Y	STE_MEKK_ste11_MAP3K.11 - STE kinases include homologs to sterile 7, sterile 11 and sterile 20 from yeast, expressed
Chr2	LOC_Os02g56310	34468752	34470197	-	N	Y	Y	calcium-dependent protein kinase isoform AK1, putative, expressed
Chr2	LOC_Os02g56370	34509523	34512674	-	N	Y	Y	OsWAK20 - OsWAK receptor-like protein kinase, expressed
Chr2	LOC_Os02g56380	34516622	34519474	-	N	Y	Y	OsWAK21 - OsWAK receptor-like cytoplasmic kinase OsWAK-RLCK, expressed
Chr2	LOC_Os02g57400	35170411	35175254	-	N	Y	Y	2-phosphoglycerate kinase-related, putative, expressed
[truncated: 337 more rows]

## Sheet: Table S9b
Table S9b The common genes associated with synthase in DEGFu-sp to both hybrids
chr	locus	start	stop	ori	is_TE	is_expressed	is_representative	annotation
Chr1	LOC_Os01g46270	26312068	26313114	+	N	Y	Y	wax synthase isoform 3, putative, expressed
Chr1	LOC_Os01g46570	26514543	26521761	+	N	Y	Y	CTP synthase, putative, expressed
Chr1	LOC_Os01g46570	26514543	26521116	+	N	Y	N	CTP synthase, putative, expressed
Chr1	LOC_Os01g46570	26516899	26521761	+	N	Y	N	CTP synthase, putative, expressed
Chr1	LOC_Os01g48200	27605913	27608676	-	N	Y	Y	callose synthase, putative, expressed
Chr1	LOC_Os01g53000	30460007	30463589	+	N	Y	N	trehalose synthase, putative, expressed
Chr1	LOC_Os01g53000	30460007	30464532	+	N	Y	Y	trehalose synthase, putative, expressed
Chr1	LOC_Os01g69030	40101404	40107186	-	N	Y	N	sucrose-phosphate synthase, putative, expressed
Chr1	LOC_Os01g69030	40101404	40107116	-	N	Y	N	sucrose-phosphate synthase, putative, expressed
Chr1	LOC_Os01g69030	40101404	40107186	-	N	Y	Y	sucrose-phosphate synthase, putative, expressed
Chr1	LOC_Os01g69030	40101404	40107104	-	N	Y	N	sucrose-phosphate synthase, putative, expressed
Chr2	LOC_Os02g04730	2148473	2153358	-	N	Y	Y	cycloartenol synthase, putative, expressed
Chr2	LOC_Os02g14190	7772399	7776161	-	N	Y	Y	spermidine synthase, putative, expressed
Chr2	LOC_Os02g17780	10273718	10283727	-	N	Y	Y	ent-kaurene synthase, chloroplast precursor, putative, expressed
Chr2	LOC_Os02g21550	12788668	12790809	+	N	Y	Y	flavonol synthase/flavanone 3-hydroxylase, putative, expressed
Chr2	LOC_Os02g36210	21841059	21847837	+	N	Y	Y	ent-kaurene synthase, chloroplast precursor, putative, expressed
Chr2	LOC_Os02g36220	21853493	21863592	-	N	Y	Y	terpene synthase, putative, expressed
Chr2	LOC_Os02g36220	21853493	21863592	-	N	Y	N	terpene synthase, putative, expressed
Chr2	LOC_Os02g36264	21886310	21899230	-	N	Y	Y	terpene synthase, putative, expressed
Chr2	LOC_Os02g45540	27709065	27713159	+	N	Y	Y	synthase, putative, expressed
Chr2	LOC_Os02g55910	34223117	34227448	+	N	Y	Y	monogalactosyldiacylglycerol synthase, putative, expressed
Chr2	LOC_Os02g55910	34223738	34227621	+	N	Y	N	monogalactosyldiacylglycerol synthase, putative, expressed
Chr3	LOC_Os03g03610	1582176	1602063	-	N	Y	N	1,3-beta-glucan synthase component domain containing protein, expressed
Chr3	LOC_Os03g03610	1582176	1601671	-	N	Y	Y	1,3-beta-glucan synthase component domain containing protein, expressed
Chr3	LOC_Os03g03610	1582176	1602061	-	N	Y	N	1,3-beta-glucan synthase component domain containing protein, expressed
Chr3	LOC_Os03g06700	3402621	3404272	+	N	Y	Y	3-ketoacyl-CoA synthase, putative, expressed
Chr3	LOC_Os03g06705	3405791	3407199	+	N	Y	Y	3-ketoacyl-CoA synthase, putative, expressed
Chr3	LOC_Os03g12030	6302790	6304928	-	N	Y	Y	3-ketoacyl-CoA synthase, putative, expressed
Chr3	LOC_Os03g15780	8702788	8707276	-	N	Y	N	anthranilate synthase component I-1, chloroplast precursor, putative, expressed
Chr3	LOC_Os03g15780	8702788	8707794	-	N	Y	Y	anthranilate synthase component I-1, chloroplast precursor, putative, expressed
Chr3	LOC_Os03g15780	8702788	8707794	-	N	Y	N	anthranilate synthase component I-1, chloroplast precursor, putative, expressed
Chr3	LOC_Os03g15780	8702788	8707794	-	N	Y	N	anthranilate synthase component I-1, chloroplast precursor, putative, expressed
Chr3	LOC_Os03g16140	8902704	8906147	-	N	Y	N	digalactosyldiacylglycerol synthase, chloroplast precursor, putative, expressed
Chr3	LOC_Os03g16140	8902704	8906354	-	N	Y	Y	digalactosyldiacylglycerol synthase, chloroplast precursor, putative, expressed
Chr3	LOC_Os03g16140	8902704	8906354	-	N	Y	N	digalactosyldiacylglycerol synthase, chloroplast precursor, putative, expressed
Chr3	LOC_Os03g16140	8902704	8906345	-	N	Y	N	digalactosyldiacylglycerol synthase, chloroplast precursor, putative, expressed
Chr3	LOC_Os03g24760	14107200	14110162	-	N	Y	Y	terpene synthase, putative, expressed
Chr3	LOC_Os03g52660	30197260	30199278	+	N	Y	Y	ATP synthase F1, delta subunit family protein, putative, expressed
Chr3	LOC_Os03g61600	34923862	34926706	-	N	Y	Y	phosphoribosylformylglycinamidine synthase, putative, expressed
Chr4	LOC_Os04g01354	258818	263006	-	N	Y	Y	chalcone synthase, putative, expressed
Chr4	LOC_Os04g16748	9122132	9123511	+	N	Y	Y	ATP synthase B chain, putative, expressed
Chr4	LOC_Os04g35030	21288130	21293643	-	N	Y	Y	CSLH3 - cellulose synthase-like family H, expressed
Chr5	LOC_Os05g44100	25641595	25646409	+	N	Y	Y	trehalose synthase, putative, expressed
Chr5	LOC_Os05g48060	27552589	27558235	+	N	Y	Y	phosphatidylserine synthase, putative, expressed
Chr5	LOC_Os05g49770	28551310	28557309	-	N	Y	N	CTP synthase, putative, expressed
Chr5	LOC_Os05g49770	28551310	28557309	-	N	Y	Y	CTP synthase, putative, expressed
Chr5	LOC_Os05g49900	28625170	28627550	-	N	Y	Y	3-ketoacyl-CoA synthase, putative, expressed
Chr6	LOC_Os06g05700	2579088	2581726	+	N	Y	Y	cysteine synthase, putative, expressed
Chr6	LOC_Os06g07120	3405164	3407737	+	N	Y	Y	dehydrodolichyl diphosphate synthase, putative, expressed
Chr6	LOC_Os06g07932	3854646	3857393	+	N	Y	Y	flavonol synthase/flavanone 3-hydroxylase, putative, expressed
Chr6	LOC_Os06g07932	3855441	3857393	+	N	Y	N	flavonol synthase/flavanone 3-hydroxylase, putative, expressed
Chr6	LOC_Os06g08032	3893672	3895400	+	N	Y	Y	flavonol synthase/flavanone 3-hydroxylase, putative, expressed
Chr6	LOC_Os06g14810	8408317	8410308	-	N	Y	Y	3-ketoacyl-CoA synthase, putative, expressed
Chr6	LOC_Os06g36880	21730402	21733637	-	N	Y	Y	cysteine synthase, putative, expressed
Chr6	LOC_Os06g46900	28463764	28466237	-	N	Y	N	phosphosulfolactate synthase-related protein, putative, expressed
Chr6	LOC_Os06g46900	28463764	28466297	-	N	Y	N	phosphosulfolactate synthase-related protein, putative, expressed
Chr6	LOC_Os06g46900	28463764	28466297	-	N	Y	Y	phosphosulfolactate synthase-related protein, putative, expressed
Chr6	LOC_Os06g46900	28463764	28466237	-	N	Y	N	phosphosulfolactate synthase-related protein, putative, expressed
Chr6	LOC_Os06g51270	31033381	31048512	-	N	Y	Y	1,3-beta-glucan synthase component domain containing protein, expressed
Chr7	LOC_Os07g03260	1305328	1308048	-	N	Y	Y	CSLC10 - cellulose synthase-like family C, expressed
Chr7	LOC_Os07g24190	13741284	13747256	-	N	Y	N	CESA3 - cellulose synthase, expressed
Chr7	LOC_Os07g24190	13741284	13747256	-	N	Y	Y	CESA3 - cellulose synthase, expressed
Chr7	LOC_Os07g24190	13741284	13745632	-	N	Y	N	CESA3 - cellulose synthase, expressed
Chr7	LOC_Os07g32880	19655991	19657603	-	N	Y	Y	ATP synthase gamma chain, putative, expressed
Chr7	LOC_Os07g46600	27841389	27845434	-	N	Y	Y	RNA pseudouridine synthase, putative, expressed
Chr8	LOC_Os08g06380	3544163	3550661	-	N	Y	Y	CSLF6 - cellulose synthase-like family F; beta1,3;1,4 glucan synthase, expressed
Chr8	LOC_Os08g06380	3544163	3548141	-	N	Y	N	CSLF6 - cellulose synthase-like family F; beta1,3;1,4 glucan synthase, expressed
Chr8	LOC_Os08g37456	23723612	23725890	-	N	Y	Y	flavonol synthase/flavanone 3-hydroxylase, putative, expressed
Chr8	LOC_Os08g37456	23723612	23727247	-	N	Y	N	flavonol synthase/flavanone 3-hydroxylase, putative, expressed
Chr9	LOC_Os09g07450	3726392	3730896	-	N	Y	Y	flavonol synthase, putative, expressed
Chr9	LOC_Os09g08130	4201069	4204423	-	N	Y	N	indole-3-glycerol phosphate synthase, chloroplast precursor, putative, expressed
Chr9	LOC_Os09g08130	4201660	4204423	-	N	Y	Y	indole-3-glycerol phosphate synthase, chloroplast precursor, putative, expressed
Chr9	LOC_Os09g25900	15546366	15549203	-	N	Y	Y	CSLC2 - cellulose synthase-like family C, expressed
Chr9	LOC_Os09g30120	18307887	18312954	-	N	Y	N	CSLE1 - cellulose synthase-like family E, expressed
Chr9	LOC_Os09g30120	18307890	18314234	-	N	Y	Y	CSLE1 - cellulose synthase-like family E, expressed
Chr10	LOC_Os10g38272	20479654	20481033	-	N	Y	Y	ATP synthase B chain, putative, expressed
Chr10	LOC_Os10g39140	20886352	20892217	+	N	Y	N	flavonol synthase/flavanone 3-hydroxylase, putative, expressed
Chr10	LOC_Os10g39140	20886352	20892217	+	N	Y	N	flavonol synthase/flavanone 3-hydroxylase, putative, expressed
Chr10	LOC_Os10g39140	20886352	20892217	+	N	Y	N	flavonol synthase/flavanone 3-hydroxylase, putative, expressed
Chr10	LOC_Os10g39140	20886352	20892217	+	N	Y	Y	flavonol synthase/flavanone 3-hydroxylase, putative, expressed
Chr11	LOC_Os11g06890	3378031	3380310	-	N	Y	Y	vacuolar ATP synthase, putative, expressed
Chr11	LOC_Os11g06890	3379188	3380310	-	N	Y	N	vacuolar ATP synthase, putative, expressed
Chr11	LOC_Os11g28530	16435032	16442206	-	N	Y	N	terpene synthase, putative, expressed
Chr11	LOC_Os11g28530	16435035	16449276	-	N	Y	Y	terpene synthase, putative, expressed
Chr11	LOC_Os11g28530	16435035	16449156	-	N	Y	N	terpene synthase, putative, expressed
Chr12	LOC_Os12g10570	5612066	5613340	-	N	Y	Y	ATP synthase subunit beta, putative, expressed
Chr12	LOC_Os12g34108	20659585	20660961	-	N	Y	Y	ATP synthase protein 9, mitochondrial, putative, expressed
Chr12	LOC_Os12g42980	26698649	26703351	-	N	Y	Y	cysteine synthase, putative, expressed
Chr12	LOC_Os12g42980	26699737	26703351	-	N	Y	N	cysteine synthase, putative, expressed
Chr1-43-5	LOC_Os01g10230	5384196	5385088	+	N	Y	Y	lachrymatory factor synthase, putative, expressed
Chr1	LOC_Os01g46270	26312068	26313114	+	N	Y	Y	wax synthase isoform 3, putative, expressed
Chr1	LOC_Os01g46570	26514543	26521761	+	N	Y	Y	CTP synthase, putative, expressed
Chr1	LOC_Os01g46570	26514543	26521116	+	N	Y	N	CTP synthase, putative, expressed
Chr1	LOC_Os01g46570	26516899	26521761	+	N	Y	N	CTP synthase, putative, expressed
Chr1	LOC_Os01g48200	27605913	27608676	-	N	Y	Y	callose synthase, putative, expressed
Chr1	LOC_Os01g52570	30225839	30226855	+	N	Y	Y	lachrymatory factor synthase, putative, expressed
Chr1	LOC_Os01g56130	32318613	32322673	-	N	Y	Y	CSLC1 - cellulose synthase-like family C, expressed
Chr2	LOC_Os02g02930	1145779	1151142	+	N	Y	Y	terpene synthase, putative, expressed
Chr2	LOC_Os02g11070	5930193	5933079	-	N	Y	N	3-ketoacyl-CoA synthase, putative, expressed
Chr2	LOC_Os02g11070	5930193	5933079	-	N	Y	Y	3-ketoacyl-CoA synthase, putative, expressed
Chr2	LOC_Os02g45540	27709065	27713159	+	N	Y	Y	synthase, putative, expressed
Chr2	LOC_Os02g54820	33569263	33574120	+	N	Y	Y	trehalose-6-phosphate synthase, putative, expressed
Chr2	LOC_Os02g54820	33569263	33573174	+	N	Y	N	trehalose-6-phosphate synthase, putative, expressed
Chr2	LOC_Os02g54820	33569263	33573174	+	N	Y	N	trehalose-6-phosphate synthase, putative, expressed
Chr3	LOC_Os03g09250	4825616	4829747	-	N	Y	N	inositol-3-phosphate synthase, putative, expressed
Chr3	LOC_Os03g09250	4825616	4829747	-	N	Y	N	inositol-3-phosphate synthase, putative, expressed
Chr3	LOC_Os03g09250	4825616	4829747	-	N	Y	Y	inositol-3-phosphate synthase, putative, expressed
Chr3	LOC_Os03g09250	4825616	4829747	-	N	Y	N	inositol-3-phosphate synthase, putative, expressed
Chr3	LOC_Os03g12030	6302790	6304928	-	N	Y	Y	3-ketoacyl-CoA synthase, putative, expressed
Chr3	LOC_Os03g15120	8255433	8260811	-	N	Y	Y	imidazole glycerol phosphate synthase hisHF, chloroplast precursor, putative, expressed
Chr3	LOC_Os03g15780	8702788	8707276	-	N	Y	N	anthranilate synthase component I-1, chloroplast precursor, putative, expressed
Chr3	LOC_Os03g15780	8702788	8707794	-	N	Y	Y	anthranilate synthase component I-1, chloroplast precursor, putative, expressed
Chr3	LOC_Os03g15780	8702788	8707794	-	N	Y	N	anthranilate synthase component I-1, chloroplast precursor, putative, expressed
Chr3	LOC_Os03g15780	8702788	8707794	-	N	Y	N	anthranilate synthase component I-1, chloroplast precursor, putative, expressed
Chr3	LOC_Os03g22634	13056787	13071473	-	N	Y	Y	terpene synthase, putative, expressed
Chr3	LOC_Os03g62090	35177572	35183423	+	N	Y	Y	CESA5 - cellulose synthase, expressed
Chr4	LOC_Os04g01354	258818	263006	-	N	Y	Y	chalcone synthase, putative, expressed
Chr4	LOC_Os04g09900	5318060	5326427	+	N	Y	Y	ent-kaurene synthase, chloroplast precursor, putative, expressed
Chr4	LOC_Os04g09900	5318070	5326427	+	N	Y	N	ent-kaurene synthase, chloroplast precursor, putative, expressed
Chr4	LOC_Os04g09900	5318347	5326427	+	N	Y	N	ent-kaurene synthase, chloroplast precursor, putative, expressed
Chr4	LOC_Os04g16748	9122132	9123511	+	N	Y	Y	ATP synthase B chain, putative, expressed
Chr4	LOC_Os04g27400	16187201	16191764	-	N	Y	Y	terpene synthase, putative, expressed
Chr4	LOC_Os04g27540	16279426	16287133	-	N	Y	Y	terpene synthase, putative, expressed
Chr4	LOC_Os04g35030	21288130	21293643	-	N	Y	Y	CSLH3 - cellulose synthase-like family H, expressed
Chr5	LOC_Os05g08370	4565177	4571461	-	N	Y	Y	CESA1 - cellulose synthase, expressed
Chr5	LOC_Os05g43530	25300749	25304668	-	N	Y	Y	CSLC7 - cellulose synthase-like family C, expressed
Chr5	LOC_Os05g49900	28625170	28627550	-	N	Y	Y	3-ketoacyl-CoA synthase, putative, expressed
Chr6	LOC_Os06g02180	660148	665406	-	N	Y	Y	CSLD2 - cellulose synthase-like family D, expressed
Chr6	LOC_Os06g04200	1765622	1770656	+	N	Y	N	starch synthase, putative, expressed
Chr6	LOC_Os06g04200	1765625	1770656	+	N	Y	N	starch synthase, putative, expressed
Chr6	LOC_Os06g04200	1765625	1770656	+	N	Y	N	starch synthase, putative, expressed
Chr6	LOC_Os06g04200	1766194	1770656	+	N	Y	Y	starch synthase, putative, expressed
Chr6	LOC_Os06g06560	3079059	3086808	-	N	Y	Y	starch synthase, putative, expressed
Chr6	LOC_Os06g07120	3405164	3407737	+	N	Y	Y	dehydrodolichyl diphosphate synthase, putative, expressed
Chr6	LOC_Os06g12450	6748358	6753338	+	N	Y	Y	soluble starch synthase 2-3, chloroplast precursor, putative, expressed
Chr6	LOC_Os06g14810	8408317	8410308	-	N	Y	Y	3-ketoacyl-CoA synthase, putative, expressed
Chr6	LOC_Os06g44260	26698962	26700042	-	N	Y	Y	synthase, putative, expressed
Chr6	LOC_Os06g44270	26708003	26709889	+	N	Y	Y	synthase, putative, expressed
Chr7	LOC_Os07g10770	5852711	5858718	-	N	Y	Y	CESA8 - cellulose synthase, expressed
Chr7	LOC_Os07g14850	8496189	8501906	+	N	Y	Y	CESA6 - cellulose synthase, expressed
Chr7	LOC_Os07g32880	19655991	19657603	-	N	Y	Y	ATP synthase gamma chain, putative, expressed
Chr7	LOC_Os07g36690	21970341	21973436	+	N	Y	Y	CSLF2 - cellulose synthase-like family F; beta1,3;1,4 glucan synthase, expressed
Chr7	LOC_Os07g36700	21989083	21991756	+	N	Y	Y	CSLF1 - cellulose synthase-like family F; beta1,3;1,4 glucan synthase, expressed
Chr7	LOC_Os07g46600	27841389	27845434	-	N	Y	Y	RNA pseudouridine synthase, putative, expressed
Chr8	LOC_Os08g34580	21722267	21726273	+	N	Y	Y	trehalose-6-phosphate synthase, putative, expressed
Chr8	LOC_Os08g34580	21722267	21724613	+	N	Y	N	trehalose-6-phosphate synthase, putative, expressed
Chr8	LOC_Os08g37456	23723612	23725890	-	N	Y	Y	flavonol synthase/flavanone 3-hydroxylase, putative, expressed
Chr8	LOC_Os08g37456	23723612	23727247	-	N	Y	N	flavonol synthase/flavanone 3-hydroxylase, putative, expressed
Chr8	LOC_Os08g40890	25867085	25870277	-	N	Y	Y	spermidine synthase-related, putative, expressed
Chr9	LOC_Os09g25900	15546366	15549203	-	N	Y	Y	CSLC2 - cellulose synthase-like family C, expressed
Chr9	LOC_Os09g36800	21225954	21229391	-	N	Y	Y	3-dehydroquinate synthase, putative, expressed
Chr10	LOC_Os10g21230	10839098	10839811	+	N	Y	Y	ATP synthase C chain, putative, expressed
Chr10	LOC_Os10g21230	10839098	10839789	+	N	Y	N	ATP synthase C chain, putative, expressed
Chr10	LOC_Os10g21238	10839889	10841268	+	N	Y	Y	ATP synthase B chain, putative, expressed
Chr10	LOC_Os10g21240	10841359	10842882	+	N	Y	Y	ATP synthase, putative, expressed
Chr10	LOC_Os10g38272	20479654	20481033	-	N	Y	Y	ATP synthase B chain, putative, expressed
Chr11	LOC_Os11g08569	4522339	4558016	+	N	Y	Y	cycloartenol synthase, putative, expressed
Chr12	LOC_Os12g10570	5612066	5613340	-	N	Y	Y	ATP synthase subunit beta, putative, expressed
Chr12	LOC_Os12g13320	7430530	7434681	+	N	Y	Y	argininosuccinate synthase, chloroplast precursor, putative, expressed
Chr12	LOC_Os12g34108	20659585	20660961	-	N	Y	Y	ATP synthase protein 9, mitochondrial, putative, expressed
Chr12	LOC_Os12g36890	22602880	22607315	-	N	Y	Y	CSLD4 - cellulose synthase-like family D, expressed
F1-39
chr	locus		start	stop	ori	is_TE	is_expressed	is_representative	annotation
Chr1-39-0	LOC_Os01g02890	LOC_Os01g02890	1046604	1053166	+	N	Y	Y	phosphatidylserine synthase, putative, expressed
Chr1	LOC_Os01g10210	LOC_Os01g10210	5373582	5374794	+	N	Y	Y	lachrymatory factor synthase, putative, expressed
Chr1	LOC_Os01g34560	LOC_Os01g34560	19059233	19061180	+	N	Y	Y	3-ketoacyl-CoA synthase, putative, expressed
Chr1	LOC_Os01g38970	LOC_Os01g38970	21892788	21897947	+	N	Y	Y	carbamoyl-phosphate synthase large chain, putative, expressed
Chr1	LOC_Os01g46270	LOC_Os01g46270	26312068	26313114	+	N	Y	Y	wax synthase isoform 3, putative, expressed
Chr1	LOC_Os01g46570	LOC_Os01g46570	26514543	26521761	+	N	Y	Y	CTP synthase, putative, expressed
Chr1	LOC_Os01g46570	LOC_Os01g46570	26514543	26521116	+	N	Y	N	CTP synthase, putative, expressed
Chr1	LOC_Os01g46570	LOC_Os01g46570	26516899	26521761	+	N	Y	N	CTP synthase, putative, expressed
Chr1	LOC_Os01g48200	LOC_Os01g48200	27605913	27608676	-	N	Y	Y	callose synthase, putative, expressed
Chr1	LOC_Os01g53000	LOC_Os01g53000	30460007	30463589	+	N	Y	N	trehalose synthase, putative, expressed
Chr1	LOC_Os01g53000	LOC_Os01g53000	30460007	30464532	+	N	Y	Y	trehalose synthase, putative, expressed
Chr1	LOC_Os01g56130	LOC_Os01g56130	32318613	32322673	-	N	Y	Y	CSLC1 - cellulose synthase-like family C, expressed
Chr2	LOC_Os02g11070	LOC_Os02g11070	5930193	5933079	-	N	Y	N	3-ketoacyl-CoA synthase, putative, expressed
Chr2	LOC_Os02g11070	LOC_Os02g11070	5930193	5933079	-	N	Y	Y	3-ketoacyl-CoA synthase, putative, expressed
Chr2	LOC_Os02g14190	LOC_Os02g14190	7772399	7776161	-	N	Y	Y	spermidine synthase, putative, expressed
Chr2	LOC_Os02g26014	LOC_Os02g26014	15263803	15283398	-	N	Y	Y	terpene synthase, putative, expressed
Chr2	LOC_Os02g36210	LOC_Os02g36210	21841059	21847837	+	N	Y	Y	ent-kaurene synthase, chloroplast precursor, putative, expressed
Chr2	LOC_Os02g36220	LOC_Os02g36220	21853493	21863592	-	N	Y	Y	terpene synthase, putative, expressed
Chr2	LOC_Os02g36220	LOC_Os02g36220	21853493	21863592	-	N	Y	N	terpene synthase, putative, expressed
Chr2	LOC_Os02g36264	LOC_Os02g36264	21886310	21899230	-	N	Y	Y	terpene synthase, putative, expressed
Chr2	LOC_Os02g39160	LOC_Os02g39160	23653299	23659174	-	N	Y	Y	hydroxymethylbutenyl 4-diphosphate synthase, putative, expressed
Chr2	LOC_Os02g45540	LOC_Os02g45540	27709065	27713159	+	N	Y	Y	synthase, putative, expressed
Chr2	LOC_Os02g54820	LOC_Os02g54820	33569263	33574120	+	N	Y	Y	trehalose-6-phosphate synthase, putative, expressed
Chr2	LOC_Os02g54820	LOC_Os02g54820	33569263	33573174	+	N	Y	N	trehalose-6-phosphate synthase, putative, expressed
Chr2	LOC_Os02g54820	LOC_Os02g54820	33569263	33573174	+	N	Y	N	trehalose-6-phosphate synthase, putative, expressed
Chr2	LOC_Os02g55910	LOC_Os02g55910	34223117	34227448	+	N	Y	Y	monogalactosyldiacylglycerol synthase, putative, expressed
Chr2	LOC_Os02g55910	LOC_Os02g55910	34223738	34227621	+	N	Y	N	monogalactosyldiacylglycerol synthase, putative, expressed
Chr3	LOC_Os03g03034	LOC_Os03g03034	1235373	1244707	-	N	Y	N	flavonol synthase/flavanone 3-hydroxylase, putative, expressed
Chr3	LOC_Os03g03034	LOC_Os03g03034	1235373	1245060	-	N	Y	Y	flavonol synthase/flavanone 3-hydroxylase, putative, expressed
Chr3	LOC_Os03g03034	LOC_Os03g03034	1236613	1245060	-	N	Y	N	flavonol synthase/flavanone 3-hydroxylase, putative, expressed
Chr3	LOC_Os03g03034	LOC_Os03g03034	1242261	1244932	-	N	Y	N	flavonol synthase/flavanone 3-hydroxylase, putative, expressed
Chr3	LOC_Os03g03034	LOC_Os03g03034	1244107	1244932	-	N	Y	N	flavonol synthase/flavanone 3-hydroxylase, putative, expressed
Chr3	LOC_Os03g03610	LOC_Os03g03610	1582176	1602063	-	N	Y	N	1,3-beta-glucan synthase component domain containing protein, expressed
Chr3	LOC_Os03g03610	LOC_Os03g03610	1582176	1601671	-	N	Y	Y	1,3-beta-glucan synthase component domain containing protein, expressed
Chr3	LOC_Os03g03610	LOC_Os03g03610	1582176	1602061	-	N	Y	N	1,3-beta-glucan synthase component domain containing protein, expressed
Chr3	LOC_Os03g06700	LOC_Os03g06700	3402621	3404272	+	N	Y	Y	3-ketoacyl-CoA synthase, putative, expressed
Chr3	LOC_Os03g06705	LOC_Os03g06705	3405791	3407199	+	N	Y	Y	3-ketoacyl-CoA synthase, putative, expressed
Chr3	LOC_Os03g15120	LOC_Os03g15120	8255433	8260811	-	N	Y	Y	imidazole glycerol phosphate synthase hisHF, chloroplast precursor, putative, expressed
Chr3	LOC_Os03g15780	LOC_Os03g15780	8702788	8707276	-	N	Y	N	anthranilate synthase component I-1, chloroplast precursor, putative, expressed
Chr3	LOC_Os03g15780	LOC_Os03g15780	8702788	8707794	-	N	Y	Y	anthranilate synthase component I-1, chloroplast precursor, putative, expressed
Chr3	LOC_Os03g15780	LOC_Os03g15780	8702788	8707794	-	N	Y	N	anthranilate synthase component I-1, chloroplast precursor, putative, expressed
Chr3	LOC_Os03g15780	LOC_Os03g15780	8702788	8707794	-	N	Y	N	anthranilate synthase component I-1, chloroplast precursor, putative, expressed
Chr3	LOC_Os03g16140	LOC_Os03g16140	8902704	8906147	-	N	Y	N	digalactosyldiacylglycerol synthase, chloroplast precursor, putative, expressed
Chr3	LOC_Os03g16140	LOC_Os03g16140	8902704	8906354	-	N	Y	Y	digalactosyldiacylglycerol synthase, chloroplast precursor, putative, expressed
Chr3	LOC_Os03g16140	LOC_Os03g16140	8902704	8906354	-	N	Y	N	digalactosyldiacylglycerol synthase, chloroplast precursor, putative, expressed
Chr3	LOC_Os03g16140	LOC_Os03g16140	8902704	8906345	-	N	Y	N	digalactosyldiacylglycerol synthase, chloroplast precursor, putative, expressed
Chr3	LOC_Os03g23970	LOC_Os03g23970	13605475	13608086	-	N	Y	Y	diphthine synthase, putative, expressed
Chr3	LOC_Os03g23970	LOC_Os03g23970	13605917	13608086	-	N	Y	N	diphthine synthase, putative, expressed
Chr3	LOC_Os03g24760	LOC_Os03g24760	14107200	14110162	-	N	Y	Y	terpene synthase, putative, expressed
Chr3	LOC_Os03g52660	LOC_Os03g52660	30197260	30199278	+	N	Y	Y	ATP synthase F1, delta subunit family protein, putative, expressed
Chr3	LOC_Os03g62090	LOC_Os03g62090	35177572	35183423	+	N	Y	Y	CESA5 - cellulose synthase, expressed
Chr4	LOC_Os04g01354	LOC_Os04g01354	258818	263006	-	N	Y	Y	chalcone synthase, putative, expressed
Chr4	LOC_Os04g02730	LOC_Os04g02730	1046902	1054004	+	N	Y	Y	tRNA-dihydrouridine synthase 3-like, putative, expressed
Chr4	LOC_Os04g09900	LOC_Os04g09900	5318060	5326427	+	N	Y	Y	ent-kaurene synthase, chloroplast precursor, putative, expressed
Chr4	LOC_Os04g09900	LOC_Os04g09900	5318070	5326427	+	N	Y	N	ent-kaurene synthase, chloroplast precursor, putative, expressed
Chr4	LOC_Os04g09900	LOC_Os04g09900	5318347	5326427	+	N	Y	N	ent-kaurene synthase, chloroplast precursor, putative, expressed
Chr4	LOC_Os04g10060	LOC_Os04g10060	5428338	5434028	-	N	Y	Y	ent-kaurene synthase, chloroplast precursor, putative, expressed
Chr4	LOC_Os04g16748	LOC_Os04g16748	9122132	9123511	+	N	Y	Y	ATP synthase B chain, putative, expressed
Chr4	LOC_Os04g27400	LOC_Os04g27400	16187201	16191764	-	N	Y	Y	terpene synthase, putative, expressed
Chr4	LOC_Os04g35030	LOC_Os04g35030	21288130	21293643	-	N	Y	Y	CSLH3 - cellulose synthase-like family H, expressed
Chr4	LOC_Os04g52210	LOC_Os04g52210	31019367	31024260	+	N	Y	Y	terpene synthase, putative, expressed
Chr5	LOC_Os05g08370	LOC_Os05g08370	4565177	4571461	-	N	Y	Y	CESA1 - cellulose synthase, expressed
Chr5	LOC_Os05g19954	LOC_Os05g19954	11647790	11656591	-	N	Y	Y	tRNA pseudouridine synthase family protein, putative, expressed
Chr5	LOC_Os05g19954	LOC_Os05g19954	11647790	11656591	-	N	Y	N	tRNA pseudouridine synthase family protein, putative, expressed
Chr5	LOC_Os05g19954	LOC_Os05g19954	11647790	11656591	-	N	Y	N	tRNA pseudouridine synthase family protein, putative, expressed
Chr5	LOC_Os05g19954	LOC_Os05g19954	11647790	11656591	-	N	Y	N	tRNA pseudouridine synthase family protein, putative, expressed
Chr5	LOC_Os05g43374	LOC_Os05g43374	25220531	25224493	+	N	Y	Y	pseudouridylate synthase, putative, expressed
Chr5	LOC_Os05g43374	LOC_Os05g43374	25219780	25224493	+	N	Y	N	pseudouridylate synthase, putative, expressed
Chr5	LOC_Os05g44100	LOC_Os05g44100	25641595	25646409	+	N	Y	Y	trehalose synthase, putative, expressed
Chr5	LOC_Os05g47640	LOC_Os05g47640	27290558	27292585	+	N	Y	Y	threonine synthase, chloroplast precursor, putative, expressed
Chr5	LOC_Os05g48060	LOC_Os05g48060	27552589	27558235	+	N	Y	Y	phosphatidylserine synthase, putative, expressed
Chr5	LOC_Os05g49770	LOC_Os05g49770	28551310	28557309	-	N	Y	N	CTP synthase, putative, expressed
Chr5	LOC_Os05g49770	LOC_Os05g49770	28551310	28557309	-	N	Y	Y	CTP synthase, putative, expressed
Chr5	LOC_Os05g49900	LOC_Os05g49900	28625170	28627550	-	N	Y	Y	3-ketoacyl-CoA synthase, putative, expressed
Chr6	LOC_Os06g04200	LOC_Os06g04200	1765622	1770656	+	N	Y	N	starch synthase, putative, expressed
Chr6	LOC_Os06g04200	LOC_Os06g04200	1765625	1770656	+	N	Y	N	starch synthase, putative, expressed
Chr6	LOC_Os06g04200	LOC_Os06g04200	1765625	1770656	+	N	Y	N	starch synthase, putative, expressed
Chr6	LOC_Os06g04200	LOC_Os06g04200	1766194	1770656	+	N	Y	Y	starch synthase, putative, expressed
Chr6	LOC_Os06g05700	LOC_Os06g05700	2579088	2581726	+	N	Y	Y	cysteine synthase, putative, expressed
Chr6	LOC_Os06g06560	LOC_Os06g06560	3079059	3086808	-	N	Y	Y	starch synthase, putative, expressed
Chr6	LOC_Os06g07932	LOC_Os06g07932	3854646	3857393	+	N	Y	Y	flavonol synthase/flavanone 3-hydroxylase, putative, expressed
Chr6	LOC_Os06g07932	LOC_Os06g07932	3855441	3857393	+	N	Y	N	flavonol synthase/flavanone 3-hydroxylase, putative, expressed
Chr6	LOC_Os06g08032	LOC_Os06g08032	3893672	3895400	+	N	Y	Y	flavonol synthase/flavanone 3-hydroxylase, putative, expressed
Chr6	LOC_Os06g12450	LOC_Os06g12450	6748358	6753338	+	N	Y	Y	soluble starch synthase 2-3, chloroplast precursor, putative, expressed
Chr6	LOC_Os06g14810	LOC_Os06g14810	8408317	8410308	-	N	Y	Y	3-ketoacyl-CoA synthase, putative, expressed
Chr6	LOC_Os06g28820	LOC_Os06g28820	16400699	16432410	-	N	Y	Y	cycloartenol synthase, putative, expressed
Chr6	LOC_Os06g36880	LOC_Os06g36880	21730402	21733637	-	N	Y	Y	cysteine synthase, putative, expressed
Chr6	LOC_Os06g44260	LOC_Os06g44260	26698962	26700042	-	N	Y	Y	synthase, putative, expressed
Chr6	LOC_Os06g44270	LOC_Os06g44270	26708003	26709889	+	N	Y	Y	synthase, putative, expressed
Chr6	LOC_Os06g46900	LOC_Os06g46900	28463764	28466237	-	N	Y	N	phosphosulfolactate synthase-related protein, putative, expressed
Chr6	LOC_Os06g46900	LOC_Os06g46900	28463764	28466297	-	N	Y	N	phosphosulfolactate synthase-related protein, putative, expressed
Chr6	LOC_Os06g46900	LOC_Os06g46900	28463764	28466297	-	N	Y	Y	phosphosulfolactate synthase-related protein, putative, expressed
Chr6	LOC_Os06g46900	LOC_Os06g46900	28463764	28466237	-	N	Y	N	phosphosulfolactate synthase-related protein, putative, expressed
Chr6	LOC_Os06g49870	LOC_Os06g49870	30187080	30189238	-	N	Y	Y	tRNA-dihydrouridine synthase, putative, expressed
Chr6	LOC_Os06g51270	LOC_Os06g51270	31033381	31048512	-	N	Y	Y	1,3-beta-glucan synthase component domain containing protein, expressed
Chr7	LOC_Os07g03260	LOC_Os07g03260	1305328	1308048	-	N	Y	Y	CSLC10 - cellulose synthase-like family C, expressed
Chr7	LOC_Os07g10770	LOC_Os07g10770	5852711	5858718	-	N	Y	Y	CESA8 - cellulose synthase, expressed
Chr7	LOC_Os07g15190	LOC_Os07g15190	8757338	8757893	+	N	Y	Y	3-ketoacyl-CoA synthase 2, putative, expressed
Chr7	LOC_Os07g22930	LOC_Os07g22930	12916277	12921186	-	N	Y	Y	starch synthase, putative, expressed
Chr7	LOC_Os07g22930	LOC_Os07g22930	12916277	12924325	-	N	Y	N	starch synthase, putative, expressed
Chr7	LOC_Os07g22930	LOC_Os07g22930	12916277	12920695	-	N	Y	N	starch synthase, putative, expressed
Chr7	LOC_Os07g24190	LOC_Os07g24190	13741284	13747256	-	N	Y	N	CESA3 - cellulose synthase, expressed
Chr7	LOC_Os07g24190	LOC_Os07g24190	13741284	13747256	-	N	Y	Y	CESA3 - cellulose synthase, expressed
Chr7	LOC_Os07g24190	LOC_Os07g24190	13741284	13745632	-	N	Y	N	CESA3 - cellulose synthase, expressed
Chr7	LOC_Os07g31300	LOC_Os07g31300	18532539	18535080	-	N	Y	Y	ATP synthase delta chain, mitochondrial precursor, putative, expressed
Chr7	LOC_Os07g32880	LOC_Os07g32880	19655991	19657603	-	N	Y	Y	ATP synthase gamma chain, putative, expressed
Chr7	LOC_Os07g41360	LOC_Os07g41360	24773276	24776526	+	N	Y	Y	alpha-1,4-glucan-protein synthase, putative, expressed
Chr7	LOC_Os07g42250	LOC_Os07g42250	25287511	25290131	+	N	Y	Y	strictosidine synthase, putative, expressed
Chr7	LOC_Os07g46600	LOC_Os07g46600	27841389	27845434	-	N	Y	Y	RNA pseudouridine synthase, putative, expressed
Chr8	LOC_Os08g07100	LOC_Os08g07100	3972216	3977334	+	N	Y	Y	terpene synthase, putative, expressed
Chr8	LOC_Os08g34580	LOC_Os08g34580	21722267	21726273	+	N	Y	Y	trehalose-6-phosphate synthase, putative, expressed
Chr8	LOC_Os08g34580	LOC_Os08g34580	21722267	21724613	+	N	Y	N	trehalose-6-phosphate synthase, putative, expressed
Chr8	LOC_Os08g40890	LOC_Os08g40890	25867085	25870277	-	N	Y	Y	spermidine synthase-related, putative, expressed
Chr9	LOC_Os09g29190	LOC_Os09g29190	17742546	17746505	+	N	Y	Y	phosphoribosylaminoimidazole-succinocarboxamide synthase, chloroplast precursor, putative, expressed
Chr9	LOC_Os09g29190	LOC_Os09g29190	17742622	17746505	+	N	Y	N	phosphoribosylaminoimidazole-succinocarboxamide synthase, chloroplast precursor, putative, expressed
Chr10	LOC_Os10g20090	LOC_Os10g20090	10089450	10095059	+	N	Y	Y	CSLH1 - cellulose synthase-like family H, expressed
Chr10	LOC_Os10g20090	LOC_Os10g20090	10089450	10095059	+	N	Y	N	CSLH1 - cellulose synthase-like family H, expressed
Chr10	LOC_Os10g20090	LOC_Os10g20090	10089450	10095059	+	N	Y	N	CSLH1 - cellulose synthase-like family H, expressed
Chr10	LOC_Os10g21230	LOC_Os10g21230	10839098	10839811	+	N	Y	Y	ATP synthase C chain, putative, expressed
Chr10	LOC_Os10g21230	LOC_Os10g21230	10839098	10839789	+	N	Y	N	ATP synthase C chain, putative, expressed
Chr10	LOC_Os10g21238	LOC_Os10g21238	10839889	10841268	+	N	Y	Y	ATP synthase B chain, putative, expressed
Chr10	LOC_Os10g21240	LOC_Os10g21240	10841359	10842882	+	N	Y	Y	ATP synthase, putative, expressed
Chr10	LOC_Os10g22450	LOC_Os10g22450	11624392	11629635	+	N	Y	Y	inositol-3-phosphate synthase, putative, expressed
Chr10	LOC_Os10g32980	LOC_Os10g32980	17261952	17266613	+	N	Y	Y	CESA7 - cellulose synthase, expressed
Chr10	LOC_Os10g35630	LOC_Os10g35630	19053652	19056108	+	N	Y	Y	cystathionin beta synthase protein, putative, expressed
Chr10	LOC_Os10g35630	LOC_Os10g35630	19054931	19056108	+	N	Y	N	cystathionin beta synthase protein, putative, expressed
Chr10	LOC_Os10g38272	LOC_Os10g38272	20479654	20481033	-	N	Y	Y	ATP synthase B chain, putative, expressed
Chr10	LOC_Os10g39140	LOC_Os10g39140	20886352	20892217	+	N	Y	N	flavonol synthase/flavanone 3-hydroxylase, putative, expressed
Chr10	LOC_Os10g39140	LOC_Os10g39140	20886352	20892217	+	N	Y	N	flavonol synthase/flavanone 3-hydroxylase, putative, expressed
Chr10	LOC_Os10g39140	LOC_Os10g39140	20886352	20892217	+	N	Y	N	flavonol synthase/flavanone 3-hydroxylase, putative, expressed
Chr10	LOC_Os10g39140	LOC_Os10g39140	20886352	20892217	+	N	Y	Y	flavonol synthase/flavanone 3-hydroxylase, putative, expressed
Chr10	LOC_Os10g39710	LOC_Os10g39710	21224367	21226941	+	N	Y	Y	strictosidine synthase, putative, expressed
Chr10	LOC_Os10g39710	LOC_Os10g39710	21224367	21226399	+	N	Y	N	strictosidine synthase, putative, expressed
Chr10	LOC_Os10g40880	LOC_Os10g40880	21968925	21970501	-	N	Y	Y	flavonol synthase/flavanone 3-hydroxylase, putative, expressed
Chr10	LOC_Os10g40934	LOC_Os10g40934	21988532	21993310	-	N	Y	N	flavonol synthase/flavanone 3-hydroxylase, putative, expressed
Chr10	LOC_Os10g40934	LOC_Os10g40934	21988522	21993310	-	N	Y	N	flavonol synthase/flavanone 3-hydroxylase, putative, expressed
Chr10	LOC_Os10g40934	LOC_Os10g40934	21988523	21993310	-	N	Y	N	flavonol synthase/flavanone 3-hydroxylase, putative, expressed
Chr10	LOC_Os10g40934	LOC_Os10g40934	21988523	21993289	-	N	Y	Y	flavonol synthase/flavanone 3-hydroxylase, putative, expressed
Chr10	LOC_Os10g40934	LOC_Os10g40934	21988523	21993310	-	N	Y	N	flavonol synthase/flavanone 3-hydroxylase, putative, expressed
Chr10	LOC_Os10g40934	LOC_Os10g40934	21989207	21993310	-	N	Y	N	flavonol synthase/flavanone 3-hydroxylase, putative, expressed
Chr10	LOC_Os10g40934	LOC_Os10g40934	21990096	21993310	-	N	Y	N	flavonol synthase/flavanone 3-hydroxylase, putative, expressed
Chr10	LOC_Os10g40934	LOC_Os10g40934	21992040	21993690	-	N	Y	N	flavonol synthase/flavanone 3-hydroxylase, putative, expressed
Chr10	LOC_Os10g42750	LOC_Os10g42750	23062454	23066292	+	N	Y	Y	CSLD1 - cellulose synthase-like family D, expressed
Chr11	LOC_Os11g06890	LOC_Os11g06890	3378031	3380310	-	N	Y	Y	vacuolar ATP synthase, putative, expressed
Chr11	LOC_Os11g06890	LOC_Os11g06890	3379188	3380310	-	N	Y	N	vacuolar ATP synthase, putative, expressed
Chr11	LOC_Os11g08569	LOC_Os11g08569	4522339	4558016	+	N	Y	Y	cycloartenol synthase, putative, expressed
Chr11	LOC_Os11g28530	LOC_Os11g28530	16435032	16442206	-	N	Y	N	terpene synthase, putative, expressed
Chr11	LOC_Os11g28530	LOC_Os11g28530	16435035	16449276	-	N	Y	Y	terpene synthase, putative, expressed
Chr11	LOC_Os11g28530	LOC_Os11g28530	16435035	16449156	-	N	Y	N	terpene synthase, putative, expressed
Chr12	LOC_Os12g10570	LOC_Os12g10570	5612066	5613340	-	N	Y	Y	ATP synthase subunit beta, putative, expressed
Chr12	LOC_Os12g13320	LOC_Os12g13320	7430530	7434681	+	N	Y	Y	argininosuccinate synthase, chloroplast precursor, putative, expressed
Chr1-39-5	LOC_Os01g02890	LOC_Os01g02890	1046604	1053166	+	N	Y	Y	phosphatidylserine synthase, putative, expressed
Chr1	LOC_Os01g10230	LOC_Os01g10230	5384196	5385088	+	N	Y	Y	lachrymatory factor synthase, putative, expressed
Chr1	LOC_Os01g25010	LOC_Os01g25010	14101994	14108083	+	N	Y	Y	flavonol synthase/flavanone 3-hydroxylase, putative, expressed
Chr1	LOC_Os01g38970	LOC_Os01g38970	21892788	21897947	+	N	Y	Y	carbamoyl-phosphate synthase large chain, putative, expressed
Chr1	LOC_Os01g42430	LOC_Os01g42430	24126549	24129627	+	N	Y	Y	vacuolar ATP synthase, putative, expressed
Chr1	LOC_Os01g42610	LOC_Os01g42610	24234629	24238989	+	N	Y	Y	terpene synthase, putative, expressed
Chr1	LOC_Os01g44050	LOC_Os01g44050	25234661	25238165	+	N	Y	Y	siroheme synthase, putative, expressed
Chr1	LOC_Os01g46570	LOC_Os01g46570	26514543	26521761	+	N	Y	Y	CTP synthase, putative, expressed
Chr1	LOC_Os01g46570	LOC_Os01g46570	26514543	26521116	+	N	Y	N	CTP synthase, putative, expressed
Chr1	LOC_Os01g46570	LOC_Os01g46570	26516899	26521761	+	N	Y	N	CTP synthase, putative, expressed
Chr1	LOC_Os01g48200	LOC_Os01g48200	27605913	27608676	-	N	Y	Y	callose synthase, putative, expressed
Chr1	LOC_Os01g48874	LOC_Os01g48874	28032816	28051830	-	N	Y	Y	wax synthase, putative, expressed
Chr1	LOC_Os01g52570	LOC_Os01g52570	30225839	30226855	+	N	Y	Y	lachrymatory factor synthase, putative, expressed
Chr1	LOC_Os01g69030	LOC_Os01g69030	40101404	40107186	-	N	Y	N	sucrose-phosphate synthase, putative, expressed
Chr1	LOC_Os01g69030	LOC_Os01g69030	40101404	40107116	-	N	Y	N	sucrose-phosphate synthase, putative, expressed
Chr1	LOC_Os01g69030	LOC_Os01g69030	40101404	40107186	-	N	Y	Y	sucrose-phosphate synthase, putative, expressed
Chr1	LOC_Os01g69030	LOC_Os01g69030	40101404	40107104	-	N	Y	N	sucrose-phosphate synthase, putative, expressed
Chr2	LOC_Os02g02930	LOC_Os02g02930	1145779	1151142	+	N	Y	Y	terpene synthase, putative, expressed
Chr2	LOC_Os02g04730	LOC_Os02g04730	2148473	2153358	-	N	Y	Y	cycloartenol synthase, putative, expressed
Chr2	LOC_Os02g04750	LOC_Os02g04750	2161769	2166648	-	N	Y	N	cycloartenol synthase, putative, expressed
Chr2	LOC_Os02g04750	LOC_Os02g04750	2161769	2166648	-	N	Y	N	cycloartenol synthase, putative, expressed
Chr2	LOC_Os02g04750	LOC_Os02g04750	2161769	2166648	-	N	Y	Y	cycloartenol synthase, putative, expressed
Chr2	LOC_Os02g04760	LOC_Os02g04760	2174423	2178634	-	N	Y	Y	cycloartenol synthase, putative, expressed
Chr2	LOC_Os02g14190	LOC_Os02g14190	7772399	7776161	-	N	Y	Y	spermidine synthase, putative, expressed
Chr2	LOC_Os02g17780	LOC_Os02g17780	10273718	10283727	-	N	Y	Y	ent-kaurene synthase, chloroplast precursor, putative, expressed
Chr2	LOC_Os02g21550	LOC_Os02g21550	12788668	12790809	+	N	Y	Y	flavonol synthase/flavanone 3-hydroxylase, putative, expressed
Chr2	LOC_Os02g54820	LOC_Os02g54820	33569263	33574120	+	N	Y	Y	trehalose-6-phosphate synthase, putative, expressed
Chr2	LOC_Os02g54820	LOC_Os02g54820	33569263	33573174	+	N	Y	N	trehalose-6-phosphate synthase, putative, expressed
Chr2	LOC_Os02g54820	LOC_Os02g54820	33569263	33573174	+	N	Y	N	trehalose-6-phosphate synthase, putative, expressed
Chr2	LOC_Os02g55910	LOC_Os02g55910	34223117	34227448	+	N	Y	Y	monogalactosyldiacylglycerol synthase, putative, expressed
Chr2	LOC_Os02g55910	LOC_Os02g55910	34223738	34227621	+	N	Y	N	monogalactosyldiacylglycerol synthase, putative, expressed
Chr2	LOC_Os02g57854	LOC_Os02g57854	35427552	35430640	+	N	Y	Y	vacuolar ATP synthase subunit F, putative, expressed
Chr2	LOC_Os02g57854	LOC_Os02g57854	35429410	35430640	+	N	Y	N	vacuolar ATP synthase subunit F, putative, expressed
Chr3	LOC_Os03g03034	LOC_Os03g03034	1235373	1244707	-	N	Y	N	flavonol synthase/flavanone 3-hydroxylase, putative, expressed
Chr3	LOC_Os03g03034	LOC_Os03g03034	1235373	1245060	-	N	Y	Y	flavonol synthase/flavanone 3-hydroxylase, putative, expressed
Chr3	LOC_Os03g03034	LOC_Os03g03034	1236613	1245060	-	N	Y	N	flavonol synthase/flavanone 3-hydroxylase, putative, expressed
Chr3	LOC_Os03g03034	LOC_Os03g03034	1242261	1244932	-	N	Y	N	flavonol synthase/flavanone 3-hydroxylase, putative, expressed
Chr3	LOC_Os03g03034	LOC_Os03g03034	1244107	1244932	-	N	Y	N	flavonol synthase/flavanone 3-hydroxylase, putative, expressed
Chr3	LOC_Os03g09250	LOC_Os03g09250	4825616	4829747	-	N	Y	N	inositol-3-phosphate synthase, putative, expressed
Chr3	LOC_Os03g09250	LOC_Os03g09250	4825616	4829747	-	N	Y	N	inositol-3-phosphate synthase, putative, expressed
Chr3	LOC_Os03g09250	LOC_Os03g09250	4825616	4829747	-	N	Y	Y	inositol-3-phosphate synthase, putative, expressed
Chr3	LOC_Os03g09250	LOC_Os03g09250	4825616	4829747	-	N	Y	N	inositol-3-phosphate synthase, putative, expressed
Chr3	LOC_Os03g11660	LOC_Os03g11660	6085639	6089052	+	N	Y	Y	cysteine synthase, putative, expressed
Chr3	LOC_Os03g12030	LOC_Os03g12030	6302790	6304928	-	N	Y	Y	3-ketoacyl-CoA synthase, putative, expressed
Chr3	LOC_Os03g22634	LOC_Os03g22634	13056787	13071473	-	N	Y	Y	terpene synthase, putative, expressed
Chr3	LOC_Os03g23970	LOC_Os03g23970	13605475	13608086	-	N	Y	Y	diphthine synthase, putative, expressed
Chr3	LOC_Os03g23970	LOC_Os03g23970	13605917	13608086	-	N	Y	N	diphthine synthase, putative, expressed
Chr3	LOC_Os03g52660	LOC_Os03g52660	30197260	30199278	+	N	Y	Y	ATP synthase F1, delta subunit family protein, putative, expressed
Chr3	LOC_Os03g55874	LOC_Os03g55874	31819698	31820959	-	N	Y	Y	ATP synthase subunit beta, putative, expressed
Chr3	LOC_Os03g56060	LOC_Os03g56060	31930541	31934624	-	N	Y	Y	CSLC9 - cellulose synthase-like family C, expressed
Chr3	LOC_Os03g61600	LOC_Os03g61600	34923862	34926706	-	N	Y	Y	phosphoribosylformylglycinamidine synthase, putative, expressed
Chr4	LOC_Os04g01354	LOC_Os04g01354	258818	263006	-	N	Y	Y	chalcone synthase, putative, expressed
Chr4	LOC_Os04g10060	LOC_Os04g10060	5428338	5434028	-	N	Y	Y	ent-kaurene synthase, chloroplast precursor, putative, expressed
Chr4	LOC_Os04g27540	LOC_Os04g27540	16279426	16287133	-	N	Y	Y	terpene synthase, putative, expressed
Chr4	LOC_Os04g35030	LOC_Os04g35030	21288130	21293643	-	N	Y	Y	CSLH3 - cellulose synthase-like family H, expressed
Chr4	LOC_Os04g55040	LOC_Os04g55040	32732598	32735572	+	N	Y	Y	vacuolar ATP synthase subunit D 1, putative, expressed
Chr4	LOC_Os04g55040	LOC_Os04g55040	32732598	32733949	+	N	Y	N	vacuolar ATP synthase subunit D 1, putative, expressed
Chr5	LOC_Os05g08370	LOC_Os05g08370	4565177	4571461	-	N	Y	Y	CESA1 - cellulose synthase, expressed
Chr5	LOC_Os05g35320	LOC_Os05g35320	20971176	20972872	-	N	Y	Y	ATP synthase like protein, putative, expressed
Chr5	LOC_Os05g43530	LOC_Os05g43530	25300749	25304668	-	N	Y	Y	CSLC7 - cellulose synthase-like family C, expressed
Chr5	LOC_Os05g48060	LOC_Os05g48060	27552589	27558235	+	N	Y	Y	phosphatidylserine synthase, putative, expressed
Chr5	LOC_Os05g48200	LOC_Os05g48200	27622654	27636451	+	N	Y	Y	glutamate synthase, chloroplast precursor, putative, expressed
Chr6	LOC_Os06g02180	LOC_Os06g02180	660148	665406	-	N	Y	Y	CSLD2 - cellulose synthase-like family D, expressed
Chr6	LOC_Os06g06560	LOC_Os06g06560	3079059	3086808	-	N	Y	Y	starch synthase, putative, expressed
Chr6	LOC_Os06g07120	LOC_Os06g07120	3405164	3407737	+	N	Y	Y	dehydrodolichyl diphosphate synthase, putative, expressed
Chr6	LOC_Os06g08380	LOC_Os06g08380	4066762	4083811	-	N	Y	Y	1,3-beta-glucan synthase component domain containing protein, expressed
Chr6	LOC_Os06g12450	LOC_Os06g12450	6748358	6753338	+	N	Y	Y	soluble starch synthase 2-3, chloroplast precursor, putative, expressed
Chr6	LOC_Os06g39740	LOC_Os06g39740	23589443	23590939	+	N	Y	Y	ATP synthase subunit beta, putative, expressed
Chr6	LOC_Os06g46900	LOC_Os06g46900	28463764	28466237	-	N	Y	N	phosphosulfolactate synthase-related protein, putative, expressed
Chr6	LOC_Os06g46900	LOC_Os06g46900	28463764	28466297	-	N	Y	N	phosphosulfolactate synthase-related protein, putative, expressed
Chr6	LOC_Os06g46900	LOC_Os06g46900	28463764	28466297	-	N	Y	Y	phosphosulfolactate synthase-related protein, putative, expressed
Chr6	LOC_Os06g46900	LOC_Os06g46900	28463764	28466237	-	N	Y	N	phosphosulfolactate synthase-related protein, putative, expressed
Chr6	LOC_Os06g48620	LOC_Os06g48620	29413392	29418992	+	N	Y	Y	4-amino-4-deoxychorismate synthase, putative, expressed
Chr6	LOC_Os06g49870	LOC_Os06g49870	30187080	30189238	-	N	Y	Y	tRNA-dihydrouridine synthase, putative, expressed
Chr6	LOC_Os06g51270	LOC_Os06g51270	31033381	31048512	-	N	Y	Y	1,3-beta-glucan synthase component domain containing protein, expressed
Chr7	LOC_Os07g10770	LOC_Os07g10770	5852711	5858718	-	N	Y	Y	CESA8 - cellulose synthase, expressed
Chr7	LOC_Os07g14850	LOC_Os07g14850	8496189	8501906	+	N	Y	Y	CESA6 - cellulose synthase, expressed
Chr7	LOC_Os07g22850	LOC_Os07g22850	12884544	12886091	-	N	Y	Y	chalcone and stilbene synthases, putative, expressed
Chr7	LOC_Os07g22930	LOC_Os07g22930	12916277	12921186	-	N	Y	Y	starch synthase, putative, expressed
Chr7	LOC_Os07g22930	LOC_Os07g22930	12916277	12924325	-	N	Y	N	starch synthase, putative, expressed
Chr7	LOC_Os07g22930	LOC_Os07g22930	12916277	12920695	-	N	Y	N	starch synthase, putative, expressed
Chr7	LOC_Os07g24190	LOC_Os07g24190	13741284	13747256	-	N	Y	N	CESA3 - cellulose synthase, expressed
Chr7	LOC_Os07g24190	LOC_Os07g24190	13741284	13747256	-	N	Y	Y	CESA3 - cellulose synthase, expressed
Chr7	LOC_Os07g24190	LOC_Os07g24190	13741284	13745632	-	N	Y	N	CESA3 - cellulose synthase, expressed
Chr7	LOC_Os07g36690	LOC_Os07g36690	21970341	21973436	+	N	Y	Y	CSLF2 - cellulose synthase-like family F; beta1,3;1,4 glucan synthase, expressed
Chr7	LOC_Os07g36700	LOC_Os07g36700	21989083	21991756	+	N	Y	Y	CSLF1 - cellulose synthase-like family F; beta1,3;1,4 glucan synthase, expressed
Chr7	LOC_Os07g42250	LOC_Os07g42250	25287511	25290131	+	N	Y	Y	strictosidine synthase, putative, expressed
Chr8	LOC_Os08g06380	LOC_Os08g06380	3544163	3550661	-	N	Y	Y	CSLF6 - cellulose synthase-like family F; beta1,3;1,4 glucan synthase, expressed
Chr8	LOC_Os08g06380	LOC_Os08g06380	3544163	3548141	-	N	Y	N	CSLF6 - cellulose synthase-like family F; beta1,3;1,4 glucan synthase, expressed
Chr8	LOC_Os08g33740	LOC_Os08g33740	21078139	21086651	+	N	Y	Y	CSLA11 - cellulose synthase-like family A, expressed
Chr8	LOC_Os08g34580	LOC_Os08g34580	21722267	21726273	+	N	Y	Y	trehalose-6-phosphate synthase, putative, expressed
Chr8	LOC_Os08g34580	LOC_Os08g34580	21722267	21724613	+	N	Y	N	trehalose-6-phosphate synthase, putative, expressed
Chr8	LOC_Os08g37456	LOC_Os08g37456	23723612	23725890	-	N	Y	Y	flavonol synthase/flavanone 3-hydroxylase, putative, expressed
Chr8	LOC_Os08g37456	LOC_Os08g37456	23723612	23727247	-	N	Y	N	flavonol synthase/flavanone 3-hydroxylase, putative, expressed
Chr9	LOC_Os09g07450	LOC_Os09g07450	3726392	3730896	-	N	Y	Y	flavonol synthase, putative, expressed
Chr9	LOC_Os09g08130	LOC_Os09g08130	4201069	4204423	-	N	Y	N	indole-3-glycerol phosphate synthase, chloroplast precursor, putative, expressed
Chr9	LOC_Os09g08130	LOC_Os09g08130	4201660	4204423	-	N	Y	Y	indole-3-glycerol phosphate synthase, chloroplast precursor, putative, expressed
Chr9	LOC_Os09g25490	LOC_Os09g25490	15281268	15285910	+	N	Y	Y	CESA9 - cellulose synthase, expressed
Chr9	LOC_Os09g25900	LOC_Os09g25900	15546366	15549203	-	N	Y	Y	CSLC2 - cellulose synthase-like family C, expressed
Chr9	LOC_Os09g30120	LOC_Os09g30120	18307887	18312954	-	N	Y	N	CSLE1 - cellulose synthase-like family E, expressed
Chr9	LOC_Os09g30120	LOC_Os09g30120	18307890	18314234	-	N	Y	Y	CSLE1 - cellulose synthase-like family E, expressed
Chr9	LOC_Os09g36800	LOC_Os09g36800	21225954	21229391	-	N	Y	Y	3-dehydroquinate synthase, putative, expressed
Chr10	LOC_Os10g20090	LOC_Os10g20090	10089450	10095059	+	N	Y	Y	CSLH1 - cellulose synthase-like family H, expressed
Chr10	LOC_Os10g20090	LOC_Os10g20090	10089450	10095059	+	N	Y	N	CSLH1 - cellulose synthase-like family H, expressed
Chr10	LOC_Os10g20090	LOC_Os10g20090	10089450	10095059	+	N	Y	N	CSLH1 - cellulose synthase-like family H, expressed
Chr10	LOC_Os10g26630	LOC_Os10g26630	13896183	13900882	-	N	Y	Y	CSLA2 - cellulose synthase-like family A; mannan synthase, expressed
Chr10	LOC_Os10g32980	LOC_Os10g32980	17261952	17266613	+	N	Y	Y	CESA7 - cellulose synthase, expressed
Chr10	LOC_Os10g34790	LOC_Os10g34790	18573539	18575856	-	N	Y	Y	terpene synthase, putative, expressed
Chr10	LOC_Os10g35630	LOC_Os10g35630	19053652	19056108	+	N	Y	Y	cystathionin beta synthase protein, putative, expressed
Chr10	LOC_Os10g35630	LOC_Os10g35630	19054931	19056108	+	N	Y	N	cystathionin beta synthase protein, putative, expressed
Chr11	LOC_Os11g04660	LOC_Os11g04660	1986480	1988225	+	N	Y	Y	strictosidine synthase, putative, expressed
Chr11	LOC_Os11g18194	LOC_Os11g18194	10235828	10267375	-	N	Y	Y	cycloartenol synthase, putative, expressed
Chr11	LOC_Os11g18366	LOC_Os11g18366	10352224	10376608	-	N	Y	N	cycloartenol synthase, putative, expressed
Chr11	LOC_Os11g18366	LOC_Os11g18366	10352224	10376611	-	N	Y	Y	cycloartenol synthase, putative, expressed
Chr11	LOC_Os11g18366	LOC_Os11g18366	10360632	10376611	-	N	Y	N	cycloartenol synthase, putative, expressed
Chr11	LOC_Os11g28530	LOC_Os11g28530	16435032	16442206	-	N	Y	N	terpene synthase, putative, expressed
Chr11	LOC_Os11g28530	LOC_Os11g28530	16435035	16449276	-	N	Y	Y	terpene synthase, putative, expressed
Chr11	LOC_Os11g28530	LOC_Os11g28530	16435035	16449156	-	N	Y	N	terpene synthase, putative, expressed
Chr12	LOC_Os12g10570	LOC_Os12g10570	5612066	5613340	-	N	Y	Y	ATP synthase subunit beta, putative, expressed
Chr12	LOC_Os12g34108	LOC_Os12g34108	20659585	20660961	-	N	Y	Y	ATP synthase protein 9, mitochondrial, putative, expressed
Chr12	LOC_Os12g36890	LOC_Os12g36890	22602880	22607315	-	N	Y	Y	CSLD4 - cellulose synthase-like family D, expressed
Chr12	LOC_Os12g42980	LOC_Os12g42980	26698649	26703351	-	N	Y	Y	cysteine synthase, putative, expressed
Chr12	LOC_Os12g42980	LOC_Os12g42980	26699737	26703351	-	N	Y	N	cysteine synthase, putative, expressed
F1-43
chr	locus	start	stop	ori	is_TE	is_expressed	is_representative	annotation
Chr1-43-0	LOC_Os01g34880	19258341	19260839	-	N	Y	Y	callose synthase, putative, expressed
Chr1	LOC_Os01g34890	19264464	19280458	-	N	Y	Y	GLUCAN SYNTHASE-LIKE protein, putative, expressed
Chr1	LOC_Os01g34900	19281427	19282266	-	N	Y	Y	GLUCAN SYNTHASE-LIKE protein, putative, expressed
Chr1	LOC_Os01g46270	26312068	26313114	+	N	Y	Y	wax synthase isoform 3, putative, expressed
Chr1	LOC_Os01g46570	26514543	26521761	+	N	Y	Y	CTP synthase, putative, expressed
Chr1	LOC_Os01g46570	26514543	26521116	+	N	Y	N	CTP synthase, putative, expressed
Chr1	LOC_Os01g46570	26516899	26521761	+	N	Y	N	CTP synthase, putative, expressed
Chr1	LOC_Os01g48200	27605913	27608676	-	N	Y	Y	callose synthase, putative, expressed
Chr1	LOC_Os01g48960	28091208	28102930	-	N	Y	Y	glutamate synthase, chloroplast precursor, putative, expressed
Chr1	LOC_Os01g49890	28653963	28655948	-	N	Y	Y	threonine synthase, chloroplast precursor, putative, expressed
Chr1	LOC_Os01g52250	30030997	30041476	-	N	Y	N	starch synthase, putative, expressed
Chr1	LOC_Os01g52250	30030997	30041476	-	N	Y	N	starch synthase, putative, expressed
Chr1	LOC_Os01g52250	30030997	30041476	-	N	Y	Y	starch synthase, putative, expressed
Chr1	LOC_Os01g52250	30030997	30041476	-	N	Y	N	starch synthase, putative, expressed
Chr1	LOC_Os01g52250	30030997	30041476	-	N	Y	N	starch synthase, putative, expressed
Chr1	LOC_Os01g52250	30031014	30041476	-	N	Y	N	starch synthase, putative, expressed
Chr1	LOC_Os01g53000	30460007	30463589	+	N	Y	N	trehalose synthase, putative, expressed
Chr1	LOC_Os01g53000	30460007	30464532	+	N	Y	Y	trehalose synthase, putative, expressed
Chr1	LOC_Os01g56360	32475143	32479148	-	N	Y	Y	wax synthase, putative, expressed
Chr1	LOC_Os01g56370	32484736	32489971	-	N	Y	Y	wax synthase, putative, expressed
Chr1	LOC_Os01g61610	35636303	35641236	+	N	Y	Y	flavonol synthase/flavanone 3-hydroxylase, putative, expressed
Chr1	LOC_Os01g61610	35636303	35639819	+	N	Y	N	flavonol synthase/flavanone 3-hydroxylase, putative, expressed
Chr1	LOC_Os01g61610	35636303	35641236	+	N	Y	N	flavonol synthase/flavanone 3-hydroxylase, putative, expressed
Chr1	LOC_Os01g61610	35636705	35641236	+	N	Y	N	flavonol synthase/flavanone 3-hydroxylase, putative, expressed
Chr1	LOC_Os01g69030	40101404	40107186	-	N	Y	N	sucrose-phosphate synthase, putative, expressed
Chr1	LOC_Os01g69030	40101404	40107116	-	N	Y	N	sucrose-phosphate synthase, putative, expressed
Chr1	LOC_Os01g69030	40101404	40107186	-	N	Y	Y	sucrose-phosphate synthase, putative, expressed
Chr1	LOC_Os01g69030	40101404	40107104	-	N	Y	N	sucrose-phosphate synthase, putative, expressed
Chr2	LOC_Os02g04730	2148473	2153358	-	N	Y	Y	cycloartenol synthase, putative, expressed
Chr2	LOC_Os02g09930	5151783	5158917	-	N	Y	Y	CSLA1 - cellulose synthase-like family A; mannan synthase, expressed
Chr2	LOC_Os02g09930	5151783	5158885	-	N	Y	N	CSLA1 - cellulose synthase-like family A; mannan synthase, expressed
Chr2	LOC_Os02g14190	7772399	7776161	-	N	Y	Y	spermidine synthase, putative, expressed
Chr2	LOC_Os02g17780	10273718	10283727	-	N	Y	Y	ent-kaurene synthase, chloroplast precursor, putative, expressed
Chr2	LOC_Os02g21550	12788668	12790809	+	N	Y	Y	flavonol synthase/flavanone 3-hydroxylase, putative, expressed
Chr2	LOC_Os02g36140	21765009	21771105	+	N	Y	N	terpene synthase, putative, expressed
Chr2	LOC_Os02g36140	21765009	21770980	+	N	Y	N	terpene synthase, putative, expressed
Chr2	LOC_Os02g36140	21765009	21773418	+	N	Y	Y	terpene synthase, putative, expressed
Chr2	LOC_Os02g36140	21765009	21771452	+	N	Y	N	terpene synthase, putative, expressed
Chr2	LOC_Os02g36210	21841059	21847837	+	N	Y	Y	ent-kaurene synthase, chloroplast precursor, putative, expressed
Chr2	LOC_Os02g36220	21853493	21863592	-	N	Y	Y	terpene synthase, putative, expressed
Chr2	LOC_Os02g36220	21853493	21863592	-	N	Y	N	terpene synthase, putative, expressed
Chr2	LOC_Os02g36264	21886310	21899230	-	N	Y	Y	terpene synthase, putative, expressed
Chr2	LOC_Os02g45540	27709065	27713159	+	N	Y	Y	synthase, putative, expressed
Chr2	LOC_Os02g45660	27773366	27775510	-	N	Y	Y	2-C-methyl-D-erythritol 2,4-cyclodiphosphate synthase, chloroplast precursor, putative, expressed
Chr2	LOC_Os02g47310	28893961	28897548	+	N	Y	Y	Cyclopropane-fatty-acyl-phospholipid synthase, putative, expressed
Chr2	LOC_Os02g51060	31228384	31232497	-	N	Y	Y	CSLA6 - cellulose synthase-like family A; mannan synthase, expressed
Chr2	LOC_Os02g51470	31526904	31528541	+	N	Y	Y	ATP synthase F1, delta subunit family protein, putative, expressed
Chr2	LOC_Os02g51470	31526920	31528529	+	N	Y	N	ATP synthase F1, delta subunit family protein, putative, expressed
Chr2	LOC_Os02g51470	31526920	31528529	+	N	Y	N	ATP synthase F1, delta subunit family protein, putative, expressed
Chr2	LOC_Os02g55910	34223117	34227448	+	N	Y	Y	monogalactosyldiacylglycerol synthase, putative, expressed
Chr2	LOC_Os02g55910	34223738	34227621	+	N	Y	N	monogalactosyldiacylglycerol synthase, putative, expressed
Chr3	LOC_Os03g02710	1015290	1020208	+	N	Y	Y	hydroxymethylglutaryl-CoA synthase, putative, expressed
Chr3	LOC_Os03g03610	1582176	1602063	-	N	Y	N	1,3-beta-glucan synthase component domain containing protein, expressed
Chr3	LOC_Os03g03610	1582176	1601671	-	N	Y	Y	1,3-beta-glucan synthase component domain containing protein, expressed
Chr3	LOC_Os03g03610	1582176	1602061	-	N	Y	N	1,3-beta-glucan synthase component domain containing protein, expressed
Chr3	LOC_Os03g06700	3402621	3404272	+	N	Y	Y	3-ketoacyl-CoA synthase, putative, expressed
Chr3	LOC_Os03g06705	3405791	3407199	+	N	Y	Y	3-ketoacyl-CoA synthase, putative, expressed
Chr3	LOC_Os03g08360	4266978	4271866	+	N	Y	Y	3-ketoacyl-CoA synthase 10, putative, expressed
Chr3	LOC_Os03g08360	4266993	4271866	+	N	Y	N	3-ketoacyl-CoA synthase 10, putative, expressed
Chr3	LOC_Os03g08360	4270139	4271866	+	N	Y	N	3-ketoacyl-CoA synthase 10, putative, expressed
Chr3	LOC_Os03g12030	6302790	6304928	-	N	Y	Y	3-ketoacyl-CoA synthase, putative, expressed
Chr3	LOC_Os03g14170	7686704	7688842	-	N	Y	Y	3-ketoacyl-CoA synthase, putative, expressed
Chr3	LOC_Os03g14690	7982396	7989437	+	N	Y	Y	vacuolar ATP synthase 98 kDa subunit, putative, expressed
Chr3	LOC_Os03g15780	8702788	8707276	-	N	Y	N	anthranilate synthase component I-1, chloroplast precursor, putative, expressed
Chr3	LOC_Os03g15780	8702788	8707794	-	N	Y	Y	anthranilate synthase component I-1, chloroplast precursor, putative, expressed
Chr3	LOC_Os03g15780	8702788	8707794	-	N	Y	N	anthranilate synthase component I-1, chloroplast precursor, putative, expressed
Chr3	LOC_Os03g15780	8702788	8707794	-	N	Y	N	anthranilate synthase component I-1, chloroplast precursor, putative, expressed
Chr3	LOC_Os03g16140	8902704	8906147	-	N	Y	N	digalactosyldiacylglycerol synthase, chloroplast precursor, putative, expressed
Chr3	LOC_Os03g16140	8902704	8906354	-	N	Y	Y	digalactosyldiacylglycerol synthase, chloroplast precursor, putative, expressed
Chr3	LOC_Os03g16140	8902704	8906354	-	N	Y	N	digalactosyldiacylglycerol synthase, chloroplast precursor, putative, expressed
Chr3	LOC_Os03g16140	8902704	8906345	-	N	Y	N	digalactosyldiacylglycerol synthase, chloroplast precursor, putative, expressed
Chr3	LOC_Os03g17070	9491414	9492494	-	N	Y	Y	ATP synthase B chain, chloroplast precursor, putative, expressed
Chr3	LOC_Os03g22120	12674462	12680657	-	N	Y	Y	sucrose synthase, putative, expressed
Chr3	LOC_Os03g22120	12674462	12680163	-	N	Y	N	sucrose synthase, putative, expressed
Chr3	LOC_Os03g22120	12674466	12680657	-	N	Y	N	sucrose synthase, putative, expressed
Chr3	LOC_Os03g24760	14107200	14110162	-	N	Y	Y	terpene synthase, putative, expressed
Chr3	LOC_Os03g26620	15208874	15210724	+	N	Y	Y	3-ketoacyl-CoA synthase, putative, expressed
Chr3	LOC_Os03g31430	17899361	17906117	-	N	Y	Y	terpene synthase, N-terminal domain containing protein, expressed
Chr3	LOC_Os03g52660	30197260	30199278	+	N	Y	Y	ATP synthase F1, delta subunit family protein, putative, expressed
Chr3	LOC_Os03g61600	34923862	34926706	-	N	Y	Y	phosphoribosylformylglycinamidine synthase, putative, expressed
Chr4	LOC_Os04g01354	258818	263006	-	N	Y	Y	chalcone synthase, putative, expressed
Chr4	LOC_Os04g02640	997304	999140	+	N	Y	Y	3-ketoacyl-CoA synthase 6, putative, expressed
Chr4	LOC_Os04g16748	9122132	9123511	+	N	Y	Y	ATP synthase B chain, putative, expressed
Chr4	LOC_Os04g17650	9661934	9667057	-	N	Y	Y	sucrose synthase, putative, expressed
Chr4	LOC_Os04g27190	16057927	16068251	-	N	Y	N	terpene synthase, putative, expressed
Chr4	LOC_Os04g27190	16057927	16067312	-	N	Y	N	terpene synthase, putative, expressed
Chr4	LOC_Os04g27190	16057927	16068256	-	N	Y	Y	terpene synthase, putative, expressed
Chr4	LOC_Os04g27340	16151639	16162828	-	N	Y	Y	terpene synthase, putative, expressed
Chr4	LOC_Os04g27790	16419959	16424898	+	N	Y	Y	terpene synthase, putative, expressed
Chr4	LOC_Os04g35030	21288130	21293643	-	N	Y	Y	CSLH3 - cellulose synthase-like family H, expressed
Chr4	LOC_Os04g36800	22216909	22221345	-	N	Y	Y	3-oxoacyl-synthase, putative, expressed
Chr4	LOC_Os04g36800	22217302	22221345	-	N	Y	N	3-oxoacyl-synthase, putative, expressed
Chr4	LOC_Os04g39270	23362168	23365712	-	N	Y	Y	indole-3-glycerol phosphate synthase, chloroplast precursor, putative, expressed
Chr4	LOC_Os04g44890	26565521	26571685	+	N	Y	Y	tRNA-dihydrouridine synthase, putative, expressed
Chr4	LOC_Os04g44890	26565521	26571284	+	N	Y	N	tRNA-dihydrouridine synthase, putative, expressed
Chr4	LOC_Os04g44890	26565521	26571284	+	N	Y	N	tRNA-dihydrouridine synthase, putative, expressed
Chr4	LOC_Os04g53310	31750955	31759581	-	N	Y	Y	soluble starch synthase 3, chloroplast precursor, putative, expressed
Chr5	LOC_Os05g01440	251470	256590	+	N	Y	Y	phosphoribosylformylglycinamidine synthase, putative, expressed
Chr5	LOC_Os05g01560	326134	328162	-	N	Y	Y	vacuolar ATP synthase, putative, expressed
Chr5	LOC_Os05g01560	326134	328162	-	N	Y	N	vacuolar ATP synthase, putative, expressed
Chr5	LOC_Os05g03640	1561980	1568165	-	N	Y	Y	flavonol synthase/flavanone 3-hydroxylase, putative, expressed
Chr5	LOC_Os05g11210	6333107	6333908	+	N	Y	Y	lachrymatory factor synthase, putative, expressed
Chr5	LOC_Os05g44100	25641595	25646409	+	N	Y	Y	trehalose synthase, putative, expressed
Chr5	LOC_Os05g45720	26485807	26494112	+	N	Y	Y	starch synthase, putative, expressed
Chr5	LOC_Os05g45720	26485812	26494112	+	N	Y	N	starch synthase, putative, expressed
Chr5	LOC_Os05g45720	26485812	26492092	+	N	Y	N	starch synthase, putative, expressed
Chr5	LOC_Os05g45720	26485812	26492092	+	N	Y	N	starch synthase, putative, expressed
Chr5	LOC_Os05g48060	27552589	27558235	+	N	Y	Y	phosphatidylserine synthase, putative, expressed
Chr5	LOC_Os05g49770	28551310	28557309	-	N	Y	N	CTP synthase, putative, expressed
Chr5	LOC_Os05g49770	28551310	28557309	-	N	Y	Y	CTP synthase, putative, expressed
Chr5	LOC_Os05g49900	28625170	28627550	-	N	Y	Y	3-ketoacyl-CoA synthase, putative, expressed
Chr6	LOC_Os06g02980	1095472	1096462	-	N	Y	Y	ATP synthase F1, epsilon subunit family protein, expressed
Chr6	LOC_Os06g05700	2579088	2581726	+	N	Y	Y	cysteine synthase, putative, expressed
Chr6	LOC_Os06g07120	3405164	3407737	+	N	Y	Y	dehydrodolichyl diphosphate synthase, putative, expressed
Chr6	LOC_Os06g07860	3823021	3827411	+	N	Y	Y	cystathionine gamma-synthase, putative, expressed
Chr6	LOC_Os06g07932	3854646	3857393	+	N	Y	Y	flavonol synthase/flavanone 3-hydroxylase, putative, expressed
Chr6	LOC_Os06g07932	3855441	3857393	+	N	Y	N	flavonol synthase/flavanone 3-hydroxylase, putative, expressed
Chr6	LOC_Os06g08032	3893672	3895400	+	N	Y	Y	flavonol synthase/flavanone 3-hydroxylase, putative, expressed
Chr6	LOC_Os06g14810	8408317	8410308	-	N	Y	Y	3-ketoacyl-CoA synthase, putative, expressed
Chr6	LOC_Os06g36880	21730402	21733637	-	N	Y	Y	cysteine synthase, putative, expressed
Chr6	LOC_Os06g46900	28463764	28466237	-	N	Y	N	phosphosulfolactate synthase-related protein, putative, expressed
Chr6	LOC_Os06g46900	28463764	28466297	-	N	Y	N	phosphosulfolactate synthase-related protein, putative, expressed
Chr6	LOC_Os06g46900	28463764	28466297	-	N	Y	Y	phosphosulfolactate synthase-related protein, putative, expressed
Chr6	LOC_Os06g46900	28463764	28466237	-	N	Y	N	phosphosulfolactate synthase-related protein, putative, expressed
Chr6	LOC_Os06g51270	31033381	31048512	-	N	Y	Y	1,3-beta-glucan synthase component domain containing protein, expressed
Chr7	LOC_Os07g03260	1305328	1308048	-	N	Y	Y	CSLC10 - cellulose synthase-like family C, expressed
Chr7	LOC_Os07g24190	13741284	13747256	-	N	Y	N	CESA3 - cellulose synthase, expressed
Chr7	LOC_Os07g24190	13741284	13747256	-	N	Y	Y	CESA3 - cellulose synthase, expressed
Chr7	LOC_Os07g24190	13741284	13745632	-	N	Y	N	CESA3 - cellulose synthase, expressed
Chr7	LOC_Os07g32880	19655991	19657603	-	N	Y	Y	ATP synthase gamma chain, putative, expressed
Chr7	LOC_Os07g36465	21816568	21818943	+	N	Y	Y	vacuolar ATP synthase subunit H, putative, expressed
Chr7	LOC_Os07g36630	21910216	21915284	-	N	Y	Y	CSLF8 - cellulose synthase-like family F; beta1,3;1,4 glucan synthase, expressed
Chr7	LOC_Os07g46600	27841389	27845434	-	N	Y	Y	RNA pseudouridine synthase, putative, expressed
Chr7	LOC_Os07g48980	29323094	29324723	+	N	Y	Y	nicotianamine synthase, putative, expressed
Chr8	LOC_Os08g04180	2029732	2033180	+	N	Y	Y	tryptophan synthase beta chain 1, putative, expressed
Chr8	LOC_Os08g06380	3544163	3550661	-	N	Y	Y	CSLF6 - cellulose synthase-like family F; beta1,3;1,4 glucan synthase, expressed
Chr8	LOC_Os08g06380	3544163	3548141	-	N	Y	N	CSLF6 - cellulose synthase-like family F; beta1,3;1,4 glucan synthase, expressed
Chr8	LOC_Os08g09230	5352105	5363367	+	N	Y	N	starch synthase III, putative, expressed
Chr8	LOC_Os08g09230	5352105	5363367	+	N	Y	Y	starch synthase III, putative, expressed
Chr8	LOC_Os08g37456	23723612	23725890	-	N	Y	Y	flavonol synthase/flavanone 3-hydroxylase, putative, expressed
Chr8	LOC_Os08g37456	23723612	23727247	-	N	Y	N	flavonol synthase/flavanone 3-hydroxylase, putative, expressed
Chr9	LOC_Os09g07450	3726392	3730896	-	N	Y	Y	flavonol synthase, putative, expressed
Chr9	LOC_Os09g08130	4201069	4204423	-	N	Y	N	indole-3-glycerol phosphate synthase, chloroplast precursor, putative, expressed
Chr9	LOC_Os09g08130	4201660	4204423	-	N	Y	Y	indole-3-glycerol phosphate synthase, chloroplast precursor, putative, expressed
Chr9	LOC_Os09g25370	15204133	15207865	-	N	Y	Y	deoxyhypusine synthase, putative, expressed
Chr9	LOC_Os09g25900	15546366	15549203	-	N	Y	Y	CSLC2 - cellulose synthase-like family C, expressed
Chr9	LOC_Os09g30120	18307887	18312954	-	N	Y	N	CSLE1 - cellulose synthase-like family E, expressed
Chr9	LOC_Os09g30120	18307890	18314234	-	N	Y	Y	CSLE1 - cellulose synthase-like family E, expressed
Chr9	LOC_Os09g30130	18315154	18321214	-	N	Y	N	CSLE6 - cellulose synthase-like family E, expressed
Chr9	LOC_Os09g30130	18315154	18321214	-	N	Y	Y	CSLE6 - cellulose synthase-like family E, expressed
Chr9	LOC_Os09g34960	20367318	20371359	+	N	Y	Y	hydroxymethylglutaryl-CoA synthase, putative, expressed
Chr10	LOC_Os10g10500	5780856	5789347	+	N	Y	Y	vacuolar ATP synthase 98 kDa subunit, putative, expressed
Chr10	LOC_Os10g33370	17564167	17571574	+	N	Y	Y	3-ketoacyl-CoA synthase precursor, putative, expressed
Chr10	LOC_Os10g37340	20000791	20004599	-	N	Y	Y	cystathionine gamma-synthase, putative, expressed
Chr10	LOC_Os10g38272	20479654	20481033	-	N	Y	Y	ATP synthase B chain, putative, expressed
Chr10	LOC_Os10g38274	20481489	20481734	-	N	Y	Y	ATP synthase C chain, putative, expressed
Chr10	LOC_Os10g39140	20886352	20892217	+	N	Y	N	flavonol synthase/flavanone 3-hydroxylase, putative, expressed
Chr10	LOC_Os10g39140	20886352	20892217	+	N	Y	N	flavonol synthase/flavanone 3-hydroxylase, putative, expressed
Chr10	LOC_Os10g39140	20886352	20892217	+	N	Y	N	flavonol synthase/flavanone 3-hydroxylase, putative, expressed
Chr10	LOC_Os10g39140	20886352	20892217	+	N	Y	Y	flavonol synthase/flavanone 3-hydroxylase, putative, expressed
Chr11	LOC_Os11g06890	3378031	3380310	-	N	Y	Y	vacuolar ATP synthase, putative, expressed
Chr11	LOC_Os11g06890	3379188	3380310	-	N	Y	N	vacuolar ATP synthase, putative, expressed
Chr11	LOC_Os11g28530	16435032	16442206	-	N	Y	N	terpene synthase, putative, expressed
Chr11	LOC_Os11g28530	16435035	16449276	-	N	Y	Y	terpene synthase, putative, expressed
Chr11	LOC_Os11g28530	16435035	16449156	-	N	Y	N	terpene synthase, putative, expressed
Chr11	LOC_Os11g35710	20942415	20959702	+	N	Y	Y	cycloartenol synthase, putative, expressed
Chr12	LOC_Os12g04260	1802706	1807516	+	N	Y	Y	astaxanthin synthase KC28, putative, expressed
Chr12	LOC_Os12g10570	5612066	5613340	-	N	Y	Y	ATP synthase subunit beta, putative, expressed
Chr12	LOC_Os12g26060	15134407	15140195	+	N	Y	Y	bifunctional dihydrofolate reductase-thymidylate synthase, putative, expressed
Chr12	LOC_Os12g34108	20659585	20660961	-	N	Y	Y	ATP synthase protein 9, mitochondrial, putative, expressed
Chr12	LOC_Os12g42980	26698649	26703351	-	N	Y	Y	cysteine synthase, putative, expressed
Chr12	LOC_Os12g42980	26699737	26703351	-	N	Y	N	cysteine synthase, putative, expressed
Chr1-43-5	LOC_Os01g10230	5384196	5385088	+	N	Y	Y	lachrymatory factor synthase, putative, expressed
Chr1	LOC_Os01g34880	19258341	19260839	-	N	Y	Y	callose synthase, putative, expressed
Chr1	LOC_Os01g34890	19264464	19280458	-	N	Y	Y	GLUCAN SYNTHASE-LIKE protein, putative, expressed
Chr1	LOC_Os01g34900	19281427	19282266	-	N	Y	Y	GLUCAN SYNTHASE-LIKE protein, putative, expressed
Chr1	LOC_Os01g43020	24498791	24504856	-	N	Y	Y	CTP synthase, putative, expressed
Chr1	LOC_Os01g46270	26312068	26313114	+	N	Y	Y	wax synthase isoform 3, putative, expressed
Chr1	LOC_Os01g46570	26514543	26521761	+	N	Y	Y	CTP synthase, putative, expressed
Chr1	LOC_Os01g46570	26514543	26521116	+	N	Y	N	CTP synthase, putative, expressed
Chr1	LOC_Os01g46570	26516899	26521761	+	N	Y	N	CTP synthase, putative, expressed
Chr1	LOC_Os01g48200	27605913	27608676	-	N	Y	Y	callose synthase, putative, expressed
Chr1	LOC_Os01g49890	28653963	28655948	-	N	Y	Y	threonine synthase, chloroplast precursor, putative, expressed
Chr1	LOC_Os01g52570	30225839	30226855	+	N	Y	Y	lachrymatory factor synthase, putative, expressed
Chr1	LOC_Os01g54560	31373407	31377545	-	N	Y	Y	trehalose synthase, putative, expressed
Chr1	LOC_Os01g54560	31373407	31377545	-	N	Y	N	trehalose synthase, putative, expressed
Chr1	LOC_Os01g54560	31373407	31377545	-	N	Y	N	trehalose synthase, putative, expressed
Chr1	LOC_Os01g56130	32318613	32322673	-	N	Y	Y	CSLC1 - cellulose synthase-like family C, expressed
Chr1	LOC_Os01g56620	32660700	32667425	-	N	Y	Y	pseudouridylate synthase, putative, expressed
Chr1	LOC_Os01g61610	35636303	35641236	+	N	Y	Y	flavonol synthase/flavanone 3-hydroxylase, putative, expressed
Chr1	LOC_Os01g61610	35636303	35639819	+	N	Y	N	flavonol synthase/flavanone 3-hydroxylase, putative, expressed
Chr1	LOC_Os01g61610	35636303	35641236	+	N	Y	N	flavonol synthase/flavanone 3-hydroxylase, putative, expressed
Chr1	LOC_Os01g61610	35636705	35641236	+	N	Y	N	flavonol synthase/flavanone 3-hydroxylase, putative, expressed
Chr2	LOC_Os02g02930	1145779	1151142	+	N	Y	Y	terpene synthase, putative, expressed
Chr2	LOC_Os02g09930	5151783	5158917	-	N	Y	Y	CSLA1 - cellulose synthase-like family A; mannan synthase, expressed
Chr2	LOC_Os02g09930	5151783	5158885	-	N	Y	N	CSLA1 - cellulose synthase-like family A; mannan synthase, expressed
Chr2	LOC_Os02g11070	5930193	5933079	-	N	Y	N	3-ketoacyl-CoA synthase, putative, expressed
Chr2	LOC_Os02g11070	5930193	5933079	-	N	Y	Y	3-ketoacyl-CoA synthase, putative, expressed
Chr2	LOC_Os02g12900	6810648	6814112	+	N	Y	N	cysteine synthase, putative, expressed
Chr2	LOC_Os02g12900	6810648	6814112	+	N	Y	Y	cysteine synthase, putative, expressed
Chr2	LOC_Os02g45540	27709065	27713159	+	N	Y	Y	synthase, putative, expressed
Chr2	LOC_Os02g54820	33569263	33574120	+	N	Y	Y	trehalose-6-phosphate synthase, putative, expressed
Chr2	LOC_Os02g54820	33569263	33573174	+	N	Y	N	trehalose-6-phosphate synthase, putative, expressed
Chr2	LOC_Os02g54820	33569263	33573174	+	N	Y	N	trehalose-6-phosphate synthase, putative, expressed
Chr2	LOC_Os02g56320	34475930	34483804	+	N	Y	Y	glycogen synthase 1, putative, expressed
Chr2	LOC_Os02g56860	34853787	34855812	+	N	Y	Y	3-ketoacyl-CoA synthase, putative, expressed
Chr3	LOC_Os03g07350	3729193	3733484	+	N	Y	Y	CSLA4 - cellulose synthase-like family A; mannan synthase, expressed
Chr3	LOC_Os03g08360	4266978	4271866	+	N	Y	Y	3-ketoacyl-CoA synthase 10, putative, expressed
Chr3	LOC_Os03g08360	4266993	4271866	+	N	Y	N	3-ketoacyl-CoA synthase 10, putative, expressed
Chr3	LOC_Os03g08360	4270139	4271866	+	N	Y	N	3-ketoacyl-CoA synthase 10, putative, expressed
Chr3	LOC_Os03g09250	4825616	4829747	-	N	Y	N	inositol-3-phosphate synthase, putative, expressed
Chr3	LOC_Os03g09250	4825616	4829747	-	N	Y	N	inositol-3-phosphate synthase, putative, expressed
Chr3	LOC_Os03g09250	4825616	4829747	-	N	Y	Y	inositol-3-phosphate synthase, putative, expressed
Chr3	LOC_Os03g09250	4825616	4829747	-	N	Y	N	inositol-3-phosphate synthase, putative, expressed
Chr3	LOC_Os03g12030	6302790	6304928	-	N	Y	Y	3-ketoacyl-CoA synthase, putative, expressed
Chr3	LOC_Os03g12360	6519051	6523487	-	N	Y	N	trehalose-6-phosphate synthase, putative, expressed
Chr3	LOC_Os03g12360	6519051	6523170	-	N	Y	Y	trehalose-6-phosphate synthase, putative, expressed
Chr3	LOC_Os03g15120	8255433	8260811	-	N	Y	Y	imidazole glycerol phosphate synthase hisHF, chloroplast precursor, putative, expressed
Chr3	LOC_Os03g15780	8702788	8707276	-	N	Y	N	anthranilate synthase component I-1, chloroplast precursor, putative, expressed
Chr3	LOC_Os03g15780	8702788	8707794	-	N	Y	Y	anthranilate synthase component I-1, chloroplast precursor, putative, expressed
Chr3	LOC_Os03g15780	8702788	8707794	-	N	Y	N	anthranilate synthase component I-1, chloroplast precursor, putative, expressed
Chr3	LOC_Os03g15780	8702788	8707794	-	N	Y	N	anthranilate synthase component I-1, chloroplast precursor, putative, expressed
Chr3	LOC_Os03g17070	9491414	9492494	-	N	Y	Y	ATP synthase B chain, chloroplast precursor, putative, expressed
Chr3	LOC_Os03g19420	10926469	10927950	+	N	Y	Y	nicotianamine synthase, putative, expressed
Chr3	LOC_Os03g19427	10929483	10930895	-	N	Y	Y	nicotianamine synthase, putative, expressed
Chr3	LOC_Os03g21980	12591671	12595636	-	N	Y	N	tRNA pseudouridine synthase family protein, putative, expressed
Chr3	LOC_Os03g21980	12591671	12595636	-	N	Y	Y	tRNA pseudouridine synthase family protein, putative, expressed
Chr3	LOC_Os03g22120	12674462	12680657	-	N	Y	Y	sucrose synthase, putative, expressed
Chr3	LOC_Os03g22120	12674462	12680163	-	N	Y	N	sucrose synthase, putative, expressed
Chr3	LOC_Os03g22120	12674466	12680657	-	N	Y	N	sucrose synthase, putative, expressed
Chr3	LOC_Os03g22634	13056787	13071473	-	N	Y	Y	terpene synthase, putative, expressed
Chr3	LOC_Os03g59340	33780013	33786467	-	N	Y	Y	CESA2 - cellulose synthase, expressed
Chr3	LOC_Os03g62090	35177572	35183423	+	N	Y	Y	CESA5 - cellulose synthase, expressed
Chr4	LOC_Os04g01354	258818	263006	-	N	Y	Y	chalcone synthase, putative, expressed
Chr4	LOC_Os04g08350	4457400	4461845	-	N	Y	N	cysteine synthase, chloroplast/chromoplast precursor, putative, expressed
Chr4	LOC_Os04g08350	4457458	4461845	-	N	Y	Y	cysteine synthase, chloroplast/chromoplast precursor, putative, expressed
Chr4	LOC_Os04g08350	4458301	4461845	-	N	Y	N	cysteine synthase, chloroplast/chromoplast precursor, putative, expressed
Chr4	LOC_Os04g08350	4458322	4461845	-	N	Y	N	cysteine synthase, chloroplast/chromoplast precursor, putative, expressed
Chr4	LOC_Os04g09900	5318060	5326427	+	N	Y	Y	ent-kaurene synthase, chloroplast precursor, putative, expressed
Chr4	LOC_Os04g09900	5318070	5326427	+	N	Y	N	ent-kaurene synthase, chloroplast precursor, putative, expressed
Chr4	LOC_Os04g09900	5318347	5326427	+	N	Y	N	ent-kaurene synthase, chloroplast precursor, putative, expressed
Chr4	LOC_Os04g16748	9122132	9123511	+	N	Y	Y	ATP synthase B chain, putative, expressed
Chr4	LOC_Os04g18200	10061764	10065209	+	N	Y	Y	dihydrodipicolinate synthase, chloroplast precursor, putative, expressed
Chr4	LOC_Os04g27070	16007286	16011934	-	N	Y	Y	terpene synthase, putative, expressed
Chr4	LOC_Os04g27400	16187201	16191764	-	N	Y	Y	terpene synthase, putative, expressed
Chr4	LOC_Os04g27540	16279426	16287133	-	N	Y	Y	terpene synthase, putative, expressed
Chr4	LOC_Os04g27790	16419959	16424898	+	N	Y	Y	terpene synthase, putative, expressed
Chr4	LOC_Os04g35030	21288130	21293643	-	N	Y	Y	CSLH3 - cellulose synthase-like family H, expressed
Chr4	LOC_Os04g55060	32741376	32746505	+	N	Y	Y	3-oxoacyl-synthase III, chloroplast precursor, putative, expressed
Chr5	LOC_Os05g08370	4565177	4571461	-	N	Y	Y	CESA1 - cellulose synthase, expressed
Chr5	LOC_Os05g24500	14140138	14141491	+	N	Y	Y	terpene synthase, N-terminal domain containing protein, expressed
Chr5	LOC_Os05g43530	25300749	25304668	-	N	Y	Y	CSLC7 - cellulose synthase-like family C, expressed
Chr5	LOC_Os05g45740	26497701	26499634	+	N	Y	Y	mitochondrial ATP synthase g subunit family protein, putative, expressed
Chr5	LOC_Os05g45740	26497701	26499634	+	N	Y	N	mitochondrial ATP synthase g subunit family protein, putative, expressed
Chr5	LOC_Os05g49900	28625170	28627550	-	N	Y	Y	3-ketoacyl-CoA synthase, putative, expressed
Chr6	LOC_Os06g02180	660148	665406	-	N	Y	Y	CSLD2 - cellulose synthase-like family D, expressed
Chr6	LOC_Os06g04200	1765622	1770656	+	N	Y	N	starch synthase, putative, expressed
Chr6	LOC_Os06g04200	1765625	1770656	+	N	Y	N	starch synthase, putative, expressed
Chr6	LOC_Os06g04200	1765625	1770656	+	N	Y	N	starch synthase, putative, expressed
Chr6	LOC_Os06g04200	1766194	1770656	+	N	Y	Y	starch synthase, putative, expressed
Chr6	LOC_Os06g06560	3079059	3086808	-	N	Y	Y	starch synthase, putative, expressed
Chr6	LOC_Os06g07120	3405164	3407737	+	N	Y	Y	dehydrodolichyl diphosphate synthase, putative, expressed
Chr6	LOC_Os06g09630	4897179	4900565	-	N	Y	Y	3-oxoacyl-synthase, putative, expressed
Chr6	LOC_Os06g12450	6748358	6753338	+	N	Y	Y	soluble starch synthase 2-3, chloroplast precursor, putative, expressed
Chr6	LOC_Os06g12460	6758181	6762995	+	N	Y	Y	CSLA3 - cellulose synthase-like family A; mannan synthase, expressed
Chr6	LOC_Os06g14810	8408317	8410308	-	N	Y	Y	3-ketoacyl-CoA synthase, putative, expressed
Chr6	LOC_Os06g42020	25231214	25235898	+	N	Y	Y	CSLA9 - cellulose synthase-like family A, expressed
Chr6	LOC_Os06g42560	25590233	25594488	-	N	Y	N	tryptophan synthase beta chain 2, putative, expressed
Chr6	LOC_Os06g42560	25590233	25594488	-	N	Y	N	tryptophan synthase beta chain 2, putative, expressed
Chr6	LOC_Os06g42560	25590233	25594488	-	N	Y	Y	tryptophan synthase beta chain 2, putative, expressed
Chr6	LOC_Os06g42560	25590233	25594488	-	N	Y	N	tryptophan synthase beta chain 2, putative, expressed
Chr6	LOC_Os06g44260	26698962	26700042	-	N	Y	Y	synthase, putative, expressed
Chr6	LOC_Os06g44270	26708003	26709889	+	N	Y	Y	synthase, putative, expressed
Chr6	LOC_Os06g51290	31051971	31055549	-	N	Y	N	phytoene synthase, chloroplast precursor, putative, expressed
Chr6	LOC_Os06g51290	31051971	31055926	-	N	Y	Y	phytoene synthase, chloroplast precursor, putative, expressed
Chr6	LOC_Os06g51290	31051971	31055926	-	N	Y	N	phytoene synthase, chloroplast precursor, putative, expressed
Chr6	LOC_Os06g51290	31051971	31055846	-	N	Y	N	phytoene synthase, chloroplast precursor, putative, expressed
Chr7	LOC_Os07g10770	5852711	5858718	-	N	Y	Y	CESA8 - cellulose synthase, expressed
Chr7	LOC_Os07g14850	8496189	8501906	+	N	Y	Y	CESA6 - cellulose synthase, expressed
Chr7	LOC_Os07g17010	10018726	10020736	+	N	Y	Y	chalcone synthase, putative, expressed
Chr7	LOC_Os07g32880	19655991	19657603	-	N	Y	Y	ATP synthase gamma chain, putative, expressed
Chr7	LOC_Os07g34190	20455512	20456848	-	N	Y	Y	chalcone and stilbene synthases, putative, expressed
Chr7	LOC_Os07g34260	20504681	20506402	-	N	Y	Y	chalcone and stilbene synthases, putative, expressed
Chr7	LOC_Os07g36630	21910216	21915284	-	N	Y	Y	CSLF8 - cellulose synthase-like family F; beta1,3;1,4 glucan synthase, expressed
Chr7	LOC_Os07g36690	21970341	21973436	+	N	Y	Y	CSLF2 - cellulose synthase-like family F; beta1,3;1,4 glucan synthase, expressed
Chr7	LOC_Os07g36700	21989083	21991756	+	N	Y	Y	CSLF1 - cellulose synthase-like family F; beta1,3;1,4 glucan synthase, expressed
Chr7	LOC_Os07g42490	25429639	25435182	+	N	Y	Y	sucrose synthase, putative, expressed
Chr7	LOC_Os07g42490	25429639	25435177	+	N	Y	N	sucrose synthase, putative, expressed
Chr7	LOC_Os07g46600	27841389	27845434	-	N	Y	Y	RNA pseudouridine synthase, putative, expressed
Chr8	LOC_Os08g34580	21722267	21726273	+	N	Y	Y	trehalose-6-phosphate synthase, putative, expressed
Chr8	LOC_Os08g34580	21722267	21724613	+	N	Y	N	trehalose-6-phosphate synthase, putative, expressed
Chr8	LOC_Os08g37456	23723612	23725890	-	N	Y	Y	flavonol synthase/flavanone 3-hydroxylase, putative, expressed
Chr8	LOC_Os08g37456	23723612	23727247	-	N	Y	N	flavonol synthase/flavanone 3-hydroxylase, putative, expressed
Chr8	LOC_Os08g40890	25867085	25870277	-	N	Y	Y	spermidine synthase-related, putative, expressed
Chr9	LOC_Os09g20990	12644225	12650074	-	N	Y	Y	trehalose-6-phosphate synthase, putative, expressed
Chr9	LOC_Os09g23350	13875253	13879720	+	N	Y	Y	trehalose synthase, putative, expressed
Chr9	LOC_Os09g25890	15532903	15536140	+	N	Y	N	trehalose-6-phosphate synthase, putative, expressed
Chr9	LOC_Os09g25890	15532903	15536140	+	N	Y	Y	trehalose-6-phosphate synthase, putative, expressed
Chr9	LOC_Os09g25900	15546366	15549203	-	N	Y	Y	CSLC2 - cellulose synthase-like family C, expressed
Chr9	LOC_Os09g30130	18315154	18321214	-	N	Y	N	CSLE6 - cellulose synthase-like family E, expressed
Chr9	LOC_Os09g30130	18315154	18321214	-	N	Y	Y	CSLE6 - cellulose synthase-like family E, expressed
Chr9	LOC_Os09g36800	21225954	21229391	-	N	Y	Y	3-dehydroquinate synthase, putative, expressed
Chr10	LOC_Os10g21230	10839098	10839811	+	N	Y	Y	ATP synthase C chain, putative, expressed
Chr10	LOC_Os10g21230	10839098	10839789	+	N	Y	N	ATP synthase C chain, putative, expressed
Chr10	LOC_Os10g21238	10839889	10841268	+	N	Y	Y	ATP synthase B chain, putative, expressed
Chr10	LOC_Os10g21240	10841359	10842882	+	N	Y	Y	ATP synthase, putative, expressed
Chr10	LOC_Os10g33370	17564167	17571574	+	N	Y	Y	3-ketoacyl-CoA synthase precursor, putative, expressed
Chr10	LOC_Os10g38272	20479654	20481033	-	N	Y	Y	ATP synthase B chain, putative, expressed
Chr10	LOC_Os10g38276	20482529	20483272	-	N	Y	Y	chloroplast ATP synthase a chain precursor, putative, expressed
Chr11	LOC_Os11g04670	1989201	1995087	+	N	Y	N	2-isopropylmalate synthase B, putative, expressed
Chr11	LOC_Os11g04670	1989201	1995087	+	N	Y	Y	2-isopropylmalate synthase B, putative, expressed
Chr11	LOC_Os11g08569	4522339	4558016	+	N	Y	Y	cycloartenol synthase, putative, expressed
Chr11	LOC_Os11g32580	19226735	19228499	-	N	Y	Y	chalcone synthase, putative, expressed
Chr11	LOC_Os11g35710	20942415	20959702	+	N	Y	Y	cycloartenol synthase, putative, expressed
Chr12	LOC_Os12g04424	1882578	1888289	+	N	Y	Y	strictosidine synthase, putative, expressed
Chr12	LOC_Os12g04424	1886342	1888258	+	N	Y	N	strictosidine synthase, putative, expressed
Chr12	LOC_Os12g04440	1888943	1894920	+	N	Y	Y	2-isopropylmalate synthase B, putative, expressed
Chr12	LOC_Os12g04440	1888943	1894907	+	N	Y	N	2-isopropylmalate synthase B, putative, expressed
Chr12	LOC_Os12g10570	5612066	5613340	-	N	Y	Y	ATP synthase subunit beta, putative, expressed
Chr12	LOC_Os12g13320	7430530	7434681	+	N	Y	Y	argininosuccinate synthase, chloroplast precursor, putative, expressed
Chr12	LOC_Os12g34108	20659585	20660961	-	N	Y	Y	ATP synthase protein 9, mitochondrial, putative, expressed
Chr12	LOC_Os12g36890	22602880	22607315	-	N	Y	Y	CSLD4 - cellulose synthase-like family D, expressed

## Sheet: Table S9c
Table S9c The common genes associated with NBS-LRR disease resistance protein or LRR receptor-like protein kinase in DEGFu-sp to both hybrids
chr	locus	start	stop	ori	is_TE	is_expressed	is_representative	annotation
Chr2*	LOC_Os02g18140	10535635	10539699	+	N	Y	Y	NBS type disease resistance protein, putative, expressed
Chr4	LOC_Os04g25900	15062899	15069143	+	N	Y	N	go35 NBS-LRR, putative, expressed
Chr4	LOC_Os04g25900	15062899	15069140	+	N	Y	Y	go35 NBS-LRR, putative, expressed
Chr8	LOC_Os08g16450	10071863	10072192	+	N	Y	Y	NBS-LRR disease resistance protein, putative, expressed
Chr9	LOC_Os09g34150	20157700	20162008	-	N	Y	N	NBS-LRR disease resistance protein, putative, expressed
Chr9	LOC_Os09g34150	20157706	20162008	-	N	Y	Y	NBS-LRR disease resistance protein, putative, expressed
Chr11	LOC_Os11g10570	5797007	5801720	-	N	Y	Y	NBS-LRR disease resistance protein, putative, expressed
Chr11	LOC_Os11g12000	6668507	6681159	+	N	Y	Y	NBS-LRR disease resistance protein, putative, expressed
Chr11	LOC_Os11g12050	6703120	6709223	+	N	Y	Y	NBS-LRR type disease resistance protein, putative, expressed
Chr11	LOC_Os11g12050	6703120	6709237	+	N	Y	N	NBS-LRR type disease resistance protein, putative, expressed
Chr11	LOC_Os11g12300	6872037	6873056	+	N	Y	Y	NBS-LRR disease resistance protein, putative, expressed
Chr11	LOC_Os11g43320	26139957	26143460	+	N	Y	Y	NBS-LRR type disease resistance protein, putative, expressed
Chr12	LOC_Os12g17430	9995004	9996448	-	N	Y	Y	NBS-LRR disease resistance protein, putative, expressed
Chr12	LOC_Os12g29690	17708000	17712514	-	N	Y	Y	NBS-LRR disease resistance protein, putative, expressed
Chr2	LOC_Os02g55550	34015499	34017304	-	N	Y	Y	F-box/LRR-repeat protein 14, putative, expressed
Chr3	LOC_Os03g04270	1956859	1959799	-	N	Y	Y	OsFBL10 - F-box domain and LRR containing protein, expressed
Chr3	LOC_Os03g56250	32043843	32048414	-	N	Y	Y	LRR receptor-like protein kinase, putative, expressed
Chr4	LOC_Os04g25900	15062899	15069143	+	N	Y	N	go35 NBS-LRR, putative, expressed
Chr4	LOC_Os04g25900	15062899	15069140	+	N	Y	Y	go35 NBS-LRR, putative, expressed
Chr4	LOC_Os04g30180	18012199	18015102	+	N	Y	Y	F-box/LRR-repeat protein 14, putative, expressed
Chr4	LOC_Os04g43440	25708299	25712533	-	N	Y	Y	NB-ARC/LRR disease resistance protein, putative, expressed
Chr4	LOC_Os04g43440	25708299	25712547	-	N	Y	N	NB-ARC/LRR disease resistance protein, putative, expressed
Chr8	LOC_Os08g16450	10071863	10072192	+	N	Y	Y	NBS-LRR disease resistance protein, putative, expressed
Chr9	LOC_Os09g34150	20157700	20162008	-	N	Y	N	NBS-LRR disease resistance protein, putative, expressed
Chr9	LOC_Os09g34150	20157706	20162008	-	N	Y	Y	NBS-LRR disease resistance protein, putative, expressed
Chr11	LOC_Os11g01780	417564	421226	+	N	Y	Y	F-box/LRR-repeat protein 3, putative, expressed
Chr11	LOC_Os11g10570	5797007	5801720	-	N	Y	Y	NBS-LRR disease resistance protein, putative, expressed
Chr11	LOC_Os11g12000	6668507	6681159	+	N	Y	Y	NBS-LRR disease resistance protein, putative, expressed
Chr11	LOC_Os11g12050	6703120	6709223	+	N	Y	Y	NBS-LRR type disease resistance protein, putative, expressed
Chr11	LOC_Os11g12050	6703120	6709237	+	N	Y	N	NBS-LRR type disease resistance protein, putative, expressed
Chr11	LOC_Os11g12300	6872037	6873056	+	N	Y	Y	NBS-LRR disease resistance protein, putative, expressed
Chr11	LOC_Os11g43320	26139957	26143460	+	N	Y	Y	NBS-LRR type disease resistance protein, putative, expressed
Chr12	LOC_Os12g17430	9995004	9996448	-	N	Y	Y	NBS-LRR disease resistance protein, putative, expressed
Chr12	LOC_Os12g29690	17708000	17712514	-	N	Y	Y	NBS-LRR disease resistance protein, putative, expressed
Chr3	LOC_Os03g56250	32043843	32048414	-	N	Y	Y	LRR receptor-like protein kinase, putative, expressed
Chr4	LOC_Os04g25900	15062899	15069143	+	N	Y	N	go35 NBS-LRR, putative, expressed
Chr4	LOC_Os04g25900	15062899	15069140	+	N	Y	Y	go35 NBS-LRR, putative, expressed
Chr4	LOC_Os04g43440	25708299	25712533	-	N	Y	Y	NB-ARC/LRR disease resistance protein, putative, expressed
Chr4	LOC_Os04g43440	25708299	25712547	-	N	Y	N	NB-ARC/LRR disease resistance protein, putative, expressed
Chr4	LOC_Os04g53000	31565144	31566271	+	N	Y	Y	NBS-LRR disease resistance protein, putative, expressed
Chr7	LOC_Os07g33690	20129648	20135321	-	N	Y	Y	NBS-LRR type disease resistance protein Hom-F, putative, expressed
Chr11	LOC_Os11g01780	417564	421226	+	N	Y	Y	F-box/LRR-repeat protein 3, putative, expressed
Chr11	LOC_Os11g10570	5797007	5801720	-	N	Y	Y	NBS-LRR disease resistance protein, putative, expressed
Chr11	LOC_Os11g10760	5907950	5911943	-	N	Y	Y	NBS-LRR disease resistance protein, putative, expressed
Chr11	LOC_Os11g12000	6668507	6681159	+	N	Y	Y	NBS-LRR disease resistance protein, putative, expressed
Chr11	LOC_Os11g12050	6703120	6709223	+	N	Y	Y	NBS-LRR type disease resistance protein, putative, expressed
Chr11	LOC_Os11g12050	6703120	6709237	+	N	Y	N	NBS-LRR type disease resistance protein, putative, expressed
Chr11	LOC_Os11g12300	6872037	6873056	+	N	Y	Y	NBS-LRR disease resistance protein, putative, expressed
Chr12	LOC_Os12g29690	17708000	17712514	-	N	Y	Y	NBS-LRR disease resistance protein, putative, expressed
Chr12	LOC_Os12g29710	17735989	17740563	-	N	Y	Y	NBS-LRR disease resistance protein, putative, expressed
Chr2	LOC_Os02g21260	12613768	12618503	-	N	Y	Y	OsFBL8 - F-box domain and LRR containing protein, expressed
*: The red ones indicated the different NBS-LRR and concerned from those in diploid rice hybrid reported by Wei et al, 2009
F1-39-only (H1xH8)F1
chr	locus	start	stop	ori	is_TE	is_expressed	is_representative	annotation
Chr1-39-0	LOC_Os01g71106	41155813	41160726	-	N	Y	Y	NBS-LRR disease resistance protein, putative, expressed
Chr4	LOC_Os04g53000	31565144	31566271	+	N	Y	Y	NBS-LRR disease resistance protein, putative, expressed
Chr4	LOC_Os04g53030	31577881	31583871	+	N	Y	Y	NBS-LRR disease resistance protein, putative, expressed
Chr7	LOC_Os07g33690	20129648	20135321	-	N	Y	Y	NBS-LRR type disease resistance protein Hom-F, putative, expressed
Chr8	LOC_Os08g10260	5964410	5967847	-	N	Y	Y	NBS-LRR disease resistance protein, putative, expressed
Chr9	LOC_Os09g14490	8564278	8572456	+	N	Y	Y	TIR-NBS type disease resistance protein, putative, expressed
Chr9	LOC_Os09g30380	18491726	18495140	+	N	Y	Y	AP005392-AK108636 - NBS/LRR genes that are S-rich,divergent TIR, divergent NBS, expressed
Chr9	LOC_Os09g34150	20157700	20162008	-	N	Y	N	NBS-LRR disease resistance protein, putative, expressed
Chr9	LOC_Os09g34150	20157706	20162008	-	N	Y	Y	NBS-LRR disease resistance protein, putative, expressed
Chr11	LOC_Os11g10760	5907950	5911943	-	N	Y	Y	NBS-LRR disease resistance protein, putative, expressed
Chr11	LOC_Os11g11810	6554514	6561687	+	N	Y	Y	NBS-LRR disease resistance protein, putative, expressed
Chr11	LOC_Os11g12000	6668507	6681159	+	N	Y	Y	NBS-LRR disease resistance protein, putative, expressed
Chr11	LOC_Os11g12050	6703120	6709223	+	N	Y	Y	NBS-LRR type disease resistance protein, putative, expressed
Chr11	LOC_Os11g12050	6703120	6709237	+	N	Y	N	NBS-LRR type disease resistance protein, putative, expressed
Chr11	LOC_Os11g15670	8883111	8885768	-	N	Y	Y	NBS-LRR disease resistance protein, putative, expressed
Chr11	LOC_Os11g43320	26139957	26143460	+	N	Y	Y	NBS-LRR type disease resistance protein, putative, expressed
Chr11	LOC_Os11g45050	27261093	27264194	+	N	Y	Y	NBS-LRR disease resistance protein, putative, expressed
Chr11	LOC_Os11g45180	27342028	27345123	+	N	Y	Y	NBS-LRR disease resistance protein, putative, expressed
Chr12	LOC_Os12g10400	5501252	5506143	+	N	Y	Y	NBS-LRR type resistance protein, putative, expressed
Chr12	LOC_Os12g17430	9995004	9996448	-	N	Y	Y	NBS-LRR disease resistance protein, putative, expressed
Chr12	LOC_Os12g29690	17708000	17712514	-	N	Y	Y	NBS-LRR disease resistance protein, putative, expressed
Chr1	LOC_Os01g63420	36746807	36750976	+	N	Y	Y	OsFBL4 - F-box domain and LRR containing protein, expressed
Chr1	LOC_Os01g63420	36747271	36750976	+	N	Y	N	OsFBL4 - F-box domain and LRR containing protein, expressed
Chr1	LOC_Os01g63420	36747271	36750976	+	N	Y	N	OsFBL4 - F-box domain and LRR containing protein, expressed
Chr1	LOC_Os01g71106	41155813	41160726	-	N	Y	Y	NBS-LRR disease resistance protein, putative, expressed
Chr2	LOC_Os02g06520	3254925	3256939	+	N	Y	Y	OsFBLD1 - F-box, LRR and FBD domain containing protein, expressed
Chr2	LOC_Os02g21260	12613768	12618503	-	N	Y	Y	OsFBL8 - F-box domain and LRR containing protein, expressed
Chr2	LOC_Os02g55550	34015499	34017304	-	N	Y	Y	F-box/LRR-repeat protein 14, putative, expressed
Chr3	LOC_Os03g51440	29426346	29430915	-	N	Y	Y	LRR receptor-like protein kinase, putative, expressed
Chr3	LOC_Os03g56250	32043843	32048414	-	N	Y	Y	LRR receptor-like protein kinase, putative, expressed
Chr4	LOC_Os04g30180	18012199	18015102	+	N	Y	Y	F-box/LRR-repeat protein 14, putative, expressed
Chr4	LOC_Os04g53000	31565144	31566271	+	N	Y	Y	NBS-LRR disease resistance protein, putative, expressed
Chr4	LOC_Os04g53030	31577881	31583871	+	N	Y	Y	NBS-LRR disease resistance protein, putative, expressed
Chr6	LOC_Os06g06050	2780715	2785271	+	N	Y	Y	OsFBL27 - F-box domain and LRR containing protein, expressed
Chr7	LOC_Os07g02910	1087388	1089210	-	N	Y	Y	OsFBL33 - F-box domain and LRR containing protein, expressed
Chr7	LOC_Os07g33690	20129648	20135321	-	N	Y	Y	NBS-LRR type disease resistance protein Hom-F, putative, expressed
Chr8	LOC_Os08g10260	5964410	5967847	-	N	Y	Y	NBS-LRR disease resistance protein, putative, expressed
Chr9	LOC_Os09g30380	18491726	18495140	+	N	Y	Y	AP005392-AK108636 - NBS/LRR genes that are S-rich,divergent TIR, divergent NBS, expressed
Chr2-39-5	LOC_Os02g18140	10535635	10539699	+	N	Y	Y	NBS type disease resistance protein, putative, expressed
Chr4	LOC_Os04g25900	15062899	15069143	+	N	Y	N	go35 NBS-LRR, putative, expressed
Chr4	LOC_Os04g25900	15062899	15069140	+	N	Y	Y	go35 NBS-LRR, putative, expressed
Chr4	LOC_Os04g52970	31553065	31558406	+	N	Y	Y	NBS-LRR disease resistance protein, putative, expressed
Chr6	LOC_Os06g06380	2973521	2979496	-	N	Y	Y	NBS-LRR type disease resistance protein, putative, expressed
Chr6	LOC_Os06g06390	2980288	2984308	-	N	Y	Y	NBS-LRR type disease resistance protein, putative, expressed
Chr7	LOC_Os07g33690	20129648	20135321	-	N	Y	Y	NBS-LRR type disease resistance protein Hom-F, putative, expressed
Chr8	LOC_Os08g10260	5964410	5967847	-	N	Y	Y	NBS-LRR disease resistance protein, putative, expressed
Chr8	LOC_Os08g10430	6127418	6131390	+	N	Y	Y	NBS-LRR disease resistance protein, putative, expressed
Chr8	LOC_Os08g10440	6137622	6141505	+	N	Y	Y	NBS-LRR disease resistance protein, putative, expressed
Chr8	LOC_Os08g16450	10071863	10072192	+	N	Y	Y	NBS-LRR disease resistance protein, putative, expressed
Chr9	LOC_Os09g14490	8564278	8572456	+	N	Y	Y	TIR-NBS type disease resistance protein, putative, expressed
Chr9	LOC_Os09g34150	20157700	20162008	-	N	Y	N	NBS-LRR disease resistance protein, putative, expressed
Chr9	LOC_Os09g34150	20157706	20162008	-	N	Y	Y	NBS-LRR disease resistance protein, putative, expressed
Chr10	LOC_Os10g25487	13171237	13183587	+	N	Y	Y	NBS-LRR disease resistance protein, putative, expressed
Chr11	LOC_Os11g10570	5797007	5801720	-	N	Y	Y	NBS-LRR disease resistance protein, putative, expressed
Chr11	LOC_Os11g10760	5907950	5911943	-	N	Y	Y	NBS-LRR disease resistance protein, putative, expressed
Chr11	LOC_Os11g12300	6872037	6873056	+	N	Y	Y	NBS-LRR disease resistance protein, putative, expressed
Chr11	LOC_Os11g38480	22799288	22802116	+	N	Y	Y	NBS-LRR type disease resistance protein, putative, expressed
Chr11	LOC_Os11g38580	22862447	22867268	+	N	Y	Y	NBS-LRR type disease resistance protein, putative, expressed
Chr11	LOC_Os11g44960	27221855	27226087	+	N	Y	Y	NBS-LRR disease resistance protein, putative, expressed
Chr11	LOC_Os11g45180	27342028	27345123	+	N	Y	Y	NBS-LRR disease resistance protein, putative, expressed
Chr12	LOC_Os12g17430	9995004	9996448	-	N	Y	Y	NBS-LRR disease resistance protein, putative, expressed
Chr12	LOC_Os12g29690	17708000	17712514	-	N	Y	Y	NBS-LRR disease resistance protein, putative, expressed
Chr12	LOC_Os12g29710	17735989	17740563	-	N	Y	Y	NBS-LRR disease resistance protein, putative, expressed
Chr1	LOC_Os01g09740	5017893	5020150	-	N	Y	Y	F-box/LRR-repeat protein, putative, expressed
Chr1	LOC_Os01g58530	33821306	33828897	+	N	Y	Y	NB-ARC/LRR disease resistance protein, putative, expressed
Chr2	LOC_Os02g06520	3254925	3256939	+	N	Y	Y	OsFBLD1 - F-box, LRR and FBD domain containing protein, expressed
Chr2	LOC_Os02g21260	12613768	12618503	-	N	Y	Y	OsFBL8 - F-box domain and LRR containing protein, expressed
Chr2	LOC_Os02g55550	34015499	34017304	-	N	Y	Y	F-box/LRR-repeat protein 14, putative, expressed
Chr3	LOC_Os03g04270	1956859	1959799	-	N	Y	Y	OsFBL10 - F-box domain and LRR containing protein, expressed
Chr3	LOC_Os03g14900	8122245	8126084	-	N	Y	Y	NB-ARC/LRR disease resistance protein, putative, expressed
Chr3	LOC_Os03g51440	29426346	29430915	-	N	Y	Y	LRR receptor-like protein kinase, putative, expressed
Chr3	LOC_Os03g56250	32043843	32048414	-	N	Y	Y	LRR receptor-like protein kinase, putative, expressed
Chr4	LOC_Os04g25900	15062899	15069143	+	N	Y	N	go35 NBS-LRR, putative, expressed
Chr4	LOC_Os04g25900	15062899	15069140	+	N	Y	Y	go35 NBS-LRR, putative, expressed
Chr4	LOC_Os04g30180	18012199	18015102	+	N	Y	Y	F-box/LRR-repeat protein 14, putative, expressed
Chr4	LOC_Os04g30200	18023678	18026030	+	N	Y	Y	OsFBL14 - F-box domain and LRR containing protein, expressed
Chr4	LOC_Os04g43440	25708299	25712533	-	N	Y	Y	NB-ARC/LRR disease resistance protein, putative, expressed
Chr4	LOC_Os04g43440	25708299	25712547	-	N	Y	N	NB-ARC/LRR disease resistance protein, putative, expressed
Chr4	LOC_Os04g52970	31553065	31558406	+	N	Y	Y	NBS-LRR disease resistance protein, putative, expressed
Chr4	LOC_Os04g53510	31875725	31879749	-	N	Y	Y	OsFBL20 - F-box domain and LRR containing protein, expressed
Chr6	LOC_Os06g06380	2973521	2979496	-	N	Y	Y	NBS-LRR type disease resistance protein, putative, expressed
Chr6	LOC_Os06g06390	2980288	2984308	-	N	Y	Y	NBS-LRR type disease resistance protein, putative, expressed
Chr7	LOC_Os07g02910	1087388	1089210	-	N	Y	Y	OsFBL33 - F-box domain and LRR containing protein, expressed
Chr11	LOC_Os11g01780	417564	421226	+	N	Y	Y	F-box/LRR-repeat protein 3, putative, expressed
F1-43-only (T485xH8)F1
chr	locus	start	stop	ori	is_TE	is_expressed	is_representative	annotation
Chr1-43-0	LOC_Os01g05620	2682019	2684988	-	N	Y	Y	NBS-LRR disease resistance protein, putative, expressed
Chr2	LOC_Os02g18140	10535635	10539699	+	N	Y	Y	NBS type disease resistance protein, putative, expressed
Chr2	LOC_Os02g38392	23211632	23220032	+	N	Y	Y	NBS-LRR disease resistance protein, putative, expressed
Chr4	LOC_Os04g25900	15062899	15069143	+	N	Y	N	go35 NBS-LRR, putative, expressed
Chr4	LOC_Os04g25900	15062899	15069140	+	N	Y	Y	go35 NBS-LRR, putative, expressed
Chr4	LOC_Os04g53160	31656691	31662693	+	N	Y	Y	NBS-LRR disease resistance protein, putative, expressed
Chr4	LOC_Os04g53496	31854429	31862286	+	N	Y	Y	NBS-LRR disease resistance protein, putative, expressed
Chr6	LOC_Os06g17950	10435816	10441907	+	N	Y	Y	NBS-LRR disease resistance protein, putative, expressed
Chr6	LOC_Os06g17970	10445052	10451152	+	N	Y	Y	NBS-LRR disease resistance protein, putative, expressed
Chr6	LOC_Os06g20050	11498992	11503823	+	N	Y	Y	NBS type disease resistance protein, putative, expressed
Chr6	LOC_Os06g41640	24930055	24935193	-	N	Y	Y	CC-NBS-LRR protein, putative, expressed
Chr6	LOC_Os06g41660	24938936	24945280	-	N	Y	Y	CC-NBS-LRR protein, putative, expressed
Chr7	LOC_Os07g29820	17529552	17535086	-	N	Y	Y	NBS-LRR disease resistance protein, putative, expressed
Chr7	LOC_Os07g40810	24456130	24459910	-	N	Y	Y	NBS-LRR type disease resistance protein, putative, expressed
Chr8	LOC_Os08g16450	10071863	10072192	+	N	Y	Y	NBS-LRR disease resistance protein, putative, expressed
Chr9	LOC_Os09g15840	9674000	9674695	-	N	Y	Y	NBS-LRR disease resistance protein, putative, expressed
Chr9	LOC_Os09g20020	11989748	11993428	-	N	Y	Y	NBS-LRR resistance-like protein B8, putative, expressed
Chr9	LOC_Os09g34150	20157700	20162008	-	N	Y	N	NBS-LRR disease resistance protein, putative, expressed
Chr9	LOC_Os09g34150	20157706	20162008	-	N	Y	Y	NBS-LRR disease resistance protein, putative, expressed
Chr11	LOC_Os11g10570	5797007	5801720	-	N	Y	Y	NBS-LRR disease resistance protein, putative, expressed
Chr11	LOC_Os11g12000	6668507	6681159	+	N	Y	Y	NBS-LRR disease resistance protein, putative, expressed
Chr11	LOC_Os11g12050	6703120	6709223	+	N	Y	Y	NBS-LRR type disease resistance protein, putative, expressed
Chr11	LOC_Os11g12050	6703120	6709237	+	N	Y	N	NBS-LRR type disease resistance protein, putative, expressed
Chr11	LOC_Os11g12300	6872037	6873056	+	N	Y	Y	NBS-LRR disease resistance protein, putative, expressed
Chr11	LOC_Os11g29520	17126630	17132216	-	N	Y	Y	NBS-LRR disease resistance protein, putative, expressed
Chr11	LOC_Os11g36410	21468751	21472160	-	N	Y	Y	NBS-LRR type disease resistance protein, putative, expressed
Chr11	LOC_Os11g39160	23305866	23313424	-	N	Y	Y	NBS-LRR disease resistance protein, putative, expressed
Chr11	LOC_Os11g39320	23408103	23413029	+	N	Y	Y	LZ-NBS-LRR class, putative, expressed
Chr11	LOC_Os11g43320	26139957	26143460	+	N	Y	Y	NBS-LRR type disease resistance protein, putative, expressed
Chr11	LOC_Os11g43420	26217424	26220753	+	N	Y	Y	LZ-NBS-LRR class RGA, putative, expressed
Chr11	LOC_Os11g45970	27812251	27818431	-	N	Y	Y	NBS-LRR disease resistance protein, putative, expressed
Chr11	LOC_Os11g45980	27820309	27824920	+	N	Y	Y	NBS-LRR type disease resistance protein, putative, expressed
Chr12	LOC_Os12g13550	7602046	7606922	+	N	Y	Y	NBS-LRR disease resistance protein, putative, expressed
Chr12	LOC_Os12g17430	9995004	9996448	-	N	Y	Y	NBS-LRR disease resistance protein, putative, expressed
Chr12	LOC_Os12g28100	16589062	16596002	-	N	Y	Y	NBS-LRR disease resistance protein, putative, expressed
Chr12	LOC_Os12g29690	17708000	17712514	-	N	Y	Y	NBS-LRR disease resistance protein, putative, expressed
Chr1	LOC_Os01g05620	2682019	2684988	-	N	Y	Y	NBS-LRR disease resistance protein, putative, expressed
Chr1	LOC_Os01g57920	33484607	33487824	-	N	Y	Y	OsFBL3 - F-box domain and LRR containing protein, expressed
Chr1	LOC_Os01g65920	38275055	38279030	-	N	Y	Y	F-box/LRR-repeat protein 2, putative, expressed
Chr1	LOC_Os01g65920	38275055	38279030	-	N	Y	N	F-box/LRR-repeat protein 2, putative, expressed
Chr2	LOC_Os02g01550	311537	316458	-	N	Y	Y	OsFBL6 - F-box domain and LRR containing protein, expressed
Chr2	LOC_Os02g01550	311537	316458	-	N	Y	N	OsFBL6 - F-box domain and LRR containing protein, expressed
Chr2	LOC_Os02g21260	12613768	12618503	-	N	Y	Y	OsFBL8 - F-box domain and LRR containing protein, expressed
Chr2	LOC_Os02g38392	23211632	23220032	+	N	Y	Y	NBS-LRR disease resistance protein, putative, expressed
Chr2	LOC_Os02g55550	34015499	34017304	-	N	Y	Y	F-box/LRR-repeat protein 14, putative, expressed
Chr3	LOC_Os03g04270	1956859	1959799	-	N	Y	Y	OsFBL10 - F-box domain and LRR containing protein, expressed
Chr3	LOC_Os03g56250	32043843	32048414	-	N	Y	Y	LRR receptor-like protein kinase, putative, expressed
Chr4	LOC_Os04g25900	15062899	15069143	+	N	Y	N	go35 NBS-LRR, putative, expressed
Chr4	LOC_Os04g25900	15062899	15069140	+	N	Y	Y	go35 NBS-LRR, putative, expressed
Chr4	LOC_Os04g30180	18012199	18015102	+	N	Y	Y	F-box/LRR-repeat protein 14, putative, expressed
Chr4	LOC_Os04g30320	18096179	18098734	+	N	Y	Y	F-box/LRR-repeat protein 14, putative, expressed
Chr4	LOC_Os04g43440	25708299	25712533	-	N	Y	Y	NB-ARC/LRR disease resistance protein, putative, expressed
Chr4	LOC_Os04g43440	25708299	25712547	-	N	Y	N	NB-ARC/LRR disease resistance protein, putative, expressed
Chr4	LOC_Os04g53160	31656691	31662693	+	N	Y	Y	NBS-LRR disease resistance protein, putative, expressed
Chr4	LOC_Os04g53496	31854429	31862286	+	N	Y	Y	NBS-LRR disease resistance protein, putative, expressed
Chr6	LOC_Os06g17950	10435816	10441907	+	N	Y	Y	NBS-LRR disease resistance protein, putative, expressed
Chr6	LOC_Os06g17970	10445052	10451152	+	N	Y	Y	NBS-LRR disease resistance protein, putative, expressed
Chr6	LOC_Os06g41640	24930055	24935193	-	N	Y	Y	CC-NBS-LRR protein, putative, expressed
Chr6	LOC_Os06g41660	24938936	24945280	-	N	Y	Y	CC-NBS-LRR protein, putative, expressed
Chr7	LOC_Os07g13900	7950627	7952162	+	N	Y	Y	OsFBLD4 - F-box, LRR and FBD domain containing protein, expressed
Chr7	LOC_Os07g18710	11060313	11061938	+	N	Y	Y	OsFBLD8 - F-box, LRR and FBD domain containing protein, expressed
Chr7	LOC_Os07g29820	17529552	17535086	-	N	Y	Y	NBS-LRR disease resistance protein, putative, expressed
Chr7	LOC_Os07g40810	24456130	24459910	-	N	Y	Y	NBS-LRR type disease resistance protein, putative, expressed
Chr8	LOC_Os08g16450	10071863	10072192	+	N	Y	Y	NBS-LRR disease resistance protein, putative, expressed
Chr8	LOC_Os08g35930	22656289	22659552	-	N	Y	Y	OsFBL50 - F-box domain and LRR containing protein, expressed
Chr8	LOC_Os08g35930	22656289	22659552	-	N	Y	N	OsFBL50 - F-box domain and LRR containing protein, expressed
Chr9	LOC_Os09g15840	9674000	9674695	-	N	Y	Y	NBS-LRR disease resistance protein, putative, expressed
Chr9	LOC_Os09g20020	11989748	11993428	-	N	Y	Y	NBS-LRR resistance-like protein B8, putative, expressed
Chr9	LOC_Os09g34150	20157700	20162008	-	N	Y	N	NBS-LRR disease resistance protein, putative, expressed
Chr9	LOC_Os09g34150	20157706	20162008	-	N	Y	Y	NBS-LRR disease resistance protein, putative, expressed
Chr11	LOC_Os11g01780	417564	421226	+	N	Y	Y	F-box/LRR-repeat protein 3, putative, expressed
Chr11	LOC_Os11g10570	5797007	5801720	-	N	Y	Y	NBS-LRR disease resistance protein, putative, expressed
Chr11	LOC_Os11g12000	6668507	6681159	+	N	Y	Y	NBS-LRR disease resistance protein, putative, expressed
Chr11	LOC_Os11g12050	6703120	6709223	+	N	Y	Y	NBS-LRR type disease resistance protein, putative, expressed
Chr11	LOC_Os11g12050	6703120	6709237	+	N	Y	N	NBS-LRR type disease resistance protein, putative, expressed
Chr11	LOC_Os11g12300	6872037	6873056	+	N	Y	Y	NBS-LRR disease resistance protein, putative, expressed
Chr11	LOC_Os11g29520	17126630	17132216	-	N	Y	Y	NBS-LRR disease resistance protein, putative, expressed
Chr11	LOC_Os11g36410	21468751	21472160	-	N	Y	Y	NBS-LRR type disease resistance protein, putative, expressed
Chr11	LOC_Os11g39160	23305866	23313424	-	N	Y	Y	NBS-LRR disease resistance protein, putative, expressed
Chr11	LOC_Os11g39320	23408103	23413029	+	N	Y	Y	LZ-NBS-LRR class, putative, expressed
Chr11	LOC_Os11g43320	26139957	26143460	+	N	Y	Y	NBS-LRR type disease resistance protein, putative, expressed
Chr11	LOC_Os11g43420	26217424	26220753	+	N	Y	Y	LZ-NBS-LRR class RGA, putative, expressed
Chr11	LOC_Os11g45970	27812251	27818431	-	N	Y	Y	NBS-LRR disease resistance protein, putative, expressed
Chr11	LOC_Os11g45980	27820309	27824920	+	N	Y	Y	NBS-LRR type disease resistance protein, putative, expressed
Chr12	LOC_Os12g13550	7602046	7606922	+	N	Y	Y	NBS-LRR disease resistance protein, putative, expressed
Chr12	LOC_Os12g17430	9995004	9996448	-	N	Y	Y	NBS-LRR disease resistance protein, putative, expressed
Chr12	LOC_Os12g28100	16589062	16596002	-	N	Y	Y	NBS-LRR disease resistance protein, putative, expressed
Chr12	LOC_Os12g29690	17708000	17712514	-	N	Y	Y	NBS-LRR disease resistance protein, putative, expressed
Chr12	LOC_Os12g33230	20100274	20103255	+	N	Y	Y	OsFBL60 - F-box domain and LRR containing protein, expressed
Chr1-43-5	LOC_Os01g55530	31992087	31996466	-	N	Y	Y	AP003256-AK101847 - NBS/LRR genes that are S-rich,divergent TIR, divergent NBS, expressed
Chr2	LOC_Os02g01550	311537	316458	-	N	Y	Y	OsFBL6 - F-box domain and LRR containing protein, expressed
Chr2	LOC_Os02g01550	311537	316458	-	N	Y	N	OsFBL6 - F-box domain and LRR containing protein, expressed
Chr2	LOC_Os02g10700	5628039	5631315	-	N	Y	Y	OsFBL7 - F-box domain and LRR containing protein, expressed
Chr2	LOC_Os02g42412	25514508	25515647	-	N	Y	Y	F-box/LRR-repeat protein 2, putative, expressed
Chr3	LOC_Os03g56250	32043843	32048414	-	N	Y	Y	LRR receptor-like protein kinase, putative, expressed
Chr4	LOC_Os04g25900	15062899	15069143	+	N	Y	N	go35 NBS-LRR, putative, expressed
Chr4	LOC_Os04g25900	15062899	15069140	+	N	Y	Y	go35 NBS-LRR, putative, expressed
Chr4	LOC_Os04g43440	25708299	25712533	-	N	Y	Y	NB-ARC/LRR disease resistance protein, putative, expressed
Chr4	LOC_Os04g43440	25708299	25712547	-	N	Y	N	NB-ARC/LRR disease resistance protein, putative, expressed
Chr4	LOC_Os04g53000	31565144	31566271	+	N	Y	Y	NBS-LRR disease resistance protein, putative, expressed
Chr6	LOC_Os06g03500	1347280	1351183	-	N	Y	Y	NBS-LRR disease resistance protein, putative, expressed
Chr6	LOC_Os06g05359	2410176	2418568	+	N	Y	Y	NBS-LRR disease resistance protein, putative, expressed
Chr6	LOC_Os06g40360	24033673	24036841	+	N	Y	N	OsFBL30 - F-box domain and LRR containing protein, expressed
Chr6	LOC_Os06g40360	24033673	24036841	+	N	Y	Y	OsFBL30 - F-box domain and LRR containing protein, expressed
Chr7	LOC_Os07g06670	3251100	3255281	+	N	Y	Y	OsFBL35 - F-box domain and LRR containing protein, expressed
Chr7	LOC_Os07g17460	10305762	10308372	-	N	Y	Y	OsFBL36 - F-box domain and LRR containing protein, expressed
Chr7	LOC_Os07g18610	10998043	10999717	+	N	Y	Y	OsFBLD7 - F-box, LRR and FBD domain containing protein, expressed
Chr7	LOC_Os07g29820	17529552	17535086	-	N	Y	Y	NBS-LRR disease resistance protein, putative, expressed
Chr7	LOC_Os07g33690	20129648	20135321	-	N	Y	Y	NBS-LRR type disease resistance protein Hom-F, putative, expressed
Chr7	LOC_Os07g40810	24456130	24459910	-	N	Y	Y	NBS-LRR type disease resistance protein, putative, expressed
Chr8	LOC_Os08g09750	5633346	5636364	+	N	Y	Y	OsFBL44 - F-box domain and LRR containing protein, expressed
Chr10	LOC_Os10g10360	5693445	5697936	-	N	Y	N	NBS-LRR disease resistance protein, putative, expressed
Chr10	LOC_Os10g10360	5693445	5697936	-	N	Y	N	NBS-LRR disease resistance protein, putative, expressed
Chr10	LOC_Os10g10360	5693445	5697950	-	N	Y	Y	NBS-LRR disease resistance protein, putative, expressed
Chr10	LOC_Os10g10360	5694345	5697886	-	N	Y	N	NBS-LRR disease resistance protein, putative, expressed
Chr11	LOC_Os11g01780	417564	421226	+	N	Y	Y	F-box/LRR-repeat protein 3, putative, expressed
Chr11	LOC_Os11g10570	5797007	5801720	-	N	Y	Y	NBS-LRR disease resistance protein, putative, expressed
Chr11	LOC_Os11g10760	5907950	5911943	-	N	Y	Y	NBS-LRR disease resistance protein, putative, expressed
Chr11	LOC_Os11g12000	6668507	6681159	+	N	Y	Y	NBS-LRR disease resistance protein, putative, expressed
Chr11	LOC_Os11g12050	6703120	6709223	+	N	Y	Y	NBS-LRR type disease resistance protein, putative, expressed
Chr11	LOC_Os11g12050	6703120	6709237	+	N	Y	N	NBS-LRR type disease resistance protein, putative, expressed
Chr11	LOC_Os11g12300	6872037	6873056	+	N	Y	Y	NBS-LRR disease resistance protein, putative, expressed
Chr11	LOC_Os11g24170	13743944	13749580	-	N	Y	Y	CC-NBS-LRR protein, putative, expressed
Chr11	LOC_Os11g33180	19629664	19631531	+	N	Y	Y	OsFBL56 - F-box domain and LRR containing protein, expressed
Chr12	LOC_Os12g01760	464682	468351	+	N	Y	Y	F-box/LRR domain containing protein, putative, expressed
Chr12	LOC_Os12g29690	17708000	17712514	-	N	Y	Y	NBS-LRR disease resistance protein, putative, expressed
Chr12	LOC_Os12g29710	17735989	17740563	-	N	Y	Y	NBS-LRR disease resistance protein, putative, expressed
Chr12	LOC_Os12g33210	20084212	20088112	+	N	Y	Y	OsFBL59 - F-box domain and LRR containing protein, expressed
Chr12	LOC_Os12g33220	20093814	20095262	+	N	Y	Y	F-box/LRR-repeat protein 14, putative, expressed

## Sheet: Table S9d
Table S9d The common genes associated with transcription factors(TFs) in DEGFu-sp to both hybrids
chr	locus	start	stop	ori	is_TE	is_expressed	is_representative	annotation
Chr1*	LOC_Os01g08160	3953039	3955491	+	N	Y	Y	MYB family transcription factor, putative, expressed
Chr1	LOC_Os01g11550	6221636	6224329	-	N	Y	Y	TCP family transcription factor, putative, expressed
Chr1	LOC_Os01g58760	33962625	33963552	+	N	Y	Y	bZIP transcription factor domain containing protein, expressed
Chr1	LOC_Os01g62660	36286928	36289643	+	N	Y	Y	MYB family transcription factor, putative, expressed
Chr1	LOC_Os01g64360	37358204	37359596	+	N	Y	Y	MYB family transcription factor, putative, expressed
Chr1	LOC_Os01g74410	43096392	43097974	+	N	Y	N	MYB family transcription factor, putative, expressed
Chr1	LOC_Os01g74410	43096401	43097974	+	N	Y	Y	MYB family transcription factor, putative, expressed
Chr2	LOC_Os02g07770	4058208	4060231	-	N	Y	Y	Myb transcription factor, putative, expressed
Chr2	LOC_Os02g40530	24580382	24582527	-	N	Y	Y	MYB family transcription factor, putative, expressed
Chr2	LOC_Os02g42850	25759839	25763028	+	N	Y	Y	MYB family transcription factor, putative, expressed
Chr2	LOC_Os02g42850	25759840	25763028	+	N	Y	N	MYB family transcription factor, putative, expressed
Chr3	LOC_Os03g03760	1672833	1677811	-	N	Y	Y	MYB family transcription factor, putative, expressed
Chr3	LOC_Os03g09170	4780241	4781570	-	N	Y	Y	ethylene-responsive transcription factor, putative, expressed
Chr3	LOC_Os03g49990	28512625	28515179	+	N	Y	Y	GRAS family transcription factor domain containing protein, expressed
Chr3	LOC_Os03g55590	31643337	31646161	+	N	Y	Y	MYB family transcription factor, putative, expressed
Chr3	LOC_Os03g55590	31643786	31646161	+	N	Y	N	MYB family transcription factor, putative, expressed
Chr3	LOC_Os03g55590	31643786	31646161	+	N	Y	N	MYB family transcription factor, putative, expressed
Chr3	LOC_Os03g57190	32614060	32618299	+	N	Y	Y	TCP family transcription factor, putative, expressed
Chr4	LOC_Os04g30890	18457553	18459056	-	N	Y	Y	MYB family transcription factor, putative, expressed
Chr4	LOC_Os04g45940	27210157	27211268	+	N	Y	Y	transcription factor like protein, putative, expressed
Chr4	LOC_Os04g48030	28574411	28576248	+	N	Y	Y	heat stress transcription factor B-1, putative, expressed
Chr4	LOC_Os04g49110	29275026	29277269	-	N	Y	Y	GRAS family transcription factor domain containing protein, expressed
Chr5	LOC_Os05g38460	22553303	22561067	-	N	Y	Y	MYB family transcription factor, putative, expressed
Chr5	LOC_Os05g48690	27899486	27902332	+	N	Y	N	transcription factor like protein, putative, expressed
Chr5	LOC_Os05g48690	27899055	27902500	+	N	Y	Y	transcription factor like protein, putative, expressed
Chr6	LOC_Os06g01890	494850	511406	+	N	Y	Y	MADS-box transcription factor, putative, expressed
Chr6	LOC_Os06g39960	23773207	23776880	+	N	Y	Y	bZIP transcription factor domain containing protein, expressed
Chr6	LOC_Os06g41770	25041772	25044111	+	N	Y	Y	bZIP transcription factor domain containing protein, expressed
Chr6	LOC_Os06g51260	31025937	31028436	-	N	Y	N	MYB family transcription factor, putative, expressed
Chr6	LOC_Os06g51260	31025937	31029132	-	N	Y	Y	MYB family transcription factor, putative, expressed
Chr7	LOC_Os07g06470	3127703	3130757	-	N	Y	Y	nuclear transcription factor Y subunit, putative, expressed
Chr7	LOC_Os07g06470	3127703	3130757	-	N	Y	N	nuclear transcription factor Y subunit, putative, expressed
Chr7	LOC_Os07g30130	17777522	17780505	+	N	Y	Y	MYB family transcription factor, putative, expressed
Chr7	LOC_Os07g30130	17777529	17780505	+	N	Y	N	MYB family transcription factor, putative, expressed
Chr7	LOC_Os07g30130	17777529	17780505	+	N	Y	N	MYB family transcription factor, putative, expressed
Chr7	LOC_Os07g30130	17777529	17780504	+	N	Y	N	MYB family transcription factor, putative, expressed
Chr8	LOC_Os08g37810	23951363	23953011	+	N	Y	Y	transcription factor like protein, putative, expressed
Chr8	LOC_Os08g43550	27547971	27549173	-	N	Y	Y	MYB family transcription factor, putative, expressed
Chr9	LOC_Os09g01960	656425	658374	-	N	Y	Y	MYB family transcription factor, putative, expressed
Chr9	LOC_Os09g20350	12216432	12218346	+	N	Y	Y	ethylene-responsive transcription factor, putative, expressed
Chr9	LOC_Os09g36250	20915301	20919808	-	N	Y	Y	MYB family transcription factor, putative, expressed
Chr11	LOC_Os11g03300	1233928	1236052	+	N	Y	Y	NAC domain transcription factor, putative, expressed
Chr11	LOC_Os11g03300	1233928	1236052	+	N	Y	N	NAC domain transcription factor, putative, expressed
Chr11	LOC_Os11g07460	3758489	3761568	-	N	Y	Y	TCP family transcription factor, putative, expressed
Chr11	LOC_Os11g25560	14568684	14571281	-	N	Y	Y	BHLH transcription factor, putative, expressed
Chr12	LOC_Os12g37970	23325526	23327050	-	N	Y	N	MYB family transcription factor, putative, expressed
Chr12	LOC_Os12g37970	23325526	23327037	-	N	Y	N	MYB family transcription factor, putative, expressed
Chr12	LOC_Os12g37970	23325526	23327055	-	N	Y	Y	MYB family transcription factor, putative, expressed
Chr12	LOC_Os12g39640	24475096	24477843	+	N	Y	Y	MYB family transcription factor, putative, expressed
Chr1	LOC_Os01g18240	10217247	10219696	-	N	Y	Y	MYB family transcription factor, putative, expressed
Chr1	LOC_Os01g36220	20033503	20035006	+	N	Y	Y	bZIP transcription factor domain containing protein, expressed
Chr1	LOC_Os01g48320	27690411	27692209	-	N	Y	Y	transcription factor like protein, putative, expressed
Chr1	LOC_Os01g55750	32106832	32108671	-	N	Y	Y	TCP family transcription factor, putative, expressed
Chr1	LOC_Os01g55750	32106832	32109743	-	N	Y	N	TCP family transcription factor, putative, expressed
Chr1	LOC_Os01g55750	32106832	32109745	-	N	Y	N	TCP family transcription factor, putative, expressed
Chr1	LOC_Os01g58760	33962625	33963552	+	N	Y	Y	bZIP transcription factor domain containing protein, expressed
Chr1	LOC_Os01g60020	34692830	34694391	-	N	Y	Y	NAC domain transcription factor, putative, expressed
Chr1	LOC_Os01g63460	36763179	36765294	-	N	Y	Y	MYB family transcription factor, putative, expressed
Chr1	LOC_Os01g68700	39894642	39897761	-	N	Y	Y	BHLH transcription factor, putative, expressed
Chr1	LOC_Os01g68700	39894642	39897761	-	N	Y	N	BHLH transcription factor, putative, expressed
Chr1	LOC_Os01g74410	43096392	43097974	+	N	Y	N	MYB family transcription factor, putative, expressed
Chr1	LOC_Os01g74410	43096401	43097974	+	N	Y	Y	MYB family transcription factor, putative, expressed
Chr2	LOC_Os02g22020	13096086	13098236	+	N	Y	Y	MYB family transcription factor, putative, expressed
Chr2	LOC_Os02g31160	18658028	18661837	-	N	Y	Y	transcription factor, putative, expressed
Chr2	LOC_Os02g41510	24878775	24879934	-	N	Y	Y	MYB family transcription factor, putative, expressed
Chr2	LOC_Os02g42380	25497325	25498429	+	N	Y	Y	TCP family transcription factor, putative, expressed
Chr2	LOC_Os02g42850	25759839	25763028	+	N	Y	Y	MYB family transcription factor, putative, expressed
Chr2	LOC_Os02g42850	25759840	25763028	+	N	Y	N	MYB family transcription factor, putative, expressed
Chr2	LOC_Os02g46780	28558086	28560022	-	N	Y	Y	MYB family transcription factor, putative, expressed
Chr2	LOC_Os02g51670	31648468	31650538	+	N	Y	Y	ethylene-responsive transcription factor, putative, expressed
Chr2	LOC_Os02g53620	32794225	32798345	-	N	Y	Y	nuclear transcription factor Y subunit, putative, expressed
Chr3	LOC_Os03g20090	11326079	11328322	-	N	Y	Y	MYB family transcription factor, putative, expressed
Chr3	LOC_Os03g29760	16965186	16970772	+	N	Y	N	nuclear transcription factor Y subunit, putative, expressed
Chr3	LOC_Os03g29760	16965186	16970772	+	N	Y	N	nuclear transcription factor Y subunit, putative, expressed
Chr3	LOC_Os03g29760	16966586	16970772	+	N	Y	Y	nuclear transcription factor Y subunit, putative, expressed
Chr3	LOC_Os03g49990	28512625	28515179	+	N	Y	Y	GRAS family transcription factor domain containing protein, expressed
Chr3	LOC_Os03g51330	29370719	29373265	+	N	Y	Y	GRAS family transcription factor domain containing protein, expressed
Chr3	LOC_Os03g57190	32614060	32618299	+	N	Y	Y	TCP family transcription factor, putative, expressed
Chr4	LOC_Os04g43680	25843038	25844912	-	N	Y	Y	MYB family transcription factor, putative, expressed
Chr4	LOC_Os04g49110	29275026	29277269	-	N	Y	Y	GRAS family transcription factor domain containing protein, expressed
Chr4	LOC_Os04g50060	29857538	29860559	+	N	Y	N	GRAS family transcription factor domain containing protein, expressed
Chr4	LOC_Os04g50060	29857542	29860559	+	N	Y	Y	GRAS family transcription factor domain containing protein, expressed
Chr4	LOC_Os04g50770	30028734	30030685	-	N	Y	Y	MYB family transcription factor, putative, expressed
Chr5	LOC_Os05g06130	3062853	3067599	+	N	Y	Y	transcription factor X1, putative, expressed
Chr5	LOC_Os05g37730	22081343	22083544	-	N	Y	Y	MYB family transcription factor, putative, expressed
Chr5	LOC_Os05g41540	24321000	24322781	-	N	Y	Y	bZIP transcription factor domain containing protein, expressed
Chr5	LOC_Os05g48690	27899486	27902332	+	N	Y	N	transcription factor like protein, putative, expressed
Chr5	LOC_Os05g48690	27899055	27902500	+	N	Y	Y	transcription factor like protein, putative, expressed
Chr6	LOC_Os06g01890	494850	511406	+	N	Y	Y	MADS-box transcription factor, putative, expressed
Chr7	LOC_Os07g30130	17777522	17780505	+	N	Y	Y	MYB family transcription factor, putative, expressed
Chr7	LOC_Os07g30130	17777529	17780505	+	N	Y	N	MYB family transcription factor, putative, expressed
Chr7	LOC_Os07g30130	17777529	17780505	+	N	Y	N	MYB family transcription factor, putative, expressed
Chr7	LOC_Os07g30130	17777529	17780504	+	N	Y	N	MYB family transcription factor, putative, expressed
Chr7	LOC_Os07g37210	22293735	22295309	-	N	Y	Y	MYB family transcription factor, putative, expressed
Chr7	LOC_Os07g44950	26809796	26813252	+	N	Y	Y	bZIP transcription factor domain containing protein, expressed
Chr8	LOC_Os08g33800	21155524	21157775	+	N	Y	Y	MYB family transcription factor, putative, expressed
Chr8	LOC_Os08g41320	26102849	26105371	+	N	Y	Y	BHLH transcription factor, putative, expressed
Chr8	LOC_Os08g43550	27547971	27549173	-	N	Y	Y	MYB family transcription factor, putative, expressed
Chr9	LOC_Os09g20350	12216432	12218346	+	N	Y	Y	ethylene-responsive transcription factor, putative, expressed
Chr9	LOC_Os09g29820	18122580	18123465	-	N	Y	Y	bZIP transcription factor domain containing protein, expressed
Chr9	LOC_Os09g31454	18953621	18956664	-	N	Y	Y	MYB family transcription factor, putative, expressed
Chr9	LOC_Os09g36250	20915301	20919808	-	N	Y	Y	MYB family transcription factor, putative, expressed
Chr10	LOC_Os10g38820	20660761	20663311	-	N	Y	Y	bZIP family transcription factor, putative, expressed
Chr10	LOC_Os10g41260	22174581	22176688	-	N	Y	Y	MYB family transcription factor, putative, expressed
Chr11	LOC_Os11g07460	3758489	3761568	-	N	Y	Y	TCP family transcription factor, putative, expressed
Chr11	LOC_Os11g45740	27670321	27673334	-	N	Y	Y	MYB family transcription factor, putative, expressed
Chr12	LOC_Os12g01490	296616	299117	-	N	Y	Y	MYB family transcription factor, putative, expressed
Chr12	LOC_Os12g37970	23325526	23327050	-	N	Y	N	MYB family transcription factor, putative, expressed
Chr12	LOC_Os12g37970	23325526	23327037	-	N	Y	N	MYB family transcription factor, putative, expressed
Chr12	LOC_Os12g37970	23325526	23327055	-	N	Y	Y	MYB family transcription factor, putative, expressed
Chr12	LOC_Os12g38400	23554928	23560551	-	N	Y	Y	MYB family transcription factor, putative, expressed
Chr12	LOC_Os12g40920	25330650	25336551	+	N	Y	Y	bZIP transcription factor domain containing protein, expressed
Chr12	LOC_Os12g40920	25332774	25336474	+	N	Y	N	bZIP transcription factor domain containing protein, expressed
Chr12	LOC_Os12g40920	25332774	25336474	+	N	Y	N	bZIP transcription factor domain containing protein, expressed
Chr2	LOC_Os02g52780	32276591	32281653	-	N	Y	Y	bZIP transcription factor, putative, expressed
Chr2	LOC_Os02g52780	32279765	32281653	-	N	Y	N	bZIP transcription factor, putative, expressed
Chr1	LOC_Os01g09640	4971171	4973555	-	N	Y	Y	Myb transcription factor, putative, expressed
Chr1	LOC_Os01g44390	25461991	25463691	+	N	Y	N	MYB family transcription factor, putative, expressed
Chr1	LOC_Os01g44390	25462003	25463614	+	N	Y	Y	MYB family transcription factor, putative, expressed
Chr1	LOC_Os01g47370	27063892	27064167	-	N	Y	Y	MYB family transcription factor, putative, expressed
Chr2	LOC_Os02g10860	5760034	5763645	-	N	Y	Y	bZIP transcription factor domain containing protein, expressed
*: The red TFs indicated the different ones from those in diploid rice hybrid reported by Wei et al, 2009
F1-39-only (H1xH8)F1
chr	locus	start	stop	ori	is_TE	is_expressed	is_representative	annotation
Chr1-39-0	LOC_Os01g09640	4971171	4973555	-	N	Y	Y	Myb transcription factor, putative, expressed
Chr1	LOC_Os01g11550	6221636	6224329	-	N	Y	Y	TCP family transcription factor, putative, expressed
Chr1	LOC_Os01g16810	9567526	9569263	-	N	Y	Y	MYB family transcription factor, putative, expressed
Chr1	LOC_Os01g18240	10217247	10219696	-	N	Y	Y	MYB family transcription factor, putative, expressed
Chr1	LOC_Os01g44390	25461991	25463691	+	N	Y	N	MYB family transcription factor, putative, expressed
Chr1	LOC_Os01g44390	25462003	25463614	+	N	Y	Y	MYB family transcription factor, putative, expressed
Chr1	LOC_Os01g45090	25592725	25593920	+	N	Y	Y	MYB family transcription factor, putative, expressed
Chr1	LOC_Os01g47370	27063892	27064167	-	N	Y	Y	MYB family transcription factor, putative, expressed
Chr1	LOC_Os01g55750	32106832	32108671	-	N	Y	Y	TCP family transcription factor, putative, expressed
Chr1	LOC_Os01g55750	32106832	32109743	-	N	Y	N	TCP family transcription factor, putative, expressed
Chr1	LOC_Os01g55750	32106832	32109745	-	N	Y	N	TCP family transcription factor, putative, expressed
Chr1	LOC_Os01g58760	33962625	33963552	+	N	Y	Y	bZIP transcription factor domain containing protein, expressed
Chr1	LOC_Os01g64360	37358204	37359596	+	N	Y	Y	MYB family transcription factor, putative, expressed
Chr2	LOC_Os02g10860	5760034	5763645	-	N	Y	Y	bZIP transcription factor domain containing protein, expressed
Chr2	LOC_Os02g22020	13096086	13098236	+	N	Y	Y	MYB family transcription factor, putative, expressed
Chr2	LOC_Os02g41510	24878775	24879934	-	N	Y	Y	MYB family transcription factor, putative, expressed
Chr2	LOC_Os02g42380	25497325	25498429	+	N	Y	Y	TCP family transcription factor, putative, expressed
Chr2	LOC_Os02g42850	25759839	25763028	+	N	Y	Y	MYB family transcription factor, putative, expressed
Chr2	LOC_Os02g42850	25759840	25763028	+	N	Y	N	MYB family transcription factor, putative, expressed
Chr2	LOC_Os02g42870	25778079	25780795	+	N	Y	Y	MYB family transcription factor, putative, expressed
Chr2	LOC_Os02g51670	31648468	31650538	+	N	Y	Y	ethylene-responsive transcription factor, putative, expressed
Chr2	LOC_Os02g53620	32794225	32798345	-	N	Y	Y	nuclear transcription factor Y subunit, putative, expressed
Chr3	LOC_Os03g03760	1672833	1677811	-	N	Y	Y	MYB family transcription factor, putative, expressed
Chr3	LOC_Os03g09170	4780241	4781570	-	N	Y	Y	ethylene-responsive transcription factor, putative, expressed
Chr3	LOC_Os03g19120	10707200	10713015	-	N	Y	Y	MYB family transcription factor, putative, expressed
Chr3	LOC_Os03g20090	11326079	11328322	-	N	Y	Y	MYB family transcription factor, putative, expressed
Chr3	LOC_Os03g29760	16965186	16970772	+	N	Y	N	nuclear transcription factor Y subunit, putative, expressed
Chr3	LOC_Os03g29760	16965186	16970772	+	N	Y	N	nuclear transcription factor Y subunit, putative, expressed
Chr3	LOC_Os03g29760	16966586	16970772	+	N	Y	Y	nuclear transcription factor Y subunit, putative, expressed
Chr3	LOC_Os03g44540	25069060	25074703	-	N	Y	Y	nuclear transcription factor Y subunit, putative, expressed
Chr3	LOC_Os03g46350	26216934	26218063	+	N	Y	Y	transcription factor, putative, expressed
Chr3	LOC_Os03g63530	35890202	35894172	+	N	Y	N	histone-like transcription factor and archaeal histone, putative, expressed
Chr3	LOC_Os03g63530	35890202	35894181	+	N	Y	Y	histone-like transcription factor and archaeal histone, putative, expressed
Chr4	LOC_Os04g32620	19651659	19656024	+	N	Y	Y	ethylene-responsive transcription factor ERF114, putative, expressed
Chr4	LOC_Os04g43680	25843038	25844912	-	N	Y	Y	MYB family transcription factor, putative, expressed
Chr4	LOC_Os04g46220	27370862	27373629	-	N	Y	Y	ethylene-responsive transcription factor, putative, expressed
Chr4	LOC_Os04g48030	28574411	28576248	+	N	Y	Y	heat stress transcription factor B-1, putative, expressed
Chr4	LOC_Os04g49110	29275026	29277269	-	N	Y	Y	GRAS family transcription factor domain containing protein, expressed
Chr4	LOC_Os04g50060	29857538	29860559	+	N	Y	N	GRAS family transcription factor domain containing protein, expressed
Chr4	LOC_Os04g50060	29857542	29860559	+	N	Y	Y	GRAS family transcription factor domain containing protein, expressed
Chr4	LOC_Os04g50770	30028734	30030685	-	N	Y	Y	MYB family transcription factor, putative, expressed
Chr5	LOC_Os05g03740	1643448	1644746	+	N	Y	Y	transcription factor TF2, putative, expressed
Chr5	LOC_Os05g37060	21654182	21655380	-	N	Y	Y	MYB family transcription factor, putative, expressed
Chr5	LOC_Os05g48650	27883503	27884410	-	N	Y	Y	transcription factor HBP-1b, putative, expressed
Chr5	LOC_Os05g48690	27899486	27902332	+	N	Y	N	transcription factor like protein, putative, expressed
Chr5	LOC_Os05g48690	27899055	27902500	+	N	Y	Y	transcription factor like protein, putative, expressed
Chr6	LOC_Os06g01890	494850	511406	+	N	Y	Y	MADS-box transcription factor, putative, expressed
Chr6	LOC_Os06g10350	5315178	5316875	+	N	Y	Y	MYB family transcription factor, putative, expressed
Chr6	LOC_Os06g15480	8785864	8788413	-	N	Y	N	transcription factor, putative, expressed
Chr6	LOC_Os06g15480	8785864	8788295	-	N	Y	Y	transcription factor, putative, expressed
Chr6	LOC_Os06g39960	23773207	23776880	+	N	Y	Y	bZIP transcription factor domain containing protein, expressed
Chr6	LOC_Os06g43090	25899442	25900817	-	N	Y	Y	MYB transcription factor TaMYB1, putative, expressed
Chr6	LOC_Os06g45890	27777556	27780778	+	N	Y	Y	MYB family transcription factor, putative, expressed
Chr6	LOC_Os06g51260	31025937	31028436	-	N	Y	N	MYB family transcription factor, putative, expressed
Chr6	LOC_Os06g51260	31025937	31029132	-	N	Y	Y	MYB family transcription factor, putative, expressed
Chr7	LOC_Os07g02800	1046017	1048052	+	N	Y	N	MYB family transcription factor, putative, expressed
Chr7	LOC_Os07g02800	1046017	1047335	+	N	Y	N	MYB family transcription factor, putative, expressed
Chr7	LOC_Os07g02800	1046017	1048052	+	N	Y	Y	MYB family transcription factor, putative, expressed
Chr7	LOC_Os07g26150	15033574	15033801	+	N	Y	Y	MYB family transcription factor, putative, expressed
Chr7	LOC_Os07g37210	22293735	22295309	-	N	Y	Y	MYB family transcription factor, putative, expressed
Chr7	LOC_Os07g38030	22807706	22809384	+	N	Y	Y	GRAS family transcription factor domain containing protein, expressed
Chr7	LOC_Os07g41580	24921007	24921998	-	N	Y	Y	histone-like transcription factor and archaeal histone, putative, expressed
Chr8	LOC_Os08g05510	2934786	2940197	+	N	Y	Y	MYB family transcription factor, putative, expressed
Chr8	LOC_Os08g05510	2934786	2940108	+	N	Y	N	MYB family transcription factor, putative, expressed
Chr8	LOC_Os08g26880	16372070	16374370	+	N	Y	Y	bZIP transcription factor domain containing protein, expressed
Chr8	LOC_Os08g33800	21155524	21157775	+	N	Y	Y	MYB family transcription factor, putative, expressed
Chr8	LOC_Os08g36790	23234397	23240846	+	N	Y	Y	bZIP transcription factor, putative, expressed
Chr8	LOC_Os08g37810	23951363	23953011	+	N	Y	Y	transcription factor like protein, putative, expressed
Chr8	LOC_Os08g38020	24083080	24084735	-	N	Y	Y	bZIP transcription factor domain containing protein, expressed
Chr8	LOC_Os08g41320	26102849	26105371	+	N	Y	Y	BHLH transcription factor, putative, expressed
Chr9	LOC_Os09g23620	14029432	14031004	+	N	Y	Y	MYB family transcription factor, putative, expressed
Chr9	LOC_Os09g28210	17132211	17133476	+	N	Y	Y	bHelix-loop-helix transcription factor, putative, expressed
Chr9	LOC_Os09g31454	18953621	18956664	-	N	Y	Y	MYB family transcription factor, putative, expressed
Chr9	LOC_Os09g36250	20915301	20919808	-	N	Y	Y	MYB family transcription factor, putative, expressed
Chr10	LOC_Os10g28340	14746101	14750175	-	N	Y	N	heat stress transcription factor, putative, expressed
Chr10	LOC_Os10g28340	14746101	14750175	-	N	Y	N	heat stress transcription factor, putative, expressed
Chr10	LOC_Os10g28340	14746103	14750175	-	N	Y	N	heat stress transcription factor, putative, expressed
Chr10	LOC_Os10g28340	14746825	14750175	-	N	Y	Y	heat stress transcription factor, putative, expressed
Chr10	LOC_Os10g38820	20660761	20663311	-	N	Y	Y	bZIP family transcription factor, putative, expressed
Chr10	LOC_Os10g41260	22174581	22176688	-	N	Y	Y	MYB family transcription factor, putative, expressed
Chr10	LOC_Os10g41640	22424314	22424839	+	N	Y	Y	transcription factor HBP-1b, putative, expressed
Chr11	LOC_Os11g03300	1233928	1236052	+	N	Y	Y	NAC domain transcription factor, putative, expressed
Chr11	LOC_Os11g03300	1233928	1236052	+	N	Y	N	NAC domain transcription factor, putative, expressed
Chr11	LOC_Os11g10130	5479654	5482999	+	N	Y	Y	MYB family transcription factor, putative, expressed
Chr11	LOC_Os11g11100	6143031	6146621	+	N	Y	Y	bZIP transcription factor domain containing protein, expressed
Chr11	LOC_Os11g45740	27670321	27673334	-	N	Y	Y	MYB family transcription factor, putative, expressed
Chr12	LOC_Os12g07480	3709752	3711796	+	N	Y	Y	TCP family transcription factor, putative, expressed
Chr12	LOC_Os12g09250	4848847	4859757	+	N	Y	Y	bZIP transcription factor domain containing protein, expressed
Chr12	LOC_Os12g37690	23135056	23137352	-	N	Y	Y	MYB family transcription factor, putative, expressed
Chr12	LOC_Os12g37970	23325526	23327050	-	N	Y	N	MYB family transcription factor, putative, expressed
Chr12	LOC_Os12g37970	23325526	23327037	-	N	Y	N	MYB family transcription factor, putative, expressed
Chr12	LOC_Os12g37970	23325526	23327055	-	N	Y	Y	MYB family transcription factor, putative, expressed
Chr12	LOC_Os12g38400	23554928	23560551	-	N	Y	Y	MYB family transcription factor, putative, expressed
Chr12	LOC_Os12g39640	24475096	24477843	+	N	Y	Y	MYB family transcription factor, putative, expressed
Chr12	LOC_Os12g40920	25330650	25336551	+	N	Y	Y	bZIP transcription factor domain containing protein, expressed
Chr12	LOC_Os12g40920	25332774	25336474	+	N	Y	N	bZIP transcription factor domain containing protein, expressed
Chr12	LOC_Os12g40920	25332774	25336474	+	N	Y	N	bZIP transcription factor domain containing protein, expressed
Chr1-39-5	LOC_Os01g08160	3953039	3955491	+	N	Y	Y	MYB family transcription factor, putative, expressed
Chr1	LOC_Os01g09640	4971171	4973555	-	N	Y	Y	Myb transcription factor, putative, expressed
Chr1	LOC_Os01g18240	10217247	10219696	-	N	Y	Y	MYB family transcription factor, putative, expressed
Chr1	LOC_Os01g19970	11350507	11356863	+	N	Y	Y	MYB family transcription factor, putative, expressed
Chr1	LOC_Os01g36220	20033503	20035006	+	N	Y	Y	bZIP transcription factor domain containing protein, expressed
Chr1	LOC_Os01g45860	26044166	26045843	-	N	Y	Y	GRAS family transcription factor domain containing protein, expressed
Chr1	LOC_Os01g48320	27690411	27692209	-	N	Y	Y	transcription factor like protein, putative, expressed
Chr1	LOC_Os01g50110	28796516	28797732	+	N	Y	Y	MYB family transcription factor, putative, expressed
Chr1	LOC_Os01g52090	29950040	29952644	-	N	Y	N	transcription factor like protein, putative, expressed
Chr1	LOC_Os01g52090	29951353	29952644	-	N	Y	Y	transcription factor like protein, putative, expressed
Chr1	LOC_Os01g55750	32106832	32108671	-	N	Y	Y	TCP family transcription factor, putative, expressed
Chr1	LOC_Os01g55750	32106832	32109743	-	N	Y	N	TCP family transcription factor, putative, expressed
Chr1	LOC_Os01g55750	32106832	32109745	-	N	Y	N	TCP family transcription factor, putative, expressed
Chr1	LOC_Os01g60020	34692830	34694391	-	N	Y	Y	NAC domain transcription factor, putative, expressed
Chr1	LOC_Os01g62660	36286928	36289643	+	N	Y	Y	MYB family transcription factor, putative, expressed
Chr1	LOC_Os01g63460	36763179	36765294	-	N	Y	Y	MYB family transcription factor, putative, expressed
Chr1	LOC_Os01g64360	37358204	37359596	+	N	Y	Y	MYB family transcription factor, putative, expressed
Chr1	LOC_Os01g65370	37932350	37933295	+	N	Y	Y	MYB family transcription factor, putative, expressed
Chr1	LOC_Os01g68700	39894642	39897761	-	N	Y	Y	BHLH transcription factor, putative, expressed
Chr1	LOC_Os01g68700	39894642	39897761	-	N	Y	N	BHLH transcription factor, putative, expressed
Chr1	LOC_Os01g69980	40477480	40478907	+	N	Y	Y	TCP family transcription factor, putative, expressed
Chr1	LOC_Os01g74410	43096392	43097974	+	N	Y	N	MYB family transcription factor, putative, expressed
Chr1	LOC_Os01g74410	43096401	43097974	+	N	Y	Y	MYB family transcription factor, putative, expressed
Chr2	LOC_Os02g07770	4058208	4060231	-	N	Y	Y	Myb transcription factor, putative, expressed
Chr2	LOC_Os02g31160	18658028	18661837	-	N	Y	Y	transcription factor, putative, expressed
Chr2	LOC_Os02g40530	24580382	24582527	-	N	Y	Y	MYB family transcription factor, putative, expressed
Chr2	LOC_Os02g41510	24878775	24879934	-	N	Y	Y	MYB family transcription factor, putative, expressed
Chr2	LOC_Os02g46030	28041115	28044149	-	N	Y	Y	MYB family transcription factor, putative, expressed
Chr2	LOC_Os02g46780	28558086	28560022	-	N	Y	Y	MYB family transcription factor, putative, expressed
Chr2	LOC_Os02g46940	28652755	28655515	+	N	Y	Y	MYB family transcription factor, putative, expressed
Chr2	LOC_Os02g47744	29190320	29195573	+	N	Y	Y	MYB family transcription factor, putative, expressed
Chr2	LOC_Os02g47744	29190320	29195573	+	N	Y	N	MYB family transcription factor, putative, expressed
Chr2	LOC_Os02g47744	29190345	29195573	+	N	Y	N	MYB family transcription factor, putative, expressed
Chr2	LOC_Os02g47744	29190864	29195573	+	N	Y	N	MYB family transcription factor, putative, expressed
Chr2	LOC_Os02g51670	31648468	31650538	+	N	Y	Y	ethylene-responsive transcription factor, putative, expressed
Chr2	LOC_Os02g52780	32276591	32281653	-	N	Y	Y	bZIP transcription factor, putative, expressed
Chr2	LOC_Os02g52780	32279765	32281653	-	N	Y	N	bZIP transcription factor, putative, expressed
Chr3	LOC_Os03g09170	4780241	4781570	-	N	Y	Y	ethylene-responsive transcription factor, putative, expressed
Chr3	LOC_Os03g15940	8797848	8799836	+	N	Y	Y	OsWLIM2 - LIM domain protein, putative actin-binding protein and transcription factor, expressed
Chr3	LOC_Os03g20090	11326079	11328322	-	N	Y	Y	MYB family transcription factor, putative, expressed
Chr3	LOC_Os03g29760	16965186	16970772	+	N	Y	N	nuclear transcription factor Y subunit, putative, expressed
Chr3	LOC_Os03g29760	16965186	16970772	+	N	Y	N	nuclear transcription factor Y subunit, putative, expressed
Chr3	LOC_Os03g29760	16966586	16970772	+	N	Y	Y	nuclear transcription factor Y subunit, putative, expressed
Chr3	LOC_Os03g44540	25069060	25074703	-	N	Y	Y	nuclear transcription factor Y subunit, putative, expressed
Chr3	LOC_Os03g49990	28512625	28515179	+	N	Y	Y	GRAS family transcription factor domain containing protein, expressed
Chr3	LOC_Os03g51330	29370719	29373265	+	N	Y	Y	GRAS family transcription factor domain containing protein, expressed
Chr3	LOC_Os03g55590	31643337	31646161	+	N	Y	Y	MYB family transcription factor, putative, expressed
Chr3	LOC_Os03g55590	31643786	31646161	+	N	Y	N	MYB family transcription factor, putative, expressed
Chr3	LOC_Os03g55590	31643786	31646161	+	N	Y	N	MYB family transcription factor, putative, expressed
Chr3	LOC_Os03g57190	32614060	32618299	+	N	Y	Y	TCP family transcription factor, putative, expressed
Chr4	LOC_Os04g30890	18457553	18459056	-	N	Y	Y	MYB family transcription factor, putative, expressed
Chr4	LOC_Os04g32590	19613118	19615783	-	N	Y	Y	transcription factor, putative, expressed
Chr4	LOC_Os04g43680	25843038	25844912	-	N	Y	Y	MYB family transcription factor, putative, expressed
Chr4	LOC_Os04g45940	27210157	27211268	+	N	Y	Y	transcription factor like protein, putative, expressed
Chr4	LOC_Os04g48030	28574411	28576248	+	N	Y	Y	heat stress transcription factor B-1, putative, expressed
Chr4	LOC_Os04g49110	29275026	29277269	-	N	Y	Y	GRAS family transcription factor domain containing protein, expressed
Chr4	LOC_Os04g50770	30028734	30030685	-	N	Y	Y	MYB family transcription factor, putative, expressed
Chr5	LOC_Os05g03740	1643448	1644746	+	N	Y	Y	transcription factor TF2, putative, expressed
Chr5	LOC_Os05g06130	3062853	3067599	+	N	Y	Y	transcription factor X1, putative, expressed
Chr5	LOC_Os05g37170	21715716	21724490	+	N	Y	N	transcription factor, putative, expressed
Chr5	LOC_Os05g37170	21715737	21724490	+	N	Y	N	transcription factor, putative, expressed
Chr5	LOC_Os05g37170	21715716	21724565	+	N	Y	N	transcription factor, putative, expressed
Chr5	LOC_Os05g37170	21718749	21724565	+	N	Y	N	transcription factor, putative, expressed
Chr5	LOC_Os05g37170	21719683	21724490	+	N	Y	Y	transcription factor, putative, expressed
Chr5	LOC_Os05g37170	21720654	21724490	+	N	Y	N	transcription factor, putative, expressed
Chr5	LOC_Os05g37170	21720745	21724490	+	N	Y	N	transcription factor, putative, expressed
Chr5	LOC_Os05g37730	22081343	22083544	-	N	Y	Y	MYB family transcription factor, putative, expressed
Chr5	LOC_Os05g38460	22553303	22561067	-	N	Y	Y	MYB family transcription factor, putative, expressed
Chr5	LOC_Os05g38820	22772439	22774083	-	N	Y	Y	histone-like transcription factor and archaeal histone, putative, expressed
Chr5	LOC_Os05g40960	24015243	24017576	-	N	Y	Y	Myb transcription factor, putative, expressed
Chr5	LOC_Os05g41540	24321000	24322781	-	N	Y	Y	bZIP transcription factor domain containing protein, expressed
Chr5	LOC_Os05g45020	26171092	26172349	-	N	Y	Y	zinc finger/CCCH transcription factor, putative, expressed
Chr5	LOC_Os05g48010	27524786	27526242	-	N	Y	Y	MYB family transcription factor, putative, expressed
Chr5	LOC_Os05g48650	27883503	27884410	-	N	Y	Y	transcription factor HBP-1b, putative, expressed
Chr5	LOC_Os05g48690	27899486	27902332	+	N	Y	N	transcription factor like protein, putative, expressed
Chr5	LOC_Os05g48690	27899055	27902500	+	N	Y	Y	transcription factor like protein, putative, expressed
Chr6	LOC_Os06g01890	494850	511406	+	N	Y	Y	MADS-box transcription factor, putative, expressed
Chr6	LOC_Os06g41770	25041772	25044111	+	N	Y	Y	bZIP transcription factor domain containing protein, expressed
Chr6	LOC_Os06g45890	27777556	27780778	+	N	Y	Y	MYB family transcription factor, putative, expressed
Chr6	LOC_Os06g50480	30564131	30567036	+	N	Y	Y	bZIP transcription factor domain containing protein, expressed
Chr6	LOC_Os06g50600	30620816	30624219	-	N	Y	Y	bZIP transcription factor domain containing protein, expressed
Chr6	LOC_Os06g50600	30620816	30624219	-	N	Y	N	bZIP transcription factor domain containing protein, expressed
Chr6	LOC_Os06g51260	31025937	31028436	-	N	Y	N	MYB family transcription factor, putative, expressed
Chr6	LOC_Os06g51260	31025937	31029132	-	N	Y	Y	MYB family transcription factor, putative, expressed
Chr7	LOC_Os07g02800	1046017	1048052	+	N	Y	N	MYB family transcription factor, putative, expressed
Chr7	LOC_Os07g02800	1046017	1047335	+	N	Y	N	MYB family transcription factor, putative, expressed
Chr7	LOC_Os07g02800	1046017	1048052	+	N	Y	Y	MYB family transcription factor, putative, expressed
Chr7	LOC_Os07g03220	1267975	1268550	+	N	Y	Y	bZIP transcription factor domain containing protein, expressed
Chr7	LOC_Os07g05720	2751213	2756700	+	N	Y	Y	TCP family transcription factor, putative, expressed
Chr7	LOC_Os07g06470	3127703	3130757	-	N	Y	Y	nuclear transcription factor Y subunit, putative, expressed
Chr7	LOC_Os07g06470	3127703	3130757	-	N	Y	N	nuclear transcription factor Y subunit, putative, expressed
Chr7	LOC_Os07g08420	4322231	4326708	-	N	Y	Y	bZIP transcription factor domain containing protein, expressed
Chr7	LOC_Os07g30130	17777522	17780505	+	N	Y	Y	MYB family transcription factor, putative, expressed
Chr7	LOC_Os07g30130	17777529	17780505	+	N	Y	N	MYB family transcription factor, putative, expressed
Chr7	LOC_Os07g30130	17777529	17780505	+	N	Y	N	MYB family transcription factor, putative, expressed
Chr7	LOC_Os07g30130	17777529	17780504	+	N	Y	N	MYB family transcription factor, putative, expressed
Chr7	LOC_Os07g44950	26809796	26813252	+	N	Y	Y	bZIP transcription factor domain containing protein, expressed
Chr8	LOC_Os08g04840	2433787	2436913	+	N	Y	Y	MYB family transcription factor, putative, expressed
Chr8	LOC_Os08g04840	2433787	2436913	+	N	Y	N	MYB family transcription factor, putative, expressed
Chr8	LOC_Os08g09690	5597554	5601329	+	N	Y	N	nuclear transcription factor Y subunit, putative, expressed
Chr8	LOC_Os08g09690	5597554	5601117	+	N	Y	Y	nuclear transcription factor Y subunit, putative, expressed
Chr8	LOC_Os08g37810	23951363	23953011	+	N	Y	Y	transcription factor like protein, putative, expressed
Chr8	LOC_Os08g43090	27237284	27241447	+	N	Y	Y	bZIP family transcription factor, putative, expressed
Chr8	LOC_Os08g43550	27547971	27549173	-	N	Y	Y	MYB family transcription factor, putative, expressed
Chr9	LOC_Os09g01960	656425	658374	-	N	Y	Y	MYB family transcription factor, putative, expressed
Chr9	LOC_Os09g20350	12216432	12218346	+	N	Y	Y	ethylene-responsive transcription factor, putative, expressed
Chr9	LOC_Os09g29820	18122580	18123465	-	N	Y	Y	bZIP transcription factor domain containing protein, expressed
Chr9	LOC_Os09g31454	18953621	18956664	-	N	Y	Y	MYB family transcription factor, putative, expressed
Chr9	LOC_Os09g36910	21291988	21293452	+	N	Y	Y	bZIP transcription factor domain containing protein, expressed
Chr10	LOC_Os10g28340	14746101	14750175	-	N	Y	N	heat stress transcription factor, putative, expressed
Chr10	LOC_Os10g28340	14746101	14750175	-	N	Y	N	heat stress transcription factor, putative, expressed
Chr10	LOC_Os10g28340	14746103	14750175	-	N	Y	N	heat stress transcription factor, putative, expressed
Chr10	LOC_Os10g28340	14746825	14750175	-	N	Y	Y	heat stress transcription factor, putative, expressed
Chr10	LOC_Os10g35930	19198745	19200734	-	N	Y	Y	OsPLIM2c - LIM domain protein, putative actin-binding protein and transcription factor, expressed
Chr10	LOC_Os10g41460	22284367	22285920	+	N	Y	Y	transcription factor like protein, putative, expressed
Chr10	LOC_Os10g42430	22857123	22859886	+	N	Y	Y	transcription factor MYC7E, putative, expressed
Chr11	LOC_Os11g07460	3758489	3761568	-	N	Y	Y	TCP family transcription factor, putative, expressed
Chr11	LOC_Os11g11100	6143031	6146621	+	N	Y	Y	bZIP transcription factor domain containing protein, expressed
Chr11	LOC_Os11g25560	14568684	14571281	-	N	Y	Y	BHLH transcription factor, putative, expressed
Chr12	LOC_Os12g01490	296616	299117	-	N	Y	Y	MYB family transcription factor, putative, expressed
Chr12	LOC_Os12g07480	3709752	3711796	+	N	Y	Y	TCP family transcription factor, putative, expressed
Chr12	LOC_Os12g07640	3840737	3842210	+	N	Y	Y	MYB family transcription factor, putative, expressed
Chr12	LOC_Os12g32620	19680028	19682088	+	N	Y	Y	OsWLIM1 - LIM domain protein, putative actin-binding protein and transcription factor, expressed
Chr12	LOC_Os12g38400	23554928	23560551	-	N	Y	Y	MYB family transcription factor, putative, expressed
Chr12	LOC_Os12g39640	24475096	24477843	+	N	Y	Y	MYB family transcription factor, putative, expressed
Chr12	LOC_Os12g40920	25330650	25336551	+	N	Y	Y	bZIP transcription factor domain containing protein, expressed
Chr12	LOC_Os12g40920	25332774	25336474	+	N	Y	N	bZIP transcription factor domain containing protein, expressed
Chr12	LOC_Os12g40920	25332774	25336474	+	N	Y	N	bZIP transcription factor domain containing protein, expressed
F1-43-only (T485xH8)F1
chr	locus	start	stop	ori	is_TE	is_expressed	is_representative	annotation
Chr1-43-0	LOC_Os01g07880	3811149	3812069	-	N	Y	Y	transcription factor HY5, putative, expressed
Chr1	LOC_Os01g08160	3953039	3955491	+	N	Y	Y	MYB family transcription factor, putative, expressed
Chr1	LOC_Os01g11550	6221636	6224329	-	N	Y	Y	TCP family transcription factor, putative, expressed
Chr1	LOC_Os01g41900	23760347	23762500	+	N	Y	Y	Myb transcription factor, putative, expressed
Chr1	LOC_Os01g41900	23760347	23762500	+	N	Y	N	Myb transcription factor, putative, expressed
Chr1	LOC_Os01g50720	29132159	29133940	-	N	Y	Y	MYB family transcription factor, putative, expressed
Chr1	LOC_Os01g55150	31728015	31730389	+	N	Y	Y	bZIP transcription factor domain containing protein, expressed
Chr1	LOC_Os01g58760	33962625	33963552	+	N	Y	Y	bZIP transcription factor domain containing protein, expressed
Chr1	LOC_Os01g62660	36286928	36289643	+	N	Y	Y	MYB family transcription factor, putative, expressed
Chr1	LOC_Os01g64360	37358204	37359596	+	N	Y	Y	MYB family transcription factor, putative, expressed
Chr1	LOC_Os01g74020	42874207	42875515	-	N	Y	Y	MYB family transcription factor, putative, expressed
Chr1	LOC_Os01g74410	43096392	43097974	+	N	Y	N	MYB family transcription factor, putative, expressed
Chr1	LOC_Os01g74410	43096401	43097974	+	N	Y	Y	MYB family transcription factor, putative, expressed
Chr2	LOC_Os02g01355	199224	204616	+	N	Y	Y	MADS-box transcription factor, putative, expressed
Chr2	LOC_Os02g07770	4058208	4060231	-	N	Y	Y	Myb transcription factor, putative, expressed
Chr2	LOC_Os02g19130	11151750	11156508	+	N	Y	Y	transcription factor X1, putative, expressed
Chr2	LOC_Os02g33430	19868199	19871771	-	N	Y	N	E2F family transcription factor protein, putative, expressed
Chr2	LOC_Os02g33430	19868199	19873307	-	N	Y	Y	E2F family transcription factor protein, putative, expressed
Chr2	LOC_Os02g40530	24580382	24582527	-	N	Y	Y	MYB family transcription factor, putative, expressed
Chr2	LOC_Os02g42850	25759839	25763028	+	N	Y	Y	MYB family transcription factor, putative, expressed
Chr2	LOC_Os02g42850	25759840	25763028	+	N	Y	N	MYB family transcription factor, putative, expressed
Chr2	LOC_Os02g49560	30295609	30296118	+	N	Y	Y	bZIP transcription factor domain containing protein, expressed
Chr2	LOC_Os02g52780	32276591	32281653	-	N	Y	Y	bZIP transcription factor, putative, expressed
Chr2	LOC_Os02g52780	32279765	32281653	-	N	Y	N	bZIP transcription factor, putative, expressed
Chr3	LOC_Os03g01910	560210	562685	-	N	Y	Y	transcription factor BTF3, putative, expressed
Chr3	LOC_Os03g01910	560210	561952	-	N	Y	N	transcription factor BTF3, putative, expressed
Chr3	LOC_Os03g03760	1672833	1677811	-	N	Y	Y	MYB family transcription factor, putative, expressed
Chr3	LOC_Os03g06630	3342254	3344548	+	N	Y	Y	heat stress transcription factor, putative, expressed
Chr3	LOC_Os03g06630	3342254	3344548	+	N	Y	N	heat stress transcription factor, putative, expressed
Chr3	LOC_Os03g09170	4780241	4781570	-	N	Y	Y	ethylene-responsive transcription factor, putative, expressed
Chr3	LOC_Os03g20310	11475898	11481252	-	N	Y	N	transcription factor HBP-1b, putative, expressed
Chr3	LOC_Os03g20310	11475898	11481266	-	N	Y	N	transcription factor HBP-1b, putative, expressed
Chr3	LOC_Os03g20310	11475898	11481252	-	N	Y	Y	transcription factor HBP-1b, putative, expressed
Chr3	LOC_Os03g20310	11475898	11481263	-	N	Y	N	transcription factor HBP-1b, putative, expressed
Chr3	LOC_Os03g20900	11838960	11841260	+	N	Y	Y	Myb transcription factor, putative, expressed
Chr3	LOC_Os03g31230	17780414	17784151	+	N	Y	N	MYB family transcription factor, putative, expressed
Chr3	LOC_Os03g31230	17780416	17784151	+	N	Y	Y	MYB family transcription factor, putative, expressed
Chr3	LOC_Os03g49880	28428504	28430462	+	N	Y	Y	TCP family transcription factor, putative, expressed
Chr3	LOC_Os03g49990	28512625	28515179	+	N	Y	Y	GRAS family transcription factor domain containing protein, expressed
Chr3	LOC_Os03g51110	29236174	29238382	+	N	Y	Y	MYB family transcription factor, putative, expressed
Chr3	LOC_Os03g55220	31422049	31426612	+	N	Y	N	bHelix-loop-helix transcription factor, putative, expressed
Chr3	LOC_Os03g55220	31422049	31426851	+	N	Y	Y	bHelix-loop-helix transcription factor, putative, expressed
Chr3	LOC_Os03g55590	31643337	31646161	+	N	Y	Y	MYB family transcription factor, putative, expressed
Chr3	LOC_Os03g55590	31643786	31646161	+	N	Y	N	MYB family transcription factor, putative, expressed
Chr3	LOC_Os03g55590	31643786	31646161	+	N	Y	N	MYB family transcription factor, putative, expressed
Chr3	LOC_Os03g55760	31749469	31755282	+	N	Y	Y	MYB family transcription factor, putative, expressed
Chr3	LOC_Os03g57190	32614060	32618299	+	N	Y	Y	TCP family transcription factor, putative, expressed
Chr3	LOC_Os03g63400	35822112	35824358	+	N	Y	Y	transcription factor BTF3, putative, expressed
Chr3	LOC_Os03g63400	35822112	35824358	+	N	Y	N	transcription factor BTF3, putative, expressed
Chr4	LOC_Os04g30890	18457553	18459056	-	N	Y	Y	MYB family transcription factor, putative, expressed
Chr4	LOC_Os04g45940	27210157	27211268	+	N	Y	Y	transcription factor like protein, putative, expressed
Chr4	LOC_Os04g48030	28574411	28576248	+	N	Y	Y	heat stress transcription factor B-1, putative, expressed
Chr4	LOC_Os04g49110	29275026	29277269	-	N	Y	Y	GRAS family transcription factor domain containing protein, expressed
Chr4	LOC_Os04g49450	29500951	29503775	-	N	Y	Y	MYB family transcription factor, putative, expressed
Chr4	LOC_Os04g49450	29500955	29503775	-	N	Y	N	MYB family transcription factor, putative, expressed
Chr4	LOC_Os04g51000	30182589	30185852	-	N	Y	Y	transcription factor FL, putative, expressed
Chr4	LOC_Os04g51320	30393182	30395776	-	N	Y	Y	transcription factor TF2, putative, expressed
Chr5	LOC_Os05g35500	21099294	21100588	-	N	Y	Y	MYB family transcription factor, putative, expressed
Chr5	LOC_Os05g38460	22553303	22561067	-	N	Y	Y	MYB family transcription factor, putative, expressed
Chr5	LOC_Os05g41280	24180355	24182187	+	N	Y	Y	transcription factor HBP-1b, putative, expressed
Chr5	LOC_Os05g48690	27899486	27902332	+	N	Y	N	transcription factor like protein, putative, expressed
Chr5	LOC_Os05g48690	27899055	27902500	+	N	Y	Y	transcription factor like protein, putative, expressed
Chr5	LOC_Os05g51160	29347196	29348631	-	N	Y	Y	Myb transcription factor, putative, expressed
Chr5	LOC_Os05g51160	29347196	29348631	-	N	Y	N	Myb transcription factor, putative, expressed
Chr6	LOC_Os06g01890	494850	511406	+	N	Y	Y	MADS-box transcription factor, putative, expressed
Chr6	LOC_Os06g08290	4015962	4019327	+	N	Y	Y	MYB family transcription factor, putative, expressed
Chr6	LOC_Os06g11860	6304588	6306661	-	N	Y	Y	ethylene-responsive transcription factor, putative, expressed
Chr6	LOC_Os06g13030	7133789	7140003	-	N	Y	Y	OsLIM - LIM domain protein, putative actin-binding protein and transcription factor, expressed
Chr6	LOC_Os06g13030	7133791	7140003	-	N	Y	N	OsLIM - LIM domain protein, putative actin-binding protein and transcription factor, expressed
Chr6	LOC_Os06g39960	23773207	23776880	+	N	Y	Y	bZIP transcription factor domain containing protein, expressed
Chr6	LOC_Os06g41770	25041772	25044111	+	N	Y	Y	bZIP transcription factor domain containing protein, expressed
Chr6	LOC_Os06g45140	27299914	27302107	-	N	Y	N	bZIP transcription factor domain containing protein, expressed
Chr6	LOC_Os06g45140	27299914	27302107	-	N	Y	Y	bZIP transcription factor domain containing protein, expressed
Chr6	LOC_Os06g45140	27299914	27302140	-	N	Y	N	bZIP transcription factor domain containing protein, expressed
Chr6	LOC_Os06g45410	27456910	27459562	+	N	Y	Y	MYB family transcription factor, putative, expressed
Chr6	LOC_Os06g51260	31025937	31028436	-	N	Y	N	MYB family transcription factor, putative, expressed
Chr6	LOC_Os06g51260	31025937	31029132	-	N	Y	Y	MYB family transcription factor, putative, expressed
Chr7	LOC_Os07g03250	1299598	1304299	+	N	Y	Y	AP2-like ethylene-responsive transcription factor PLETHORA 2, putative, expressed
Chr7	LOC_Os07g06470	3127703	3130757	-	N	Y	Y	nuclear transcription factor Y subunit, putative, expressed
Chr7	LOC_Os07g06470	3127703	3130757	-	N	Y	N	nuclear transcription factor Y subunit, putative, expressed
Chr7	LOC_Os07g30130	17777522	17780505	+	N	Y	Y	MYB family transcription factor, putative, expressed
Chr7	LOC_Os07g30130	17777529	17780505	+	N	Y	N	MYB family transcription factor, putative, expressed
Chr7	LOC_Os07g30130	17777529	17780505	+	N	Y	N	MYB family transcription factor, putative, expressed
Chr7	LOC_Os07g30130	17777529	17780504	+	N	Y	N	MYB family transcription factor, putative, expressed
Chr7	LOC_Os07g39110	23433375	23434854	+	N	Y	N	AP2/EREBP transcription factor BABY BOOM, putative, expressed
Chr7	LOC_Os07g39110	23433375	23434854	+	N	Y	Y	AP2/EREBP transcription factor BABY BOOM, putative, expressed
Chr7	LOC_Os07g43580	26075299	26077154	-	N	Y	Y	MYB family transcription factor, putative, expressed
Chr7	LOC_Os07g48596	29091952	29094140	-	N	Y	Y	Myb transcription factor, putative, expressed
Chr8	LOC_Os08g06240	3438448	3442003	+	N	Y	Y	MYB family transcription factor, putative, expressed
Chr8	LOC_Os08g07740	4333717	4335434	-	N	Y	Y	histone-like transcription factor and archaeal histone, putative, expressed
Chr8	LOC_Os08g07970	4505738	4508263	-	N	Y	Y	transcription factor, putative, expressed
Chr8	LOC_Os08g07970	4505738	4508263	-	N	Y	N	transcription factor, putative, expressed
Chr8	LOC_Os08g07970	4505745	4514839	-	N	Y	N	transcription factor, putative, expressed
Chr8	LOC_Os08g15020	9069082	9070673	+	N	Y	Y	MYB family transcription factor, putative, expressed
Chr8	LOC_Os08g29500	18087564	18092007	+	N	Y	N	histone-like transcription factor and archaeal histone, putative, expressed
Chr8	LOC_Os08g29500	18087564	18092007	+	N	Y	Y	histone-like transcription factor and archaeal histone, putative, expressed
Chr8	LOC_Os08g31580	19547321	19549026	+	N	Y	Y	ethylene-responsive transcription factor, putative, expressed
Chr8	LOC_Os08g33150	20600431	20601995	+	N	Y	Y	MYB family transcription factor, putative, expressed
Chr8	LOC_Os08g33660	21019370	21021463	-	N	Y	Y	MYB family transcription factor, putative, expressed
Chr8	LOC_Os08g37810	23951363	23953011	+	N	Y	Y	transcription factor like protein, putative, expressed
Chr8	LOC_Os08g43160	27296218	27298176	-	N	Y	Y	TCP family transcription factor, putative, expressed
Chr8	LOC_Os08g43550	27547971	27549173	-	N	Y	Y	MYB family transcription factor, putative, expressed
Chr9	LOC_Os09g01960	656425	658374	-	N	Y	Y	MYB family transcription factor, putative, expressed
Chr9	LOC_Os09g20350	12216432	12218346	+	N	Y	Y	ethylene-responsive transcription factor, putative, expressed
Chr9	LOC_Os09g32510	19406189	19408388	-	N	Y	N	BHLH transcription factor, putative, expressed
Chr9	LOC_Os09g32510	19406189	19408388	-	N	Y	N	BHLH transcription factor, putative, expressed
Chr9	LOC_Os09g32510	19406206	19408388	-	N	Y	N	BHLH transcription factor, putative, expressed
Chr9	LOC_Os09g32510	19406206	19408388	-	N	Y	Y	BHLH transcription factor, putative, expressed
Chr9	LOC_Os09g32510	19406206	19408388	-	N	Y	N	BHLH transcription factor, putative, expressed
Chr9	LOC_Os09g34060	20094122	20098653	-	N	Y	Y	transcription factor RF2a, putative, expressed
Chr9	LOC_Os09g36250	20915301	20919808	-	N	Y	Y	MYB family transcription factor, putative, expressed
Chr10	LOC_Os10g30690	15983796	15987992	+	N	Y	Y	MYB family transcription factor, putative, expressed
Chr10	LOC_Os10g30719	15997619	16000815	+	N	Y	Y	MYB family transcription factor, putative, expressed
Chr10	LOC_Os10g39550	21133757	21138265	-	N	Y	Y	MYB family transcription factor, putative, expressed
Chr11	LOC_Os11g01480	281470	283847	-	N	Y	Y	MYB family transcription factor, putative, expressed
Chr11	LOC_Os11g03110	1119742	1123350	+	N	Y	Y	GRAS family transcription factor domain containing protein, expressed
Chr11	LOC_Os11g03300	1233928	1236052	+	N	Y	Y	NAC domain transcription factor, putative, expressed
Chr11	LOC_Os11g03300	1233928	1236052	+	N	Y	N	NAC domain transcription factor, putative, expressed
Chr11	LOC_Os11g07460	3758489	3761568	-	N	Y	Y	TCP family transcription factor, putative, expressed
Chr11	LOC_Os11g25560	14568684	14571281	-	N	Y	Y	BHLH transcription factor, putative, expressed
Chr11	LOC_Os11g35390	20735091	20737678	-	N	Y	Y	MYB family transcription factor, putative, expressed
Chr11	LOC_Os11g47460	28703899	28705306	-	N	Y	Y	MYB family transcription factor, putative, expressed
Chr11	LOC_Os11g47460	28703899	28705124	-	N	Y	N	MYB family transcription factor, putative, expressed
Chr11	LOC_Os11g47460	28703899	28705276	-	N	Y	N	MYB family transcription factor, putative, expressed
Chr11	LOC_Os11g47460	28703899	28705306	-	N	Y	N	MYB family transcription factor, putative, expressed
Chr11	LOC_Os11g47870	28870096	28872571	+	N	Y	Y	GRAS family transcription factor domain containing protein, expressed
Chr12	LOC_Os12g02870	1043533	1047118	+	N	Y	Y	GRAS family transcription factor domain containing protein, expressed
Chr12	LOC_Os12g06200	2939684	2945064	-	N	Y	Y	E2F family transcription factor protein, putative, expressed
Chr12	LOC_Os12g06200	2939684	2945048	-	N	Y	N	E2F family transcription factor protein, putative, expressed
Chr12	LOC_Os12g06520	3153015	3156795	+	N	Y	Y	bZIP transcription factor domain containing protein, expressed
Chr12	LOC_Os12g37970	23325526	23327050	-	N	Y	N	MYB family transcription factor, putative, expressed
Chr12	LOC_Os12g37970	23325526	23327037	-	N	Y	N	MYB family transcription factor, putative, expressed
Chr12	LOC_Os12g37970	23325526	23327055	-	N	Y	Y	MYB family transcription factor, putative, expressed
Chr12	LOC_Os12g39640	24475096	24477843	+	N	Y	Y	MYB family transcription factor, putative, expressed
Chr12	LOC_Os12g42400	26346863	26351286	-	N	Y	N	nuclear transcription factor Y subunit, putative, expressed
Chr12	LOC_Os12g42400	26346863	26351001	-	N	Y	N	nuclear transcription factor Y subunit, putative, expressed
Chr12	LOC_Os12g42400	26346863	26350987	-	N	Y	Y	nuclear transcription factor Y subunit, putative, expressed
Chr12	LOC_Os12g42400	26348015	26351289	-	N	Y	N	nuclear transcription factor Y subunit, putative, expressed
Chr1-43-5	LOC_Os01g03660	1508235	1512752	+	N	Y	Y	MYB family transcription factor, putative, expressed
Chr1	LOC_Os01g03660	1508235	1510980	+	N	Y	N	MYB family transcription factor, putative, expressed
Chr1	LOC_Os01g09620	4949047	4951126	-	N	Y	Y	zinc finger/CCCH transcription factor, putative, expressed
Chr1	LOC_Os01g09620	4949132	4951126	-	N	Y	N	zinc finger/CCCH transcription factor, putative, expressed
Chr1	LOC_Os01g09640	4971171	4973555	-	N	Y	Y	Myb transcription factor, putative, expressed
Chr1	LOC_Os01g12860	7115771	7124102	+	N	Y	Y	MYB family transcription factor, putative, expressed
Chr1	LOC_Os01g18240	10217247	10219696	-	N	Y	Y	MYB family transcription factor, putative, expressed
Chr1	LOC_Os01g24460	13788467	13789890	+	N	Y	Y	histone-like transcription factor and archaeal histone, putative, expressed
Chr1	LOC_Os01g36220	20033503	20035006	+	N	Y	Y	bZIP transcription factor domain containing protein, expressed
Chr1	LOC_Os01g39850	22474568	22476504	-	N	Y	Y	histone-like transcription factor and archaeal histone, putative, expressed
Chr1	LOC_Os01g44390	25461991	25463691	+	N	Y	N	MYB family transcription factor, putative, expressed
Chr1	LOC_Os01g44390	25462003	25463614	+	N	Y	Y	MYB family transcription factor, putative, expressed
Chr1	LOC_Os01g47370	27063892	27064167	-	N	Y	Y	MYB family transcription factor, putative, expressed
Chr1	LOC_Os01g48320	27690411	27692209	-	N	Y	Y	transcription factor like protein, putative, expressed
Chr1	LOC_Os01g50720	29132159	29133940	-	N	Y	Y	MYB family transcription factor, putative, expressed
Chr1	LOC_Os01g54890	31567891	31568741	+	N	Y	Y	ethylene-responsive transcription factor 2, putative, expressed
Chr1	LOC_Os01g55150	31728015	31730389	+	N	Y	Y	bZIP transcription factor domain containing protein, expressed
Chr1	LOC_Os01g55750	32106832	32108671	-	N	Y	Y	TCP family transcription factor, putative, expressed
Chr1	LOC_Os01g55750	32106832	32109743	-	N	Y	N	TCP family transcription factor, putative, expressed
Chr1	LOC_Os01g55750	32106832	32109745	-	N	Y	N	TCP family transcription factor, putative, expressed
Chr1	LOC_Os01g58760	33962625	33963552	+	N	Y	Y	bZIP transcription factor domain containing protein, expressed
Chr1	LOC_Os01g59660	34508364	34512781	+	N	Y	N	MYB family transcription factor, putative, expressed
Chr1	LOC_Os01g59660	34508452	34512739	+	N	Y	Y	MYB family transcription factor, putative, expressed
Chr1	LOC_Os01g59660	34508454	34512781	+	N	Y	N	MYB family transcription factor, putative, expressed
Chr1	LOC_Os01g59660	34508454	34512781	+	N	Y	N	MYB family transcription factor, putative, expressed
Chr1	LOC_Os01g60020	34692830	34694391	-	N	Y	Y	NAC domain transcription factor, putative, expressed
Chr1	LOC_Os01g63460	36763179	36765294	-	N	Y	Y	MYB family transcription factor, putative, expressed
Chr1	LOC_Os01g64000	37174547	37176550	+	N	Y	N	bZIP transcription factor, putative, expressed
Chr1	LOC_Os01g64000	37174547	37176344	+	N	Y	N	bZIP transcription factor, putative, expressed
Chr1	LOC_Os01g64000	37174547	37176550	+	N	Y	Y	bZIP transcription factor, putative, expressed
Chr1	LOC_Os01g64730	37556674	37560104	-	N	Y	Y	bZIP transcription factor domain containing protein, expressed
Chr1	LOC_Os01g64730	37558531	37560104	-	N	Y	N	bZIP transcription factor domain containing protein, expressed
Chr1	LOC_Os01g68700	39894642	39897761	-	N	Y	Y	BHLH transcription factor, putative, expressed
Chr1	LOC_Os01g68700	39894642	39897761	-	N	Y	N	BHLH transcription factor, putative, expressed
Chr1	LOC_Os01g74410	43096392	43097974	+	N	Y	N	MYB family transcription factor, putative, expressed
Chr1	LOC_Os01g74410	43096401	43097974	+	N	Y	Y	MYB family transcription factor, putative, expressed
Chr2	LOC_Os02g10860	5760034	5763645	-	N	Y	Y	bZIP transcription factor domain containing protein, expressed
Chr2	LOC_Os02g13710	7365220	7366415	+	N	Y	Y	ethylene-responsive transcription factor TINY, putative, expressed
Chr2	LOC_Os02g14910	8323891	8325791	+	N	Y	Y	bZIP transcription factor family protein, putative, expressed
Chr2	LOC_Os02g22020	13096086	13098236	+	N	Y	Y	MYB family transcription factor, putative, expressed
Chr2	LOC_Os02g31160	18658028	18661837	-	N	Y	Y	transcription factor, putative, expressed
Chr2	LOC_Os02g33430	19868199	19871771	-	N	Y	N	E2F family transcription factor protein, putative, expressed
Chr2	LOC_Os02g33430	19868199	19873307	-	N	Y	Y	E2F family transcription factor protein, putative, expressed
Chr2	LOC_Os02g34630	20763324	20767618	-	N	Y	Y	MYB family transcription factor, putative, expressed
Chr2	LOC_Os02g34630	20763324	20767618	-	N	Y	N	MYB family transcription factor, putative, expressed
Chr2	LOC_Os02g41510	24878775	24879934	-	N	Y	Y	MYB family transcription factor, putative, expressed
Chr2	LOC_Os02g42380	25497325	25498429	+	N	Y	Y	TCP family transcription factor, putative, expressed
Chr2	LOC_Os02g42850	25759839	25763028	+	N	Y	Y	MYB family transcription factor, putative, expressed
Chr2	LOC_Os02g42850	25759840	25763028	+	N	Y	N	MYB family transcription factor, putative, expressed
Chr2	LOC_Os02g43790	26422182	26423485	-	N	Y	Y	ethylene-responsive transcription factor, putative, expressed
Chr2	LOC_Os02g46780	28558086	28560022	-	N	Y	Y	MYB family transcription factor, putative, expressed
Chr2	LOC_Os02g47190	28808920	28811976	+	N	Y	Y	MYB family transcription factor, putative, expressed
Chr2	LOC_Os02g49410	30191471	30192489	-	N	Y	Y	histone-like transcription factor and archaeal histone, putative, expressed
Chr2	LOC_Os02g49986	30539775	30541113	-	N	Y	Y	MYB family transcription factor, putative, expressed
Chr2	LOC_Os02g50630	30924455	30927914	-	N	Y	Y	E2F family transcription factor protein, putative, expressed
Chr2	LOC_Os02g51670	31648468	31650538	+	N	Y	Y	ethylene-responsive transcription factor, putative, expressed
Chr2	LOC_Os02g53620	32794225	32798345	-	N	Y	Y	nuclear transcription factor Y subunit, putative, expressed
Chr3	LOC_Os03g01910	560210	562685	-	N	Y	Y	transcription factor BTF3, putative, expressed
Chr3	LOC_Os03g01910	560210	561952	-	N	Y	N	transcription factor BTF3, putative, expressed
Chr3	LOC_Os03g03070	1269856	1271783	-	N	Y	Y	transcription factor, putative, expressed
Chr3	LOC_Os03g03550	1551426	1553821	+	N	Y	Y	bZIP family transcription factor, putative, expressed
Chr3	LOC_Os03g04310	1983522	1985736	-	N	Y	N	BHLH transcription factor, putative, expressed
Chr3	LOC_Os03g04310	1983522	1985736	-	N	Y	Y	BHLH transcription factor, putative, expressed
Chr3	LOC_Os03g07880	4001995	4005428	-	N	Y	Y	nuclear transcription factor Y subunit, putative, expressed
Chr3	LOC_Os03g07880	4001995	4005420	-	N	Y	N	nuclear transcription factor Y subunit, putative, expressed
Chr3	LOC_Os03g07880	4001995	4005420	-	N	Y	N	nuclear transcription factor Y subunit, putative, expressed
Chr3	LOC_Os03g20090	11326079	11328322	-	N	Y	Y	MYB family transcription factor, putative, expressed
Chr3	LOC_Os03g22560	12961403	12966020	-	N	Y	Y	MYB family transcription factor, putative, expressed
Chr3	LOC_Os03g29760	16965186	16970772	+	N	Y	N	nuclear transcription factor Y subunit, putative, expressed
Chr3	LOC_Os03g29760	16965186	16970772	+	N	Y	N	nuclear transcription factor Y subunit, putative, expressed
Chr3	LOC_Os03g29760	16966586	16970772	+	N	Y	Y	nuclear transcription factor Y subunit, putative, expressed
Chr3	LOC_Os03g49990	28512625	28515179	+	N	Y	Y	GRAS family transcription factor domain containing protein, expressed
Chr3	LOC_Os03g51330	29370719	29373265	+	N	Y	Y	GRAS family transcription factor domain containing protein, expressed
Chr3	LOC_Os03g57190	32614060	32618299	+	N	Y	Y	TCP family transcription factor, putative, expressed
Chr3	LOC_Os03g59460	33842835	33845209	+	N	Y	Y	transcription factor, putative, expressed
Chr3	LOC_Os03g63400	35822112	35824358	+	N	Y	Y	transcription factor BTF3, putative, expressed
Chr3	LOC_Os03g63400	35822112	35824358	+	N	Y	N	transcription factor BTF3, putative, expressed
Chr4	LOC_Os04g36790	22212579	22214515	+	N	Y	Y	transcription factor like protein, putative, expressed
Chr4	LOC_Os04g43680	25843038	25844912	-	N	Y	Y	MYB family transcription factor, putative, expressed
Chr4	LOC_Os04g45060	26660002	26661400	+	N	Y	Y	MYB family transcription factor, putative, expressed
Chr4	LOC_Os04g49110	29275026	29277269	-	N	Y	Y	GRAS family transcription factor domain containing protein, expressed
Chr4	LOC_Os04g50060	29857538	29860559	+	N	Y	N	GRAS family transcription factor domain containing protein, expressed
Chr4	LOC_Os04g50060	29857542	29860559	+	N	Y	Y	GRAS family transcription factor domain containing protein, expressed
Chr4	LOC_Os04g50770	30028734	30030685	-	N	Y	Y	MYB family transcription factor, putative, expressed
Chr4	LOC_Os04g51320	30393182	30395776	-	N	Y	Y	transcription factor TF2, putative, expressed
Chr5	LOC_Os05g03550	1501038	1507839	-	N	Y	Y	MYB family transcription factor, putative, expressed
Chr5	LOC_Os05g04820	2311396	2315444	+	N	Y	Y	MYB family transcription factor, putative, expressed
Chr5	LOC_Os05g06130	3062853	3067599	+	N	Y	Y	transcription factor X1, putative, expressed
Chr5	LOC_Os05g35500	21099294	21100588	-	N	Y	Y	MYB family transcription factor, putative, expressed
Chr5	LOC_Os05g37730	22081343	22083544	-	N	Y	Y	MYB family transcription factor, putative, expressed
Chr5	LOC_Os05g40790	23916372	23923564	+	N	Y	Y	CCR4-NOT transcription factor, putative, expressed
Chr5	LOC_Os05g40790	23916372	23923564	+	N	Y	N	CCR4-NOT transcription factor, putative, expressed
Chr5	LOC_Os05g41280	24180355	24182187	+	N	Y	Y	transcription factor HBP-1b, putative, expressed
Chr5	LOC_Os05g41540	24321000	24322781	-	N	Y	Y	bZIP transcription factor domain containing protein, expressed
Chr5	LOC_Os05g48690	27899486	27902332	+	N	Y	N	transcription factor like protein, putative, expressed
Chr5	LOC_Os05g48690	27899055	27902500	+	N	Y	Y	transcription factor like protein, putative, expressed
Chr5	LOC_Os05g51160	29347196	29348631	-	N	Y	Y	Myb transcription factor, putative, expressed
Chr5	LOC_Os05g51160	29347196	29348631	-	N	Y	N	Myb transcription factor, putative, expressed
Chr6	LOC_Os06g01890	494850	511406	+	N	Y	Y	MADS-box transcription factor, putative, expressed
Chr6	LOC_Os06g05350	2405409	2408752	+	N	Y	Y	whirly transcription factor domain containing protein, expressed
Chr6	LOC_Os06g13670	7584780	7590605	+	N	Y	Y	E2F family transcription factor protein, putative, expressed
Chr6	LOC_Os06g40330	24005099	24012308	-	N	Y	Y	MYB family transcription factor, putative, expressed
Chr7	LOC_Os07g30130	17777522	17780505	+	N	Y	Y	MYB family transcription factor, putative, expressed
Chr7	LOC_Os07g30130	17777529	17780505	+	N	Y	N	MYB family transcription factor, putative, expressed
Chr7	LOC_Os07g30130	17777529	17780505	+	N	Y	N	MYB family transcription factor, putative, expressed
Chr7	LOC_Os07g30130	17777529	17780504	+	N	Y	N	MYB family transcription factor, putative, expressed
Chr7	LOC_Os07g37210	22293735	22295309	-	N	Y	Y	MYB family transcription factor, putative, expressed
Chr7	LOC_Os07g44950	26809796	26813252	+	N	Y	Y	bZIP transcription factor domain containing protein, expressed
Chr7	LOC_Os07g48180	28779885	28783937	-	N	Y	Y	bZIP transcription factor domain containing protein, expressed
Chr7	LOC_Os07g48596	29091952	29094140	-	N	Y	Y	Myb transcription factor, putative, expressed
Chr8	LOC_Os08g10560	6212073	6218275	-	N	Y	Y	histone-like transcription factor and archaeal histone family protein, expressed
Chr8	LOC_Os08g33050	20528292	20535292	+	N	Y	Y	MYB family transcription factor, putative, expressed
Chr8	LOC_Os08g33150	20600431	20601995	+	N	Y	Y	MYB family transcription factor, putative, expressed
Chr8	LOC_Os08g33800	21155524	21157775	+	N	Y	Y	MYB family transcription factor, putative, expressed
Chr8	LOC_Os08g33940	21240595	21242395	+	N	Y	Y	MYB family transcription factor, putative, expressed
Chr8	LOC_Os08g41320	26102849	26105371	+	N	Y	Y	BHLH transcription factor, putative, expressed
Chr8	LOC_Os08g43550	27547971	27549173	-	N	Y	Y	MYB family transcription factor, putative, expressed
Chr9	LOC_Os09g20350	12216432	12218346	+	N	Y	Y	ethylene-responsive transcription factor, putative, expressed
Chr9	LOC_Os09g29820	18122580	18123465	-	N	Y	Y	bZIP transcription factor domain containing protein, expressed
Chr9	LOC_Os09g29930	18207613	18215108	+	N	Y	Y	transcription factor BIM2, putative, expressed
Chr9	LOC_Os09g29930	18209437	18215108	+	N	Y	N	transcription factor BIM2, putative, expressed
Chr9	LOC_Os09g29930	18209437	18213224	+	N	Y	N	transcription factor BIM2, putative, expressed
Chr9	LOC_Os09g31390	18868402	18877573	-	N	Y	N	transcription factor, putative, expressed
Chr9	LOC_Os09g31390	18868402	18877573	-	N	Y	Y	transcription factor, putative, expressed
Chr9	LOC_Os09g31390	18868479	18874440	-	N	Y	N	transcription factor, putative, expressed
Chr9	LOC_Os09g31454	18953621	18956664	-	N	Y	Y	MYB family transcription factor, putative, expressed
Chr9	LOC_Os09g32510	19406189	19408388	-	N	Y	N	BHLH transcription factor, putative, expressed
Chr9	LOC_Os09g32510	19406189	19408388	-	N	Y	N	BHLH transcription factor, putative, expressed
Chr9	LOC_Os09g32510	19406206	19408388	-	N	Y	N	BHLH transcription factor, putative, expressed
Chr9	LOC_Os09g32510	19406206	19408388	-	N	Y	Y	BHLH transcription factor, putative, expressed
Chr9	LOC_Os09g32510	19406206	19408388	-	N	Y	N	BHLH transcription factor, putative, expressed
Chr9	LOC_Os09g36250	20915301	20919808	-	N	Y	Y	MYB family transcription factor, putative, expressed
Chr9	LOC_Os09g38570	22188092	22191842	+	N	Y	Y	transcription factor like protein, putative, expressed
Chr9	LOC_Os09g39490	22690177	22691975	-	N	Y	Y	histone-like transcription factor and archaeal histone, putative, expressed
Chr10	LOC_Os10g11580	6404227	6405891	+	N	Y	Y	histone-like transcription factor and archaeal histone, putative, expressed
Chr10	LOC_Os10g25850	13392905	13402262	+	N	Y	Y	nuclear transcription factor Y subunit, putative, expressed
Chr10	LOC_Os10g34180	18240457	18243440	-	N	Y	Y	transcription factor BTF3, putative, expressed
Chr10	LOC_Os10g34180	18240457	18243440	-	N	Y	N	transcription factor BTF3, putative, expressed
Chr10	LOC_Os10g38820	20660761	20663311	-	N	Y	Y	bZIP family transcription factor, putative, expressed
Chr10	LOC_Os10g41200	22128439	22130109	-	N	Y	N	MYB family transcription factor, putative, expressed
Chr10	LOC_Os10g41200	22128439	22131669	-	N	Y	Y	MYB family transcription factor, putative, expressed
Chr10	LOC_Os10g41200	22128446	22130203	-	N	Y	N	MYB family transcription factor, putative, expressed
Chr10	LOC_Os10g41260	22174581	22176688	-	N	Y	Y	MYB family transcription factor, putative, expressed
Chr11	LOC_Os11g05640	2560816	2563634	+	N	Y	Y	bZIP transcription factor domain containing protein, expressed
Chr11	LOC_Os11g06770	3307500	3309951	-	N	Y	Y	ethylene-responsive transcription factor ERF110, putative, expressed
Chr11	LOC_Os11g06770	3307571	3309951	-	N	Y	N	ethylene-responsive transcription factor ERF110, putative, expressed
Chr11	LOC_Os11g07460	3758489	3761568	-	N	Y	Y	TCP family transcription factor, putative, expressed
Chr11	LOC_Os11g45740	27670321	27673334	-	N	Y	Y	MYB family transcription factor, putative, expressed
Chr11	LOC_Os11g47460	28703899	28705306	-	N	Y	Y	MYB family transcription factor, putative, expressed
Chr11	LOC_Os11g47460	28703899	28705124	-	N	Y	N	MYB family transcription factor, putative, expressed
Chr11	LOC_Os11g47460	28703899	28705276	-	N	Y	N	MYB family transcription factor, putative, expressed
Chr11	LOC_Os11g47460	28703899	28705306	-	N	Y	N	MYB family transcription factor, putative, expressed
Chr12	LOC_Os12g01490	296616	299117	-	N	Y	Y	MYB family transcription factor, putative, expressed
Chr12	LOC_Os12g02870	1043533	1047118	+	N	Y	Y	GRAS family transcription factor domain containing protein, expressed
Chr12	LOC_Os12g13570	7612301	7620079	-	N	Y	Y	MYB family transcription factor, putative, expressed
Chr12	LOC_Os12g37970	23325526	23327050	-	N	Y	N	MYB family transcription factor, putative, expressed
Chr12	LOC_Os12g37970	23325526	23327037	-	N	Y	N	MYB family transcription factor, putative, expressed
Chr12	LOC_Os12g37970	23325526	23327055	-	N	Y	Y	MYB family transcription factor, putative, expressed
Chr12	LOC_Os12g38400	23554928	23560551	-	N	Y	Y	MYB family transcription factor, putative, expressed
Chr12	LOC_Os12g40920	25330650	25336551	+	N	Y	Y	bZIP transcription factor domain containing protein, expressed
Chr12	LOC_Os12g40920	25332774	25336474	+	N	Y	N	bZIP transcription factor domain containing protein, expressed
Chr12	LOC_Os12g40920	25332774	25336474	+	N	Y	N	bZIP transcription factor domain containing protein, expressed

## Sheet: Table S9e
Table S9e The known genes associated with important agronomic traits detected from the DEGFu-sp to both hybrids
gene_symbol		locus_id	gene	character_major	character_minor	chromosome	start	end	isolation	objective	doi
SG1	LOC_Os09g28520	Os09g0459200	SHORT GRAIN 1	Morphological trait	Culm leaf	9	18004651	18006124	Others	Culm and rachis internode elongation. Seed development. Cell proliferation. Leaf angle. Brassinolide sensitivity.	10.1104/pp.111.187567
SG1	LOC_Os09g28520	Os09g0459200	SHORT GRAIN 1	Morphological trait	Dwarf	9	18004651	18006124	Others	Culm and rachis internode elongation. Seed development. Cell proliferation. Leaf angle. Brassinolide sensitivity.	10.1104/pp.111.187567
SG1	LOC_Os09g28520	Os09g0459200	SHORT GRAIN 1	Morphological trait	Panicle flower	9	18004651	18006124	Others	Culm and rachis internode elongation. Seed development. Cell proliferation. Leaf angle. Brassinolide sensitivity.	10.1104/pp.111.187567
SG1	LOC_Os09g28520	Os09g0459200	SHORT GRAIN 1	Morphological trait	Seed	9	18004651	18006124	Others	Culm and rachis internode elongation. Seed development. Cell proliferation. Leaf angle. Brassinolide sensitivity.	10.1104/pp.111.187567
OASA2	LOC_Os03g15780	Os03g0264400	Anthranilate synthase a-subunit 2	Physiological trait	Eating quality	3	8752968	8758130	Others	Tryptophan content in seed and shoot.	10.1104/pp.111.175778
OsNAC4	LOC_Os01g60020	Os01g0816100	NAM-ATAF-CUC family 4	Resistance or Tolerance	Bacterial blight resistance	1	36448724	36450238	Knockdown	Bacterial blight resistance. HR cell death.	10.1038/emboj.2009.39
CYP99A3	LOC_Os04g09920	Os04g0178400	cytochrome P450 A3	Resistance or Tolerance	Other stress resistance	4	5324713	5326858	Knockdown	Production phytoalexins and allelochemicals.	10.1111/j.1365-313X.2010.04408.x
CYP99A2	LOC_Os04g10160	Os04g0180400	cytochrome P450 A2	Resistance or Tolerance	Other stress resistance	4	5477147	5479152	Knockdown	Production phytoalexins and allelochemicals.	10.1111/j.1365-313X.2010.04408.x
OsBZR1	LOC_Os07g39220	Os07g0580500	-	Morphological trait	Culm leaf	7	24144128	24145465	Knockdown	Dwarfism. Leaf angle. Brassinosteroid sensitivity.	10.1073/pnas.0706386104
OsBZR1	LOC_Os07g39220	Os07g0580500	-	Morphological trait	Dwarf	7	24144128	24145465	Knockdown	Dwarfism. Leaf angle. Brassinosteroid sensitivity.	10.1073/pnas.0706386104
OsRBCS2	LOC_Os12g17600	Os12g0274700	Rubisco small subunit2	Physiological trait	Source activity	12	10079473	10080719	Knockdown	Rubisco content.	10.1111/j.1365-3040.2011.02434.x
OsBRR1	LOC_Os03g12730	Os03g0228800	blast resistance-related 1	Resistance or Tolerance	Blast resistance	3	6853292	6849565	Knockdown Overexpression	Resistance to Magnaporthe oryzae.	10.1007/s00425-009-0951-1
OsGA2ox6	LOC_Os04g44150	Os04g0522500	Gibberellin 2-oxidase 6	Morphological trait	Dwarf	4	26529263	26532908	Knockdown Overexpression	Dwarfism. Gibberellin catabolism.	10.1016/S1673-8527(09)60022-9
cpt1	LOC_Os02g35970	Os02g0568200	Coleoptile phototropism 1	Morphological trait	Root	2	22466026	22471133	Mutant	Root and seedling phototropism. Auxin translocation.	10.1105/tpc.104.028357
cpt1	LOC_Os02g35970	Os02g0568200	Coleoptile phototropism 1	Morphological trait	Shoot seedling	2	22466026	22471133	Mutant	Root and seedling phototropism. Auxin translocation.	10.1105/tpc.104.028357
dpw	LOC_Os03g07140	Os03g0167600	defective pollen wall	Physiological trait	Sterility	3	3632045	3635508	Mutant	Pollen wall development.	10.1105/tpc.111.087528
OsYSL6	LOC_Os04g32050	Os04g0390500	Yellow Stripe-like 6	Resistance or Tolerance	Other soil stress tolerance	4	19241776	19246339	Mutant	Mn translocation between apoplast to apoplast.	10.1104/pp.111.186031
rsr1	LOC_Os05g03040	Os05g0121600	Rice Starch Regulator1	Physiological trait	Eating quality	5	1134012	1138301	Mutant	Seed amylose content. Grain size.	10.1104/pp.110.159517
rsr1	LOC_Os05g03040	Os05g0121600	Rice Starch Regulator1	Morphological trait	Seed	5	1134012	1138301	Mutant	Seed amylose content. Grain size.	10.1104/pp.110.159517
zn	LOC_Os06g02580	Os06g0116400	ZEBRA-NECROSIS	Physiological trait	Source activity	6	907857	909323	Mutant	Chloroplast biosynthesis.	10.1111/j.1365-313X.2010.04183.x
osbbi1	LOC_Os06g03580	Os06g0125800	"BLAST AND BTHINDUCED 1"	Resistance or Tolerance	Blast resistance	6	1382619	1384983	Mutant	Resistance to Magnaporthe oryzae. Cell wall defense.	10.1038/cr.2011.4
OsZIP8	LOC_Os07g12890	Os07g0232800	"Zrt, Irt-like Protein8"	Resistance or Tolerance	Other soil stress tolerance	7	7426642	7429733	Mutant	Zn uptake and translocation.	10.1007/s10059-010-0069-0
sp1	LOC_Os11g12740	Os11g0235200	short panicle1	Morphological trait	Panicle flower	11	7176158	7181414	Mutant	Panicle elongation. Grain size.	10.1111/j.1365-313X.2009.03799.x
sp1	LOC_Os11g12740	Os11g0235200	short panicle1	Morphological trait	Seed	11	7176158	7181414	Mutant	Panicle elongation. Grain size.	10.1111/j.1365-313X.2009.03799.x
OsMADS13	LOC_Os12g10540	Os12g0207000	OsMADS13	Morphological trait	Panicle flower	12	5583799	5589341	Mutant	Ovule identity.	10.1111/j.1365-313X.2007.03272.x
Hd3a	LOC_Os06g06320	Os06g0157700	heading date 3a	Physiological trait	Flowering	6	2939005	2941453	Natural variation	Flowering time under short day condition.	10.1093/pcp/pcf156
OsCIPK12	LOC_Os01g55450	Os01g0759400	calcineurin B-like protein-interacting protein kinase12	Resistance or Tolerance	Drought tolerance	1	33699375	33704426	Overexpression	Drought tolerance.	10.1104/pp.107.101295
OsTPP1	LOC_Os02g44230	Os02g0661100	trehalose-6-phosphate phosphatase1	Resistance or Tolerance	Cold tolerance	2	27654468	27658494	Overexpression	Cold and salinity tolerance.	10.1007/s00425-008-0729-x
OsTPP1	LOC_Os02g44230	Os02g0661100	trehalose-6-phosphate phosphatase1	Resistance or Tolerance	Salinity tolerance	2	27654468	27658494	Overexpression	Cold and salinity tolerance.	10.1007/s00425-008-0729-x
OsAOS2	LOC_Os03g12500	Os03g0225900	Allene Oxide Synthase	Resistance or Tolerance	Blast resistance	3	6635913	6637885	Overexpression	Resistance to Magnaporthe grisea.	10.1094/MPMI-19-1127
OsISA2	LOC_Os05g32710	Os05g0393700	isoamylase2	Physiological trait	Eating quality	5	19161869	19162800	Overexpression	Seed starch content.	10.1104/pp.111.173435
OsSPX1	LOC_Os06g40120	Os06g0603600	SYG/PHO81/XPR1 domain1	Resistance or Tolerance	Other soil stress tolerance	6	24752440	24756968	Overexpression	Phosphate homeostasis.	10.1111/j.1365-313X.2008.03734.x
OsiSAP8	LOC_Os06g41010	Os06g0612800	Oryza sativa indica stress Associated protein 1	Resistance or Tolerance	Cold tolerance	6	25368996	25371122	Overexpression	"Cold, drought and salinity tolerance during germination and seedling stage. Drought and salinity tolerance during anthesis stage."	10.1007/s11103-007-9284-2
OsiSAP8	LOC_Os06g41010	Os06g0612800	Oryza sativa indica stress Associated protein 1	Resistance or Tolerance	Drought tolerance	6	25368996	25371122	Overexpression	"Cold, drought and salinity tolerance during germination and seedling stage. Drought and salinity tolerance during anthesis stage."	10.1007/s11103-007-9284-2
OsiSAP8	LOC_Os06g41010	Os06g0612800	Oryza sativa indica stress Associated protein 1	Physiological trait	Germination dormancy	6	25368996	25371122	Overexpression	"Cold, drought and salinity tolerance during germination and seedling stage. Drought and salinity tolerance during anthesis stage."	10.1007/s11103-007-9284-2
OsiSAP8	LOC_Os06g41010	Os06g0612800	Oryza sativa indica stress Associated protein 1	Resistance or Tolerance	Salinity tolerance	6	25368996	25371122	Overexpression	"Cold, drought and salinity tolerance during germination and seedling stage. Drought and salinity tolerance during anthesis stage."	10.1007/s11103-007-9284-2
[truncated: 712 more rows]

## Sheet: Table S10a
Table S10a Names of all DEGFu-sp-related QTLS in the F1 hybrids (H1xH8 and T485XH8)
F1-39: (H1xH8)F1
[truncated: 2,927 more rows]
[truncated: 29 more columns]

## Sheet: Table S10b
	Table S10b Names of the DEGFu-sp yield-related QTLS in the F1 hybrids (H1xH8 and T485XH8)
[truncated: 372 more rows]

[truncated: 4 more sheets: Table S10c, Table S10d, Table S10e, Table S10f]
