# Supplementary material for: Heterosis analysis and underlying molecular regulatory mechanism in a wide-compatible neo-tetraploid rice line with long panicles
Source: BMC Plant Biol. 2020 Feb 21;20:83. doi: 10.1186/s12870-020-2291-z (PMC7035737; doi:10.1186/s12870-020-2291-z)
Supplement: Supplementary file 4 — Additional file 4: Table S11a, b Gene IDs of DEGFu-sp-non-additive in the F1 hybrids. Table S11c,d Overlapped genes detected from DEGFu-sp-non-additive and cloned genes in F1 hybrids. Table S12a Overlapped genes detected from DEGFu-sp-cloned and mutant genes in H8 compared to H1. Table S12b Overlapped genes detected from DEGFu-sp-cloned and mutant genes in H8 compared to T485. Table S12c Overlapped genes detected from DEGFu-sp-cloned and all common mutant genes in H8 compared to H1 and T485. Table S13a Overlapped genes detected from DEGFu-sp and mutant genes in H8 compared to H1 and T485. Table S13b Overlapped genes detected from DEGFu-sp, mutant and cloned genes in H8 compared to H1 and T485. Table S14 Predicted protein-protein interaction analysis of the cloned genes in DEGFu-sp. Table S15 List of primers used for PCR and qRT-PCR. Table S16 Name of 7 yield-related QTLs. [file 12870_2020_2291_MOESM4_ESM.xlsx]

## Sheet: Table S11a 
Table S11a Gene IDs of DEGFu-sp-nonadditive genes in the F1 hybrid (H1x H8)
(H1xH8)F1-0L-79		(H1xH8)F1-0S-55		(H1xH8)F1-0P-104		(H1xH8)F1-0Z-109			(H1xH8)F1-5L-24		(H1xH8)F1-5S-179		(H1xH8)F1-5P-180		(H1xH8)F1-5Z-112
gene-62up-17d	regulation	gene-40up-15d	regulation	gene-48up-56d	regulation	gene-86up-23d	regulation		gene-20up-4d	regulation	gene-86up-93d	regulation	gene-100up-80d	regulation	gene-47up-65d	regulation
LOC_Os02g35110	up	LOC_Os07g33730	up	LOC_Os07g33730	up	LOC_Os01g57100	up		LOC_Os01g57100	up	LOC_Os03g14140	up	LOC_Os10g22394	up	LOC_Os02g01275	up
LOC_Os11g28184	up	LOC_Os06g20870	up	LOC_Os03g30150	up	LOC_Os04g20330	up		LOC_Os11g37050	up	LOC_Os12g27780	up	LOC_Os10g22484	up	LOC_Os02g54930	up
LOC_Os02g54930	up	LOC_Os02g54930	up	LOC_Os07g48150	up	LOC_Os09g09290	up		LOC_Os05g05880	up	LOC_Os03g45120	up	LOC_Os12g39710	up	LOC_Os07g33730	up
LOC_Os07g33730	up	LOC_Os02g04915	up	LOC_Os12g41660	up	LOC_Os09g08990	up		LOC_Os02g30540	up	LOC_Os10g22570	up	LOC_Os12g14140	up	LOC_Os12g39710	up
LOC_Os11g28430	up	LOC_Os01g34790	up	LOC_Os12g14140	up	LOC_Os01g41780	up		LOC_Os01g60810	up	LOC_Os12g41124	up	LOC_Os12g30490	up	LOC_Os12g27780	up
LOC_Os02g16670	up	LOC_Os10g28420	up	LOC_Os11g28430	up	LOC_Os03g30150	up		LOC_Os10g34720	up	LOC_Os10g41850	up	LOC_Os11g04350	up	LOC_Os03g45120	up
LOC_Os03g01012	up	LOC_Os03g30840	up	LOC_Os12g40010	up	LOC_Os08g35720	up		LOC_Os12g05360	up	LOC_Os08g09110	up	LOC_Os01g06340	up	LOC_Os02g30540	up
LOC_Os01g65640	up	LOC_Os04g33760	up	LOC_Os07g02280	up	LOC_Os08g43410	up		LOC_Os02g01275	up	LOC_Os01g34790	up	LOC_Os10g22570	up	LOC_Os09g17920	up
LOC_Os06g42770	up	LOC_Os02g53470	up	LOC_Os06g42130	up	LOC_Os04g33760	up		LOC_Os06g42770	up	LOC_Os02g30540	up	LOC_Os03g31446	up	LOC_Os02g36350	up
LOC_Os10g29390	up	LOC_Os07g42354	up	LOC_Os08g35939	up	LOC_Os11g26920	up		LOC_Os11g11940	up	LOC_Os12g39710	up	LOC_Os01g41780	up	LOC_Os04g37970	up
LOC_Os01g63710	up	LOC_Os04g09654	up	LOC_Os02g54930	up	LOC_Os01g55160	up		LOC_Os08g17320	up	LOC_Os04g26000	up	LOC_Os12g39680	up	LOC_Os01g15910	up
LOC_Os03g19570	up	LOC_Os12g38200	up	LOC_Os09g08990	up	LOC_Os02g05950	up		LOC_Os02g04780	up	LOC_Os11g11940	up	LOC_Os04g47555	up	LOC_Os10g22484	up
LOC_Os01g57490	up	LOC_Os11g20360	up	LOC_Os02g37254	up	LOC_Os07g33730	up		LOC_Os07g35004	up	LOC_Os01g15709	up	LOC_Os11g35970	up	LOC_Os12g34124	up
LOC_Os04g14690	up	LOC_Os07g38440	up	LOC_Os04g01610	up	LOC_Os08g03020	up		LOC_Os02g12350	up	LOC_Os12g39780	up	LOC_Os08g13060	up	LOC_Os12g03920	up
LOC_Os07g14530	up	LOC_Os02g16670	up	LOC_Os11g37010	up	LOC_Os07g35740	up		LOC_Os03g41920	up	LOC_Os09g17920	up	LOC_Os03g29584	up	LOC_Os06g10920	up
LOC_Os05g17849	up	LOC_Os03g38940	up	LOC_Os09g09290	up	LOC_Os04g30770	up		LOC_Os02g19450	up	LOC_Os12g38040	up	LOC_Os02g27160	up	LOC_Os03g14140	up
LOC_Os12g32470	up	LOC_Os03g37140	up	LOC_Os01g12570	up	LOC_Os05g31280	up		LOC_Os01g25340	up	LOC_Os02g41890	up	LOC_Os10g34680	up	LOC_Os08g42610	up
LOC_Os09g11490	up	LOC_Os06g47210	up	LOC_Os09g33550	up	LOC_Os07g48080	up		LOC_Os06g13210	up	LOC_Os01g15910	up	LOC_Os12g39780	up	LOC_Os01g09740	up
LOC_Os06g11720	up	LOC_Os03g18190	up	LOC_Os04g05070	up	LOC_Os01g52090	up		LOC_Os11g36190	up	LOC_Os11g04350	up	LOC_Os05g45150	up	LOC_Os03g08200	up
LOC_Os07g29480	up	LOC_Os03g02110	up	LOC_Os11g40030	up	LOC_Os03g51970	up		LOC_Os05g03574	up	LOC_Os08g16100	up	LOC_Os02g01275	up	LOC_Os03g39432	up
LOC_Os07g35004	up	LOC_Os03g11690	up	LOC_Os07g38440	up	LOC_Os11g02020	up		LOC_Os09g33850	down	LOC_Os10g05340	up	LOC_Os09g17920	up	LOC_Os11g24060	up
LOC_Os09g30270	up	LOC_Os06g11720	up	LOC_Os09g02540	up	LOC_Os07g40780	up		LOC_Os07g17220	down	LOC_Os01g68620	up	LOC_Os03g15710	up	LOC_Os06g36880	up
LOC_Os02g37920	up	LOC_Os01g63710	up	LOC_Os09g23220	up	LOC_Os05g07820	up		LOC_Os12g42930	down	LOC_Os11g37010	up	LOC_Os05g08510	up	LOC_Os01g50470	up
LOC_Os05g51610	up	LOC_Os04g47010	up	LOC_Os02g14190	up	LOC_Os01g37360	up		LOC_Os02g19470	down	LOC_Os10g42210	up	LOC_Os12g27780	up	LOC_Os06g51200	up
LOC_Os09g09490	up	LOC_Os01g65630	up	LOC_Os09g02360	up	LOC_Os07g38440	up				LOC_Os08g20500	up	LOC_Os08g28460	up	LOC_Os06g06100	up
LOC_Os11g05180	up	LOC_Os03g10540	up	LOC_Os02g42870	up	LOC_Os10g30410	up				LOC_Os11g27370	up	LOC_Os06g48870	up	LOC_Os08g12880	up
LOC_Os07g36870	up	LOC_Os03g19570	up	LOC_Os11g14240	up	LOC_Os02g06190	up				LOC_Os10g03400	up	LOC_Os01g64910	up	LOC_Os06g10170	up
LOC_Os08g28180	up	LOC_Os01g32640	up	LOC_Os03g40250	up	LOC_Os03g50260	up				LOC_Os07g33740	up	LOC_Os12g38040	up	LOC_Os12g39780	up
LOC_Os11g16470	up	LOC_Os02g20870	up	LOC_Os12g40100	up	LOC_Os09g37180	up				LOC_Os01g61570	up	LOC_Os08g39240	up	LOC_Os07g35004	up
LOC_Os06g05820	up	LOC_Os06g05820	up	LOC_Os02g48450	up	LOC_Os05g18950	up				LOC_Os03g56180	up	LOC_Os10g31360	up	LOC_Os11g36160	up
LOC_Os02g17760	up	LOC_Os03g38640	up	LOC_Os02g06960	up	LOC_Os07g34370	up				LOC_Os10g22484	up	LOC_Os11g26920	up	LOC_Os03g41920	up
LOC_Os03g02110	up	LOC_Os05g17849	up	LOC_Os12g05120	up	LOC_Os01g65500	up				LOC_Os06g14260	up	LOC_Os10g05340	up	LOC_Os10g22570	up
LOC_Os03g38940	up	LOC_Os03g56180	up	LOC_Os06g10310	up	LOC_Os12g09500	up				LOC_Os04g36670	up	LOC_Os05g25550	up	LOC_Os08g24750	up
LOC_Os02g44680	up	LOC_Os03g27030	up	LOC_Os09g01650	up	LOC_Os03g20450	up				LOC_Os05g44930	up	LOC_Os12g31748	up	LOC_Os08g09110	up
LOC_Os09g19229	up	LOC_Os06g36880	up	LOC_Os12g33070	up	LOC_Os03g03570	up				LOC_Os11g37920	up	LOC_Os01g15540	up	LOC_Os01g57520	up
LOC_Os06g47210	up	LOC_Os11g45250	up	LOC_Os08g02204	up	LOC_Os09g33850	up				LOC_Os07g04940	up	LOC_Os11g11940	up	LOC_Os10g41850	up
LOC_Os02g20870	up	LOC_Os04g32090	up	LOC_Os03g47190	up	LOC_Os01g20950	up				LOC_Os04g37970	up	LOC_Os03g42730	up	LOC_Os10g03400	up
LOC_Os05g33644	up	LOC_Os09g09490	up	LOC_Os11g20360	up	LOC_Os10g22484	up				LOC_Os04g58820	up	LOC_Os01g34790	up	LOC_Os01g27120	up
LOC_Os08g37780	up	LOC_Os06g22440	up	LOC_Os10g27280	up	LOC_Os01g21620	up				LOC_Os11g35274	up	LOC_Os09g20510	up	LOC_Os11g36190	up
LOC_Os05g41290	up	LOC_Os02g05600	up	LOC_Os12g13174	up	LOC_Os01g41730	up				LOC_Os02g47390	up	LOC_Os10g25660	up	LOC_Os04g47550	up
LOC_Os09g33620	up	LOC_Os11g40920	down	LOC_Os04g49860	up	LOC_Os12g01730	up				LOC_Os02g14490	up	LOC_Os12g03130	up	LOC_Os11g20360	up
LOC_Os04g12140	up	LOC_Os11g13920	down	LOC_Os09g38710	up	LOC_Os10g42400	up				LOC_Os08g14700	up	LOC_Os02g36300	up	LOC_Os12g13720	up
LOC_Os02g48400	up	LOC_Os08g41920	down	LOC_Os03g28100	up	LOC_Os01g15540	up				LOC_Os12g30180	up	LOC_Os11g26990	up	LOC_Os09g16290	up
LOC_Os05g32610	up	LOC_Os07g01340	down	LOC_Os09g30270	up	LOC_Os02g30380	up				LOC_Os12g18960	up	LOC_Os10g33750	up	LOC_Os01g04324	up
LOC_Os10g21360	up	LOC_Os02g16270	down	LOC_Os05g04470	up	LOC_Os05g43640	up				LOC_Os09g13470	up	LOC_Os07g13260	up	LOC_Os08g15149	up
LOC_Os03g26440	up	LOC_Os04g44240	down	LOC_Os02g10630	up	LOC_Os02g03930	up				LOC_Os03g61160	up	LOC_Os10g05190	up	LOC_Os12g40100	up
LOC_Os03g17340	up	LOC_Os07g10160	down	LOC_Os12g38200	up	LOC_Os01g60060	up				LOC_Os06g10170	up	LOC_Os01g12430	up	LOC_Os04g42650	up
LOC_Os10g21660	up	LOC_Os06g16700	down	LOC_Os04g55970	up	LOC_Os10g04090	up				LOC_Os02g43660	up	LOC_Os07g33730	up	LOC_Os03g30080	down
LOC_Os09g08620	up	LOC_Os07g36320	down	LOC_Os05g11650	down	LOC_Os01g57650	up				LOC_Os02g03400	up	LOC_Os02g44250	up	LOC_Os09g19140	down
LOC_Os02g49130	up	LOC_Os09g03890	down	LOC_Os04g57900	down	LOC_Os11g42960	up				LOC_Os09g03939	up	LOC_Os03g26990	up	LOC_Os03g63010	down
LOC_Os12g05709	up	LOC_Os12g04320	down	LOC_Os04g47080	down	LOC_Os08g43690	up				LOC_Os01g16310	up	LOC_Os04g57660	up	LOC_Os01g48339	down
LOC_Os04g32090	up	LOC_Os03g37915	down	LOC_Os07g31190	down	LOC_Os02g15560	up				LOC_Os06g22100	up	LOC_Os04g58610	up	LOC_Os02g16490	down
LOC_Os11g30910	up	LOC_Os04g01710	down	LOC_Os09g23620	down	LOC_Os05g33220	up				LOC_Os03g30890	up	LOC_Os03g17030	up	LOC_Os11g44310	down
LOC_Os06g46540	up	LOC_Os08g29809	down	LOC_Os05g13970	down	LOC_Os05g06970	up				LOC_Os01g57520	up	LOC_Os09g28200	up	LOC_Os01g18260	down
LOC_Os05g09600	up	LOC_Os02g02490	down	LOC_Os12g43700	down	LOC_Os09g13470	up				LOC_Os08g41800	up	LOC_Os02g49986	up	LOC_Os11g18194	down
LOC_Os12g32230	up			LOC_Os09g23560	down	LOC_Os03g09980	up				LOC_Os07g17220	up	LOC_Os11g39550	up	LOC_Os11g07060	down
LOC_Os03g10540	up			LOC_Os09g16290	down	LOC_Os12g42250	up				LOC_Os03g14090	up	LOC_Os07g14530	up	LOC_Os04g51009	down
LOC_Os11g45250	up			LOC_Os02g28220	down	LOC_Os02g33460	up				LOC_Os02g49660	up	LOC_Os06g05320	up	LOC_Os02g40940	down
LOC_Os10g05780	up			LOC_Os11g44860	down	LOC_Os12g01900	up				LOC_Os07g38440	up	LOC_Os07g28920	up	LOC_Os03g26350	down
LOC_Os11g44310	up			LOC_Os09g25430	down	LOC_Os01g11220	up				LOC_Os11g36160	up	LOC_Os06g45940	up	LOC_Os11g44700	down
LOC_Os11g37390	up			LOC_Os02g18510	down	LOC_Os02g40400	up				LOC_Os01g65169	up	LOC_Os05g05860	up	LOC_Os05g37550	down
LOC_Os07g41570	up			LOC_Os08g34890	down	LOC_Os03g19570	up				LOC_Os07g15940	up	LOC_Os10g42210	up	LOC_Os07g35700	down
LOC_Os08g15258	down			LOC_Os08g08070	down	LOC_Os07g35004	up				LOC_Os03g53360	up	LOC_Os05g03574	up	LOC_Os06g38950	down
LOC_Os04g33760	down			LOC_Os07g40740	down	LOC_Os06g48000	up				LOC_Os03g61740	up	LOC_Os01g50680	up	LOC_Os11g01550	down
LOC_Os10g28510	down			LOC_Os06g13850	down	LOC_Os03g26350	up				LOC_Os05g18730	up	LOC_Os01g52090	up	LOC_Os06g16030	down
LOC_Os12g36070	down			LOC_Os06g32960	down	LOC_Os07g03150	up				LOC_Os01g24980	up	LOC_Os12g18360	up	LOC_Os08g27170	down
LOC_Os04g01610	down			LOC_Os12g05840	down	LOC_Os01g37000	up				LOC_Os03g24610	up	LOC_Os03g63124	up	LOC_Os04g58030	down
LOC_Os02g18630	down			LOC_Os09g37834	down	LOC_Os09g02540	up				LOC_Os12g13300	up	LOC_Os03g02210	up	LOC_Os03g26360	down
LOC_Os08g20410	down			LOC_Os08g09020	down	LOC_Os07g14920	up				LOC_Os07g10630	up	LOC_Os09g26050	up	LOC_Os11g31420	down
LOC_Os12g36440	down			LOC_Os09g16980	down	LOC_Os03g02874	up				LOC_Os05g09600	up	LOC_Os05g47490	up	LOC_Os11g13920	down
LOC_Os09g04960	down			LOC_Os06g29110	down	LOC_Os01g10990	up				LOC_Os01g27890	up	LOC_Os07g27430	up	LOC_Os01g24340	down
LOC_Os04g24110	down			LOC_Os01g70660	down	LOC_Os01g37350	up				LOC_Os05g09660	up	LOC_Os01g04250	up	LOC_Os02g07330	down
LOC_Os06g19130	down			LOC_Os12g24290	down	LOC_Os01g15170	up				LOC_Os05g41200	up	LOC_Os09g32360	up	LOC_Os10g27260	down
LOC_Os09g03890	down			LOC_Os05g25550	down	LOC_Os11g20360	up				LOC_Os08g10330	up	LOC_Os06g49360	up	LOC_Os11g47444	down
LOC_Os10g42130	down			LOC_Os04g51520	down	LOC_Os02g36350	up				LOC_Os07g23440	up	LOC_Os04g53040	up	LOC_Os04g10530	down
LOC_Os10g17510	down			LOC_Os09g31446	down	LOC_Os12g27690	up				LOC_Os08g23290	up	LOC_Os04g57830	up	LOC_Os01g64450	down
LOC_Os01g41720	down			LOC_Os05g34325	down	LOC_Os03g11690	up				LOC_Os05g30700	up	LOC_Os01g65500	up	LOC_Os12g08060	down
LOC_Os05g50320	down			LOC_Os01g71240	down	LOC_Os07g43970	up				LOC_Os06g18930	up	LOC_Os11g36160	up	LOC_Os02g18140	down
LOC_Os04g59210	down			LOC_Os03g15320	down	LOC_Os02g49260	up				LOC_Os01g44960	up	LOC_Os01g11220	up	LOC_Os01g33360	down
				LOC_Os02g34270	down	LOC_Os02g10630	up				LOC_Os04g46940	up	LOC_Os04g43270	up	LOC_Os09g08700	down
				LOC_Os01g72150	down	LOC_Os04g08370	up				LOC_Os03g17350	up	LOC_Os04g36670	up	LOC_Os11g44500	down
				LOC_Os10g18400	down	LOC_Os02g38470	up				LOC_Os09g27040	up	LOC_Os08g19694	up	LOC_Os03g10570	down
				LOC_Os12g08900	down	LOC_Os07g42354	up				LOC_Os09g23620	up	LOC_Os01g74550	up	LOC_Os06g38650	down
				LOC_Os10g23820	down	LOC_Os10g42750	up				LOC_Os06g11720	up	LOC_Os01g72510	up	LOC_Os08g02000	down
				LOC_Os01g34920	down	LOC_Os02g26014	up				LOC_Os08g09020	up	LOC_Os06g41480	up	LOC_Os12g36480	down
				LOC_Os01g38670	down	LOC_Os07g34980	up				LOC_Os05g44400	up	LOC_Os01g49260	up	LOC_Os05g30710	down
				LOC_Os10g22164	down	LOC_Os09g16290	down				LOC_Os06g13240	down	LOC_Os12g35440	up	LOC_Os02g17750	down
				LOC_Os05g15300	down	LOC_Os02g19450	down				LOC_Os02g16490	down	LOC_Os08g43410	up	LOC_Os07g34510	down
				LOC_Os12g41510	down	LOC_Os01g72150	down				LOC_Os01g24340	down	LOC_Os08g41940	up	LOC_Os11g36140	down
				LOC_Os02g42110	down	LOC_Os02g16050	down				LOC_Os07g35700	down	LOC_Os12g38570	up	LOC_Os06g10100	down
				LOC_Os04g50940	down	LOC_Os11g44860	down				LOC_Os06g38730	down	LOC_Os05g31720	up	LOC_Os11g39550	down
				LOC_Os03g04360	down	LOC_Os03g45850	down				LOC_Os11g13920	down	LOC_Os02g14190	up	LOC_Os03g17810	down
				LOC_Os02g16050	down	LOC_Os09g37834	down				LOC_Os03g63010	down	LOC_Os03g53220	up	LOC_Os01g28840	down
				LOC_Os01g11660	down	LOC_Os06g06670	down				LOC_Os01g48339	down	LOC_Os05g06670	up	LOC_Os11g19730	down
				LOC_Os04g03810	down	LOC_Os01g11660	down				LOC_Os03g26350	down	LOC_Os07g29480	up	LOC_Os08g31670	down
				LOC_Os09g30220	down	LOC_Os11g19730	down				LOC_Os04g20900	down	LOC_Os05g18730	up	LOC_Os03g28270	down
				LOC_Os12g42020	down	LOC_Os03g05610	down				LOC_Os09g19140	down	LOC_Os11g45540	up	LOC_Os02g34260	down
				LOC_Os05g30640	down	LOC_Os01g70660	down				LOC_Os05g37550	down	LOC_Os12g04130	up	LOC_Os08g45170	down
				LOC_Os09g38850	down	LOC_Os02g45440	down				LOC_Os04g58030	down	LOC_Os06g07240	up	LOC_Os04g29680	down
				LOC_Os10g27360	down	LOC_Os10g27360	down				LOC_Os11g40920	down	LOC_Os02g37890	up	LOC_Os02g44130	down
				LOC_Os06g09620	down	LOC_Os04g57860	down				LOC_Os04g54890	down	LOC_Os04g58030	down	LOC_Os03g64415	down
				LOC_Os06g42310	down	LOC_Os09g27320	down				LOC_Os03g30080	down	LOC_Os03g26360	down	LOC_Os02g03400	down
				LOC_Os04g11790	down	LOC_Os06g11720	down				LOC_Os07g01340	down	LOC_Os05g34390	down	LOC_Os02g19450	down
				LOC_Os01g26390	down	LOC_Os09g38850	down				LOC_Os04g51009	down	LOC_Os03g26350	down	LOC_Os12g32790	down
						LOC_Os07g01810	down				LOC_Os01g56730	down	LOC_Os05g14330	down	LOC_Os02g16270	down
						LOC_Os01g45570	down				LOC_Os11g07060	down	LOC_Os01g48339	down	LOC_Os02g18150	down
						LOC_Os05g48990	down				LOC_Os02g40940	down	LOC_Os11g17954	down	LOC_Os07g01510	down
						LOC_Os09g37880	down				LOC_Os11g35800	down	LOC_Os02g40940	down	LOC_Os06g09620	down
						LOC_Os06g38680	down				LOC_Os03g26360	down	LOC_Os01g63040	down	LOC_Os05g15040	down
											LOC_Os07g35720	down	LOC_Os11g44310	down	LOC_Os08g09020	down
											LOC_Os07g34510	down	LOC_Os04g51009	down	LOC_Os08g39240	down
											LOC_Os02g18140	down	LOC_Os05g37550	down	LOC_Os06g06840	down
											LOC_Os06g16030	down	LOC_Os06g38730	down
											LOC_Os02g16270	down	LOC_Os04g54890	down
											LOC_Os07g35985	down	LOC_Os07g35720	down
											LOC_Os11g42390	down	LOC_Os11g26830	down
T485, H1 and H8 indicate Huanghuazhan-4x, Huaduo 1 and Huaduo 8, respectively											LOC_Os11g31420	down	LOC_Os03g63010	down
											LOC_Os11g44310	down	LOC_Os01g41790	down
											LOC_Os11g35890	down	LOC_Os02g18140	down
											LOC_Os12g16480	down	LOC_Os02g16490	down
											LOC_Os03g24260	down	LOC_Os09g33720	down
											LOC_Os04g10530	down	LOC_Os07g35740	down
											LOC_Os01g27770	down	LOC_Os11g47550	down
											LOC_Os11g27100	down	LOC_Os07g34510	down
											LOC_Os03g32302	down	LOC_Os01g47300	down
											LOC_Os11g10640	down	LOC_Os11g37000	down
											LOC_Os02g16070	down	LOC_Os04g33920	down
											LOC_Os08g02030	down	LOC_Os01g61800	down
											LOC_Os03g05210	down	LOC_Os11g41770	down
											LOC_Os11g24120	down	LOC_Os02g56500	down
											LOC_Os02g51119	down	LOC_Os06g13780	down
											LOC_Os01g32610	down	LOC_Os07g05840	down
											LOC_Os12g03770	down	LOC_Os03g07180	down
											LOC_Os02g45960	down	LOC_Os09g10330	down
											LOC_Os08g02000	down	LOC_Os06g38650	down
											LOC_Os08g15590	down	LOC_Os02g20630	down
											LOC_Os02g40410	down	LOC_Os12g23450	down
											LOC_Os07g16030	down	LOC_Os02g18650	down
											LOC_Os06g38650	down	LOC_Os05g39180	down
											LOC_Os12g42810	down	LOC_Os11g43140	down
											LOC_Os10g04674	down	LOC_Os01g11660	down
											LOC_Os02g05550	down	LOC_Os11g41550	down
											LOC_Os01g28580	down	LOC_Os02g18150	down
											LOC_Os11g19730	down	LOC_Os02g15560	down
											LOC_Os07g15160	down	LOC_Os02g12550	down
											LOC_Os01g12490	down	LOC_Os05g25040	down
											LOC_Os08g23470	down	LOC_Os08g28940	down
											LOC_Os01g25240	down	LOC_Os11g31420	down
											LOC_Os06g03200	down	LOC_Os08g02000	down
											LOC_Os07g17689	down	LOC_Os07g35050	down
											LOC_Os03g36760	down	LOC_Os12g28100	down
											LOC_Os02g15690	down	LOC_Os03g02874	down
											LOC_Os02g07310	down	LOC_Os08g30780	down
											LOC_Os05g14980	down	LOC_Os10g01650	down
											LOC_Os02g18612	down	LOC_Os10g04900	down
											LOC_Os09g16550	down	LOC_Os07g05850	down
											LOC_Os03g30420	down	LOC_Os10g12400	down
											LOC_Os05g17604	down	LOC_Os11g07060	down
											LOC_Os01g05510	down	LOC_Os04g49930	down
											LOC_Os02g29300	down	LOC_Os04g52110	down
											LOC_Os09g39130	down	LOC_Os04g31710	down
											LOC_Os07g02790	down	LOC_Os03g30060	down
											LOC_Os11g03840	down	LOC_Os07g35520	down
											LOC_Os06g29460	down	LOC_Os11g26570	down
											LOC_Os07g03060	down	LOC_Os10g19919	down
											LOC_Os04g45240	down	LOC_Os01g58970	down
											LOC_Os09g38510	down	LOC_Os02g19450	down
											LOC_Os05g15150	down	LOC_Os02g10760	down
											LOC_Os03g64415	down	LOC_Os07g23944	down
											LOC_Os06g35020	down	LOC_Os11g15130	down
											LOC_Os03g37780	down	LOC_Os03g28060	down
											LOC_Os10g28570	down	LOC_Os01g25170	down
											LOC_Os02g44270	down	LOC_Os12g22970	down
											LOC_Os03g39230	down	LOC_Os05g11630	down
											LOC_Os02g04780	down	LOC_Os11g19864	down
											LOC_Os01g06210	down	LOC_Os10g34020	down
											LOC_Os09g33850	down	LOC_Os04g09540	down
											LOC_Os09g36420	down	LOC_Os02g29300	down
											LOC_Os04g40490	down	LOC_Os07g35985	down
													LOC_Os01g16920	down

## Sheet: Table S11b
Table S11b. Gene IDs of DEGFu-sp-nonadditive genes in the F1 hybrid (T485 x H8)
(T485xH8)F1-0L-48		(T485xH8)F1-0S-61		(T485xH8)F1-0P-39		(T485xH8)F1-0Z-77			(T485xH8)F1L-15		(T485xH8)F1-5S-67		(T485xH8)F1-5P-193		(T485xH8)F1-5Z-51
gene-21UP-27-D	regulation	gene -41UP-20D	regulation	gene-32UP-7-D	regulation	gene- 58UP-19D	regulation		gene-7UP-8D	regulation	gene-32UP-35D	regulation	genE-63UP-130D	regulation	gene-23UP-28D	regulation
LOC_Os12g05709	up	LOC_Os09g38510	up	LOC_Os01g12430	up	LOC_Os02g44130	up		LOC_Os06g33390	up	LOC_Os12g40010	up	LOC_Os06g39270	up	LOC_Os12g05210	up
LOC_Os04g21890	up	LOC_Os03g59225	up	LOC_Os05g36350	up	LOC_Os04g33760	up		LOC_Os02g24574	up	LOC_Os09g12790	up	LOC_Os11g03430	up	LOC_Os01g48020	up
LOC_Os06g39270	up	LOC_Os01g56235	up	LOC_Os09g07780	up	LOC_Os03g37100	up		LOC_Os08g42610	up	LOC_Os01g68620	up	LOC_Os04g33760	up	LOC_Os06g05070	up
LOC_Os04g09260	up	LOC_Os05g12040	up	LOC_Os04g47555	up	LOC_Os07g14700	up		LOC_Os01g57100	up	LOC_Os03g61160	up	LOC_Os03g15320	up	LOC_Os11g01550	up
LOC_Os01g16310	up	LOC_Os08g05150	up	LOC_Os08g37270	up	LOC_Os11g01836	up		LOC_Os10g21050	up	LOC_Os06g05070	up	LOC_Os03g05210	up	LOC_Os08g41550	up
LOC_Os03g42240	up	LOC_Os03g05210	up	LOC_Os01g41170	up	LOC_Os07g48080	up		LOC_Os04g21890	up	LOC_Os01g60960	up	LOC_Os02g04915	up	LOC_Os12g34124	up
LOC_Os09g11490	up	LOC_Os08g13340	up	LOC_Os03g37100	up	LOC_Os07g07860	up		LOC_Os04g09604	up	LOC_Os05g44930	up	LOC_Os03g15710	up	LOC_Os08g42610	up
LOC_Os04g46300	up	LOC_Os12g18960	up	LOC_Os04g55130	up	LOC_Os07g02280	up		LOC_Os11g19240	down	LOC_Os08g41670	up	LOC_Os01g16220	up	LOC_Os08g09110	up
LOC_Os05g51610	up	LOC_Os06g13500	up	LOC_Os11g01836	up	LOC_Os02g06190	up		LOC_Os06g09230	down	LOC_Os08g28570	up	LOC_Os03g17030	up	LOC_Os03g32100	up
LOC_Os09g28180	up	LOC_Os08g40310	up	LOC_Os07g35740	up	LOC_Os11g26920	up		LOC_Os07g39440	down	LOC_Os12g41600	up	LOC_Os03g36900	up	LOC_Os01g51690	up
LOC_Os11g39810	up	LOC_Os08g34640	up	LOC_Os12g27690	up	LOC_Os01g65500	up		LOC_Os09g38930	down	LOC_Os01g02910	up	LOC_Os11g04350	up	LOC_Os02g04780	up
LOC_Os02g02780	up	LOC_Os10g34890	up	LOC_Os12g18450	up	LOC_Os10g30410	up		LOC_Os01g43590	down	LOC_Os03g43990	up	LOC_Os01g56764	up	LOC_Os04g24430	up
LOC_Os07g04110	up	LOC_Os03g21330	up	LOC_Os03g22020	up	LOC_Os03g19260	up		LOC_Os01g61940	down	LOC_Os04g47555	up	LOC_Os01g41780	up	LOC_Os02g18430	up
LOC_Os06g36450	up	LOC_Os07g44990	up	LOC_Os08g39240	up	LOC_Os07g35740	up		LOC_Os07g37960	down	LOC_Os07g44410	up	LOC_Os03g31446	up	LOC_Os09g12790	up
LOC_Os03g06760	up	LOC_Os02g26160	up	LOC_Os10g28510	up	LOC_Os03g01720	up		LOC_Os08g12880	down	LOC_Os08g45170	up	LOC_Os05g25550	up	LOC_Os04g44670	up
LOC_Os02g12820	up	LOC_Os02g47390	up	LOC_Os08g31670	up	LOC_Os07g34370	up				LOC_Os04g58820	up	LOC_Os05g08510	up	LOC_Os11g10434	up
LOC_Os03g27880	up	LOC_Os01g74210	up	LOC_Os03g63124	up	LOC_Os03g51970	up				LOC_Os02g47390	up	LOC_Os03g61510	up	LOC_Os03g22170	up
LOC_Os03g06654	up	LOC_Os08g41670	up	LOC_Os04g33720	up	LOC_Os12g02500	up				LOC_Os12g40100	up	LOC_Os08g42610	up	LOC_Os03g08200	up
LOC_Os11g28184	up	LOC_Os05g33960	up	LOC_Os06g47700	up	LOC_Os05g33220	up				LOC_Os01g51690	up	LOC_Os01g34790	up	LOC_Os06g29110	up
LOC_Os01g61940	up	LOC_Os09g18020	up	LOC_Os01g12490	up	LOC_Os11g02020	up				LOC_Os01g61570	up	LOC_Os11g26920	up	LOC_Os02g28220	up
LOC_Os05g14980	up	LOC_Os02g51730	up	LOC_Os02g35230	up	LOC_Os05g07820	up				LOC_Os02g28220	up	LOC_Os02g44130	up	LOC_Os12g32470	up
LOC_Os05g16460	down	LOC_Os12g08850	up	LOC_Os12g01900	up	LOC_Os04g50176	up				LOC_Os12g05210	up	LOC_Os01g54440	up	LOC_Os06g51200	up
LOC_Os12g10870	down	LOC_Os01g52090	up	LOC_Os02g30790	up	LOC_Os11g24290	up				LOC_Os10g36180	up	LOC_Os08g39240	up	LOC_Os02g13520	up
LOC_Os06g41480	down	LOC_Os09g28180	up	LOC_Os06g02900	up	LOC_Os12g01730	up				LOC_Os08g41550	up	LOC_Os07g09490	up	LOC_Os04g15560	down
LOC_Os11g05160	down	LOC_Os06g14260	up	LOC_Os03g05270	up	LOC_Os12g01900	up				LOC_Os11g29780	up	LOC_Os10g41850	up	LOC_Os11g30910	down
LOC_Os11g25040	down	LOC_Os08g33270	up	LOC_Os01g08170	up	LOC_Os12g27690	up				LOC_Os01g27770	up	LOC_Os04g35580	up	LOC_Os04g09260	down
LOC_Os04g10840	down	LOC_Os03g24390	up	LOC_Os02g49260	up	LOC_Os01g61940	up				LOC_Os12g30180	up	LOC_Os03g19600	up	LOC_Os03g20680	down
LOC_Os11g34910	down	LOC_Os05g30660	up	LOC_Os02g51730	up	LOC_Os05g31280	up				LOC_Os08g37130	up	LOC_Os01g46870	up	LOC_Os08g39240	down
LOC_Os08g09370	down	LOC_Os06g12560	up	LOC_Os05g11630	up	LOC_Os01g11220	up				LOC_Os01g45450	up	LOC_Os03g40194	up	LOC_Os11g36140	down
LOC_Os05g25400	down	LOC_Os11g35274	up	LOC_Os12g01730	up	LOC_Os03g03570	up				LOC_Os12g18960	up	LOC_Os07g41150	up	LOC_Os11g34920	down
LOC_Os10g05088	down	LOC_Os05g30790	up	LOC_Os05g43640	up	LOC_Os10g31240	up				LOC_Os03g53360	up	LOC_Os03g64130	up	LOC_Os01g34350	down
LOC_Os06g09230	down	LOC_Os04g09604	up	LOC_Os04g56850	up	LOC_Os01g41730	up				LOC_Os01g24980	up	LOC_Os02g45890	up	LOC_Os07g44990	down
LOC_Os07g48660	down	LOC_Os02g53380	up	LOC_Os01g41750	down	LOC_Os08g03020	up				LOC_Os12g43750	down	LOC_Os06g11970	up	LOC_Os02g34790	down
LOC_Os01g43740	down	LOC_Os06g17070	up	LOC_Os08g20610	down	LOC_Os09g08990	up				LOC_Os09g34980	down	LOC_Os02g13600	up	LOC_Os04g11780	down
LOC_Os07g30690	down	LOC_Os02g52850	up	LOC_Os11g37050	down	LOC_Os09g09290	up				LOC_Os11g19840	down	LOC_Os01g41170	up	LOC_Os06g39270	down
LOC_Os01g54630	down	LOC_Os11g36120	up	LOC_Os01g34590	down	LOC_Os03g43670	up				LOC_Os04g09260	down	LOC_Os09g03939	up	LOC_Os11g36120	down
LOC_Os12g14140	down	LOC_Os06g38490	up	LOC_Os04g42360	down	LOC_Os08g32920	up				LOC_Os04g45890	down	LOC_Os07g27430	up	LOC_Os08g07730	down
LOC_Os03g50470	down	LOC_Os06g01810	up	LOC_Os09g33650	down	LOC_Os02g26014	up				LOC_Os08g10420	down	LOC_Os01g15540	up	LOC_Os01g16220	down
LOC_Os11g41730	down	LOC_Os07g37110	up	LOC_Os12g28100	down	LOC_Os01g15540	up				LOC_Os10g34890	down	LOC_Os02g05650	up	LOC_Os01g10700	down
LOC_Os09g06920	down	LOC_Os04g29090	up			LOC_Os10g28690	up				LOC_Os04g27070	down	LOC_Os05g45170	up	LOC_Os03g42730	down
LOC_Os09g19150	down	LOC_Os05g44930	up			LOC_Os05g33960	up				LOC_Os02g54720	down	LOC_Os08g09110	up	LOC_Os11g36190	down
LOC_Os01g04324	down	LOC_Os12g41124	down			LOC_Os09g33850	up				LOC_Os09g09560	down	LOC_Os01g65150	up	LOC_Os11g37050	down
LOC_Os10g03320	down	LOC_Os02g10880	down			LOC_Os09g36619	up				LOC_Os01g66260	down	LOC_Os02g49986	up	LOC_Os06g18930	down
LOC_Os11g09474	down	LOC_Os12g24800	down			LOC_Os12g32970	up				LOC_Os08g40270	down	LOC_Os02g30380	up	LOC_Os01g33360	down
LOC_Os11g09460	down	LOC_Os07g30690	down			LOC_Os02g48910	up				LOC_Os01g34350	down	LOC_Os04g43270	up	LOC_Os01g01430	down
LOC_Os06g33170	down	LOC_Os01g20950	down			LOC_Os04g59370	up				LOC_Os01g36560	down	LOC_Os03g04360	up	LOC_Os02g18630	down
LOC_Os02g38950	down	LOC_Os04g01610	down			LOC_Os08g31670	up				LOC_Os01g20950	down	LOC_Os03g61740	up	LOC_Os10g34890	down
LOC_Os03g47140	down	LOC_Os05g18950	down			LOC_Os11g02570	up				LOC_Os02g15560	down	LOC_Os04g36670	up	LOC_Os10g21070	down
		LOC_Os02g15460	down			LOC_Os02g51730	up				LOC_Os11g05820	down	LOC_Os02g03400	up	LOC_Os06g12480	down
		LOC_Os11g06070	down			LOC_Os07g43970	up				LOC_Os04g47550	down	LOC_Os12g04130	up	LOC_Os03g50260	down
		LOC_Os09g08650	down			LOC_Os01g20950	up				LOC_Os02g44680	down	LOC_Os03g63124	up	LOC_Os11g41840	down
		LOC_Os11g37920	down			LOC_Os09g20970	up				LOC_Os11g36140	down	LOC_Os06g27850	up
		LOC_Os01g45450	down			LOC_Os04g08370	up				LOC_Os10g25620	down	LOC_Os05g05820	up
		LOC_Os09g19150	down			LOC_Os08g29854	up				LOC_Os05g09280	down	LOC_Os01g50680	up
		LOC_Os03g26490	down			LOC_Os12g04610	up				LOC_Os07g44110	down	LOC_Os08g33860	up
		LOC_Os01g04324	down			LOC_Os11g43420	up				LOC_Os07g09520	down	LOC_Os01g68620	up
		LOC_Os04g24110	down			LOC_Os07g40780	up				LOC_Os11g42100	down	LOC_Os06g10170	up
		LOC_Os11g42580	down			LOC_Os09g30220	up				LOC_Os09g23530	down	LOC_Os01g65500	up
		LOC_Os11g34910	down			LOC_Os04g44670	down				LOC_Os02g12420	down	LOC_Os09g20510	up
		LOC_Os01g41780	down			LOC_Os09g28660	down				LOC_Os04g13150	down	LOC_Os12g18360	up
		LOC_Os12g05060	down			LOC_Os12g43750	down				LOC_Os01g61940	down	LOC_Os06g05272	up
						LOC_Os04g34910	down				LOC_Os07g01410	down	LOC_Os05g50110	up
						LOC_Os12g05060	down				LOC_Os09g15370	down	LOC_Os07g48150	up
						LOC_Os09g06910	down				LOC_Os02g26160	down	LOC_Os02g29230	down
						LOC_Os05g19010	down				LOC_Os11g36120	down	LOC_Os08g35670	down
						LOC_Os06g38680	down				LOC_Os07g38820	down	LOC_Os06g10980	down
						LOC_Os02g17760	down				LOC_Os04g29680	down	LOC_Os01g61800	down
						LOC_Os01g33360	down						LOC_Os06g40520	down
						LOC_Os01g74600	down						LOC_Os11g01836	down
						LOC_Os03g15320	down						LOC_Os01g68370	down
						LOC_Os09g19140	down						LOC_Os11g23890	down
						LOC_Os06g11720	down						LOC_Os07g05840	down
						LOC_Os01g51450	down						LOC_Os09g10330	down
						LOC_Os02g03400	down						LOC_Os01g48580	down
						LOC_Os08g10330	down						LOC_Os01g36850	down
						LOC_Os06g14260	down						LOC_Os02g19880	down
						LOC_Os10g33750	down						LOC_Os10g04890	down
													LOC_Os02g55220	down
													LOC_Os08g04680	down
													LOC_Os07g48400	down
													LOC_Os05g34240	down
													LOC_Os07g18670	down
													LOC_Os06g13900	down
													LOC_Os11g05940	down
													LOC_Os01g17990	down
													LOC_Os05g40620	down
T485, H1and H8 indicate Huanghuazhan-4x, Huaduo 1 and Huaduo 8, respectively													LOC_Os09g29284	down
													LOC_Os11g41720	down
													LOC_Os11g14260	down
													LOC_Os01g49420	down
													LOC_Os06g13740	down
													LOC_Os04g49930	down
													LOC_Os05g43120	down
													LOC_Os10g27380	down
													LOC_Os08g28940	down
													LOC_Os11g38070	down
													LOC_Os02g28220	down
													LOC_Os04g41238	down
													LOC_Os04g20560	down
													LOC_Os05g38260	down
													LOC_Os04g28150	down
													LOC_Os03g52180	down
													LOC_Os11g43040	down
													LOC_Os11g15130	down
													LOC_Os01g63680	down
													LOC_Os01g34410	down
													LOC_Os01g61020	down
													LOC_Os07g05850	down
													LOC_Os09g06910	down
													LOC_Os05g27650	down
													LOC_Os11g05640	down
													LOC_Os04g10260	down
													LOC_Os03g10730	down
													LOC_Os10g13694	down
													LOC_Os09g33720	down
													LOC_Os03g09300	down
													LOC_Os07g27330	down
													LOC_Os04g44250	down
													LOC_Os07g36340	down
													LOC_Os12g27210	down
													LOC_Os12g27770	down
													LOC_Os02g18650	down
													LOC_Os07g02290	down
													LOC_Os05g32880	down
													LOC_Os01g51610	down
													LOC_Os04g37960	down
													LOC_Os06g41050	down
													LOC_Os11g07870	down
													LOC_Os10g19919	down
													LOC_Os01g52970	down
													LOC_Os10g01650	down
													LOC_Os05g23350	down
													LOC_Os09g28180	down
													LOC_Os01g58970	down
													LOC_Os06g03120	down
													LOC_Os05g31110	down
													LOC_Os12g03130	down
													LOC_Os05g11980	down
													LOC_Os03g01008	down
													LOC_Os11g06140	down
													LOC_Os10g27370	down
													LOC_Os10g23884	down
													LOC_Os04g49860	down
													LOC_Os02g18670	down
													LOC_Os04g45060	down
													LOC_Os06g47100	down
													LOC_Os04g09540	down
													LOC_Os11g09630	down
													LOC_Os11g41770	down
													LOC_Os11g06070	down
													LOC_Os05g47970	down
													LOC_Os08g31930	down
													LOC_Os10g33490	down
													LOC_Os11g26830	down
													LOC_Os03g28270	down
													LOC_Os12g21470	down
													LOC_Os04g53360	down
													LOC_Os03g46690	down
													LOC_Os01g54420	down
													LOC_Os05g02810	down
													LOC_Os12g04610	down
													LOC_Os07g48080	down
													LOC_Os06g01800	down
													LOC_Os05g08460	down
													LOC_Os07g17010	down
													LOC_Os08g41620	down
													LOC_Os12g06480	down
													LOC_Os09g21430	down
													LOC_Os08g13060	down
													LOC_Os11g38640	down
													LOC_Os09g06680	down
													LOC_Os02g26160	down
													LOC_Os09g06660	down
													LOC_Os10g26164	down
													LOC_Os12g39980	down
													LOC_Os05g06840	down
													LOC_Os08g35700	down
													LOC_Os03g58400	down
													LOC_Os07g43970	down
													LOC_Os09g37510	down
													LOC_Os01g25240	down
													LOC_Os08g20492	down
													LOC_Os08g20410	down
													LOC_Os03g51620	down
													LOC_Os09g38000	down
													LOC_Os04g58030	down
													LOC_Os03g43730	down
													LOC_Os08g14700	down
													LOC_Os04g43164	down
													LOC_Os12g03440	down
													LOC_Os02g02780	down
													LOC_Os05g39170	down
													LOC_Os04g54890	down

## Sheet: Table S11c
Table S11c. Overlapped genes detected form DEGFu-sp-nonadditive and cloned genes in the F1 hyrbid (H1x H8)
F1-39-Total
	locus_id	ogro_id	gene	gene_symbol	character_major	character_minor	chromosome	start	end	locus_id	browse	isolation	objective	doi
LOC_Os02g12350*	Os02g0214900	52	Histone deacetylases 703	HDA703	Morphological trait	Panicle flower	2	6453555	6459620	Os02g0214900		Knockdown	Elongated uppermost internode. Fertility. Grain size. Awn development.	10.1016/j.bbrc.2009.07.162
LOC_Os03g17350*	Os03g0281900	471	reduced culm number 1	rcn1	Morphological trait	Culm leaf	3	9704996	9707687	Os03g0281900		Mutant	Tillering bud outgrowth.	10.1111/j.1469-8137.2008.02724.x
LOC_Os10g42750*	Os10g0578200	732	Oryza sativa cellulose synthase-like D1	OsCSLD1	Morphological trait	Root	10	23520337	23521567	Os10g0578200		Mutant	Root hair development.	10.1104/pp.106.091546
LOC_Os12g18360	Os12g0281300	880	Pi-ta	Pi-ta	Resistance or Tolerance	Blast resistance	12	10605422	10610980	Os12g0281300		Natural variation	Resistance to Magnaporthe grisea.	10.1105/tpc.12.11.2033
LOC_Os08g41940*	Os08g0531600	1303	qGW8	qGW8	Morphological trait	Seed	8	26589172	26594203	Os08g0531600		Natural variation	Grain size.	10.1038/ng.2327
LOC_Os10g03400*	Os10g0122600	1434	Sec14-nodulin domain containing protein 1	OsSNDP1	Morphological trait	Root	10	1426573	1430357	Os10g0122600		Mutant	Root hair development.	10.1007-s11103-013-0033-4
LOC_Os04g46940*	Os04g0556000	1571	Heavy metal-transporting P-type ATPase 5	OsHMA5	Resistance or Tolerance	Other soil stress tolerance	4	28228344	28234040	Os04g0556000		Mutant	Cu translocation.	10.1104/pp.113.226225
LOC_Os04g57830*	Os04g0674500	1707	Osa-miR396d	OsmiR396d	Morphological trait	Panicle flower	4	34836681	34836822	Os04g0674500		Overexpression	"open husk, long sterile lemma"	10.1104/pp.114.235564
LOC_Os03g51970	Os03g0729500	1708	Growth regulating factor	OsGRF6	Morphological trait	Panicle flower	3	30586607	30588974	Os03g0729500		Knockdown	"open husk, long sterile lemma"	10.1104/pp.114.235564
*:specific to F1-39
F1-39-0S-non-ad-the known cloned genes
	locus_id	ogro_id	gene	gene_symbol	character_major	character_minor	chromosome	start	end	locus_id	browse	isolation	objective	doi
LOC_Os07g01340	Os07g0103500	644	Gibberellin 2-Oxidase5	GA2ox5	Morphological trait	Dwarf	7	212778	218543	Os07g0103500		Mutant	Dwarfism. Gibberellin catabolism.	10.1105/tpc.108.060913
F1-39-0P-non-ad-the known cloned genes
	locus_id	ogro_id	gene	gene_symbol	character_major	character_minor	chromosome	start	end	locus_id	browse	isolation	objective	doi
LOC_Os04g47080	Os04g0557800	814	-	OSB1	Others	Others	4	28347891	28354147	Os04g0557800		Natural variation	Purple leaf. Anthocyanin biosynthesis.	10.1093/pcp/pce128
LOC_Os12g42020	Os12g0614600	1152	pinoid	OsPID	Morphological trait	Panicle flower	12	26281668	26283429	Os12g0614600		Overexpression	Root development. Root gravitropism. Floral organ development. Auxin transport.	10.1093/pcp/pcm024
LOC_Os12g42020	Os12g0614600	1153	pinoid	OsPID	Morphological trait	Root	12	26281668	26283429	Os12g0614600		Overexpression	Root development. Root gravitropism. Floral organ development. Auxin transport.	10.1093/pcp/pcm024
LOC_Os09g38850	Os09g0561600	1317	DEFECT IN EARLY EMBRYO SAC1	OsDEES1	Physiological trait	Sterility	9	23147368	23150505	Os09g0561600		Knockdown	Female sterility. Embryo sac development.	10.1104/pp.112.203943
F1-39-0Z-non-ad-the known cloned genes
LOC_Os10g42750	Os10g0578200	732	Oryza sativa cellulose synthase-like D1	OsCSLD1	Morphological trait	Root	10	23520337	23521567	Os10g0578200		Mutant	Root hair development.	10.1104/pp.106.091546
LOC_Os09g38850	Os09g0561600	1317	DEFECT IN EARLY EMBRYO SAC1	OsDEES1	Physiological trait	Sterility	9	23147368	23150505	Os09g0561600		Knockdown	Female sterility. Embryo sac development.	10.1104/pp.112.203943
LOC_Os03g51970	Os03g0729500	1708	Growth regulating factor	OsGRF6	Morphological trait	Panicle flower	3	30586607	30588974	Os03g0729500		Knockdown	"open husk, long sterile lemma"	10.1104/pp.114.235564
F1-39-5L-non-ad-the known cloned genes
LOC_Os02g12350	Os02g0214900	52	Histone deacetylases 703	HDA703	Morphological trait	Panicle flower	2	6453555	6459620	Os02g0214900		Knockdown	Elongated uppermost internode. Fertility. Grain size. Awn development.	10.1016/j.bbrc.2009.07.162
LOC_Os02g12350	Os02g0214900	53	Histone deacetylases 703	HDA703	Morphological trait	Seed	2	6453555	6459620	Os02g0214900		Knockdown	Elongated uppermost internode. Fertility. Grain size. Awn development.	10.1016/j.bbrc.2009.07.162
LOC_Os02g12350	Os02g0214900	54	Histone deacetylases 703	HDA703	Physiological trait	Sterility	2	6453555	6459620	Os02g0214900		Knockdown	Elongated uppermost internode. Fertility. Grain size. Awn development.	10.1016/j.bbrc.2009.07.162
F1-39-5S-non-ad-the known cloned genes
LOC_Os03g17350	Os03g0281900	471	reduced culm number 1	rcn1	Morphological trait	Culm leaf	3	9704996	9707687	Os03g0281900		Mutant	Tillering bud outgrowth.	10.1111/j.1469-8137.2008.02724.x
LOC_Os07g01340	Os07g0103500	644	Gibberellin 2-Oxidase5	GA2ox5	Morphological trait	Dwarf	7	212778	218543	Os07g0103500		Mutant	Dwarfism. Gibberellin catabolism.	10.1105/tpc.108.060913
LOC_Os10g03400	Os10g0122600	1434	Sec14-nodulin domain containing protein 1	OsSNDP1	Morphological trait	Root	10	1426573	1430357	Os10g0122600		Mutant	Root hair development.	10.1007-s11103-013-0033-4
LOC_Os10g03400	Os10g0122600	1508	Oryza sativa Sec14-nodulin domain protein	OsSNDP1	Morphological trait	Root	10	1426573	1430357	Os10g0122600		Mutant	Root hair elongation.	10.1007/s11103-013-0033-4
LOC_Os04g46940	Os04g0556000	1571	Heavy metal-transporting P-type ATPase 5	OsHMA5	Resistance or Tolerance	Other soil stress tolerance	4	28228344	28234040	Os04g0556000		Mutant	Cu translocation.	10.1104/pp.113.226225
LOC_Os03g17350	Os03g0281900	1838	reduced culm number 1	rcn1	Resistance or Tolerance	Salinity tolerance	3	9704996	9707677	Os03g0281900		Mutant	salinity tolerance in part by reducing the Na/K ratio	10.1016/j.plantsci.2014.04.011
LOC_Os03g17350	Os03g0281900	1928	reduced culm number 1	rcn1	Morphological trait	Root	3	9704996	9707677	Os03g0281900		Mutant	root length and flexible under hypoxic conditions	10.1111/tpj.12614
LOC_Os03g17350	Os03g0281900	1929	reduced culm number 1	rcn1	Physiological trait	Root	3	9704996	9707677	Os03g0281900		Mutant	formation of the apolpastic barrier through suberization of the hypodermis of roots	10.1111/tpj.12614
F1-39-5P-non-ad-the known cloned genes
LOC_Os12g18360	Os12g0281300	880	Pi-ta	Pi-ta	Resistance or Tolerance	Blast resistance	12	10605422	10610980	Os12g0281300		Natural variation	Resistance to Magnaporthe grisea.	10.1105/tpc.12.11.2033
LOC_Os08g41940	Os08g0531600	1303	qGW8	qGW8	Morphological trait	Seed	8	26589172	26594203	Os08g0531600		Natural variation	Grain size.	10.1038/ng.2327
LOC_Os04g57830	Os04g0674500	1707	Osa-miR396d	OsmiR396d	Morphological trait	Panicle flower	4	34836681	34836822	Os04g0674500		Overexpression	"open husk, long sterile lemma"	10.1104/pp.114.235564
F1-39-5Z-non-ad-the known cloned genes
LOC_Os10g03400	Os10g0122600	1434	Sec14-nodulin domain containing protein 1	OsSNDP1	Morphological trait	Root	10	1426573	1430357	Os10g0122600		Mutant	Root hair development.	10.1007-s11103-013-0033-4
LOC_Os10g03400	Os10g0122600	1508	Oryza sativa Sec14-nodulin domain protein	OsSNDP1	Morphological trait	Root	10	1426573	1430357	Os10g0122600		Mutant	Root hair elongation.	10.1007/s11103-013-0033-4

## Sheet: Table S11d
Table S11d Overlapped genes detected from DEGFu-sp-nonadditive and known cloned genes in the hybrid F1 (T485x H8)
F1-43-Total
	locus_id	ogro_id	gene	gene_symbol	character_major	character_minor	chromosome	start	end	locus_id	browse	isolation	objective	doi
LOC_Os03g06654*	Os03g0162000	446	constitutivve eilted 1	oscow1	Morphological trait	Culm leaf	3	3333377	3338784	Os03g0162000		Mutant	Dwarfism. Narrowed and rolled leaf. Root growth.	10.1007/s11103-007-9203-6
LOC_Os03g06654	Os03g0162000	447	constitutivve eilted 1	oscow1	Morphological trait	Dwarf	3	3333377	3338784	Os03g0162000		Mutant	Dwarfism. Narrowed and rolled leaf. Root growth.	10.1007/s11103-007-9203-6
LOC_Os03g06654	Os03g0162000	448	constitutivve eilted 1	oscow1	Morphological trait	Root	3	3333377	3338784	Os03g0162000		Mutant	Dwarfism. Narrowed and rolled leaf. Root growth.	10.1007/s11103-007-9203-6
LOC_Os03g06654	Os03g0162000	449	narrow leaf 7	nal7	Morphological trait	Culm leaf	3	3333377	3338784	Os03g0162000		Mutant	Narrowed leaf.	10.1007/s00438-008-0328-3
LOC_Os03g43990*	Os03g0641300	804	Gly-rich protein encoding 162 amino acids	GRP162	Physiological trait	Sterility	3	25461365	25467030	Os03g0641300		Natural variation	Hong-Lian cytoplasmic male sterility.	10.1105/tpc.111.093211
LOC_Os12g18360	Os12g0281300	880	Pi-ta	Pi-ta	Resistance or Tolerance	Blast resistance	12	10605422	10610980	Os12g0281300		Natural variation	Resistance to Magnaporthe grisea.	10.1105/tpc.12.11.2033
LOC_Os03g51970	Os03g0729500	1708	Growth regulating factor	OsGRF6	Morphological trait	Panicle flower	3	30586607	30588974	Os03g0729500		Knockdown	"open husk, long sterile lemma"	10.1104/pp.114.235564
*:specific to F1-43
F1-43-0L-non-ad-the known cloned genes
	locus_id		ogro_id	gene	gene_symbol	character_major	character_minor	chromosome	start	end	locus_id	browse	isolation	objective	doi
LOC_Os03g06654	Os03g0162000	OsCOW1, YUCCA基因,	446	constitutivve eilted 1	oscow1	Morphological trait	Culm leaf	3	3333377	3338784	Os03g0162000		Mutant	Dwarfism. Narrowed and rolled leaf. Root growth.	10.1007/s11103-007-9203-6	Tos17 或T-DNA 纯合插入引起的oscow1 突变体都具有以下特征：叶片向上卷曲；叶片变窄，约为野生型的2/3；根与地上部比例降低。这种表型从种子萌发后7~10 天的幼苗一直持续到成熟。当oscow1 突变体的幼苗种在光强较弱且相对湿度高的条件时，卷叶的表型得到很大的恢复，在这种条件下种植的野生型的蒸腾速率降低了大约5~10倍，说明突变体的卷叶表型是由于失水萎蔫而不是形态缺陷引起的(Woo et al., 2007)。
LOC_Os03g06654	Os03g0162000		447	constitutivve eilted 1	oscow1	Morphological trait	Dwarf	3	3333377	3338784	Os03g0162000		Mutant	Dwarfism. Narrowed and rolled leaf. Root growth.	10.1007/s11103-007-9203-6
LOC_Os03g06654	Os03g0162000		448	constitutivve eilted 1	oscow1	Morphological trait	Root	3	3333377	3338784	Os03g0162000		Mutant	Dwarfism. Narrowed and rolled leaf. Root growth.	10.1007/s11103-007-9203-6
LOC_Os03g06654	Os03g0162000		449	narrow leaf 7	nal7	Morphological trait	Culm leaf	3	3333377	3338784	Os03g0162000		Mutant	Narrowed leaf.	10.1007/s00438-008-0328-3
F1-43-0Z-non-ad-the known cloned genes
LOC_Os03g51970	Os03g0729500		1708	Growth regulating factor	OsGRF6	Morphological trait	Panicle flower	3	30586607	30588974	Os03g0729500		Knockdown	"open husk, long sterile lemma"	10.1104/pp.114.235564
F1-43-5S-non-ad-the known cloned genes
LOC_Os01g34350	Os01g0527600		324	shootless 2	shl2	Morphological trait	Shoot seedling	1	20597234	20599878	Os01g0527600		Mutant	Shoot apical meristem formation.	10.1073/pnas.0704339104
LOC_Os03g43990	Os03g0641300		804	Gly-rich protein encoding 162 amino acids	GRP162	Physiological trait	Sterility	3	25461365	25467030	Os03g0641300		Natural variation	Hong-Lian cytoplasmic male sterility.	10.1105/tpc.111.093211
LOC_Os01g34350	Os01g0527600		1167	RNA-dependent RNA polymerase 6	OsRDR6	Morphological trait	Panicle flower	1	20597234	20599878	Os01g0527600		Mutant	Spikelets morphology.	10.1111/j.1365-313X.2012.05001.x
LOC_Os01g34350	Os01g0527600		1686	SHOOTLESS2	SHL2	Resistance or Tolerance	Panicle flower	1	20599878	20597234	Os01g0527600		Knockdown	awn development by repressing OsETT	10.1111/tpj/12411
F1-43-5P-non-ad-the known cloned genes
LOC_Os03g58400	Os03g0798300		107	Methyltransferase 1	OsMet1	Others	Others	3	34129617	34131861	Os03g0798300		Knockdown	DNA methylation.	10.1111/j.1365-313X.2008.03624.x
LOC_Os01g51610	Os01g0713600		337	LEC2 and FUSCA3 Like 1	OsLFL	Physiological trait	Flowering	1	31393920	31398707	Os01g0713600		Mutant	Flowering time.	10.1016/j.jplph.2007.07.010
LOC_Os04g37960	Os04g0452500		528	-	zep1	Physiological trait	Sterility	4	22981985	22990327	Os04g0452500		Mutant	Fertility. Number of crossover during meiosis.	10.1105/tpc.109.070789
LOC_Os12g18360	Os12g0281300		880	Pi-ta	Pi-ta	Resistance or Tolerance	Blast resistance	12	10605422	10610980	Os12g0281300		Natural variation	Resistance to Magnaporthe grisea.	10.1105/tpc.12.11.2033
LOC_Os06g41050	Os06g0613400		1271	Oryza sativa completion of meiosis I	OsCOM1	Physiological trait	Sterility	6	25393545	25396259	Os06g0613400		Mutant	Synaptonemal complex formation. Homologous pairing.	10.1111/j.1365-313X.2012.05025.x
LOC_Os03g58400	Os03g0798300		1768	METHYLTRANSGERASE 1a	MET1a	Physiological trait	Seed	3	34129617	34131861	Os03g0798300		Knockdown	genetic backup mechanism on MET1b	10.1007/s11103-014-0178-9
F1-43-5Z-non-ad-the known cloned genes
LOC_Os01g34350	Os01g0527600		324	shootless 2	shl2	Morphological trait	Shoot seedling	1	20597234	20599878	Os01g0527600		Mutant	Shoot apical meristem formation.	10.1073/pnas.0704339104
LOC_Os01g34350	Os01g0527600		1167	RNA-dependent RNA polymerase 6	OsRDR6	Morphological trait	Panicle flower	1	20597234	20599878	Os01g0527600		Mutant	Spikelets morphology.	10.1111/j.1365-313X.2012.05001.x
LOC_Os03g20680	Os03g0322900		1203	Oryza sativa Late embryogenesis abundant 3-2	OsLEA3-2	Resistance or Tolerance	Drought tolerance	3	11749941	11751335	Os03g0322900		Overexpression	Drought and salinity tolerance.	10.1371/journal.pone.0045117
LOC_Os03g20680	Os03g0322900		1204	Oryza sativa Late embryogenesis abundant 3-2	OsLEA3-2	Resistance or Tolerance	Salinity tolerance	3	11749941	11751335	Os03g0322900		Overexpression	Drought and salinity tolerance.	10.1371/journal.pone.0045117
LOC_Os01g34350	Os01g0527600		1686	SHOOTLESS2	SHL2	Resistance or Tolerance	Panicle flower	1	20599878	20597234	Os01g0527600		Knockdown	awn development by repressing OsETT	10.1111/tpj/12411

## Sheet: Table S12a
Table S12a Overlapped genes detected from DEGFu-sp-cloned and mutant genes in H8 compared to H1
Gene sym	locus_id	ogro_id	gene	gene_symbol	character_major	character_minor	chromosome	start	end	isolation	objective	doi
LOC_Os01g55240	Os01g0757200	1	Gibberellin 2-Oxidase 3	GA2ox3	Morphological trait	Dwarf	1	33550951	33553486	Others	Dwarfism. Gibberellin catabolism.	10.1105/tpc.108.060913
LOC_Os02g41954	Os02g0630300	2	Gibberellin 2-Oxidases9	GA2ox9	Morphological trait	Dwarf	2	26086366	26090603	Others	Dwarfism. Gibberellin catabolism.	10.1105/tpc.108.060913
LOC_Os02g30630	Os02g0510200	8	Acetolactate synthase	ALS	Resistance or Tolerance	Other stress resistance	2	19014886	19017232	Others	Bispyribac sodium resistance.	10.1007/s00299-010-0915-8
LOC_Os08g01090	Os08g0101000	20	iron deficiency-responsive cis-acting element1	IDEF1	Physiological trait	Germination dormancy	8	62575	66639	Others	Germination rate. Seedling growth.	10.1111/j.1365-313X.2011.04772.x
LOC_Os08g01090	Os08g0101000	21	iron deficiency-responsive cis-acting element1	IDEF1	Morphological trait	Shoot seedling	8	62575	66639	Others	Germination rate. Seedling growth.	10.1111/j.1365-313X.2011.04772.x
LOC_Os01g53294	Os01g0734466	35	respiratory burst oxidase homologsA	OsrbohA	Resistance or Tolerance	Other stress resistance	1	32386687	32390164	Knockdown	Reactive oxygen species production after treatment with flagellin in cultured cell.	10.5511/plantbiotechnology.22.127
LOC_Os01g59120	Os01g0805600	36	Cyclin B1;1	Orysa;CycB1;1	Morphological trait	Seed	1	35905304	35908263	Knockdown	Endosperm formation. Embryo size.	10.1007/s00425-009-1051-y
LOC_Os01g60020	Os01g0816100	37	NAM-ATAF-CUC family 4	OsNAC4	Resistance or Tolerance	Bacterial blight resistance	1	36448724	36450238	Knockdown	Bacterial blight resistance. HR cell death.	10.1038/emboj.2009.39
LOC_Os02g01440	Os02g0104700	47	NITRIC OXIDE-ASSOCIATED1	NOA1	Physiological trait	Source activity	2	261405	265160	Knockdown	Chlorophyll and Rubisco level.	10.1371/journal.pone.0020015
LOC_Os02g01440	Os02g0104700	48	NITRIC OXIDE ASSOCIATED PROTEIN1/	OsNOA1?RIF1	Physiological trait	Source activity	2	261405	265160	Knockdown	Photo system II efficiency. Chlorophyll content.	10.1111/j.1469-8137.2010.03264.x
LOC_Os02g12350	Os02g0214900	52	Histone deacetylases 703	HDA703	Morphological trait	Panicle flower	2	6453555	6459620	Knockdown	Elongated uppermost internode. Fertility. Grain size. Awn development.	10.1016/j.bbrc.2009.07.162
LOC_Os02g12350	Os02g0214900	53	Histone deacetylases 703	HDA703	Morphological trait	Seed	2	6453555	6459620	Knockdown	Elongated uppermost internode. Fertility. Grain size. Awn development.	10.1016/j.bbrc.2009.07.162
LOC_Os02g12350	Os02g0214900	54	Histone deacetylases 703	HDA703	Physiological trait	Sterility	2	6453555	6459620	Knockdown	Elongated uppermost internode. Fertility. Grain size. Awn development.	10.1016/j.bbrc.2009.07.162
LOC_Os02g12380	Os02g0215200	55	Histone deacetylases 710	HDA710	Morphological trait	Culm leaf	2	6476078	6482167	Knockdown	Flag leaf morphology. Semi-dwarf. Awn development.	10.1016/j.bbrc.2009.07.162
LOC_Os02g12380	Os02g0215200	56	Histone deacetylases 710	HDA710	Morphological trait	Dwarf	2	6476078	6482167	Knockdown	Flag leaf morphology. Semi-dwarf. Awn development.	10.1016/j.bbrc.2009.07.162
LOC_Os02g12380	Os02g0215200	57	Histone deacetylases 710	HDA710	Morphological trait	Panicle flower	2	6476078	6482167	Knockdown	Flag leaf morphology. Semi-dwarf. Awn development.	10.1016/j.bbrc.2009.07.162
LOC_Os02g32350	Os02g0523500	62	-	OsTudor-SN	Physiological trait	Eating quality	2	19956716	19963395	Knockdown	Seed prolamine content.	10.1111/j.1365-313X.2008.03516.x
LOC_Os02g33180	Os02g0535400	63	-	RAR1	Resistance or Tolerance	Bacterial blight resistance	2	20584982	20587748	Knockdown	Resistance to Xanthomonas oryzae and Magnaporthe grisea.	10.1105/tpc.107.055517
LOC_Os02g33180	Os02g0535400	64	-	RAR1	Resistance or Tolerance	Blast resistance	2	20584982	20587748	Knockdown	Resistance to Xanthomonas oryzae and Magnaporthe grisea.	10.1105/tpc.107.055517
LOC_Os02g40860	Os02g0622100	67	Casein Kinase I	OsCKI1	Morphological trait	Root	2	25624670	25630611	Knockdown	Root length. Lateral root development.	10.1046/j.1365-313X.2003.01866.x
LOC_Os02g41550	Os02g0625000	68	cryptochrome2	Oscry2	Physiological trait	Flowering	2	25802722	25808944	Knockdown	Blue light mediated de-etiolation and seedling growth. Flowering time independent of daylength .	10.1093/pcp/pcj064
LOC_Os02g41550	Os02g0625000	69	cryptochrome2	Oscry2	Morphological trait	Shoot seedling	2	25802722	25808944	Knockdown	Blue light mediated de-etiolation and seedling growth. Flowering time independent of daylength .	10.1093/pcp/pcj064
LOC_Os02g43410	Os02g0650300	70	yellow stripe 1 like 15	OsYSL15	Physiological trait	Germination dormancy	2	27086997	27091329	Knockdown	Fe uptake. Sensitivity to Fe during germination and seedling stage.	10.1074/jbc.M806042200
LOC_Os02g43410	Os02g0650300	71	yellow stripe 1 like 15	OsYSL15	Resistance or Tolerance	Other soil stress tolerance	2	27086997	27091329	Knockdown	Fe uptake. Sensitivity to Fe during germination and seedling stage.	10.1074/jbc.M806042200
LOC_Os03g11614	Os03g0215400	89	OsMADS1	OsMADS1	Morphological trait	Panicle flower	3	6080181	6088701	Knockdown	Floral organ formation.	10.1111/j.1365-313X.2009.04101.x
LOC_Os04g10160	Os04g0180400	109	cytochrome P450 A2	CYP99A2	Resistance or Tolerance	Other stress resistance	4	5477147	5479152	Knockdown	Production phytoalexins and allelochemicals.	10.1111/j.1365-313X.2010.04408.x
LOC_Os04g56320	Os04g0658300	114	Rubisco Activase	rca	Physiological trait	Source activity	4	33973682	33978183	Knockdown	Rubisco activity.	10.1093/aob/mcl025
LOC_Os06g15620	Os06g0266800	136	gibberellin-stimulated protein1	OsGSR1	Morphological trait	Culm leaf	6	8847044	8847830	Knockdown	Dwarfism. Primary root elongation. Leaf angle. Fertility. Brassinosteroid homeostasis. Gibberellin sensitivity.	10.1111/j.1365-313X.2008.03707.x
LOC_Os06g15620	Os06g0266800	137	gibberellin-stimulated protein1	OsGSR1	Morphological trait	Dwarf	6	8847044	8847830	Knockdown	Dwarfism. Primary root elongation. Leaf angle. Fertility. Brassinosteroid homeostasis. Gibberellin sensitivity.	10.1111/j.1365-313X.2008.03707.x
LOC_Os06g15620	Os06g0266800	138	gibberellin-stimulated protein1	OsGSR1	Morphological trait	Root	6	8847044	8847830	Knockdown	Dwarfism. Primary root elongation. Leaf angle. Fertility. Brassinosteroid homeostasis. Gibberellin sensitivity.	10.1111/j.1365-313X.2008.03707.x
LOC_Os06g15620	Os06g0266800	139	gibberellin-stimulated protein1	OsGSR1	Physiological trait	Sterility	6	8847044	8847830	Knockdown	Dwarfism. Primary root elongation. Leaf angle. Fertility. Brassinosteroid homeostasis. Gibberellin sensitivity.	10.1111/j.1365-313X.2008.03707.x
LOC_Os06g38470	Os06g0583400	141	Histone deacetylases 702	HDA702	Morphological trait	Dwarf	6	23671362	23677224	Knockdown	Elongated uppermost internode. Fertility.	10.1016/j.bbrc.2009.07.162
LOC_Os06g38470	Os06g0583400	142	Histone deacetylases 702	HDA702	Physiological trait	Sterility	6	23671362	23677224	Knockdown	Elongated uppermost internode. Fertility.	10.1016/j.bbrc.2009.07.162
LOC_Os07g06980	Os07g0164100	152	Histone deacetylases 704	HDA704	Morphological trait	Culm leaf	7	3468174	3476885	Knockdown	Dwarfism. Twisted flag leaf.	10.1016/j.bbrc.2009.07.162
LOC_Os07g06980	Os07g0164100	153	Histone deacetylases 704	HDA704	Morphological trait	Dwarf	7	3468174	3476885	Knockdown	Dwarfism. Twisted flag leaf.	10.1016/j.bbrc.2009.07.162
LOC_Os07g08420	Os07g0182000	154	basic leucine Zipper factor 1	RISBZ1	Physiological trait	Eating quality	7	4354384	4358865	Knockdown	Seed storage protein and starch content.	10.1111/j.1365-313X.2009.03925.x
LOC_Os07g30970	Os07g0492000	155	nucleoside diphosphate kinase	NDP kinase	Morphological trait	Shoot seedling	7	18995153	18997639	Knockdown	Coleoptile elongation.	10.1104/pp.122.2.447
LOC_Os07g34570	Os07g0529600	156	disease resistance-responsive gene8	OsDR8	Resistance or Tolerance	Bacterial blight resistance	7	21384739	21386227	Knockdown	Thiamine mediated resistance to Xanthomonas oryzae and Magnaporthe grisea.	10.1007/s11103-005-4770-x
LOC_Os07g34570	Os07g0529600	157	disease resistance-responsive gene8	OsDR8	Resistance or Tolerance	Blast resistance	7	21384739	21386227	Knockdown	Thiamine mediated resistance to Xanthomonas oryzae and Magnaporthe grisea.	10.1007/s11103-005-4770-x
LOC_Os07g39220	Os07g0580500	159	-	OsBZR1	Morphological trait	Culm leaf	7	24144128	24145465	Knockdown	Dwarfism. Leaf angle. Brassinosteroid sensitivity.	10.1073/pnas.0706386104
LOC_Os07g39220	Os07g0580500	160	-	OsBZR1	Morphological trait	Dwarf	7	24144128	24145465	Knockdown	Dwarfism. Leaf angle. Brassinosteroid sensitivity.	10.1073/pnas.0706386104
LOC_Os01g11054	Os01g0208700	161	Phosphoenolpyruvate carboxylase 4	Osppc4	Physiological trait	Source activity	1	5898541	5908570	Knockdown	Ammonium assimilation in leaves.	10.1073/pnas.0913127107
LOC_Os08g16610	Os08g0266700	179	Rad21/Rec8-like protein 3	OsRAD21-3	Physiological trait	Sterility	8	10159237	10164703	Knockdown	Pollen development. Pollen meiosis.	10.1111/j.1365-313X.2007.03190.x
LOC_Os08g23440	Os08g0323700	180	cation?chloride cotransporter	OsCCC1	Resistance or Tolerance	Salinity tolerance	8	14274176	14275558	Knockdown	Salinity tolerance. K and Cl transport.	10.1007/s11103-011-9744-6
LOC_Os08g42580	Os08g0538300	186	chitin elicitor receptor kinase1	OsCERK1	Resistance or Tolerance	Blast resistance	8	26997042	27001500	Knockdown	Chitin-induced defense response.	10.1111/j.1365-313X.2010.04324.x
LOC_Os08g44510	Os08g0559300	187	SPINDLY	OsSPY	Morphological trait	Dwarf	8	28079564	28087295	Knockdown	Dwarfism. Leaf angle.	10.1111/j.1365-313X.2006.02875.x
LOC_Os08g45000	Os08g0564000	188	phosphate transporter6	OsPT6	Resistance or Tolerance	Other soil stress tolerance	8	28332207	28334033	Knockdown	Phosphate uptake and translocation.	10.1111/j.1365-313X.2008.03726.x
LOC_Os09g36910	Os09g0540800	192	FD	OsFD1	Physiological trait	Flowering	9	22123789	22125783	Knockdown	Flowering time.	10.1038/nature10272
LOC_Os09g38030	Os09g0553200	193	UDP-Glucose Pyrophosphorylase1	Ugp1	Morphological trait	Dwarf	9	22748966	22754066	Knockdown	Pollen callose deposition. Dwarfism.	10.1105/tpc.106.044123
LOC_Os09g38030	Os09g0553200	194	UDP-glucose pyrophosphorylase 1	Ugp1	Physiological trait	Sterility	9	22748966	22754066	Knockdown	Pollen callose deposition. Dwarfism.	10.1105/tpc.106.044123
LOC_Os10g39420	Os10g0539600	201	seed-specific protein kinase	SPK	Physiological trait	Eating quality	10	21482735	21487504	Knockdown	Seed starch content.	10.1093/pcp/pch122
LOC_Os10g39420	Os10g0539600	202	seed-specific protein kinase	SPK	Physiological trait	Eating quality	10	21482735	21487504	Knockdown	Seed storage products.	10.1105/tpc.010454
LOC_Os11g45740	Os11g0684000	203	mitogen-activated protein kinase5	OsMPK5	Resistance or Tolerance	Other disease resistance	11	29513029	29516042	Knockdown	Resistance to brown spot pathogen Cochliobolus miyabeanus.	10.1104/pp.109.152702
LOC_Os01g15900	Os01g0264000	218	rice Dof daily fluctuations 1	Rdd1	Physiological trait	Flowering	1	8948317	8950068	Knockdown Overexpression	Grain length and width. 1000-grain weight. Flowering time.	10.1111/j.1365-3040.2009.01954.x
LOC_Os01g15900	Os01g0264000	219	rice Dof daily fluctuations 1	Rdd1	Morphological trait	Seed	1	8948317	8950068	Knockdown Overexpression	Grain length and width. 1000-grain weight. Flowering time.	10.1111/j.1365-3040.2009.01954.x
LOC_Os01g42710	Os01g0612700	220	LSD1 ortholog 2	OsLOL2	Resistance or Tolerance	Bacterial blight resistance	1	25951136	25956346	Knockdown Overexpression	Bacterial blight resistance. Dwafism restored by exogenous GA3 treatment.	10.1007/s00438-007-0232-2
LOC_Os01g42710	Os01g0612700	221	LSD1 ortholog 2	OsLOL2	Morphological trait	Dwarf	1	25951136	25956346	Knockdown Overexpression	Bacterial blight resistance. Dwafism restored by exogenous GA3 treatment.	10.1007/s00438-007-0232-2
LOC_Os01g45760	Os01g0645400	222	OsYUCCA1	OsYUCCA1	Morphological trait	Dwarf	1	27750515	27752683	Knockdown Overexpression	Dwarfism. Root development. Auxin biosynthesis.	10.1104/pp.106.091561
LOC_Os01g45760	Os01g0645400	223	OsYUCCA1	OsYUCCA1	Morphological trait	Root	1	27750515	27752683	Knockdown Overexpression	Dwarfism. Root development. Auxin biosynthesis.	10.1104/pp.106.091561
LOC_Os01g57854	Os01g0788400	224	pectin methylesterase1	PME1	Physiological trait	Source activity	1	35209281	35215925	Knockdown Overexpression	Leaf senescence. MeOH-induced Trp and Trp-derived secondary metabolite biosynthesis.	10.1111/j.1365-313X.2011.04486.x
LOC_Os01g64000	Os01g0859300	225	ABA insensitive 5	OsABI5	Resistance or Tolerance	Salinity tolerance	1	38930394	38932235	Knockdown Overexpression	Salinity tolerance. Fertility.	10.1007/s11103-008-9298-4
LOC_Os01g64000	Os01g0859300	226	ABA insensitive 5	OsABI5	Physiological trait	Sterility	1	38930394	38932235	Knockdown Overexpression	Salinity tolerance. Fertility.	10.1007/s11103-008-9298-4
LOC_Os01g66120	Os01g0884300	227	NAM-ATAF-CUC family 6	OsNAC6	Morphological trait	Root	1	40154765	40157332	Knockdown Overexpression	Seedling root growth	10.1111/j.1365-313X.2009.03908.x
LOC_Os02g43370	Os02g0649900	231	yellow stripe 1 like 2	OsYSL2	Physiological trait	Eating quality	2	27058478	27061460	Knockdown Overexpression	Fe and Mn translocation from root to shoot and endosperm.	10.1111/j.1365-313X.2010.04158.x
LOC_Os02g43370	Os02g0649900	232	yellow stripe 1 like 2	OsYSL2	Resistance or Tolerance	Other soil stress tolerance	2	27058478	27061460	Knockdown Overexpression	Fe and Mn translocation from root to shoot and endosperm.	10.1111/j.1365-313X.2010.04158.x
LOC_Os02g43970	Os02g0657000	233	ABA responsive AP2-like gene 1	ARAG1	Resistance or Tolerance	Drought tolerance	2	27437826	27438863	Knockdown Overexpression	Drought tolerance during seedling stage. ABA sensitivity during germination.	10.1093/aob/mcp303
LOC_Os02g43970	Os02g0657000	234	ABA responsive AP2-like gene 1	ARAG1	Physiological trait	Germination dormancy	2	27437826	27438863	Knockdown Overexpression	Drought tolerance during seedling stage. ABA sensitivity during germination.	10.1093/aob/mcp303
LOC_Os02g52340	Os02g0761000	240	OsMADS22	OsMADS22	Morphological trait	Culm leaf	2	32925763	32931706	Knockdown Overexpression	Dwarfism. Leaf angle. Brassinosteroid sensitivity.	10.1111/j.1365-313X.2008.03406.x
LOC_Os02g52340	Os02g0761000	241	OsMADS22	OsMADS22	Morphological trait	Dwarf	2	32925763	32931706	Knockdown Overexpression	Dwarfism. Leaf angle. Brassinosteroid sensitivity.	10.1111/j.1365-313X.2008.03406.x
LOC_Os02g52710	Os02g0765600	242	伪-amylase I-1	AmyI-1	Physiological trait	Germination dormancy	2	33135190	33137035	Knockdown Overexpression	Starch degradation. Seed germination. Seedling growth.	10.1093/pcp/pci091
LOC_Os02g52710	Os02g0765600	243	伪-amylase I-1	AmyI-1	Morphological trait	Shoot seedling	2	33135190	33137035	Knockdown Overexpression	Starch degradation. Seed germination. Seedling growth.	10.1093/pcp/pci091
LOC_Os02g57720	Os02g0823100	244	plasma membrane intrinsic protein 1;3	OsPIP1;3	Physiological trait	Germination dormancy	2	36236534	36238082	Knockdown Overexpression	Seed germination.	10.1038/cr.2007.34
LOC_Os03g06410	Os03g0160100	245	accelerated cell death and resistance 1	OsACDR1	Resistance or Tolerance	Blast resistance	3	3179681	3186612	Knockdown Overexpression	Resistance to Magnaporthe grisea.	10.1007/s10059-009-0161-5
LOC_Os04g20270	Os04g0271000	257	SIR2-like1	OsSrt1	Resistance or Tolerance	Other stress resistance	4	11363049	11375412	Knockdown Overexpression	Oxidative stress resistance. Chromatin modification.	10.1104/pp.107.099473
LOC_Os04g23550	Os04g0301500	258	response to exogenous JA 1	RERJ1	Morphological trait	Dwarf	4	13515237	13517657	Knockdown Overexpression	Dwarfism. JA sensitivity during seedling stage.	10.1016/j.bbrc.2004.10.126
LOC_Os04g23550	Os04g0301500	259	response to exogenous JA 1	RERJ1	Morphological trait	Shoot seedling	4	13515237	13517657	Knockdown Overexpression	Dwarfism. JA sensitivity during seedling stage.	10.1016/j.bbrc.2004.10.126
LOC_Os04g51000	Os04g0598300	262	Rice FLO-LFY homolog	RFL	Morphological trait	Culm leaf	4	30581106	30584370	Knockdown Overexpression	Flowering time. Tiller growth. Panicle branching.	10.1073/pnas.0709059105
LOC_Os04g51000	Os04g0598300	263	Rice FLO-LFY homolog	RFL	Physiological trait	Flowering	4	30581106	30584370	Knockdown Overexpression	Flowering time. Tiller growth. Panicle branching.	10.1073/pnas.0709059105
LOC_Os04g51000	Os04g0598300	264	Rice FLO-LFY homolog	RFL	Morphological trait	Panicle flower	4	30581106	30584370	Knockdown Overexpression	Flowering time. Tiller growth. Panicle branching.	10.1073/pnas.0709059105
LOC_Os04g56320	Os04g0658300	265	RuBisCO activase A2	OsrcaA2	Morphological trait	Dwarf	4	33973682	33978183	Knockdown Overexpression	Dwarfism.	10.1006/bbrc.2001.6269
LOC_Os07g08840	Os07g0186000	285	h-type Thioredoxin 1	OsTRXh1	Morphological trait	Dwarf	7	4606397	4608381	Knockdown Overexpression	Dwarfism with fewer tillers. ABA sensitivity during seed germination and seedling stage. Hydrogen peroxide production under salt stress.	10.1104/pp.111.182808
LOC_Os07g08840	Os07g0186000	286	h-type Thioredoxin 1	OsTRXh1	Physiological trait	Germination dormancy	7	4606397	4608381	Knockdown Overexpression	Dwarfism with fewer tillers. ABA sensitivity during seed germination and seedling stage. Hydrogen peroxide production under salt stress.	10.1104/pp.111.182808
LOC_Os07g08840	Os07g0186000	287	h-type Thioredoxin 1	OsTRXh1	Resistance or Tolerance	Salinity tolerance	7	4606397	4608381	Knockdown Overexpression	Dwarfism with fewer tillers. ABA sensitivity during seed germination and seedling stage. Hydrogen peroxide production under salt stress.	10.1104/pp.111.182808
LOC_Os07g08840	Os07g0186000	288	h-type Thioredoxin 1	OsTRXh1	Morphological trait	Shoot seedling	7	4606397	4608381	Knockdown Overexpression	Dwarfism with fewer tillers. ABA sensitivity during seed germination and seedling stage. Hydrogen peroxide production under salt stress.	10.1104/pp.111.182808
LOC_Os11g46230	Os11g0689300	300	pollen-expressed Calmodulin-binding protein	OsPCBP	Physiological trait	Sterility	11	29834440	29839778	Knockdown Overexpression	Late stage pollen development.	10.1007/s12374-011-9184-5
LOC_Os01g03840	Os01g0129200	304	JAGGED	Osjag	Morphological trait	Panicle flower	1	1624159	1625392	Mutant	Floral organ development.	10.1007/s11103-010-9703-7
LOC_Os01g03840	Os01g0129200	305	STAMENLESS 1	sl1	Morphological trait	Panicle flower	1	1624159	1625392	Mutant	Homeotic conversions of lodicules and stamens to palea/lemmalike organs and carpels.	10.1111/j.1365-313X.2009.03913.x
LOC_Os01g03840	Os01g0129200	306	open beak	opb	Morphological trait	Culm leaf	1	1624159	1625392	Mutant	Leaf morphogenesis. Panicle architecture. Floral organ identity. Cell proliferation.	10.1111/j.1365-313X.2009.03823.x
LOC_Os01g03840	Os01g0129200	307	open beak	opb	Morphological trait	Panicle flower	1	1624159	1625392	Mutant	Leaf morphogenesis. Panicle architecture. Floral organ identity. Cell proliferation.	10.1111/j.1365-313X.2009.03823.x
LOC_Os01g10840	Os01g0205700	314	glycogen synthase kinase3-like gene 1	OsGSK1	Resistance or Tolerance	Cold tolerance	1	5773273	5777413	Mutant	"Cold, drought, salinity and heat tolerance. "	10.1007/s11103-007-9213-4
LOC_Os01g10840	Os01g0205700	315	glycogen synthase kinase3-like gene 1	OsGSK1	Resistance or Tolerance	Drought tolerance	1	5773273	5777413	Mutant	"Cold, drought, salinity and heat tolerance. "	10.1007/s11103-007-9213-4
LOC_Os01g10840	Os01g0205700	316	glycogen synthase kinase3-like gene 1	OsGSK1	Resistance or Tolerance	Other stress resistance	1	5773273	5777413	Mutant	"Cold, drought, salinity and heat tolerance. "	10.1007/s11103-007-9213-4
LOC_Os01g10840	Os01g0205700	317	glycogen synthase kinase3-like gene 1	OsGSK1	Resistance or Tolerance	Salinity tolerance	1	5773273	5777413	Mutant	"Cold, drought, salinity and heat tolerance. "	10.1007/s11103-007-9213-4
LOC_Os01g45200	Os01g0639200	328	suppressor of NH1-mediated lesion formation and resistance 6	snl6	Resistance or Tolerance	Bacterial blight resistance	1	27396786	27403118	Mutant	NH1-mediated resistance to Xanthomonas oryzae pv. oryzae. Lignin content. Sugar extractability for the production of cellulosic biofuels.	10.1371/journal.pgen.1001123
LOC_Os01g48680	Os01g0678500	329	two-pore channel 1	Ostpc1	Morphological trait	Dwarf	1	29662506	29676795	Mutant	Sensitivity to Ca+ in growth rate.	10.1093/pcp/pch082
LOC_Os01g48680	Os01g0678500	330	two-pore channel 1	Ostpc1	Resistance or Tolerance	Other soil stress tolerance	1	29662506	29676795	Mutant	Sensitivity to Ca+ in growth rate.	10.1093/pcp/pch082
LOC_Os01g48960	Os01g0682001	331	-	nadh-gogat1	Morphological trait	Dwarf	1	29854693	29858776	Mutant	Ammonium assimilation in roots.	10.1007/s00726-010-0531-5
LOC_Os01g48960	Os01g0682001	332	-	nadh-gogat1	Resistance or Tolerance	Other soil stress tolerance	1	29854693	29858776	Mutant	Ammonium assimilation in roots.	10.1007/s00726-010-0531-5
LOC_Os01g49000	Os01g0683100	333	dwarf and gladius leaf 1	dgl1	Morphological trait	Dwarf	1	29892213	29899185	Mutant	Dwarfism. Microtubule organization.	10.1104/pp.105.062968
LOC_Os01g51610	Os01g0713600	337	LEC2 and FUSCA3 Like 1	OsLFL	Physiological trait	Flowering	1	31393920	31398707	Mutant	Flowering time.	10.1016/j.jplph.2007.07.010
LOC_Os01g52050	Os01g0718300	338	dwarf 61	d61	Morphological trait	Culm leaf	1	31683432	31687297	Mutant	Brassinosteroid sensitivity. Dwarfism. Leaf angle. Skotomorphogenesis.	10.1105/tpc.12.9.1591
LOC_Os01g52050	Os01g0718300	339	dwarf 61	d61	Morphological trait	Dwarf	1	31683432	31687297	Mutant	Brassinosteroid sensitivity. Dwarfism. Leaf angle. Skotomorphogenesis.	10.1105/tpc.12.9.1591
LOC_Os01g54270	Os01g0746400	340	dwarf 10	d10	Morphological trait	Culm leaf	1	32981304	32984412	Mutant	Tillering dwarf. Tiller bud outgrowth.	10.1111/j.1365-313X.2007.03210.x
LOC_Os01g54270	Os01g0746400	341	dwarf 10	d10	Morphological trait	Dwarf	1	32981304	32984412	Mutant	Tillering dwarf. Tiller bud outgrowth.	10.1111/j.1365-313X.2007.03210.x
LOC_Os01g54620	Os01g0750300	342	brittle culm 7(t)	Bc7(t)	Morphological trait	Culm leaf	1	33178792	33184516	Mutant	Brittle culm. Cellulose contents in culm.	10.1016/S1673-8527(07)60115-5
LOC_Os01g54620	Os01g0750300	343	cellulose synthase catalytic subunit A4	OsCesA4	Morphological trait	Culm leaf	1	33178792	33184516	Mutant	Brittle culm. Cellulose contents in culm.	10.1104/pp.103.022442
LOC_Os01g54620	Os01g0750300	344	brittle culm 7(t)	Bc7(t)	Morphological trait	Dwarf	1	33178792	33184516	Mutant	Brittle culm. Cellulose contents in culm.	10.1016/S1673-8527(07)60115-5
LOC_Os01g54620	Os01g0750300	345	cellulose synthase catalytic subunit A4	OsCesA4	Morphological trait	Dwarf	1	33178792	33184516	Mutant	Brittle culm. Cellulose contents in culm.	10.1104/pp.103.022442
LOC_Os01g54620	Os01g0750300	346	brittle culm 7(t)	Bc7(t)	Resistance or Tolerance	Lodging resistance	1	33178792	33184516	Mutant	Brittle culm. Cellulose contents in culm.	10.1016/S1673-8527(07)60115-5
LOC_Os01g54620	Os01g0750300	347	cellulose synthase catalytic subunit A4	OsCesA4	Resistance or Tolerance	Lodging resistance	1	33178792	33184516	Mutant	Brittle culm. Cellulose contents in culm.	10.1104/pp.103.022442
LOC_Os01g55690	Os01g0762500	348	glutelin a-2 subunit 4a	glu4a	Physiological trait	Eating quality	1	33832578	33834589	Mutant	Seed glutelin quality.	10.1007/s00122-003-1228-x
LOC_Os01g59660	Os01g0812000	349	GAMYB	gamyb	Physiological trait	Sterility	1	36264299	36268623	Mutant	Pollen development.	10.1105/tpc.017327
LOC_Os01g61480	Os01g0831000	350	LAX PANICLE	lax	Morphological trait	Culm leaf	1	37313995	37315072	Mutant	Lateral organ development. Axillary meristem formation.	10.1073/pnas.1932414100
LOC_Os01g61480	Os01g0831000	351	LAX PANICLE	lax	Morphological trait	Panicle flower	1	37313995	37315072	Mutant	Lateral organ development. Axillary meristem formation.	10.1073/pnas.1932414100
LOC_Os01g64980	Os01g0870100	355	-	Os-pollux	Resistance or Tolerance	Other soil stress tolerance	1	39470704	39476499	Mutant	Mycorrhizal symbiosis.	10.1104/pp.108.131540
LOC_Os01g65230	Os01g0872800	356	-	OsPdk1	Resistance or Tolerance	Bacterial blight resistance	1	39609260	39613356	Mutant	Bacterial blight and blast resistance. Basal resistance.	10.1093/pcp/pcq167
LOC_Os01g65230	Os01g0872800	357	3-phosphoinositide-dependent protein銆€kinase 1	OsPdk1	Resistance or Tolerance	Blast resistance	1	39609260	39613356	Mutant	Bacterial blight and blast resistance. Basal resistance.	10.1093/pcp/pcq167
LOC_Os02g07120	Os02g0167700	378	Cullin-associated and neddylation-dissociated 1	Oscand1	Morphological trait	Root	2	3659296	3669320	Mutant	Crown root development. Auxin sensitivity.	10.1093/mp/ssq068
LOC_Os02g14120	Os02g0236100	385	defective in outer cell layer specification 1	Docs1	Morphological trait	Root	2	7740096	7744744	Mutant	Development of root outer cell layers.	10.1111/j.1365-313X.2011.04824.x
LOC_Os02g15950	Os02g0260200	386	erect panicle 3	ep3	Morphological trait	Panicle flower	2	9071132	9075127	Mutant	Erect panicle.	10.1007/s00122-009-1151-x
LOC_Os02g15950	Os02g0260200	387	larger panicle	lp	Morphological trait	Culm leaf	2	9071132	9075127	Mutant	Panicle branching. Tillering. Culm mechanical strength.	10.1111/j.1467-7652.2011.00610.x
LOC_Os02g15950	Os02g0260200	388	larger panicle	lp	Resistance or Tolerance	Lodging resistance	2	9071132	9075127	Mutant	Panicle branching. Tillering. Culm mechanical strength.	10.1111/j.1467-7652.2011.00610.x
LOC_Os02g15950	Os02g0260200	389	larger panicle	lp	Morphological trait	Panicle flower	2	9071132	9075127	Mutant	Panicle branching. Tillering. Culm mechanical strength.	10.1111/j.1467-7652.2011.00610.x
LOC_Os02g31140	Os02g0516400	393	curly flag leaf1	cfl1	Morphological trait	Culm leaf	2	19418357	19420749	Mutant	Curly leaf. Leaf cuticle development.	10.1105/tpc.111.088625
LOC_Os02g35970	Os02g0568200	398	Coleoptile phototropism 1	cpt1	Morphological trait	Root	2	22466026	22471133	Mutant	Root and seedling phototropism. Auxin translocation.	10.1105/tpc.104.028357
LOC_Os02g35970	Os02g0568200	399	Coleoptile phototropism 1	cpt1	Morphological trait	Shoot seedling	2	22466026	22471133	Mutant	Root and seedling phototropism. Auxin translocation.	10.1105/tpc.104.028357
LOC_Os02g39710	Os02g0610500	401	CONSTANS-like 4	OsCOL4	Physiological trait	Flowering	2	24847664	24849132	Mutant	Flowering time independent of day length.	10.1111/j.1365-313X.2010.04226.x
LOC_Os02g40450	Os02g0617500	405	-	mer3	Physiological trait	Sterility	2	25376202	25382207	Mutant	Germ cell development. Meiotic crossover formation.	10.1242/?jcs.049080
LOC_Os02g52780	Os02g0766700	423	basic leucine zipper23	OsbZIP23	Resistance or Tolerance	Drought tolerance	2	33163523	33168441	Mutant	Drought and salinity tolerance. ABA sensitivity.	10.1104/pp.108.128199
LOC_Os02g52780	Os02g0766700	424	basic leucine zipper23	OsbZIP23	Resistance or Tolerance	Salinity tolerance	2	33163523	33168441	Mutant	Drought and salinity tolerance. ABA sensitivity.	10.1104/pp.108.128199
LOC_Os02g55570	Os02g0799100	427	shugoshin protein1	Ossgo1	Physiological trait	Sterility	2	34917690	34921218	Mutant	Germ cell development. Centromeric cohesion.	10.1111/j.1365-313X.2011.04615.x
LOC_Os02g56510	Os02g0809800	428	-	Ospho1;2	Resistance or Tolerance	Other soil stress tolerance	2	35496326	35501884	Mutant	Translocation of phosphate from root to shoot.	10.1104/pp.109.149872
LOC_Os02g57190	Os02g0816900	429	myosin XI B	osmyoXIB	Physiological trait	Sterility	2	35913069	35927326	Mutant	Male sterility under short day condition.	10.1016/j.ydbio.2007.01.008
LOC_Os02g57270	Os02g0817800	430	RICE TELOMERE BINDING PROTEIN1	rtbp1	Others	Others	2	35972525	35977552	Mutant	Germ cell development. Pleiotropic developmental defect. Regulation of telomere length.	10.1105/tpc.107.051953
LOC_Os03g05510	Os03g0149100	443	adventitious rootless 1	arl1	Morphological trait	Root	3	2705032	2705895	Mutant	Crown root formation. Auxin sensitivity.	10.1111/j.1365-313X.2005.02434.x
LOC_Os03g05510	Os03g0149100	444	crown rootless 1	crl1	Morphological trait	Root	3	2705032	2705895	Mutant	Crown root formation. Root gravitropism. Auxin sensitivity.	10.1105/tpc.105.030981
LOC_Os03g06410	Os03g0160100	445	enhanced disease resistance 1	OsEDR1	Resistance or Tolerance	Bacterial blight resistance	3	3179681	3186612	Mutant	"Resistance to Xanthomonas oryzae pv. Oryzae. Regulation of SA, JA and ethylene."	10.1111/j.1365-3040.2010.02219.x
LOC_Os03g07140	Os03g0167600	450	defective pollen wall	dpw	Physiological trait	Sterility	3	3632045	3635508	Mutant	Pollen wall development.	10.1105/tpc.111.087528
LOC_Os03g07250	Os03g0168600	451	cyp704B2	cyp704B2	Physiological trait	Sterility	3	3680274	3682418	Mutant	Anther cuticle formation. Pollen exine formation.	10.1105/tpc.109.070326
LOC_Os03g10620	Os03g0203200	455	dwarf 88	d88	Morphological trait	Culm leaf	3	5449542	5451116	Mutant	Tillering dwarf. Tiller bud outgrowth.	10.1007/s11103-009-9522-x
LOC_Os03g10620	Os03g0203200	456	high tillering and dwarf 2	htd2	Morphological trait	Culm leaf	3	5449542	5451116	Mutant	Tillering dwarf. Tiller bud outgrowth.	10.1007/s00425-009-0975-6
LOC_Os03g10620	Os03g0203200	457	dwarf 88	d88	Morphological trait	Dwarf	3	5449542	5451116	Mutant	Tillering dwarf. Tiller bud outgrowth.	10.1007/s11103-009-9522-x
LOC_Os03g10620	Os03g0203200	458	high tillering and dwarf 2	htd2	Morphological trait	Dwarf	3	5449542	5451116	Mutant	Tillering dwarf. Tiller bud outgrowth.	10.1007/s00425-009-0975-6
LOC_Os03g10620	Os03g0203200	459	dwarf 14	d14	Morphological trait	Culm leaf	3	5449542	5451116	Mutant	Tillering dwarf. Tiller bud outgrowth. Strigolactone sensitivity.	10.1093/pcp/pcp091
LOC_Os03g10620	Os03g0203200	460	dwarf 14	d14	Morphological trait	Dwarf	3	5449542	5451116	Mutant	Tillering dwarf. Tiller bud outgrowth. Strigolactone sensitivity.	10.1093/pcp/pcp091
LOC_Os03g11614	Os03g0215400	463	leafy hull sterile1	lhs1	Physiological trait	Flowering	3	6080198	6088701	Mutant	Floral organ identity. Flowering time.	10.1105/tpc.12.6.871
LOC_Os03g11614	Os03g0215400	464	leafy hull sterile1	lhs1	Morphological trait	Panicle flower	3	6080198	6088701	Mutant	Floral organ identity. Flowering time.	10.1105/tpc.12.6.871
LOC_Os03g11734	Os03g0216700	465	-	OsFRDL1	Resistance or Tolerance	Other soil stress tolerance	3	6159182	6170117	Mutant	Translocation of Fe to shoot.	10.1104/pp.108.128132
LOC_Os03g52760	Os03g0737701	502	low phytic acid N15-186	lpaN15-186	Physiological trait	Eating quality	3	31007405	31010386	Mutant	Seed phytic acid content.	10.1007/s00122-008-0863-7
LOC_Os04g32050	Os04g0390500	524	Yellow Stripe-like 6	OsYSL6	Resistance or Tolerance	Other soil stress tolerance	4	19241776	19246339	Mutant	Mn translocation between apoplast to apoplast.	10.1104/pp.111.186031
LOC_Os04g37960	Os04g0452500	528	-	zep1	Physiological trait	Sterility	4	22981985	22990327	Mutant	Fertility. Number of crossover during meiosis.	10.1105/tpc.109.070789
LOC_Os04g38950	Os04g0463500	529	tryptophan deficient dwarf 1	tdd1	Morphological trait	Culm leaf	4	23537731	23541357	Mutant	Dwarfism. Narrowed leaf. Root growth. Floral organ formation. Embryo formation. Trp biosynthesis. Auxin biosynthesis.	10.1111/j.1365-313X.2009.03952.x
LOC_Os04g38950	Os04g0463500	530	tryptophan deficient dwarf 1	tdd1	Morphological trait	Dwarf	4	23537731	23541357	Mutant	Dwarfism. Narrowed leaf. Root growth. Floral organ formation. Embryo formation. Trp biosynthesis. Auxin biosynthesis.	10.1111/j.1365-313X.2009.03952.x
LOC_Os04g38950	Os04g0463500	531	tryptophan deficient dwarf 1	tdd1	Physiological trait	Lethality	4	23537731	23541357	Mutant	Dwarfism. Narrowed leaf. Root growth. Floral organ formation. Embryo formation. Trp biosynthesis. Auxin biosynthesis.	10.1111/j.1365-313X.2009.03952.x
LOC_Os04g38950	Os04g0463500	532	tryptophan deficient dwarf 1	tdd1	Morphological trait	Panicle flower	4	23537731	23541357	Mutant	Dwarfism. Narrowed leaf. Root growth. Floral organ formation. Embryo formation. Trp biosynthesis. Auxin biosynthesis.	10.1111/j.1365-313X.2009.03952.x
LOC_Os04g38950	Os04g0463500	533	tryptophan deficient dwarf 1	tdd1	Morphological trait	Root	4	23537731	23541357	Mutant	Dwarfism. Narrowed leaf. Root growth. Floral organ formation. Embryo formation. Trp biosynthesis. Auxin biosynthesis.	10.1111/j.1365-313X.2009.03952.x
LOC_Os04g47300	Os04g0560600	547	Calcium-dependent protein kinase 12	OsCPK12	Resistance or Tolerance	Blast resistance	4	28478209	28480757	Mutant	Salinity tolerance. Magnaporthe grisea resistance. ABA sensitivity.	10.1111/j.1365-313X.2011.04766.x
LOC_Os04g47300	Os04g0560600	548	Calcium-dependent protein kinase 12	OsCPK12	Resistance or Tolerance	Salinity tolerance	4	28478209	28480757	Mutant	Salinity tolerance. Magnaporthe grisea resistance. ABA sensitivity.	10.1111/j.1365-313X.2011.04766.x
LOC_Os04g49570	Os04g0585200	549	Glu receptor like gene 3.1	glr3.1	Morphological trait	Root	4	29964265	29968898	Mutant	Root development. Maintainance of root apical meristem.	10.1105/tpc.105.037713
LOC_Os04g51000	Os04g0598300	550	aberrant panicle organization 2	apo2	Morphological trait	Panicle flower	4	30581106	30584370	Mutant	Transition from inflorescence meristem to floral meristem. Panicle architecture.	10.1111/j.1365-313X.2011.04781.x
LOC_Os04g52230	Os04g0611800	552	ent-kaurene synthase1	osks1	Morphological trait	Dwarf	4	31425493	31429569	Mutant	Dwarfism. Gibberellin biosynthesis.	10.1104/pp.103.033696
LOC_Os04g52479	Os04g0615000	556	narrow leaf 1	nal1	Morphological trait	Culm leaf	4	31610701	31613275	Mutant	Narrowed leaf. Dwarfism. Number of longitudinal vein. Regulation of auxin transport.	10.1104/pp.108.118778
LOC_Os04g52479	Os04g0615000	557	narrow leaf 1	nal1	Morphological trait	Dwarf	4	31610701	31613275	Mutant	Narrowed leaf. Dwarfism. Number of longitudinal vein. Regulation of auxin transport.	10.1104/pp.108.118778
LOC_Os04g54900	Os04g0641700	558	increased leaf inclination1	ili1	Morphological trait	Dwarf	4	33056296	33056710	Mutant	Leaf angle. Cell length. Brassinosteroid sensitivity.	10.1105/tpc.109.070441
LOC_Os05g32110	Os05g0386800	580	BRITTLE CULM1-like 4	osbc1l4	Morphological trait	Culm leaf	5	18728123	18731626	Mutant	Brittle culm. Culm mechanical strength.	10.1007/s11103-009-9537-3
LOC_Os05g32110	Os05g0386800	581	BRITTLE CULM1-like 4	osbc1l4	Morphological trait	Dwarf	5	18728123	18731626	Mutant	Brittle culm. Culm mechanical strength.	10.1007/s11103-009-9537-3
LOC_Os05g32110	Os05g0386800	582	BRITTLE CULM1-like 4	osbc1l4	Resistance or Tolerance	Lodging resistance	5	18728123	18731626	Mutant	Brittle culm. Culm mechanical strength.	10.1007/s11103-009-9537-3
LOC_Os05g32110	Os05g0386800	583	BRITTLE CULM1-like 4	osbc1l4	Morphological trait	Culm leaf	5	18728123	18731626	Mutant	Brittle culm. Culm mechanical strength. Cellulose synthesis.	10.1007/s11103-011-9730-z
LOC_Os05g32110	Os05g0386800	584	BRITTLE CULM1-like 4	osbc1l4	Morphological trait	Dwarf	5	18728123	18731626	Mutant	Brittle culm. Culm mechanical strength. Cellulose synthesis.	10.1007/s11103-011-9730-z
LOC_Os05g32110	Os05g0386800	585	BRITTLE CULM1-like 4	osbc1l4	Resistance or Tolerance	Lodging resistance	5	18728123	18731626	Mutant	Brittle culm. Culm mechanical strength. Cellulose synthesis.	10.1007/s11103-011-9730-z
LOC_Os06g06050	Os06g0154200	616	dwarf 3	d3	Morphological trait	Culm leaf	6	2779789	2784227	Mutant	Tillering dwarf. Tiller bud outgrowth.	10.1093/pcp/pci022
LOC_Os06g06050	Os06g0154200	617	dwarf 3	d3	Morphological trait	Dwarf	6	2779789	2784227	Mutant	Tillering dwarf. Tiller bud outgrowth.	10.1093/pcp/pci022
LOC_Os06g45460	Os06g0665400	635	ABERRANT PANICLE ORGANIZATION 1	apo1	Morphological trait	Panicle flower	6	28357085	28358456	Mutant	Floral organ identity. Panicle branching.	10.1111/j.1365-313X.2007.03200.x
LOC_Os06g45500	Os06g0665800	636	heavy-metal ATPase9	oshma9	Resistance or Tolerance	Other soil stress tolerance	6	28394103	28400606	Mutant	Sensitivity to Cu and Zn.	10.1104/pp.107.102236
LOC_Os06g50920	Os06g0724900	643	increased leaf angle1	ila1	Morphological trait	Culm leaf	6	31694442	31700400	Mutant	Abnormal vascular bundle formation and cell wall composition in the leaf lamina joint.	10.1105/tpc.111.093419
LOC_Os07g06970	Os07g0164000	647	wavy leaf 1	waf1	Morphological trait	Culm leaf	7	3461634	3466884	Mutant	Shoot organization. Root development. Floral organ development. Leaf morphology.	10.1104/pp.110.160234
LOC_Os07g06970	Os07g0164000	648	wavy leaf 1	waf1	Morphological trait	Panicle flower	7	3461634	3466884	Mutant	Shoot organization. Root development. Floral organ development. Leaf morphology.	10.1104/pp.110.160234
LOC_Os07g06970	Os07g0164000	649	wavy leaf 1	waf1	Morphological trait	Root	7	3461634	3466884	Mutant	Shoot organization. Root development. Floral organ development. Leaf morphology.	10.1104/pp.110.160234
LOC_Os07g06970	Os07g0164000	650	wavy leaf 1	waf1	Morphological trait	Shoot seedling	7	3461634	3466884	Mutant	Shoot organization. Root development. Floral organ development. Leaf morphology.	10.1104/pp.110.160234
LOC_Os07g08729	Os07g0184900	651	-	osku70	Morphological trait	Dwarf	7	4517368	4531018	Mutant	Dwarfism. Pollen viability. Growth retardation. Maintenance of chromosome stability.	10.1104/pp.109.150391
LOC_Os07g08729	Os07g0184900	652	-	osku70	Physiological trait	Sterility	7	4517368	4531018	Mutant	Dwarfism. Pollen viability. Growth retardation. Maintenance of chromosome stability.	10.1104/pp.109.150391
LOC_Os07g09000	Os07g0187700	653	PHOSPHATE TRANSPOrtER TRAFFIC FACILITATOR1	OsPHF1	Resistance or Tolerance	Other soil stress tolerance	7	4714632	4719805	Mutant	Phosphate uptake and translocation.	10.1104/pp.111.181669
LOC_Os07g10490	Os07g0204900	655	f-carotene desaturase	OsZDS	Physiological trait	Germination dormancy	7	5677750	5683379	Mutant	Pre-harvest sprouting.	10.1111/j.1365-313X.2008.03411.x
LOC_Os07g30774	Os07g0490200	659	Calmodulin-Binding Transcription Factor	oscbt	Resistance or Tolerance	Bacterial blight resistance	7	18865438	18878266	Mutant	Resistance to Xanthomonas oryzae and Magnaporthe grisea.	10.1007/s10059-009-0081-4
LOC_Os07g30774	Os07g0490200	660	Calmodulin-Binding Transcription Factor	oscbt	Resistance or Tolerance	Blast resistance	7	18865438	18878266	Mutant	Resistance to Xanthomonas oryzae and Magnaporthe grisea.	10.1007/s10059-009-0081-4
LOC_Os08g01420	Os08g0105000	671	early heading date 3	ehd3	Physiological trait	Flowering	8	271854	275978	Mutant	Flowering time under long day condition.	10.1111/j.1365-313X.2011.04517.x
LOC_Os11g05110	Os11g0148500	734	Pyruvate kinase1	OsPK1	Morphological trait	Dwarf	11	2221157	2225473	Mutant	Elongation of uppermost internode. Dwarfism.	10.1007/s00425-011-1471-3
LOC_Os11g12740	Os11g0235200	737	short panicle1	sp1	Morphological trait	Panicle flower	11	7176158	7181414	Mutant	Panicle elongation. Grain size.	10.1111/j.1365-313X.2009.03799.x
LOC_Os11g12740	Os11g0235200	738	short panicle1	sp1	Morphological trait	Seed	11	7176158	7181414	Mutant	Panicle elongation. Grain size.	10.1111/j.1365-313X.2009.03799.x
LOC_Os11g36440	Os11g0572700	749	carotenoid isomerase	OsCRTISO	Physiological trait	Germination dormancy	11	23328353	23332192	Mutant	Pre-harvest sprouting. Photo bleaching.	10.1111/j.1365-313X.2008.03411.x
LOC_Os11g36440	Os11g0572700	750	carotenoid isomerase	OsCRTISO	Resistance or Tolerance	Other stress resistance	11	23328353	23332192	Mutant	Pre-harvest sprouting. Photo bleaching.	10.1111/j.1365-313X.2008.03411.x
LOC_Os11g36440	Os11g0572700	751	zebra2	zebra2	Physiological trait	Source activity	11	23328882	23332192	Mutant	Zebra. Photosynthetic capacity. Chlorophyll content. Photoprotection.	10.1007/s11103-010-9719-z
LOC_Os11g38270	Os11g0595400	754	FLORAL ORGAN NUMBER2	fon2	Morphological trait	Panicle flower	11	24506800	24507550	Mutant	Floral organ number. Floral meristem size.	10.1093/pcp/pcl025
LOC_Os12g03822	Os12g0132400	756	Rice Immature Pollen 1	rip1	Physiological trait	Sterility	12	1561198	1565508	Mutant	Late pollen development.	10.1093/pcp/pcl013
LOC_Os12g07280	Os12g0170400	757	Al resistance transcription factor 1	art1	Resistance or Tolerance	Other soil stress tolerance	12	3579463	3581890	Mutant	Aluminium tolerance. Root elongation in acidic soil.	10.1105/tpc.109.070771
LOC_Os12g36100	Os12g0547500	762	kinesins with the calponin-homology domain1	kch1	Morphological trait	Shoot seedling	12	22330365	22338268	Mutant	Coleoptile elongation.	10.1093/jxb/erq164
LOC_Os01g20160	Os01g0307500	786	shoot K content 1	SKC1	Resistance or Tolerance	Salinity tolerance	1	11506912	11511398	Natural variation	Regulation of K+/Na+ homeostasis under salt stress.	10.1038/ng1643
LOC_Os01g66100	Os01g0883800	794	semi-dwarf 1	sd1	Morphological trait	Dwarf	1	40138232	40141316	Natural variation	Semi-dwarf. Gibberellin biosynthesis.	10.1038/416701a
LOC_Os02g40860	Os02g0622100	797	hybrid breakdown 2	hbd2	Physiological trait	Lethality	2	25624670	25630611	Natural variation	Hybrid weakness. Growth retardation. Interaction wiith hbd3.	10.1007/s00438-010-0514-y
LOC_Os03g01320	Os03g0103300	799	QTL of low-temperature germinability in chromosome3 -1	qLTG3?1	Resistance or Tolerance	Cold tolerance	3	198743	199200	Natural variation	Cold tolerance at germination stage.	10.1073/pnas.0805303105
LOC_Os03g01320	Os03g0103300	800	QTL of low-temperature germinability in chromosome3 -1	qLTG3?1	Physiological trait	Germination dormancy	3	198743	199200	Natural variation	Cold tolerance at germination stage.	10.1073/pnas.0805303105
LOC_Os03g63150	Os03g0848700	807	Bph1	Bph14	Resistance or Tolerance	Insect resistance	3	36544018	36549742	Natural variation	Brown planthopper resistance.	10.1073/pnas.0912139106
LOC_Os04g32850	Os04g0401000	809	Pi21	Pi21	Resistance or Tolerance	Blast resistance	4	19856179	19857865	Natural variation	Resistance to Magnaporthe oryzae.	10.1126/science.1175550
LOC_Os04g40020	Os04g0475900	811	Rf17	Rf17	Physiological trait	Sterility	4	24217103	24217955	Natural variation	Chinese wild rice-type cytoplasmic male sterility.	10.1073/pnas.0901860106
LOC_Os04g47080	Os04g0557800	814	-	OSB1	Others	Others	4	28347891	28354147	Natural variation	Purple leaf. Anthocyanin biosynthesis.	10.1093/pcp/pce128
LOC_Os06g08510	Os06g0184100	823	DOPPELGANGER2	DPL2	Physiological trait	Sterility	6	4200251	4201852	Natural variation	Hybrid sterility. Pollen germination. Interaction with DPL1	10.1073/pnas.1003124107
LOC_Os06g16370	Os06g0275000	826	heading date 1	Hd1	Physiological trait	Flowering	6	9335377	9337570	Natural variation	Flowering time.	10.1105/tpc.12.12.2473
LOC_Os06g45460	Os06g0665400	833	STRONG CULM 2	SCM2	Morphological trait	Culm leaf	6	28357085	28358456	Natural variation	Grain number. Culm mechanical strength. Culm size.	10.1038/ncomms1132
LOC_Os06g45460	Os06g0665400	834	STRONG CULM 2	SCM2	Resistance or Tolerance	Lodging resistance	6	28357085	28358456	Natural variation	Grain number. Culm mechanical strength. Culm size.	10.1038/ncomms1132
LOC_Os06g45460	Os06g0665400	835	STRONG CULM 2	SCM2	Morphological trait	Panicle flower	6	28357085	28358456	Natural variation	Grain number. Culm mechanical strength. Culm size.	10.1038/ncomms1132
LOC_Os07g11020	Os07g0211500	838	Rc	Rc	Morphological trait	Seed	7	6095041	6101456	Natural variation	Red pericarp.	10.1105/tpc.105.038430
LOC_Os07g11020	Os07g0211500	839	QTL for seed dormancy (qSD7-1) and pericarp color (qPC7)	qSD7-1/qPC7	Physiological trait	Germination dormancy	7	6095041	6101456	Natural variation	Seed dormancy. Red pericarp.	10.1534/genetics.111.131169
LOC_Os07g11020	Os07g0211500	840	QTL for seed dormancy (qSD7-1) and pericarp color (qPC7)	qSD7-1/qPC7	Morphological trait	Seed	7	6095041	6101456	Natural variation	Seed dormancy. Red pericarp.	10.1534/genetics.111.131169
LOC_Os10g35436	Os10g0497300	866	RF1A	RF1A	Physiological trait	Sterility	10	19392891	19416228	Natural variation	Boro II cytoplasmic male sterility.	10.1105/tpc.105.038240
LOC_Os10g35436	Os10g0497300	867	fertility restorer gene 5	Rf5	Physiological trait	Sterility	10	19392891	19416228	Natural variation	Hong-Lian cytoplasmic male sterility.	10.1105/tpc.111.093211
LOC_Os10g35640	Os10g0499500	869	RF1B	RF1B	Physiological trait	Sterility	10	19514088	19516881	Natural variation	Boro II cytoplasmic male sterility.	10.1105/tpc.105.038240
LOC_Os11g11790	Os11g0225100	870	Pia	Pia	Resistance or Tolerance	Blast resistance	11	6524851	6528954	Natural variation	Resistance to Magnaporthe oryzae carrying AVR-Pia	10.1111/j.1365-313X.2011.04502.x
LOC_Os11g35500	Os11g0559200	872	Xa21	Xa21	Resistance or Tolerance	Bacterial blight resistance	11	22645516	22648800	Natural variation	Bacterial blight resistance.	10.1126/science.270.5243.1804
LOC_Os11g38580	Os11g0598500	873	Pb1	Pb1	Resistance or Tolerance	Blast resistance	11	24704987	24708859	Natural variation	Blast resistance.	10.1111/j.1365-313X.2010.04348.x
LOC_Os11g46070	Os11g0687800	874	Pik1	Pik1	Resistance or Tolerance	Blast resistance	11	29727301	29733644	Natural variation	Blast resistance.	10.1111/j.1469-8137.2010.03462.x
LOC_Os11g46080	Os11g0687900	875	Pik2	Pik2	Resistance or Tolerance	Blast resistance	11	29736943	29743792	Natural variation	Blast resistance.	10.1111/j.1469-8137.2010.03462.x
LOC_Os11g46200	Os11g0689000	876	Pikm	Pikm	Resistance or Tolerance	Blast resistance	11	29823840	29833903	Natural variation	Blast resistance.	10.1534/genetics.108.095034
LOC_Os11g46210	Os11g0689100	877	Pik-p	Pik-p	Resistance or Tolerance	Blast resistance	11	29827405	29831836	Natural variation	Blast resistance.	10.1007/s00122-010-1506-3
LOC_Os01g43650	Os01g0626400	908	OsWRKY11	OsWRKY11	Resistance or Tolerance	Drought tolerance	1	26666360	26669079	Overexpression	Drought and heat tolerance.	10.1007/s00299-008-0614-x
LOC_Os01g43650	Os01g0626400	909	OsWRKY11	OsWRKY11	Resistance or Tolerance	Other stress resistance	1	26666360	26669079	Overexpression	Drought and heat tolerance.	10.1007/s00299-008-0614-x
LOC_Os01g54600	Os01g0750100	912	OsWRKY13	OsWRKY13	Resistance or Tolerance	Bacterial blight resistance	1	33164978	33166582	Overexpression	Bacterial blight and blast resistance.	10.1094/MPMI-20-5-0492
LOC_Os01g54600	Os01g0750100	913	OsWRKY13	OsWRKY13	Resistance or Tolerance	Blast resistance	1	33164978	33166582	Overexpression	Bacterial blight and blast resistance.	10.1094/MPMI-20-5-0492
LOC_Os01g55200	Os01g0756700	914	-	OsKAT1	Resistance or Tolerance	Salinity tolerance	1	33517069	33519733	Overexpression	Salinity tolerance in protoplast. Maintenance of cytosolic cation homeostasis.	10.1104/pp.107.101154
LOC_Os01g55450	Os01g0759400	915	calcineurin B-like protein-interacting protein kinase12	OsCIPK12	Resistance or Tolerance	Drought tolerance	1	33699375	33704426	Overexpression	Drought tolerance.	10.1104/pp.107.101295
LOC_Os01g62190	Os01g0839100	923	zinc finger protein179	ZFP179	Resistance or Tolerance	Other soil stress tolerance	1	37757089	37757948	Overexpression	Salinity and oxidative stress tolerance.	10.1093/jxb/erq120
LOC_Os01g62190	Os01g0839100	924	zinc finger protein179	ZFP179	Resistance or Tolerance	Salinity tolerance	1	37757089	37757948	Overexpression	Salinity and oxidative stress tolerance.	10.1093/jxb/erq120
LOC_Os01g66120	Os01g0884300	929	stress-responsive NAC gene2	SNAC2	Resistance or Tolerance	Cold tolerance	1	40154843	40157328	Overexpression	Cold and salinity tolerance.	10.1007/s11103-008-9309-5
LOC_Os01g66120	Os01g0884300	930	stress-responsive NAC gene2	SNAC2	Resistance or Tolerance	Salinity tolerance	1	40154843	40157328	Overexpression	Cold and salinity tolerance.	10.1007/s11103-008-9309-5
LOC_Os01g66120	Os01g0884300	931	NAM-ATAF-CUC family 6	OsNAC6	Resistance or Tolerance	Blast resistance	1	40154843	40157328	Overexpression	Drought and salinity tolerance. Blast resistance. Growth retardation.	10.1111/j.1365-313X.2007.03168.x
LOC_Os01g66120	Os01g0884300	932	NAM-ATAF-CUC family 6	OsNAC6	Resistance or Tolerance	Cold tolerance	1	40154843	40157328	Overexpression	Drought and salinity tolerance. Blast resistance. Growth retardation.	10.1111/j.1365-313X.2007.03168.x
LOC_Os01g66120	Os01g0884300	933	NAM-ATAF-CUC family 6	OsNAC6	Resistance or Tolerance	Drought tolerance	1	40154843	40157328	Overexpression	Drought and salinity tolerance. Blast resistance. Growth retardation.	10.1111/j.1365-313X.2007.03168.x
LOC_Os01g66120	Os01g0884300	934	NAM-ATAF-CUC family 6	OsNAC6	Resistance or Tolerance	Salinity tolerance	1	40154843	40157328	Overexpression	Drought and salinity tolerance. Blast resistance. Growth retardation.	10.1111/j.1365-313X.2007.03168.x
LOC_Os02g08440	Os02g0181300	949	OsWRKY71	OsWRKY71	Resistance or Tolerance	Bacterial blight resistance	2	4542911	4544911	Overexpression	Resistance to Xanthomonas oryzae pv. oryzae.	10.1016/j.jplph.2006.07.006
LOC_Os02g10480	Os02g0198300	950	ARF-GTPase-activating protein	OsAGAP	Morphological trait	Root	2	5505067	5508425	Overexpression	Primary and lateral root development. Auxin dependent root growth.	10.1111/j.1365-313X.2006.02898.x
LOC_Os02g11020	Os02g0204700	951	cytochrome P450 monooxygenase 734A2	CYP734A2	Morphological trait	Dwarf	2	5863278	5865569	Overexpression	Brassinosteroid catabolism. Dwarfism. Abnormal leaf morphology.	10.1111/j.1365-313X.2011.04567.x
LOC_Os02g12680	Os02g0218700	952	Hydroperoxide lyase 2	OsHPL2	Resistance or Tolerance	Bacterial blight resistance	2	6657383	6659103	Overexpression	White-backed planthopper induced resistance to bacterial blight.	10.1111/j.1365-313X.2009.04031.x
LOC_Os02g49370	Os02g0725700	962	-	OsHAP3E	Morphological trait	Culm leaf	2	31051161	31052302	Overexpression	Dwarfism. Leaf angle. Floral organ formation	10.1016/j.plantsci.2011.04.009
LOC_Os02g49370	Os02g0725700	963	-	OsHAP3E	Morphological trait	Dwarf	2	31051161	31052302	Overexpression	Dwarfism. Leaf angle. Floral organ formation	10.1016/j.plantsci.2011.04.009
LOC_Os02g49370	Os02g0725700	964	-	OsHAP3E	Morphological trait	Panicle flower	2	31051161	31052302	Overexpression	Dwarfism. Leaf angle. Floral organ formation	10.1016/j.plantsci.2011.04.009
LOC_Os02g52340	Os02g0761000	968	OsMADS22	OsMADS22	Morphological trait	Panicle flower	2	32925796	32931701	Overexpression	Floral organ formation.	10.1007/s00438-004-1093-6
LOC_Os02g52480	Os02g0762400	969	Kip-related protein1	Orysa;KRP1	Morphological trait	Seed	2	32998172	32999809	Overexpression	Reduced cell production and increased cell size. Seed maturation.	10.1104/pp.106.087056
LOC_Os02g53420	Os02g0774300	970	mitochondrial heat shock protein 70	mtHsp70	Resistance or Tolerance	Other stress resistance	2	33575560	33579991	Overexpression	Heat and redox induced programmed cell death in protoplast.	10.1016/j.febslet.2010.11.051
LOC_Os02g57720	Os02g0823100	974	Rice water channel 3	RWC3	Resistance or Tolerance	Drought tolerance	2	36236534	36238082	Overexpression	Drought tolerance.	10.1093/pcp/pch058
LOC_Os03g07360	Os03g0169600	977	DNA-binding with one finger12	OsDof12	Physiological trait	Flowering	3	3717204	3719947	Overexpression	Flowering time under long day condition.	10.1007/s00425-009-0893-7
LOC_Os03g12290	Os03g0223400	980	glutamine synthetase1;2	GS1;2	Resistance or Tolerance	Cold tolerance	3	6485246	6490063	Overexpression	"Leaf nitrogen conten. Cold, drought and salinity tolerance. Basta selection resistance."	10.1007/s00299-008-0665-z
LOC_Os03g12290	Os03g0223400	981	glutamine synthetase1;2	GS1;2	Resistance or Tolerance	Drought tolerance	3	6485246	6490063	Overexpression	"Leaf nitrogen conten. Cold, drought and salinity tolerance. Basta selection resistance."	10.1007/s00299-008-0665-z
LOC_Os03g12290	Os03g0223400	982	glutamine synthetase1;2	GS1;2	Resistance or Tolerance	Other stress resistance	3	6485246	6490063	Overexpression	"Leaf nitrogen conten. Cold, drought and salinity tolerance. Basta selection resistance."	10.1007/s00299-008-0665-z
LOC_Os03g12290	Os03g0223400	983	glutamine synthetase1;2	GS1;2	Resistance or Tolerance	Salinity tolerance	3	6485246	6490063	Overexpression	"Leaf nitrogen conten. Cold, drought and salinity tolerance. Basta selection resistance."	10.1007/s00299-008-0665-z
LOC_Os03g12290	Os03g0223400	984	glutamine synthetase1;2	GS1;2	Physiological trait	Source activity	3	6485246	6490063	Overexpression	"Leaf nitrogen conten. Cold, drought and salinity tolerance. Basta selection resistance."	10.1007/s00299-008-0665-z
LOC_Os03g12290	Os03g0223400	985	glutamine synthetase 1	GS1	Physiological trait	Source activity	3	6485246	6490063	Overexpression	Nitrogen use efficiency. Spikelet-yield/shoot N content.	10.1111/j.1399-3054.2011.01443.x
LOC_Os03g13970	Os03g0243300	987	-	RPN10	Resistance or Tolerance	Other soil stress tolerance	3	7628772	7633071	Overexpression	Canavanine resistance.	10.5511/plantbiotechnology.21.233
LOC_Os03g16040	Os03g0267200	988	small heat-shock protein17.7	sHSP17.7	Resistance or Tolerance	Drought tolerance	3	8888472	8889295	Overexpression	Drought tolerance.	10.1007/s00299-007-0470-0
LOC_Os03g16040	Os03g0267200	989	small heat-shock protein17.7	sHSP17.7	Resistance or Tolerance	Other stress resistance	3	8888472	8889295	Overexpression	Heat and UV tolerance.	10.1023/B:MOLB.0000018764.30795.c1
LOC_Os04g36070	Os04g0442300	1015	RESPONSE REGULATOR1	OsRR1	Morphological trait	Root	4	22046053	22049901	Overexpression	Crown root development.	10.1111/j.1365-313X.2011.04610.x
LOC_Os04g38480	Os04g0457800	1016	somatic embryogenesis receptor-like kinase 1	OsSERK1	Resistance or Tolerance	Blast resistance	4	23265887	23271042	Overexpression	Resistance to Magnaporthe grisea.	10.1007/s00425-005-1534-4
LOC_Os04g49510	Os04g0584600	1022	calcium-dependent protein kinase 7	OsCDPK7	Resistance or Tolerance	Drought tolerance	4	29929794	29934249	Overexpression	Drought and salinity tolerance.	10.1046/j.1365-313x.2000.00787.x
LOC_Os04g49510	Os04g0584600	1023	calcium-dependent protein kinase 7	OsCDPK7	Resistance or Tolerance	Salinity tolerance	4	29929794	29934249	Overexpression	Drought and salinity tolerance.	10.1046/j.1365-313x.2000.00787.x
LOC_Os04g52090	Os04g0610400	1024	-	OsAP2-39	Resistance or Tolerance	Drought tolerance	4	31337819	31338487	Overexpression	Drought tolerance. Regulation of ethylene biosynthesis.	10.1371/journal.pone.0025216
LOC_Os04g52090	Os04g0610400	1025	APETALA 2 domain 39	OsAP2-39	Resistance or Tolerance	Drought tolerance	4	31337819	31338487	Overexpression	Dwarfism. Fertility. Drought tolerance.	10.1371/journal.pgen.1001098
LOC_Os04g52090	Os04g0610400	1026	APETALA 2 domain 39	OsAP2-39	Morphological trait	Dwarf	4	31337819	31338487	Overexpression	Dwarfism. Fertility. Drought tolerance.	10.1371/journal.pgen.1001098
LOC_Os04g52090	Os04g0610400	1027	APETALA 2 domain 39	OsAP2-39	Physiological trait	Sterility	4	31337819	31338487	Overexpression	Dwarfism. Fertility. Drought tolerance.	10.1371/journal.pgen.1001098
LOC_Os04g54474	Os04g0637000	1028	-	ostgap1	Resistance or Tolerance	Other stress resistance	4	32801894	32810598	Overexpression	Regulation of production of phytoalexins and allelochemicals.	10.1074/jbc.M109.036871
LOC_Os05g30220	Os05g0365300	1045	differentially expressed protein gene 1	DEPG1	Resistance or Tolerance	Bacterial blight resistance	5	17519574	17524747	Overexpression	Resistance to Xanthomonas oryzae pv. oryzicola.	10.1007/s11033-011-1122-6
LOC_Os05g32710	Os05g0393700	1047	isoamylase2	OsISA2	Physiological trait	Eating quality	5	19161869	19162800	Overexpression	Seed starch content.	10.1104/pp.111.173435
LOC_Os05g51830	Os05g0597100	1056	histone deacetylase 1	OsHDT1	Physiological trait	Flowering	5	29835095	29837905	Overexpression	Flowering time in hybrid. Chromatin modification.	10.1371/journal.pone.0021789
LOC_Os06g09370	Os06g0193400	1061	Pi starvationinduced transcription factor 1	OsPTF1	Resistance or Tolerance	Other soil stress tolerance	6	4708745	4714553	Overexpression	Phosphate starvation tolerance.	10.1104/pp.105.063115
LOC_Os06g24070	Os06g0348800	1066	Golden2-like 1	OsGLK1	Physiological trait	Source activity	6	14146262	14150304	Overexpression	Chloroplast development.	10.1093/pcp/pcp138
LOC_Os06g38470	Os06g0583400	1067	Histone deacetylase1	OsHDAC1	Others	Others	6	23671362	23677224	Overexpression	Pleiotropic developmental defect. Chromatin modification.	10.1046/j.1365-313X.2003.01650.x
LOC_Os06g44970	Os06g0660200	1082	PIN-FORMED2	OsPIN2	Morphological trait	Culm leaf	6	28077809	28081622	Overexpression	Dwarfism. Tillering. Tiller angle. Auxin transport.	10.1111/j.1467-7652.2011.00637.x
LOC_Os06g44970	Os06g0660200	1083	PIN-FORMED2	OsPIN2	Morphological trait	Dwarf	6	28077809	28081622	Overexpression	Dwarfism. Tillering. Tiller angle. Auxin transport.	10.1111/j.1467-7652.2011.00637.x
LOC_Os07g31540	Os07g0498800	1090	calreticulin interacting protein 1	CrtintP1	Resistance or Tolerance	Cold tolerance	7	19377339	19385812	Overexpression	Cold tolerance.	10.1007/s00438-007-0220-6
LOC_Os08g01090	Os08g0101000	1094	iron deficiency-responsive cis-acting element1	IDEF1	Resistance or Tolerance	Other soil stress tolerance	8	62575	66639	Overexpression	Fe deficiency tolerance.	10.1073/pnas.0707010104
LOC_Os08g42750	Os08g0540400	1100	Calcium-dependent protein kinase21	OsCPK21	Resistance or Tolerance	Salinity tolerance	8	27143096	27147339	Overexpression	Salinity tolerance. ABA sensitivity during seedling stage.	10.1007/s11103-010-9717-1
LOC_Os08g42750	Os08g0540400	1101	Calcium-dependent protein kinase21	OsCPK21	Morphological trait	Shoot seedling	8	27143096	27147339	Overexpression	Salinity tolerance. ABA sensitivity during seedling stage.	10.1007/s11103-010-9717-1
LOC_Os08g43200	Os08g0545500	1102	Dehydration-Responsive Element Binding transcription factor1G	OsDREB1G	Resistance or Tolerance	Drought tolerance	8	27408597	27415080	Overexpression	Drought tolerance.	10.1007/s10529-008-9811-5
LOC_Os09g03610	Os09g0123200	1103	-	rFCA	Physiological trait	Flowering	9	1737158	1746264	Overexpression	Flowering time.	10.1007/s10540-007-9047-y
LOC_Os09g03610	Os09g0123200	1104	-	rFCA	Morphological trait	Seed	9	1737158	1746264	Overexpression	Grain size.	10.1007/s10540-007-9047-y
LOC_Os09g06464	Os09g0240200	1105	CONSTANS-LIKE 3	OsCO3	Physiological trait	Flowering	9	3613793	3630174	Overexpression	Flowering time under short day condition.	10.1007/s00425-008-0742-0
LOC_Os09g25060	Os09g0417600	1106	OsWRKY76	OsWRKY76	Resistance or Tolerance	Bacterial blight resistance	9	15629908	15631440	Overexpression	Resistance to Xanthomonas oryzae pv. oryzae.	10.1007/s12284-010-9039-6
LOC_Os10g39130	Os10g0536100	1130	OsMADS56	OsMADS56	Physiological trait	Flowering	10	21318423	21328916	Overexpression	Flowering time under long day condition.	10.1111/j.1365-3040.2009.02008.x
LOC_Os10g41200	Os10g0561400	1131	-	MYBS3	Resistance or Tolerance	Cold tolerance	10	22583739	22592045	Overexpression	Cold tolerance.	10.1104/pp.110.153015
LOC_Os11g03300	Os11g0126900	1139	NAM-ATAF-CUC family 10	OsNAC10	Resistance or Tolerance	Drought tolerance	11	1215803	1217848	Overexpression	Grain yield under drought conditions.	10.1104/pp.110.154773
LOC_Os11g03370	Os11g0127600	1140	"NAM, ATAF1/2, CUC2 transcription factor045"	ONAC045	Resistance or Tolerance	Drought tolerance	11	1251185	1253050	Overexpression	Drought and salinity tolerance.	10.1016/j.bbrc.2008.12.163
LOC_Os11g03370	Os11g0127600	1141	"NAM, ATAF1/2, CUC2 transcription factor045"	ONAC045	Resistance or Tolerance	Salinity tolerance	11	1251185	1253050	Overexpression	Drought and salinity tolerance.	10.1016/j.bbrc.2008.12.163
LOC_Os11g37970	Os11g0592200	1146	pathogenesis-related 4	OsPR4	Resistance or Tolerance	Drought tolerance	11	24354046	24354944	Overexpression	Drought tolerance.	10.1016/j.jplph.2011.07.013
LOC_Os01g43040	Os01g0617600	1170	amino acid transporter5	OsAAT5	Physiological trait	Source activity	1	26208906	26210836	Mutant	Carbon and nitrogen content.	10.1007/s11738-012-0995-x
LOC_Os01g54270	Os01g0746400	1172	dwarf10	d10	Morphological trait	Root	1	32981304	32984412	Mutant	Strigolactone biosynthesis. Crown root length.	10.1007/s00344-011-9228-6
LOC_Os01g61044	Os01g0825800	1174	amino acid transporter7	OsAAT7	Physiological trait	Source activity	1	37076685	37083011	Mutant	Carbon and nitrogen content.	10.1007/s11738-012-0995-x
LOC_Os02g07430	Os02g0170300	1180	MADS29	MADS29	Physiological trait	Eating quality	2	3833127	3837132	Mutant	Seed amylose content. Grain filling.	10.1105/tpc.111.094854
LOC_Os02g07430	Os02g0170300	1181	MADS29	MADS29	Morphological trait	Seed	2	3833127	3837132	Mutant	Seed amylose content. Grain filling.	10.1105/tpc.111.094854
LOC_Os03g10620	Os03g0203200	1195	dwarf14	d14	Morphological trait	Root	3	5449542	5451116	Mutant	Strigolactone sensitivity. Crown root length.	10.1007/s00344-011-9228-6
LOC_Os04g48760	Os04g0576900	1231	xiao	xiao	Morphological trait	Dwarf	4	29480844	29485137	Mutant	Dwarfism. Grain size. Leaf angle. Fertility. Cell division. Brassinosteroid sensitivity.	10.1111/j.1365-313X.2011.04877.x
LOC_Os04g48760	Os04g0576900	1232	xiao	xiao	Morphological trait	Culm leaf	4	29480844	29485137	Mutant	Dwarfism. Grain size. Leaf angle. Fertility. Cell division. Brassinosteroid sensitivity.	10.1111/j.1365-313X.2011.04877.x
LOC_Os04g48760	Os04g0576900	1233	xiao	xiao	Morphological trait	Seed	4	29480844	29485137	Mutant	Dwarfism. Grain size. Leaf angle. Fertility. Cell division. Brassinosteroid sensitivity.	10.1111/j.1365-313X.2011.04877.x
LOC_Os04g48760	Os04g0576900	1234	xiao	xiao	Physiological trait	Sterility	4	29480844	29485137	Mutant	Dwarfism. Grain size. Leaf angle. Fertility. Cell division. Brassinosteroid sensitivity.	10.1111/j.1365-313X.2011.04877.x
LOC_Os05g51830	Os05g0597100	1254	histone deacetylase701	HDT701	Resistance or Tolerance	Bacterial blight resistance	5	29835095	29837905	Knockdown Overexpression	Resistance to Magnaporthe oryzae and Xanthomonas oryzae pv oryzae.	10.1105/tpc.112.101972
LOC_Os05g51830	Os05g0597100	1255	histone deacetylase701	HDT701	Resistance or Tolerance	Blast resistance	5	29835095	29837905	Knockdown Overexpression	Resistance to Magnaporthe oryzae and Xanthomonas oryzae pv oryzae.	10.1105/tpc.112.101972
LOC_Os06g05060	Os06g0142600	1256	Oryza sativa EARLY FLOWERING 3-1	OsELF3-1	Physiological trait	Flowering	6	2233133	2238141	Mutant	Flowering time.	10.1371/journal.pone.0043705
LOC_Os06g05060	Os06g0142600	1257	Heading date 17	Hd17	Physiological trait	Flowering	6	2233133	2238141	Natural variation	Flowering time under long day condition.	10.1093/pcp/pcs028
LOC_Os06g05060	Os06g0142600	1258	early flowering 7	ef7	Physiological trait	Flowering	6	2233133	2238141	Mutant	Flowering time independent of day length.	10.1093/pcp/pcs029
LOC_Os06g06050	Os06g0154200	1259	dwarf3	d3	Morphological trait	Root	6	2779789	2784227	Mutant	Strigolactone sensitivity. Crown root length.	10.1007/s00344-011-9228-6
LOC_Os06g10660	Os06g0208800	1260	lysin motif?containing protein 6	LYP6	Resistance or Tolerance	Bacterial blight resistance	6	5560449	5561931	Knockdown Overexpression	Resistance to Magnaporthe oryzae and Xanthomonas oryzae. Peptidoglycan and Chitin-induced defense response.	10.1105/tpc.112.102475
LOC_Os06g10660	Os06g0208800	1261	lysin motif?containing protein 6	LYP6	Resistance or Tolerance	Blast resistance	6	5560449	5561931	Knockdown Overexpression	Resistance to Magnaporthe oryzae and Xanthomonas oryzae. Peptidoglycan and Chitin-induced defense response.	10.1105/tpc.112.102475
LOC_Os06g16270	Os06g0274000	1267	HSF binding protein 2	OsHSBP2	Resistance or Tolerance	Other stress resistance	6	9262487	9264330	Knockdown Overexpression	Heat shock tolerance.	10.1093/jxb/ers245
LOC_Os06g36560	Os06g0561000	1268	Myo-inositol oxygenase	OsMIOX	Resistance or Tolerance	Drought tolerance	6	22355411	22359638	Overexpression	Drought tolerance.	10.1016/j.plantsci.2012.08.003
LOC_Os06g45140	Os06g0662200	1272	basic leucine zipper 52	OsbZIP52/RISBZ5	Resistance or Tolerance	Cold tolerance	6	28176935	28179107	Overexpression	Cold and drought tolerance.	10.1007/s00425-011-1564-z
LOC_Os06g45140	Os06g0662200	1273	basic leucine zipper 52	OsbZIP52/RISBZ5	Resistance or Tolerance	Drought tolerance	6	28176935	28179107	Overexpression	Cold and drought tolerance.	10.1007/s00425-011-1564-z
LOC_Os07g10390	Os07g0203700	1282	spotted leaf 5	spl5	Resistance or Tolerance	Blast resistance	7	5599866	5607846	Mutant	Lesion mimic. Resistance to Magnaporthe grisea and Xanthomonas campestris pv. oryzae.	10.1007/s11032-011-9677-4
LOC_Os07g10390	Os07g0203700	1283	spotted leaf 5	spl5	Resistance or Tolerance	Bacterial blight resistance	7	5599866	5607846	Mutant	Lesion mimic. Resistance to Magnaporthe grisea and Xanthomonas campestris pv. oryzae.	10.1007/s11032-011-9677-4
LOC_Os07g10390	Os07g0203700	1284	spotted leaf 5	spl5	Others	Others	7	5599866	5607846	Mutant	Lesion mimic. Resistance to Magnaporthe grisea and Xanthomonas campestris pv. oryzae.	10.1007/s11032-011-9677-4
LOC_Os07g37090	Os07g0556800	1291	Oryza sativa Ribosome-inactivating protein gene 18	OSRIP18	Resistance or Tolerance	Drought tolerance	7	22882458	22883494	Overexpression	Drought and salinity tolerance.	10.1007/s11248-011-9568-9
LOC_Os07g37090	Os07g0556800	1292	Oryza sativa Ribosome-inactivating protein gene 18	OSRIP18	Resistance or Tolerance	Salinity tolerance	7	22882458	22883494	Overexpression	Drought and salinity tolerance.	10.1007/s11248-011-9568-9
LOC_Os09g13740	Os09g0307800	1304	SET domain group protein 724	SDG724	Physiological trait	Flowering	9	8604891	8612598	Mutant	Flowering time independent of day length.	10.1105/tpc.112.101436
LOC_Os09g20830	Os09g0375100	1305	HSF binding protein 1	OsHSBP1	Resistance or Tolerance	Other stress resistance	9	13150285	13155067	Knockdown Overexpression	Heat shock tolerance.	10.1093/jxb/ers245
LOC_Os11g05110	Os11g0148500	1321	Pyruvate kinase 1	ospk1	Morphological trait	Dwarf	11	2221157	2225473	Mutant	Dwarfism. Regulation of gibberellin and ABA biosynthesis. Seed color. Internode color.	10.1007/s11105-011-0386-2
LOC_Os11g05110	Os11g0148500	1322	Pyruvate kinase 1	ospk1	Morphological trait	Seed	11	2221157	2225473	Mutant	Dwarfism. Regulation of gibberellin and ABA biosynthesis. Seed color. Internode color.	10.1007/s11105-011-0386-2
LOC_Os02g52710	Os02g0765600	1330	a-amylase 1A	Amy1A	Physiological trait	Eating quality	2	33135140	33137038	Knockdown	Seed starch content. High temperature-triggered grain chalkiness.	10.1111/j.1467-7652.2012.00741.x
LOC_Os09g21250	Os09g0380200	1334	Young Leaf Chlorosis 1	ylc1	Morphological trait	Culm leaf	9	13430334	13432785	Mutant	Chlorophyll and lutein content. Chlorosis during young stage.	10.1007/s00425-012-1756-1
LOC_Os09g21250	Os09g0380200	1335	Young Leaf Chlorosis 1	ylc1	Morphological trait	Shoot seedling	9	13430334	13432785	Mutant	Chlorophyll and lutein content. Chlorosis during young stage.	10.1007/s00425-012-1756-1
LOC_Os11g03300	Os11g0126900	1338	ONAC122	ONAC122	Resistance or Tolerance	Blast resistance	11	1215799	1217923	Knockdown	Resistance to Magnaporthe grisea.	10.1007/s11033-012-2040-y
LOC_Os12g03040	Os12g0123700	1339	ONAC131	ONAC131	Resistance or Tolerance	Blast resistance	12	1138155	1140307	Knockdown	Resistance to Magnaporthe grisea.	10.1007/s11033-012-2040-y
LOC_Os03g48740	Os03g0693600	1340	IAA-glucose synthase gene	OsIAGLU	Morphological trait	Culm leaf	3	28535769	28538856	Overexpression	Dwarfism. Tillering. Auxin catabolism.	10.1007/s12374-012-0238-0
LOC_Os03g48740	Os03g0693600	1341	IAA-glucose synthase gene	OsIAGLU	Morphological trait	Dwarf	3	28535769	28538856	Overexpression	Dwarfism. Tillering. Auxin catabolism.	10.1007/s12374-012-0238-0
LOC_Os03g13400	Os03g0237250	1358	Loose Plant Architecture1	LPA1	Morphological trait	Culm leaf	3	7289669	7290505	Mutant	Tiller angle. Leaf angle. Shoot gravitropism.	10.1104/pp.112.208496
LOC_Os04g10800	Os04g0186800	1360	PHOSPHATE TRANSPORTER1;13	PT13	Resistance or Tolerance	Other soil stress tolerance	4	5857555	5860557	Mutant	Mycorrhizal symbiosis.	10.1105/tpc.112.104901
LOC_Os06g04690	Os06g0138700	1364	Dwarf and deformed flower 1	DDF1	Morphological trait	Panicle flower	6	2040000	2044000	Mutant	Dwarfism. Floral organ formation.	10.1111/j.1365-313X.2012.05126.x
LOC_Os06g04690	Os06g0138700	1365	Dwarf and deformed flower 1	DDF1	Morphological trait	Dwarf	6	2040000	2044000	Mutant	Dwarfism. Floral organ formation.	10.1111/j.1365-313X.2012.05126.x
LOC_Os01g16810	Os01g0274800	1375	carbon starved anther	CSA	Physiological trait	Sterility	1	9566484	9568148	Mutant	Photoperiod-sensitive male sterility	10.1073/pnas.1213041110
LOC_Os01g15780	Os01g0262600	1380	GLYCOSYLTRANSFERASE1	OsGT1	Physiological trait	Sterility	1	8884740	8890424	Mutant	Pollen wall formation.	10.1104/pp.112.210948
LOC_Os07g32480	Os07g0508500	1384	Bub1-Related Kinase 1	BRK1	Physiological trait	Sterility	7	19988887	19992038	Mutant	Meiosis.	10.1105/tpc.112.105874
LOC_Os04g47860	Os04g0566400	1390	Indeterminate domain 10	OsIDD10	Resistance or Tolerance	Other soil stress tolerance	4	28807162	28814527	Mutant	Ammonium dependent root development.	10.1111/nph.12075
LOC_Os04g47860	Os04g0566400	1391	Indeterminate domain 10	OsIDD10	Morphological trait	Root	4	28807162	28814527	Mutant	Ammonium dependent root development.	10.1111/nph.12075
LOC_Os02g07430	Os02g0170300	1394	OsMADS29	OsMADS29	Morphological trait	Seed	2	3833127	3837132	Knockdown	Seed development.	10.1371/journal.pone.0051435
LOC_Os01g03510	Os01g0125800	1406	Actin-interacting protein 1	AIP1	Morphological trait	Dwarf	1	1412839	1417984	Knockdown Overexpression	Dwarfism. Root hair development.	10.1111/tpj.12065
LOC_Os01g03510	Os01g0125800	1407	Actin-interacting protein 1	AIP1	Morphological trait	Root	1	1412839	1417984	Knockdown Overexpression	Dwarfism. Root hair development.	10.1111/tpj.12065
LOC_Os02g49230	Os02g0724000	1409	Days to heading on chromosome 2	DTH2	Physiological trait	Flowering	2	30981132	30986033	Natural variation	Flowering time under long day condition. Seed maturity.	10.1073/pnas.1213962110
LOC_Os04g39770	Os04g0473800	1412	FON2-LIKE CLE PROTEIN1	FCP1	Morphological trait	Shoot seedling	4	24091114	24096437	Knockdown Overexpression	Maintainance of shoot apical meristem.	10.1105/tpc.112.103432
LOC_Os10g35370	Os10g0496900	1415	faded green leaf	fgl	Physiological trait	Source activity	10	19357494	19361214	Mutant	Chlorophyll synthesis under high light conditions.	10.1111/tpj.12110
LOC_Os02g58610	Os02g0833000	1419	N-acetylglucosaminyltransferase I	GnTI	Morphological trait	Dwarf	2	36708547	36709832	Mutant	Cellulose contents. Dwarfism. Shoot regeneration. Dark-induced leaf senescence.	10.1111/tpj.12087
LOC_Os02g58610	Os02g0833000	1420	N-acetylglucosaminyltransferase I	GnTI	Morphological trait	Culm leaf	2	36708547	36709832	Mutant	Cellulose contents. Dwarfism. Shoot regeneration. Dark-induced leaf senescence.	10.1111/tpj.12087
LOC_Os02g58610	Os02g0833000	1421	N-acetylglucosaminyltransferase I	GnTI	Physiological trait	Source activity	2	36708547	36709832	Mutant	Cellulose contents. Dwarfism. Shoot regeneration. Dark-induced leaf senescence.	10.1111/tpj.12087
LOC_Os03g15430	Os03g0260100	1430	NON-YELLOW COLORING4	NYC4	Physiological trait	Source activity	3	8488024	8492614	Mutant	Chlorophyll degradation during senescence.	10.1111/tpj.12154
LOC_Os05g30220	Os05g0365300	1435	Rp1-like 1	OsRP1L1	Resistance or Tolerance	Bacterial blight resistance	5	17519574	17524747	Overexpression	Moderate resistance to Xanthomonas oryzae.	10.1007-s11105-012-0537-0
LOC_Os05g10670	Os05g0195200	1438	tandem zinc finger 1	OsTZF1	Resistance or Tolerance	Drought tolerance	5	5828100	5830243	Knockdown Overexpression	Drought and salinity tolerance.	10.1104/pp.112.205385
LOC_Os05g10670	Os05g0195200	1439	tandem zinc finger 1	OsTZF1	Resistance or Tolerance	Salinity tolerance	5	5828100	5830243	Knockdown Overexpression	Drought and salinity tolerance.	10.1104/pp.112.205385
LOC_Os02g12790	Os02g0220400	1441	CYTOKININRESPONSIVE GATA TRANSCRIPTION FACTOR1	Cga1	Morphological trait	Dwarf	2	6734753	6736433	Knockdown Overexpression	Dwarfism. Tillering. Chlorophyll content. Grain filling rate.	10.1104/pp.113.217265
LOC_Os02g12790	Os02g0220400	1442	CYTOKININRESPONSIVE GATA TRANSCRIPTION FACTOR1	Cga1	Morphological trait	Culm leaf	2	6734753	6736433	Knockdown Overexpression	Dwarfism. Tillering. Chlorophyll content. Grain filling rate.	10.1104/pp.113.217265
LOC_Os02g12790	Os02g0220400	1443	CYTOKININRESPONSIVE GATA TRANSCRIPTION FACTOR1	Cga1	Physiological trait	Source activity	2	6734753	6736433	Knockdown Overexpression	Dwarfism. Tillering. Chlorophyll content. Grain filling rate.	10.1104/pp.113.217265
LOC_Os02g12790	Os02g0220400	1444	CYTOKININRESPONSIVE GATA TRANSCRIPTION FACTOR1	Cga1	Physiological trait	Sterility	2	6734753	6736433	Knockdown Overexpression	Dwarfism. Tillering. Chlorophyll content. Grain filling rate.	10.1104/pp.113.217265
LOC_Os02g33820	Os02g0543000	1459	"ABA, osmotic stress, and ripening3"	ASR3	Resistance or Tolerance	Cold tolerance	2	21023450	21024511	Overexpression	Cold and drought tolerance.	10.1007/s10059-013-0036-7
LOC_Os02g33820	Os02g0543000	1460	"ABA, osmotic stress, and ripening3"	ASR3	Resistance or Tolerance	Drought tolerance	2	21023450	21024511	Overexpression	Cold and drought tolerance.	10.1007/s10059-013-0036-7
LOC_Os03g12290	Os03g0223400	1466	glutamine synthetase 1;2	OsGS1;2	Morphological trait	Culm leaf	3	6485246	6490063	Mutant	Tillering. Ammonium assimilation.	10.1093/pcp/pct046
LOC_Os03g12290	Os03g0223400	1467	glutamine synthetase 1;2	OsGS1;2	Resistance or Tolerance	Other soil stress tolerance	3	6485246	6490063	Mutant	Tillering. Ammonium assimilation.	10.1093/pcp/pct046
LOC_Os03g15650	Os03g0262900	1470	glutelin precursor mutant6	glup6	Physiological trait	Eating quality	3	8680451	8685823	Mutant	Seed storage protein. Intracellular transport of proglutelin and a-globulin from the Golgi to PSVs	10.1104/pp.113.217869
LOC_Os11g11790	Os11g0225100	1472	RGA4	RGA4	Resistance or Tolerance	Blast resistance	11	6524851	6528954	Mutant	Resistance to Magnaporthe oryzae.	10.1105/tpc.112.107201
LOC_Os11g25920	Os11g0446000	1500	RICE SALT SENSITIVE3	RSS3	Resistance or Tolerance	Salinity tolerance	11	16608816	16613691	Mutant	Root growth. Salinity tolerance.	10.1105/tpc.113.112052
LOC_Os11g25920	Os11g0446000	1501	RICE SALT SENSITIVE3	RSS3	Morphological trait	Root	11	16608816	16613691	Mutant	Root growth. Salinity tolerance.	10.1105/tpc.113.112052
LOC_Os04g35420	Os04g0433800	1502	-	OsRecQl4	Others	Others	4	21569256	21580516	Overexpression	Processing of double-strand break sites.	10.1093/pcp/pcs155
LOC_Os01g56940	Os01g0777300	1503	-	OsExo1	Others	Others	1	34649248	34655629	Overexpression	Processing of double-strand break sites.	10.1093/pcp/pcs155
LOC_Os11g03300	Os11g0126900	1506	-	ONAC122	Resistance or Tolerance	Blast resistance	11	1215799	1217923	Knockdown	Resistance to Magnaporthe grisea.	10.1007/s11103-012-9981-3
LOC_Os12g03040	Os12g0123700	1507	-	ONAC131	Resistance or Tolerance	Blast resistance	12	1138155	1140307	Knockdown	Resistance to Magnaporthe grisea.	10.1007/s11103-012-9981-3
LOC_Os09g26840	Os09g0439800	1510	DEEPER ROOTING 1	Dro1	Morphological trait	Root	9	16961491	16964548	Natural variation	Root growth angle. Drought avoidance	10.1038/ng.2725
LOC_Os09g26840	Os09g0439800	1511	DEEPER ROOTING 1	Dro1	Resistance or Tolerance	Drought tolerance	9	16961491	16964548	Natural variation	Root growth angle. Drought avoidance	10.1038/ng.2725
LOC_Os11g38040	Os11g0592900	1514	Bright-green leaf 1	BGL11(t)	Physiological trait	Source activity	11	24408598	24411126	Mutant	Chloroplast development.	10.1007/s13258-013-0094-4
LOC_Os08g17680	Os08g0278900	1515	stromal-derived factor-2-1	SDF2-1	Resistance or Tolerance	Blast resistance	8	10809400	10812338	Knockdown	XA21-mediated resistance to Xanthomonas oryzae pv. oryzae	10.1016/j.plantsci.2013.05.003
LOC_Os04g52479	Os04g0615000	1523	GREEN FOR PHOTOSYNTHESIS	GPS	Physiological trait	Source activity	4	31610701	31613275	Natural variation	Photosynthetic capacity.	10.1038/srep02149
LOC_Os05g13900	Os05g0226900	1525	REPETITIVE PROLINE-RICH PROTEIN 1.1	RePRP1.1	Morphological trait	Root	5	7732694	7734208	Knockdown Overexpression	Root growth. Root cell elongation. ABA sensitivity.	10.1104/pp.113.217547
LOC_Os05g13940	Os05g0227600	1526	REPETITIVE PROLINE-RICH PROTEIN 1.2	RePRP1.2	Morphological trait	Root	5	7757626	7759354	Knockdown Overexpression	Root growth. Root cell elongation. ABA sensitivity.	10.1104/pp.113.217547
LOC_Os07g08420	Os07g0182000	1530	-	OsbZIP58	Morphological trait	Seed	7	4354384	4358865	Mutant	Seed development. Seed starch content.	10.1093/jxb/ert187
LOC_Os07g08420	Os07g0182000	1531	-	OsbZIP58	Physiological trait	Eating quality	7	4354384	4358865	Mutant	Seed development. Seed starch content.	10.1093/jxb/ert187
LOC_Os04g28280	Os04g0350700	1555	Awn-1	An-1	Morphological trait	Seed	4	16752716	16756314	Natural variation	Awn formation. Grain length. Grain number.	10.1105/tpc.113.113589
LOC_Os04g28280	Os04g0350700	1556	Awn-1	An-1	Morphological trait	Panicle flower	4	16752716	16756314	Natural variation	Awn formation. Grain length. Grain number.	10.1105/tpc.113.113589
LOC_Os04g12540	Os04g0201900	1557	lectin receptor kinase	OslecRK	Physiological trait	Germination dormancy	4	6931873	6936173	Knockdown	Germination rate. Resistance to Magnaporthe oryzae and Xanthomonas oryzae pv. oryzae. Brown planthopper resistance.	10.1111/tpj.12328
LOC_Os04g12540	Os04g0201900	1558	lectin receptor kinase	OslecRK	Resistance or Tolerance	Insect resistance	4	6931873	6936173	Knockdown	Germination rate. Resistance to Magnaporthe oryzae and Xanthomonas oryzae pv. oryzae. Brown planthopper resistance.	10.1111/tpj.12328
LOC_Os04g12540	Os04g0201900	1559	lectin receptor kinase	OslecRK	Resistance or Tolerance	Blast resistance	4	6931873	6936173	Knockdown	Germination rate. Resistance to Magnaporthe oryzae and Xanthomonas oryzae pv. oryzae. Brown planthopper resistance.	10.1111/tpj.12328
LOC_Os04g12540	Os04g0201900	1560	lectin receptor kinase	OslecRK	Resistance or Tolerance	Bacterial blight resistance	4	6931873	6936173	Knockdown	Germination rate. Resistance to Magnaporthe oryzae and Xanthomonas oryzae pv. oryzae. Brown planthopper resistance.	10.1111/tpj.12328
LOC_Os08g43334	Os08g0546800	1566	Heat shock factor class B 2b	OsHsfB2b	Resistance or Tolerance	Salinity tolerance	8	27468770	27478343	Knockdown Overexpression	Drought and salinity tolerance.	10.1007/s00299-013-1492-4
LOC_Os08g43334	Os08g0546800	1567	Heat shock factor class B 2b	OsHsfB2b	Resistance or Tolerance	Drought tolerance	8	27468770	27478343	Knockdown Overexpression	Drought and salinity tolerance.	10.1007/s00299-013-1492-4
LOC_Os07g49460	Os07g0695100	1577	Oryza sativa Pseudo-Response Regulator37	OsPRR37	Physiological trait	Flowering	7	30276864	30289374	Natural variation	Flowering time.	10.1093/mp/sst088
LOC_Os02g49840	Os02g0731200	1578	OsMADS57	OsMADS57	Morphological trait	Culm leaf	2	31343527	31349620	Knockdown Overexpression	Tillering.	10.1038/ncomms2542
LOC_Os04g39780	Os04g0473900	1579	Drought-Induced Wax Accumulation 1	DWA1	Resistance or Tolerance	Drought tolerance	4	24097480	24107361	Mutant	Leaf wax crystallization. Formation of cuticular layer. Drought tolerance.	10.1073/pnas.1316412110
LOC_Os04g39780	Os04g0473900	1580	Drought-Induced Wax Accumulation 1	DWA1	Morphological trait	Culm leaf	4	24097480	24107361	Mutant	Leaf wax crystallization. Formation of cuticular layer. Drought tolerance.	10.1073/pnas.1316412110
LOC_Os03g15650	Os03g0262900	1581	glutelin precursor accumulation 2	gpa2	Physiological trait	Eating quality	3	8680451	8685823	Mutant	Seed storage protein. Intracellular transport of proglutelin and a-globulin from the Golgi to PSVs	10.1093/mp/sst081
LOC_Os03g12530	Os03g0226400	1585	-	OsMTP8.1	Resistance or Tolerance	Other soil stress tolerance	3	6663914	6668886	Mutant	High manganese tolerance.	10.1093/jxb/ert243
LOC_Os01g54810	Os01g0751600	1586	"high tillering, reduced height, and infertile spikelets 1"	this1	Morphological trait	Culm leaf	1	33280010	33283023	Mutant	Tillering. Pollen development.	10.1093/jxb/ert256
LOC_Os01g54810	Os01g0751600	1587	"high tillering, reduced height, and infertile spikelets 1"	this1	Physiological trait	Sterility	1	33280010	33283023	Mutant	Tillering. Pollen development.	10.1093/jxb/ert256
LOC_Os09g25060	Os09g0417600	1592	-	OsWRKY76	Resistance or Tolerance	Blast resistance	9	15629908	15631440	Overexpression	Resistance to Magnaporthe oryzae. Cold tolerance.	10.1093/jxb/ert298
LOC_Os09g25060	Os09g0417600	1593	-	OsWRKY76	Resistance or Tolerance	Cold tolerance	9	15629908	15631440	Overexpression	Resistance to Magnaporthe oryzae. Cold tolerance.	10.1093/jxb/ert298
LOC_Os02g32610	Os02g0527600	1594	CONSTITUTIVE TRIPLE-RESPONSE2	OsCTR2	Morphological trait	Shoot seedling	2	20182343	20189818	Mutant	Ethylene sensitivity. Flowering time. Tillering.	10.1093/jxb/ert272
LOC_Os02g32610	Os02g0527600	1595	CONSTITUTIVE TRIPLE-RESPONSE2	OsCTR2	Physiological trait	Flowering	2	20182343	20189818	Mutant	Ethylene sensitivity. Flowering time. Tillering.	10.1093/jxb/ert272
LOC_Os02g32610	Os02g0527600	1596	CONSTITUTIVE TRIPLE-RESPONSE2	OsCTR2	Morphological trait	Culm leaf	2	20182343	20189818	Mutant	Ethylene sensitivity. Flowering time. Tillering.	10.1093/jxb/ert272
LOC_Os04g35520	Os04g0434800	1601	chloroplast ascorbate peroxidase 7	OsAPX7	Physiological trait	Source activity	4	21645173	21649520	Knockdown	Photosynthesis and protection underphoto-oxidative stress.	10.1016/j.plantsci.2013.10.001
LOC_Os02g34810	Os02g0553200	1602	chloroplast ascorbate peroxidase 8	OsAPX8	Physiological trait	Source activity	2	21726180	21729939	Knockdown	Photosynthesis and protection underphoto-oxidative stress.	10.1016/j.plantsci.2013.10.001
LOC_Os04g52479	Os04g0615000	1609	SPIKELET NUMBER	SPIKE	Morphological trait	Panicle flower	4	31610701	31613275	Natural variation	Grain number. Leaf size. Culm size.	10.1073/pnas.1310790110
LOC_Os04g52479	Os04g0615000	1610	SPIKELET NUMBER	SPIKE	Morphological trait	Culm leaf	4	31610701	31613275	Natural variation	Grain number. Leaf size. Culm size.	10.1073/pnas.1310790110
LOC_Os01g54600	Os01g0750100	1612	OsWRKY13	OsWRKY13	Resistance or Tolerance	Drought tolerance	1	33164978	33166582	Overexpression	Drought tolerance.	10.1104/pp.113.226019
LOC_Os05g51360	Os05g0591400	1616	enhancing biomass and spikelet number	OsEBS	Morphological trait	Dwarf	5	29537139	29538733	Natural variation	Plant height. Leaf size. Grain number.	10.1111/pbi.12097
LOC_Os05g51360	Os05g0591400	1617	enhancing biomass and spikelet number	OsEBS	Morphological trait	Culm leaf	5	29537139	29538733	Natural variation	Plant height. Leaf size. Grain number.	10.1111/pbi.12097
LOC_Os05g51360	Os05g0591400	1618	enhancing biomass and spikelet number	OsEBS	Morphological trait	Panicle flower	5	29537139	29538733	Natural variation	Plant height. Leaf size. Grain number.	10.1111/pbi.12097
LOC_Os03g26044	Os03g0377700	1625	cellulose synthase A5	CESA5	Morphological trait	Dwarf	3	15477373	15481352	Others	O.glaberrima Dwarfism to Rice tungro sperical virus (RTVS) infection	10.3389/fmicb.2014.00026
LOC_Os04g52479	Os04g0615000	1630	narrow leaf1	nal1(nal5)	Morphological trait	Root	4	31610701	31613275	Mutant	root formation	10.1007/s11105-013-0675-z
LOC_Os04g52479	Os04g0615000	1631	narrow leaf1	nal1(nal5)	Morphological trait	Culm leaf	4	31610701	31613275	Mutant	longitudinal elongation of leaves and stems	10.1007/s11105-013-0675-z
LOC_Os09g04890	Os09g0134500	1632	Oryza sativa Trithorax 1	OsTrx1	Physiological trait	Flowering	9	2554644	2548365	Knockdown	flowering time	10.1104/pp.113.228049
LOC_Os02g43010	Os02g0644000	1634	Oryza sativa legumain 2	OsaLeg2	Others	Others	2	26777305	26787779	Others	"wounding response, salt triggering ABA direct response, seed-related legumains"	10.1016/j.plantsci.2013.11.005.?
LOC_Os05g51570	Os05g0593900	1636	Oryza sativa legumain 4	OsaLeg4	Others	Others	5	29660631	29662152	Others	"wounding response, ABA response, vegetative-related protease"	10.1016/j.plantsci.2013.11.005.?
LOC_Os02g18080	Os02g0282000	1638	tapetum degeneration retardation gene	TDR (ms-IR36)	Morphological trait	Sterility	2	10532047	10537539	Others	"delated/non-degradation of tapetum tissue, collapse of the haploid microspores"	10.1007/s11032-013-9972-3
LOC_Os10g40100	Os10g0548700	1639	receptor-like cytoplasmic kinase gene	NRRB	Resistance or Tolerance	Blast resistance	10	21922889	21928047	Knockdown	promote invasion of bacteria (Xoc)	10.1007/s11033-014-3069-x
LOC_Os01g62200	Os01g0839200	1647	DUF966-stress repressive gene 2	OsDSR2	Resistance or Tolerance	Drought tolerance	1	37760948	37758103	Overexpression	resistance to salt and drought stress	10.1007/s00299-013-1532-0
LOC_Os02g39340	Os02g0606000	1680	Oryza sativa delayed greening 2	OsDG2	Morphological trait	Culm leaf	2	24603691	24606812	Mutant	chlorophyll content and chloroplast development in early seedling stage	10.1007/s00299-013-1549-4
LOC_Os01g48060	Os01g0670800	1685	OsETTIN2	OsETT2	Resistance or Tolerance	Panicle flower	1	29262500	29257409	Knockdown	awn development	10.1111/tpj/12411
LOC_Os06g21920	Os06g0324800	1689	OsPHT1;9	OsPT9	Physiological trait	Root	6	12748639	12749852	Knockdown Overexpression	"Pi uptake, Pi translocation"	10.1111/pce.12224
LOC_Os06g21920	Os06g0324800	1690	OsPHT1;9	OsPT9	Physiological trait	Culm leaf	6	12748639	12749852	Knockdown Overexpression	"Pi uptake, Pi translocation"	10.1111/pce.12224
LOC_Os06g21950	Os06g0325200	1691	OsPHT1;10	OsPT10	Physiological trait	Root	6	12762902	12760306	Knockdown Overexpression	"Pi uptake, Pi translocation"	10.1111/pce.12224
LOC_Os06g21950	Os06g0325200	1692	OsPHT1;10	OsPT10	Physiological trait	Culm leaf	6	12762902	12760306	Knockdown Overexpression	"Pi uptake, Pi translocation"	10.1111/pce.12224
LOC_Os06g51084	Os06g0726400	1694	Branch enzyme isozyme	BE1	Physiological trait	Source activity	6	31780556	31774380	Others	"starch granule-binding , amylopectin structure"	10.1186/1471-2229-14-80
LOC_Os02g32660	Os02g0528200	1695	Branch enzyme isozyme	BE2b	Physiological trait	Source activity	2	20216088	20213673	Others	"starch biosynthesis in endosperm,amlyopectin biosynthesis, branch formation"	10.1186/1471-2229-14-80
LOC_Os02g40860	Os02g0622100	1696	Low Temperature Growth 1	LTG1	Morphological trait	Dwarf	2	25624787	25630611	Others	"plant height via auxin, vegetative growth of the shoot"	10.1111/tpj.12487
LOC_Os02g40860	Os02g0622100	1697	Low Temperature Growth 1	LTG1	Physiological trait	Flowering	2	25624787	25630611	Others	heading date	10.1111/tpj.12487
LOC_Os02g40860	Os02g0622100	1698	Low Temperature Growth 1	LTG1	Morphological trait	Culm leaf	2	25624787	25630611	Others	"tiller number at heading stage, yield "	10.1111/tpj.12487
LOC_Os06g46270	Os06g0675600	1719	Oryza miR164-targeted NAC gene 4	OMTN4	Resistance or Tolerance	Drought tolerance	6	28916100	28918883	Overexpression	drought sensitivity	10.1093/jxb/eru072
LOC_Os06g46270	Os06g0675600	1720	Oryza miR164-targeted NAC gene 4	OMTN4	Morphological trait	Culm leaf	6	28916100	28918883	Knockdown Overexpression	"leaf rolling, wilting during drought stress"	10.1093/jxb/eru072
LOC_Os06g46270	Os06g0675600	1721	Oryza miR164-targeted NAC gene 4	OMTN4	Physiological trait	Panicle flower	6	28916100	28918883	Overexpression	low spikelet fertility	10.1093/jxb/eru072
LOC_Os01g42850	Os01g0614900	1729	autophagy associated gene 7	OsATG7	Physiological trait	Flowering	1	26043346	26037483	Knockdown	slower heading and flowering	10.4161/auto.28279
LOC_Os01g42850	Os01g0614900	1730	autophagy associated gene 7	OsATG7	Morphological trait	Panicle flower	1	26043346	26037483	Knockdown	"delay of anther development, pollen maturation, larger spikelets"	10.4161/auto.28279
LOC_Os01g42850	Os01g0614900	1731	autophagy associated gene 7	OsATG7	Morphological trait	Dwarf	1	26043346	26037483	Knockdown	growth retardation of cultured cells under sucrose starvation	10.4161/auto.28279
LOC_Os01g42850	Os01g0614900	1732	autophagy associated gene 7	OsATG7	Physiological trait	Sterility	1	26043346	26037483	Knockdown	"pollen maturation, degradation of ingracellular components in the tapetum, lipid metabolism of pollen grains through Lands cycle-mediated phosphatidylcholine"	10.4161/auto.28279
LOC_Os08g44350	Os08g0557700	1749	rice authentic His-containing phosphotransfer 1	OsAHP1	Morphological trait	Dwarf	8	27993412	27997515	Knockdown	"dwarfism with reduced internode lengths, "	10.1104/pp.113.232629
LOC_Os08g44350	Os08g0557700	1750	rice authentic His-containing phosphotransfer 1	OsAHP1	Morphological trait	Culm leaf	8	27993412	27997515	Knockdown	"leaf senescence by cytokinin-mediated inhibition of chlorophyll content, tiller numbers"	10.1104/pp.113.232629
LOC_Os08g44350	Os08g0557700	1751	rice authentic His-containing phosphotransfer 1	OsAHP1	Morphological trait	Root	8	27993412	27997515	Knockdown	"root development through cytokinin signal transduction, enhanced lateral root growth, gravitropism (geotropism)"	10.1104/pp.113.232629
LOC_Os08g44350	Os08g0557700	1752	rice authentic His-containing phosphotransfer 1	OsAHP1	Morphological trait	Seed	8	27993412	27997515	Knockdown	seed setting rate	10.1104/pp.113.232629
LOC_Os08g44350	Os08g0557700	1753	rice authentic His-containing phosphotransfer 1	OsAHP1	Resistance or Tolerance	Drought tolerance	8	27993412	27997515	Knockdown	osmotic tolerance with enhanced lateral roots and crown roots under mannitol treatment	10.1104/pp.113.232629
LOC_Os08g44350	Os08g0557700	1754	rice authentic His-containing phosphotransfer 1	OsAHP1	Resistance or Tolerance	Salinity tolerance	8	27993412	27997515	Knockdown	hypersensitive to salt stress with inhibition shoot growth	10.1104/pp.113.232629
LOC_Os06g40150	Os06g0604000	1761	Wax Synthesis Regulatory 2 gene	OsWR2	Resistance or Tolerance	Drought tolerance	6	24776364	24775260	Overexpression	drought tolerance through cuticular permeability	10.1007/s11105-013-0687-8
LOC_Os06g40150	Os06g0604000	1762	Wax Synthesis Regulatory 2 gene	OsWR2	Morphological trait	Dwarf	6	24776364	24775260	Overexpression	dwarfism with enhanced tillers	10.1007/s11105-013-0687-8
LOC_Os06g40150	Os06g0604000	1763	Wax Synthesis Regulatory 2 gene	OsWR2	Morphological trait	Panicle flower	6	24776364	24775260	Overexpression	pale-yellow and thin anthers	10.1007/s11105-013-0687-8
LOC_Os06g40150	Os06g0604000	1764	Wax Synthesis Regulatory 2 gene	OsWR2	Physiological trait	Seed	6	24776364	24775260	Overexpression	seed yield reduced	10.1007/s11105-013-0687-8
LOC_Os06g40150	Os06g0604000	1765	Wax Synthesis Regulatory 2 gene	OsWR2	Morphological trait	Culm leaf	6	24776364	24775260	Overexpression	"number of trichomes, small round shape trichomes, thicker and darker opaque cuticular layer, diminished the outermost translucent cuticle proper resulting in more osmiophilic"	10.1007/s11105-013-0687-8
LOC_Os03g05680	Os03g0151300	1766	photoperiod sensitivity-14	Se14	Physiological trait	Flowering	3	2811957	2813757	Mutant	delay flowering through the repression of RFT1 by red-light signal mediated H3K4me3 demethylation under long day-length conditions	10.1371/journal.pone.0096064
LOC_Os07g08500	Os07g0182900	1767	METHYLTRANSGERASE 1b	MET1b	Morphological trait	Seed	7	4421779	4424076	Knockdown	lethal or early embryonic lethality that deficient in maintenance DNA methylation for development of embryos	10.1007/s11103-014-0178-9
LOC_Os02g55300	Os02g0796300	1807	rice carbon catabolite repressor 4(CCR4)-associated factor 1H	OsCAF1H	Resistance or Tolerance	Other stress resistance	2	34741088	34743908	Others	heat stress tolerance	10.1007/s11103-014-0196-7
LOC_Os01g43650	Os01g0626400	1816	semi-dwarf and late flowering	DIF1	Physiological trait	Flowering	1	26666426	26669079	Knockdown Overexpression	flowering time	10.1371/journal.pone.0102529
LOC_Os01g43650	Os01g0626400	1817	semi-dwarf and late flowering	DIF1	Morphological trait	Dwarf	1	26666426	26669079	Knockdown Overexpression	plant height through control of cell size	10.1371/journal.pone.0102529
LOC_Os01g43650	Os01g0626400	1818	semi-dwarf and late flowering	DIF1	Morphological trait	Panicle flower	1	26666426	26669079	Knockdown Overexpression	number of spikelets per panicles	10.1371/journal.pone.0102529
LOC_Os01g43650	Os01g0626400	1819	semi-dwarf and late flowering	DIF1	Physiological trait	Seed	1	26666426	26669079	Knockdown Overexpression	grain weight	10.1371/journal.pone.0102529
LOC_Os02g57760	Os02g0823400	1820	O-methyltransferase	-	Others	Others	2	36257696	36260380	Overexpression	catalyzes the key step of trigonelline biosynthesis	10.1038/ng.3007
LOC_Os07g32060	Os07g0503900	1821	UDP-glycosyl transferase	-	Others	Others	7	19720920	19722315	Overexpression	control flavone 5-O-glucosides level	10.1038/ng.3007
LOC_Os08g01660	Os08g0107900	1832	putative EJC core subunits (MAGO NASHI)	OsMAGO1	Physiological trait	Panicle flower	8	383429	383836	Knockdown	"anther development, pollen maturation, maintain entire endothecium and partial tapetum"	10.1104/pp.114.237958
LOC_Os08g01660	Os08g0107900	1833	putative EJC core subunits (MAGO NASHI)	OsMAGO1	Physiological trait	Others	8	383429	383836	Knockdown	role in faithful splicing of the OsUDT1 premRNA	10.1104/pp.114.237958
LOC_Os11g35390	Os11g0558200	1839	R2R3 MYB transcription factor	OsMYB4P	Morphological trait	Root	11	22579711	22578497	Overexpression	regulation of Pi-dependent root architecture by facilitating Pi acquisition under Pi deficient conditions	10.1016/j.plaphy.2014.02.024
LOC_Os11g35390	Os11g0558200	1840	R2R3 MYB transcription factor	OsMYB4P	Resistance or Tolerance	Other stress resistance	11	22579711	22578497	Overexpression	tolerance to low Pi	10.1016/j.plaphy.2014.02.024
LOC_Os09g26840	Os09g0439800	1855	DEEPER ROOTING 1	DRO1	Physiological trait	Seed	9	16964548	16961491	Natural variation	rice yield by enhancing nitrogen uptake and cytokinin fluxes	10.1038/srep05563
LOC_Os09g26840	Os09g0439800	1856	DEEPER ROOTING 1	DRO1	Morphological trait	Root	9	16964548	16961491	Natural variation	root length density	10.1038/srep05563
LOC_Os10g36924	Os10g0513200	1861	Nod26-like intrinsic protein 3-1	OsNIP3;1	Physiological trait	Shoot seedling	10	20234003	20233370	Knockdown	"maintaining growth under boron-deficient conditions, fresh weight, regulation boron distribution among shoot tissues under boron-deficient and -sufficient conditions"	10.1111/tpj.12511
LOC_Os10g36924	Os10g0513200	1862	Nod26-like intrinsic protein 3-1	OsNIP3;1	Physiological trait	Root	10	20234003	20233370	Knockdown	facilitation of boron uptake	10.1111/tpj.12511
LOC_Os10g35200	Os10g0494800	1873	katanin subunit P80a	OsKTN80a	Physiological trait	Root	10	19261669	19255999	Overexpression	"cell division in primary root, essential for the complete cytokinesis, cell elongation of root tip by regulating cortical microtubule (CMT), microtubule stabilization"	10.1111/jipb.12170
LOC_Os07g08500	Os07g0182900	1884	methyltransferase 1.2	OsMet1-2	Physiological trait	Lethality	7	4421779	4424076	Knockdown	"seriously maldeveloped seed, necrotic death of germinated seedlings"	10.1073/pnas.1410761111
LOC_Os11g04460	Os11g0140400	1886	Ca2+/H+ exchanger 4	OsACA4	Resistance or Tolerance	Salinity tolerance	11	1841204	1847173	Natural variation	salinity tolerance	10.1007/s00709-014-0615-2
LOC_Os04g52479	Os04g0615000	1890	NAL1	SLCHL4 (NAL1)	Morphological trait	Culm leaf	4	31610701	31613275	Overexpression	"increase stem diameter, leaf blade, leaf width"	10.1093/mp/ssu055
LOC_Os04g52479	Os04g0615000	1891	NAL1	SLCHL4 (NAL1)	Morphological trait	Culm leaf	4	31610701	31613275	Overexpression	increase plant height	10.1093/mp/ssu055
LOC_Os04g52479	Os04g0615000	1892	NAL1	SLCHL4 (NAL1)	Morphological trait	Panicle flower	4	31610701	31613275	Overexpression	"increase panicle size, secondary branches"	10.1093/mp/ssu055
LOC_Os04g52479	Os04g0615000	1893	NAL1	SLCHL4 (NAL1)	Morphological trait	Seed	4	31610701	31613275	Overexpression	increases grains per panicle	10.1093/mp/ssu055
LOC_Os04g52479	Os04g0615000	1894	NAL1	SLCHL4 (NAL1)	Physiological trait	Seed	4	31610701	31613275	Overexpression	increase rice yield	10.1093/mp/ssu055
LOC_Os11g36470	Os11g0573000	1907	yellow2-like and ubiquitin hydrolase	-	Physiological trait	Others	11	23356865	23351617	Others	DNA hypomethylation	10.1111/tpj.12553
LOC_Os04g39770	Os04g0473800	1920	FON2-LIKE CLE PROTEIN 1	FCP1	Morphological trait	Shoot seedling	4	24096309	24095912	Overexpression	"malformed shoots by strongly repressing OsPNH1 expression, "	10.1266/ggs.89.87
LOC_Os01g18870	Os01g0293100	1921	basic helix-loop-helix 142	bHLH142	Morphological trait	Panicle flower	1	10714752	10713549	Knockdown	"anther size, color (yellowish white), anther development"	10.1105/tpc.114.126292
LOC_Os01g18870	Os01g0293100	1922	basic helix-loop-helix 142	bHLH142	Morphological trait	Lethality	1	10714752	10713549	Knockdown	tapetal programmed cell death (PCD)	10.1105/tpc.114.126292
LOC_Os02g42780	Os02g0640500	1924	Salt Intolerance 1	SIT1	Resistance or Tolerance	Salinity tolerance	2	26612941	26610817	Knockdown Overexpression	"mediates salt sensitivity by affecting ethylene and ROS homeostasis through MPK3/MPK6 activation, "	10.1105/tpc.114.125187
LOC_Os02g43330	Os02g0649300	1931	stress largely induced 1	OsSLI1	Resistance or Tolerance	Other stress resistance	2	27030473	27031590	Others	abiotic stress response	10.1155/2014/809353
LOC_Os02g43330	Os02g0649300	1932	stress largely induced 1	OsSLI1	Physiological trait	Panicle flower	2	27030473	27031590	Others	panicle development	10.1155/2014/809353
LOC_Os02g10780	Os02g0202200	1935	suppressor of yeast gpa2	SPK2(SYG2)	Physiological trait	Others	2	5706908	5709080	Knockdown Overexpression	Pi-dependent inhibitor of Phosphate starvation response regulator 2 (PHR)	10.1073/pnas.1404680111
LOC_Os06g06050	Os06g0154200	1936	suppressors of lazy1	SOL1	Morphological trait	Shoot seedling	6	2779789	2784227	Mutant	"shoot gravitropism, tiller angle, involvement of strigolactones (SLs) biosynthesis"	10.1073/pnas.1411859111
LOC_Os06g44970	Os06g0660200	1937	PIN protein 2	OsPIN2	Resistance or Tolerance	Other stress resistance	6	28078632	28081614	Overexpression	"aluminium (Al) tolerance, alleviated Al-induced cell rigidity, resulting basipetal auxin transport"	10.1093/jxb/eru292
LOC_Os01g65670	Os01g0878700	1938	amino acid permease	OsAAP6	Physiological trait	Eating quality	1	39893617	39889322	Knockdown Overexpression	starch and storage protein biosynthesis in developing rice grain	10.1038/ncomms5847
LOC_Os02g12290	Os02g0214300	1940	ribonuclease Z (RNase Z)	tms5	Physiological trait	Sterility	2	6426332	6428266	Knockdown Overexpression	defective pollen production and male sterility through over accumulated RNase ZS1-mediated UbL40 mRNA in high temperature	10.1038/srep06567
LOC_Os04g39020	Os04g0464200	1944	betaine aldehyde dehydrogenase 1	OsBADH1	Resistance or Tolerance	Salinity tolerance	4	23574872	23570056	Knockdown	"increase salinity tolerance, maintain root and shoot length"	10.1007/s00122-014-2393-9
LOC_Os04g39020	Os04g0464200	1945	betaine aldehyde dehydrogenase 1	OsBADH1	Resistance or Tolerance	Drought tolerance	4	23574872	23570056	Knockdown	increase drought tolerance	10.1007/s00122-014-2393-9
LOC_Os04g39020	Os04g0464200	1946	betaine aldehyde dehydrogenase 1	OsBADH1	Resistance or Tolerance	Other stress resistance	4	23574872	23570056	Knockdown	increase cold stress tolerance	10.1007/s00122-014-2393-9
LOC_Os04g39020	Os04g0464200	1947	betaine aldehyde dehydrogenase 1	OsBADH1	Physiological trait	Seed	4	23574872	23570056	Knockdown	grain weight	10.1007/s00122-014-2393-9
LOC_Os04g52900	Os04g0620000	1948	C-type ATP-binding cassette (ABC) transporter 1	OsABCC1	Physiological trait	Seed	4	31903590	31901512	Knockdown	Arsenic (As) accumulation in grain	10.1073/pnas.1414968111
LOC_Os04g52900	Os04g0620000	1949	C-type ATP-binding cassette (ABC) transporter 1	OsABCC1	Resistance or Tolerance	Other stress resistance	4	31903590	31901512	Knockdown	"enhances As resistance through the PC-dependent pathway, reduces the translocation of As in phloem to grains"	10.1073/pnas.1414968111

## Sheet: Table S12b
Table S12b Overlapped genes detected from DEGFu-sp-cloned and mutant genes in H8 compared to T485
	locus_id	ogro_id	gene	gene_symbol	character_major	character_minor	chromosome	start	end	isolation	objective	doi
LOC_Os01g55240	Os01g0757200	1	Gibberellin 2-Oxidase 3	GA2ox3	Morphological trait	Dwarf	1	33550951	33553486	Others	Dwarfism. Gibberellin catabolism.	10.1105/tpc.108.060913
LOC_Os02g41954	Os02g0630300	2	Gibberellin 2-Oxidases9	GA2ox9	Morphological trait	Dwarf	2	26086366	26090603	Others	Dwarfism. Gibberellin catabolism.	10.1105/tpc.108.060913
LOC_Os08g01090	Os08g0101000	21	iron deficiency-responsive cis-acting element1	IDEF1	Morphological trait	Shoot seedling	8	62575	66639	Others	Germination rate. Seedling growth.	10.1111/j.1365-313X.2011.04772.x
LOC_Os01g10490	Os01g0201600	24	GA-enhanced gene1	OsGAE1	Morphological trait	Dwarf	1	5548631	5549983	Knockdown	Dwarfism. Gibberellin sensitivity.	10.1007/s11103-006-9030-1
LOC_Os01g10504	Os01g0201700	25	OsMADS3	OsMADS3	Morphological trait	Panicle flower	1	5558512	5567904	Knockdown	Floral organ identity.	10.1023/A:1006051911291
LOC_Os01g59120	Os01g0805600	36	Cyclin B1;1	Orysa;CycB1;1	Morphological trait	Seed	1	35905304	35908263	Knockdown	Endosperm formation. Embryo size.	10.1007/s00425-009-1051-y
LOC_Os01g70220	Os01g0927000	44	SET Domain Group Protein714	SDG714	Morphological trait	Culm leaf	1	42449035	42459242	Knockdown	Glabrous. DNA methylation.	10.1105/tpc.106.048124
LOC_Os02g08100	Os02g0177600	49	4-Coumarate:coenzyme A ligase	Os4CL3	Morphological trait	Dwarf	2	4280496	4285927	Knockdown	Lignin content. Dwarfism. Culm length. Anther development.	10.1104/pp.111.178301
LOC_Os02g15700	Os02g0256200	60	Histidine- and alanine-rich protein	OsHARP	Morphological trait	Dwarf	2	8871946	8873247	Knockdown	Dwarfism.	10.1007/s00726-008-0043-8
LOC_Os02g41550	Os02g0625000	69	cryptochrome2	Oscry2	Morphological trait	Shoot seedling	2	25802722	25808944	Knockdown	Blue light mediated de-etiolation and seedling growth. Flowering time independent of daylength .	10.1093/pcp/pcj064
LOC_Os03g08754	Os03g0186600	84	MADSdomain-containing protein 1	OsMDP1	Morphological trait	Culm leaf	3	4497741	4504095	Knockdown	Primary root elongation. Coleoptile elongation. Leaf angle. Brassinosteroid sensitivity.	10.1111/j.1365-313X.2006.02804.x
LOC_Os03g08754	Os03g0186600	85	MADSdomain-containing protein 1	OsMDP1	Morphological trait	Root	3	4497741	4504095	Knockdown	Primary root elongation. Coleoptile elongation. Leaf angle. Brassinosteroid sensitivity.	10.1111/j.1365-313X.2006.02804.x
LOC_Os03g08754	Os03g0186600	86	MADSdomain-containing protein 1	OsMDP1	Morphological trait	Shoot seedling	3	4497741	4504095	Knockdown	Primary root elongation. Coleoptile elongation. Leaf angle. Brassinosteroid sensitivity.	10.1111/j.1365-313X.2006.02804.x
LOC_Os03g46640	Os03g0669100	98	G protein 尾subunit1	RGB1	Morphological trait	Culm leaf	3	27156809	27157888	Knockdown	Dwarfism. Node and lamina joint color. Grain size. Fertility.	10.1111/j.1365-313X.2011.04643.x
LOC_Os03g46640	Os03g0669100	99	G protein 尾subunit1	RGB1	Morphological trait	Dwarf	3	27156809	27157888	Knockdown	Dwarfism. Node and lamina joint color. Grain size. Fertility.	10.1111/j.1365-313X.2011.04643.x
LOC_Os03g46640	Os03g0669100	100	G protein 尾subunit1	RGB1	Morphological trait	Seed	3	27156809	27157888	Knockdown	Dwarfism. Node and lamina joint color. Grain size. Fertility.	10.1111/j.1365-313X.2011.04643.x
LOC_Os05g15630	Os05g0245300	125	BL-enhanced 3	OsBLE3	Morphological trait	Culm leaf	5	8857725	8859663	Knockdown	Internode elongation. Cell elongation. Leaf angle. Brassinosteroid sensitivity.	10.1016/j.phytochem.2006.05.026
LOC_Os05g15630	Os05g0245300	126	BL-enhanced 3	OsBLE3	Morphological trait	Dwarf	5	8857725	8859663	Knockdown	Internode elongation. Cell elongation. Leaf angle. Brassinosteroid sensitivity.	10.1016/j.phytochem.2006.05.026
LOC_Os06g15620	Os06g0266800	136	gibberellin-stimulated protein1	OsGSR1	Morphological trait	Culm leaf	6	8847044	8847830	Knockdown	Dwarfism. Primary root elongation. Leaf angle. Fertility. Brassinosteroid homeostasis. Gibberellin sensitivity.	10.1111/j.1365-313X.2008.03707.x
LOC_Os06g15620	Os06g0266800	137	gibberellin-stimulated protein1	OsGSR1	Morphological trait	Dwarf	6	8847044	8847830	Knockdown	Dwarfism. Primary root elongation. Leaf angle. Fertility. Brassinosteroid homeostasis. Gibberellin sensitivity.	10.1111/j.1365-313X.2008.03707.x
LOC_Os06g15620	Os06g0266800	138	gibberellin-stimulated protein1	OsGSR1	Morphological trait	Root	6	8847044	8847830	Knockdown	Dwarfism. Primary root elongation. Leaf angle. Fertility. Brassinosteroid homeostasis. Gibberellin sensitivity.	10.1111/j.1365-313X.2008.03707.x
LOC_Os06g38470	Os06g0583400	141	Histone deacetylases 702	HDA702	Morphological trait	Dwarf	6	23671362	23677224	Knockdown	Elongated uppermost internode. Fertility.	10.1016/j.bbrc.2009.07.162
LOC_Os06g39640	Os06g0597400	145	pinhead 1	OsPNH1	Morphological trait	Culm leaf	6	24423864	24424120	Knockdown	Maintainance of shoot apical meristem. Leaf development.	10.1046/j.1365-313X.2002.01279.x
LOC_Os06g39640	Os06g0597400	146	pinhead 1	OsPNH1	Morphological trait	Shoot seedling	6	24423864	24424120	Knockdown	Maintainance of shoot apical meristem. Leaf development.	10.1046/j.1365-313X.2002.01279.x
LOC_Os06g49080	Os06g0704300	149	leaf and tiller angle increased controller	OsLIC	Morphological trait	Culm leaf	6	30615882	30619501	Knockdown	Dwarfism. Leaf angle. Tillering.	10.1371/journal.pone.0003521
LOC_Os06g49080	Os06g0704300	150	leaf and tiller angle increased controller	OsLIC	Morphological trait	Dwarf	6	30615882	30619501	Knockdown	Dwarfism. Leaf angle. Tillering.	10.1371/journal.pone.0003521
LOC_Os07g30970	Os07g0492000	155	nucleoside diphosphate kinase	NDP kinase	Morphological trait	Shoot seedling	7	18995153	18997639	Knockdown	Coleoptile elongation.	10.1104/pp.122.2.447
LOC_Os07g45570	Os07g0650600	163	BL-enhanced 2	OsBLE2	Morphological trait	Culm leaf	7	27857872	27861552	Knockdown	Dwarfism. Leaf angle. Brassinosteroid sensitivity.	10.1023/A:1025001304994
LOC_Os07g45570	Os07g0650600	164	BL-enhanced 2	OsBLE2	Morphological trait	Dwarf	7	27857872	27861552	Knockdown	Dwarfism. Leaf angle. Brassinosteroid sensitivity.	10.1023/A:1025001304994
LOC_Os07g45570	Os07g0650600	165	aldolase	aldolase	Morphological trait	Root	7	27857887	27860558	Knockdown	Root length.	10.1007/s11103-004-5920-2
LOC_Os08g41090	Os08g0522400	183	ascorbate peroxidase-related	OsAPx-R	Morphological trait	Dwarf	8	26059769	26062973	Knockdown	Dwarfism.	10.1111/j.1469-8137.2011.03659.x
LOC_Os08g41950	Os08g0531700	184	OsMADS7	OsMADS7	Morphological trait	Panicle flower	8	26595185	26600266	Knockdown	Floral organ formation.	10.1111/j.1365-313X.2009.04101.x
LOC_Os09g32948	Os09g0507200	189	OsMADS8	OsMADS8	Morphological trait	Panicle flower	9	20307095	20313478	Knockdown	Floral organ formation.	10.1111/j.1365-313X.2009.04101.x
LOC_Os10g25170	Os10g0390800	197	EREBP1-like gene	EBL1	Morphological trait	Dwarf	10	13348115	13349483	Knockdown	Internode elongation.	10.1007/s10529-010-0405-7
LOC_Os01g15900	Os01g0264000	219	rice Dof daily fluctuations 1	Rdd1	Morphological trait	Seed	1	8948317	8950068	Knockdown Overexpression	Grain length and width. 1000-grain weight. Flowering time.	10.1111/j.1365-3040.2009.01954.x
LOC_Os01g42710	Os01g0612700	221	LSD1 ortholog 2	OsLOL2	Morphological trait	Dwarf	1	25951136	25956346	Knockdown Overexpression	Bacterial blight resistance. Dwafism restored by exogenous GA3 treatment.	10.1007/s00438-007-0232-2
LOC_Os01g45760	Os01g0645400	222	OsYUCCA1	OsYUCCA1	Morphological trait	Dwarf	1	27750515	27752683	Knockdown Overexpression	Dwarfism. Root development. Auxin biosynthesis.	10.1104/pp.106.091561
LOC_Os01g45760	Os01g0645400	223	OsYUCCA1	OsYUCCA1	Morphological trait	Root	1	27750515	27752683	Knockdown Overexpression	Dwarfism. Root development. Auxin biosynthesis.	10.1104/pp.106.091561
LOC_Os01g66120	Os01g0884300	227	NAM-ATAF-CUC family 6	OsNAC6	Morphological trait	Root	1	40154765	40157332	Knockdown Overexpression	Seedling root growth	10.1111/j.1365-313X.2009.03908.x
LOC_Os02g52710	Os02g0765600	243	伪-amylase I-1	AmyI-1	Morphological trait	Shoot seedling	2	33135190	33137035	Knockdown Overexpression	Starch degradation. Seed germination. Seedling growth.	10.1093/pcp/pci091
LOC_Os04g51000	Os04g0598300	262	Rice FLO-LFY homolog	RFL	Morphological trait	Culm leaf	4	30581106	30584370	Knockdown Overexpression	Flowering time. Tiller growth. Panicle branching.	10.1073/pnas.0709059105
LOC_Os04g51000	Os04g0598300	264	Rice FLO-LFY homolog	RFL	Morphological trait	Panicle flower	4	30581106	30584370	Knockdown Overexpression	Flowering time. Tiller growth. Panicle branching.	10.1073/pnas.0709059105
LOC_Os04g56320	Os04g0658300	265	RuBisCO activase A2	OsrcaA2	Morphological trait	Dwarf	4	33973682	33978183	Knockdown Overexpression	Dwarfism.	10.1006/bbrc.2001.6269
LOC_Os05g39990	Os05g0477600	276	expansin4	OsEXP4	Morphological trait	Dwarf	5	23542809	23544731	Knockdown Overexpression	Dwarfism. Cell wall extensibility. Flowering time.	10.1105/tpc.011965
LOC_Os10g05750	Os10g0148100	295	Proline-rich protein3	OsPRP3	Morphological trait	Panicle flower	10	2876693	2878203	Knockdown Overexpression	Cold tolerance. Floral organ development.	10.1007/s11103-009-9557-z
LOC_Os11g47970	Os11g0707000	301	RuBisCO activase A1	OsrcaA1	Morphological trait	Dwarf	11	30741424	30744633	Knockdown Overexpression	Dwarfism.	10.1006/bbrc.2001.6269
LOC_Os01g03840	Os01g0129200	304	JAGGED	Osjag	Morphological trait	Panicle flower	1	1624159	1625392	Mutant	Floral organ development.	10.1007/s11103-010-9703-7
LOC_Os01g03840	Os01g0129200	305	STAMENLESS 1	sl1	Morphological trait	Panicle flower	1	1624159	1625392	Mutant	Homeotic conversions of lodicules and stamens to palea/lemmalike organs and carpels.	10.1111/j.1365-313X.2009.03913.x
LOC_Os01g03840	Os01g0129200	306	open beak	opb	Morphological trait	Culm leaf	1	1624159	1625392	Mutant	Leaf morphogenesis. Panicle architecture. Floral organ identity. Cell proliferation.	10.1111/j.1365-313X.2009.03823.x
LOC_Os01g03840	Os01g0129200	307	open beak	opb	Morphological trait	Panicle flower	1	1624159	1625392	Mutant	Leaf morphogenesis. Panicle architecture. Floral organ identity. Cell proliferation.	10.1111/j.1365-313X.2009.03823.x
LOC_Os01g10040	Os01g0197100	310	dwarf2	d2	Morphological trait	Culm leaf	1	5235623	5243062	Mutant	Brassinosteroid biosynthesis. Leaf angle. Grain size.	10.1105/tpc.014712
LOC_Os01g10040	Os01g0197100	311	dwarf2	d2	Morphological trait	Dwarf	1	5235623	5243062	Mutant	Brassinosteroid biosynthesis. Leaf angle. Grain size.	10.1105/tpc.014712
LOC_Os01g10040	Os01g0197100	312	dwarf2	d2	Morphological trait	Seed	1	5235623	5243062	Mutant	Brassinosteroid biosynthesis. Leaf angle. Grain size.	10.1105/tpc.014712
LOC_Os01g33040	Os01g0513900	323	dwarf bamboo shoot 1	dbs1	Morphological trait	Dwarf	1	19807783	19814688	Mutant	Organ development and growth.	10.1093/pcp/pci206
LOC_Os01g34350	Os01g0527600	324	shootless 2	shl2	Morphological trait	Shoot seedling	1	20597234	20599878	Mutant	Shoot apical meristem formation.	10.1073/pnas.0704339104
LOC_Os01g48680	Os01g0678500	329	two-pore channel 1	Ostpc1	Morphological trait	Dwarf	1	29662506	29676795	Mutant	Sensitivity to Ca+ in growth rate.	10.1093/pcp/pch082
LOC_Os01g48960	Os01g0682001	331	-	nadh-gogat1	Morphological trait	Dwarf	1	29854693	29858776	Mutant	Ammonium assimilation in roots.	10.1007/s00726-010-0531-5
LOC_Os01g49000	Os01g0683100	333	dwarf and gladius leaf 1	dgl1	Morphological trait	Dwarf	1	29892213	29899185	Mutant	Dwarfism. Microtubule organization.	10.1104/pp.105.062968
LOC_Os01g50770	Os01g0703600	335	spotted leaf28	spl28*	Morphological trait	Culm leaf	1	30922266	30926206	Mutant	"Spotted leaf. Bacterial blight and blast resistance. Chlorophyll content. Soluble protein content. Photosystem II efficiency. Concentrations of reactive oxygen species, phytoalexin, callose, and autofluorescent phenolic compounds."	10.1111/j.1469-8137.2009.03047.x
LOC_Os01g52050	Os01g0718300	338	dwarf 61	d61	Morphological trait	Culm leaf	1	31683432	31687297	Mutant	Brassinosteroid sensitivity. Dwarfism. Leaf angle. Skotomorphogenesis.	10.1105/tpc.12.9.1591
LOC_Os01g52050	Os01g0718300	339	dwarf 61	d61	Morphological trait	Dwarf	1	31683432	31687297	Mutant	Brassinosteroid sensitivity. Dwarfism. Leaf angle. Skotomorphogenesis.	10.1105/tpc.12.9.1591
LOC_Os01g54270	Os01g0746400	340	dwarf 10	d10	Morphological trait	Culm leaf	1	32981304	32984412	Mutant	Tillering dwarf. Tiller bud outgrowth.	10.1111/j.1365-313X.2007.03210.x
LOC_Os01g54270	Os01g0746400	341	dwarf 10	d10	Morphological trait	Dwarf	1	32981304	32984412	Mutant	Tillering dwarf. Tiller bud outgrowth.	10.1111/j.1365-313X.2007.03210.x
LOC_Os01g54620	Os01g0750300	342	brittle culm 7(t)	Bc7(t)	Morphological trait	Culm leaf	1	33178792	33184516	Mutant	Brittle culm. Cellulose contents in culm.	10.1016/S1673-8527(07)60115-5
LOC_Os01g54620	Os01g0750300	343	cellulose synthase catalytic subunit A4	OsCesA4	Morphological trait	Culm leaf	1	33178792	33184516	Mutant	Brittle culm. Cellulose contents in culm.	10.1104/pp.103.022442
LOC_Os01g54620	Os01g0750300	344	brittle culm 7(t)	Bc7(t)	Morphological trait	Dwarf	1	33178792	33184516	Mutant	Brittle culm. Cellulose contents in culm.	10.1016/S1673-8527(07)60115-5
LOC_Os01g54620	Os01g0750300	345	cellulose synthase catalytic subunit A4	OsCesA4	Morphological trait	Dwarf	1	33178792	33184516	Mutant	Brittle culm. Cellulose contents in culm.	10.1104/pp.103.022442
LOC_Os01g61480	Os01g0831000	350	LAX PANICLE	lax	Morphological trait	Culm leaf	1	37313995	37315072	Mutant	Lateral organ development. Axillary meristem formation.	10.1073/pnas.1932414100
LOC_Os01g61480	Os01g0831000	351	LAX PANICLE	lax	Morphological trait	Panicle flower	1	37313995	37315072	Mutant	Lateral organ development. Axillary meristem formation.	10.1073/pnas.1932414100
LOC_Os02g02860	Os02g0121000	375	chlorophyll deficient 1	cde1(t)	Morphological trait	Dwarf	2	1090428	1095969	Mutant	Chlorophyll content.	10.1007/s00425-007-0525-z
LOC_Os02g05840	Os02g0152500	377	leaf inclination銆€2	lc2	Morphological trait	Culm leaf	2	2876557	2882175	Mutant	Leaf angle. Cell division in lamina joint.	10.1038/cr.2010.109
LOC_Os02g07120	Os02g0167700	378	Cullin-associated and neddylation-dissociated 1	Oscand1	Morphological trait	Root	2	3659296	3669320	Mutant	Crown root development. Auxin sensitivity.	10.1093/mp/ssq068
LOC_Os02g14120	Os02g0236100	385	defective in outer cell layer specification 1	Docs1	Morphological trait	Root	2	7740096	7744744	Mutant	Development of root outer cell layers.	10.1111/j.1365-313X.2011.04824.x
LOC_Os02g15950	Os02g0260200	386	erect panicle 3	ep3	Morphological trait	Panicle flower	2	9071132	9075127	Mutant	Erect panicle.	10.1007/s00122-009-1151-x
LOC_Os02g15950	Os02g0260200	387	larger panicle	lp	Morphological trait	Culm leaf	2	9071132	9075127	Mutant	Panicle branching. Tillering. Culm mechanical strength.	10.1111/j.1467-7652.2011.00610.x
LOC_Os02g15950	Os02g0260200	389	larger panicle	lp	Morphological trait	Panicle flower	2	9071132	9075127	Mutant	Panicle branching. Tillering. Culm mechanical strength.	10.1111/j.1467-7652.2011.00610.x
LOC_Os02g17780	Os02g0278700	390	ent-copalyl diphosphate synthase1	oscps1	Morphological trait	Dwarf	2	10302717	10312725	Mutant	Dwarfism. Gibberellin biosynthesis.	10.1104/pp.103.033696
LOC_Os02g31140	Os02g0516400	393	curly flag leaf1	cfl1	Morphological trait	Culm leaf	2	19418357	19420749	Mutant	Curly leaf. Leaf cuticle development.	10.1105/tpc.111.088625
LOC_Os02g45250	Os02g0674800	406	outcurved leaf 1	oul1	Morphological trait	Culm leaf	2	28374727	28381774	Mutant	Leaf rolling. Bulliform cell size and number.	10.1104/pp.111.176016
LOC_Os02g45250	Os02g0674800	407	Rice outermost cell-specific gene5	Roc5	Morphological trait	Culm leaf	2	28374727	28381774	Mutant	Leaf rolling. Bulliform cell size and number.	10.1104/pp.111.176016
LOC_Os02g45770	Os02g0682200	408	MOSAIC FLORAL ORGANS1	mfo1	Morphological trait	Panicle flower	2	28762840	28770807	Mutant	Floral organ identity.	10.1105/tpc.109.068742
LOC_Os02g45770	Os02g0682200	410	osmads6	osmads6	Morphological trait	Panicle flower	2	28762840	28770807	Mutant	Floral organ identity. Seed starch filling.	10.1111/j.1365-313X.2010.04354.x
LOC_Os02g47970	Os02g0709400	412	adaxialized leaf 1	adl1	Morphological trait	Culm leaf	2	30228115	30244751	Mutant	Leaf rolling. Identity of adaxial and abaxial of leaf. Shoot organization.	10.1016/j.ydbio.2009.07.042
LOC_Os02g47970	Os02g0709400	413	adaxialized leaf 1	adl1	Morphological trait	Shoot seedling	2	30228115	30244751	Mutant	Leaf rolling. Identity of adaxial and abaxial of leaf. Shoot organization.	10.1016/j.ydbio.2009.07.042
LOC_Os02g50240	Os02g0735200	415	glutamine synthetase1;1	Osgs1;1	Morphological trait	Dwarf	2	31561641	31565520	Mutant	Dwarfism. Growth retardation.	10.1111/j.1365-313X.2005.02406.x
LOC_Os03g08360	Os03g0181500	452	onion 1	oni1	Morphological trait	Shoot seedling	3	4245314	4250117	Mutant	Shoot organization.	10.1111/j.1365-313X.2011.04530.x
LOC_Os03g13370	Os03g0236966	470	anaphase-promoting complex6	Osapc6	Morphological trait	Dwarf	3	7261911	7270354	Mutant	Dwarfism.	10.1007/s10142-009-0155-6
LOC_Os03g19080	Os03g0302900	473	sword shape dwarf1	ssd1	Morphological trait	Dwarf	3	10734978	10739431	Mutant	Dwarfism. Cell division and expansion.	10.2183/pjab.86.265
LOC_Os03g33650	Os03g0449200	485	Argonaute 7	OsAGO7	Morphological trait	Culm leaf	3	19879867	19884462	Mutant	Leaf rolling.	10.1007/s00425-006-0472-0
LOC_Os03g33650	Os03g0449200	486	shootless 4/shoot organization 2	shl4/sho2	Morphological trait	Shoot seedling	3	19879867	19884462	Mutant	Shoot apical meristem formation.	10.1073/pnas.0704339104
LOC_Os03g43400	Os03g0633500	491	OsIAA11	OsIAA11	Morphological trait	Root	3	24959201	24962318	Mutant	Lateral root development.	10.1093/mp/ssr074
LOC_Os03g49880	Os03g0706500	497	fine culm 1/TEOSINTE BRANCHED 1	fc1/OsTB1	Morphological trait	Culm leaf	3	29188933	29190867	Mutant	Tiller growth.	10.1046/j.1365-313X.2003.01648.x
LOC_Os03g49990	Os03g0707600	498	slender rice1	slr1	Morphological trait	Dwarf	3	29273183	29275515	Mutant	Cell division and expansion. Gibberellin sensitivity.	10.1105/tpc.13.5.999
LOC_Os03g49990	Os03g0707600	499	slender rice1-d	Slr1-d	Morphological trait	Dwarf	3	29273183	29275515	Mutant	Dwarfism. Gibberellin sensitivity.	10.1007/s00438-008-0406-6
LOC_Os03g55090	Os03g0758100	508	Plastidial phosphorylase1	pho1	Morphological trait	Seed	3	32182719	32189711	Mutant	Seed starch content. Grain maturation.	10.1105/tpc.107.054007
LOC_Os04g32510	Os04g0396500	525	lax panicle 2	lax2	Morphological trait	Culm leaf	4	19585066	19587291	Mutant	Axillary meristem formation. Tillering. Panicle branching.	10.1105/tpc.111.088765
LOC_Os04g32510	Os04g0396500	526	lax panicle 2	lax2	Morphological trait	Panicle flower	4	19585066	19587291	Mutant	Axillary meristem formation. Tillering. Panicle branching.	10.1105/tpc.111.088765
LOC_Os04g46470	Os04g0550600	543	dwarf 17	d17	Morphological trait	Culm leaf	4	27966328	27968953	Mutant	Tillering dwarf. Tiller bud outgrowth. Strigolactone biosynthesis.	10.1038/nature07272
LOC_Os04g46470	Os04g0550600	544	dwarf 17	d17	Morphological trait	Dwarf	4	27966328	27968953	Mutant	Tillering dwarf. Tiller bud outgrowth. Strigolactone biosynthesis.	10.1038/nature07272
LOC_Os04g46470	Os04g0550600	545	high tillering and dwarf 1	htd1	Morphological trait	Culm leaf	4	27966328	27968953	Mutant	Tillering dwarf. Tiller bud outgrowth.	10.1111/j.1365-313X.2006.02916.x
LOC_Os04g46470	Os04g0550600	546	high tillering and dwarf 1	htd1	Morphological trait	Dwarf	4	27966328	27968953	Mutant	Tillering dwarf. Tiller bud outgrowth.	10.1111/j.1365-313X.2006.02916.x
LOC_Os04g49570	Os04g0585200	549	Glu receptor like gene 3.1	glr3.1	Morphological trait	Root	4	29964265	29968898	Mutant	Root development. Maintainance of root apical meristem.	10.1105/tpc.105.037713
LOC_Os04g51000	Os04g0598300	550	aberrant panicle organization 2	apo2	Morphological trait	Panicle flower	4	30581106	30584370	Mutant	Transition from inflorescence meristem to floral meristem. Panicle architecture.	10.1111/j.1365-313X.2011.04781.x
LOC_Os04g52230	Os04g0611800	552	ent-kaurene synthase1	osks1	Morphological trait	Dwarf	4	31425493	31429569	Mutant	Dwarfism. Gibberellin biosynthesis.	10.1104/pp.103.033696
LOC_Os04g52280	Os04g0612700	553	flexible culm 1	fc1	Morphological trait	Culm leaf	4	31468161	31472259	Mutant	Brittle culm. Culm mechanical strength. Lignin biosynthesis.	10.1007/s11103-008-9448-8
LOC_Os04g52280	Os04g0612700	554	flexible culm 1	fc1	Morphological trait	Dwarf	4	31468161	31472259	Mutant	Brittle culm. Culm mechanical strength. Lignin biosynthesis.	10.1007/s11103-008-9448-8
LOC_Os04g52479	Os04g0615000	556	narrow leaf 1	nal1	Morphological trait	Culm leaf	4	31610701	31613275	Mutant	Narrowed leaf. Dwarfism. Number of longitudinal vein. Regulation of auxin transport.	10.1104/pp.108.118778
LOC_Os04g52479	Os04g0615000	557	narrow leaf 1	nal1	Morphological trait	Dwarf	4	31610701	31613275	Mutant	Narrowed leaf. Dwarfism. Number of longitudinal vein. Regulation of auxin transport.	10.1104/pp.108.118778
LOC_Os04g54900	Os04g0641700	558	increased leaf inclination1	ili1	Morphological trait	Dwarf	4	33056296	33056710	Mutant	Leaf angle. Cell length. Brassinosteroid sensitivity.	10.1105/tpc.109.070441
LOC_Os04g55230	Os04g0645100	560	FLOURY ENDOSPERM2	flo2	Morphological trait	Seed	4	33233701	33246836	Mutant	Seed starch and protein content. Grain size.	10.1105/tpc.109.070821
LOC_Os05g02500	Os05g0115800	567	Mitogen-Activated Protein Kinase Phosphatase1	OsMKP1	Morphological trait	Dwarf	5	836453	839637	Mutant	Dwarfism. Gibberellin and brassinosteroid sensitivity.	10.1093/pcp/pcm007
LOC_Os05g03040	Os05g0121600	569	Rice Starch Regulator1	rsr1	Morphological trait	Seed	5	1134012	1138301	Mutant	Seed amylose content. Grain size.	10.1104/pp.110.159517
LOC_Os05g06280	Os05g0154700	571	small and round seed 3	srs3	Morphological trait	Seed	5	3181088	3188229	Mutant	Grain length. Grain cell elongation.	10.1093/pcp/pcq092
LOC_Os05g26890	Os05g0333200	576	dwarf1	d1	Morphological trait	Dwarf	5	15587381	15591400	Mutant	Dwarfism.	10.1073/pnas.96.18.10284
LOC_Os05g38000	Os05g0454200	590	bright green leaf	bgl	Morphological trait	Culm leaf	5	22339307	22343017	Mutant	Small cuticular papillae formation on leaf.	10.1007/s11103-011-9839-0
LOC_Os05g45420	Os05g0530500	598	Snf1-related protein kinases 1a	snrk1a	Morphological trait	Shoot seedling	5	26408393	26412854	Mutant	Seed germination. Seedling growth.	10.1105/tpc.105.037887
LOC_Os06g03710	Os06g0127800	610	dwarf62/DWARF AND LOW-TILLERING	d62/dlt	Morphological trait	Dwarf	6	1464501	1467584	Mutant	Dwarfism. Regulation of gibberellin biosynthesis.	10.1007/s00425-010-1263-1
LOC_Os06g03710	Os06g0127800	611	DWARF AND LOW-TILLERING	dlt	Morphological trait	Culm leaf	6	1464501	1467584	Mutant	Dwarfism. Cell elongation. Leaf angle. Tillering. Brassinosteroid sensitivity.	10.1111/j.1365-313X.2009.03825.x
LOC_Os06g03710	Os06g0127800	612	DWARF AND LOW-TILLERING	dlt	Morphological trait	Dwarf	6	1464501	1467584	Mutant	Dwarfism. Cell elongation. Leaf angle. Tillering. Brassinosteroid sensitivity.	10.1111/j.1365-313X.2009.03825.x
LOC_Os06g04540	Os06g0136900	615	depressed palea1	dp1	Morphological trait	Panicle flower	6	1961307	1962581	Mutant	Floral organ number. Palea formation.	10.1016/j.ydbio.2011.08.023
LOC_Os06g06050	Os06g0154200	616	dwarf 3	d3	Morphological trait	Culm leaf	6	2779789	2784227	Mutant	Tillering dwarf. Tiller bud outgrowth.	10.1093/pcp/pci022
LOC_Os06g06050	Os06g0154200	617	dwarf 3	d3	Morphological trait	Dwarf	6	2779789	2784227	Mutant	Tillering dwarf. Tiller bud outgrowth.	10.1093/pcp/pci022
LOC_Os06g10880	Os06g0211200	625	-	Osabf2	Morphological trait	Shoot seedling	6	5676158	5681034	Mutant	Drought and salinity tolerance. ABA sensitivity during germination and seedling stage	10.1016/j.jplph.2010.05.008
LOC_Os06g39590	Os06g0597000	630	-	OsIAA23	Morphological trait	Root	6	24378976	24380494	Mutant	Root development. Quiescent center identity. Auxin sensitivity.	10.1111/j.1365-313X.2011.04698.x
LOC_Os06g49840	Os06g0712700	641	SUPERWOMAN1	spw1	Morphological trait	Panicle flower	6	31050629	31054998	Mutant	Floral organ formation.	10.1242/dev.00294
LOC_Os06g50340	Os06g0717200	642	FLORAL ORGAN NUMBER1	fon1	Morphological trait	Panicle flower	6	31347107	31351474	Mutant	Floral organ number. Floral meristem size.	10.1242/dev.01441
LOC_Os06g50920	Os06g0724900	643	increased leaf angle1	ila1	Morphological trait	Culm leaf	6	31694442	31700400	Mutant	Abnormal vascular bundle formation and cell wall composition in the leaf lamina joint.	10.1105/tpc.111.093419
LOC_Os07g39480	Os07g0583700	661	oswrky78	oswrky78	Morphological trait	Dwarf	7	24314295	24319767	Mutant	Dwarfism. Grain size. Cell elongation.	10.1007/s00425-011-1423-y
LOC_Os07g39480	Os07g0583700	662	oswrky78	oswrky78	Morphological trait	Seed	7	24314295	24319767	Mutant	Dwarfism. Grain size. Cell elongation.	10.1007/s00425-011-1423-y
LOC_Os07g48430	Os07g0682800	668	root hairless1	rth1	Morphological trait	Root	7	29623254	29627436	Mutant	Root hair formation.	10.1270/jsbbs.59.13
LOC_Os09g24480	Os09g0410500	691	RETARDED PALEA1	rep1	Morphological trait	Panicle flower	9	15220561	15221930	Mutant	Floral organ formation.	10.1104/pp.108.128231
LOC_Os09g31310	Os09g0488000	711	glucosamine-6-P acetyltransferase 1	gna1	Morphological trait	Root	9	19479227	19479963	Mutant	Root length.	10.1104/pp.104.058248
LOC_Os10g25780	Os10g0397400	716	brassinosteroid-deficient dwarf2	brd2	Morphological trait	Culm leaf	10	13717033	13718410	Mutant	Internode elongation. Leaf angle. Brassinosteroid sensitivity.	10.1105/tpc.105.030973
LOC_Os10g25780	Os10g0397400	717	brassinosteroid-deficient dwarf2	brd2	Morphological trait	Dwarf	10	13717033	13718410	Mutant	Internode elongation. Leaf angle. Brassinosteroid sensitivity.	10.1105/tpc.105.030973
LOC_Os10g26340	Os10g0403000	718	PLASTOCHRON1	pla1	Morphological trait	Culm leaf	10	14016190	14017943	Mutant	Plastochron and phyllotaxy. Dwarfism.	10.1073/pnas.2636936100
LOC_Os10g26340	Os10g0403000	719	PLASTOCHRON1	pla1	Morphological trait	Dwarf	10	14016190	14017943	Mutant	Plastochron and phyllotaxy. Dwarfism.	10.1073/pnas.2636936100
LOC_Os10g28330	Os10g0419200	722	early heading date2	ehd2	Morphological trait	Panicle flower	10	15197103	15199951	Mutant	Flowering time independent of day length. Panicle size.	10.1104/pp.108.125542
LOC_Os10g32980	Os10g0467800	724	cellulose synthase catalytic subunit A7	OsCesA7	Morphological trait	Culm leaf	10	17719262	17723773	Mutant	Brittle culm. Secondary cell wall synthesis.	10.1104/pp.103.022442
LOC_Os10g32980	Os10g0467800	725	cellulose synthase catalytic subunit A7	OsCesA7	Morphological trait	Dwarf	10	17719262	17723773	Mutant	Brittle culm. Secondary cell wall synthesis.	10.1104/pp.103.022442
LOC_Os10g42690	Os10g0577600	731	Jumonji C domain-containing protein 6	jmj6	Morphological trait	Panicle flower	10	23481090	23486976	Mutant	Number and morphology of floral organ.	10.1073/pnas.0805901105
LOC_Os10g42750	Os10g0578200	732	Oryza sativa cellulose synthase-like D1	OsCSLD1	Morphological trait	Root	10	23520337	23521567	Mutant	Root hair development.	10.1104/pp.106.091546
LOC_Os11g12740	Os11g0235200	737	short panicle1	sp1	Morphological trait	Panicle flower	11	7176158	7181414	Mutant	Panicle elongation. Grain size.	10.1111/j.1365-313X.2009.03799.x
LOC_Os11g12740	Os11g0235200	738	short panicle1	sp1	Morphological trait	Seed	11	7176158	7181414	Mutant	Panicle elongation. Grain size.	10.1111/j.1365-313X.2009.03799.x
LOC_Os11g29840	Os11g0490600	742	lazy1	lazy1	Morphological trait	Culm leaf	11	19145382	19150905	Mutant	Tiller angle. Shoot gravitropism. Polar auxin transport.	10.1038/cr.2007.38
LOC_Os11g29840	Os11g0490600	743	lazy1	lazy1	Morphological trait	Culm leaf	11	19145382	19150905	Mutant	Tiller angle. Shoot gravitropism. Polar auxin transport.	10.1093/pcp/pcm042
LOC_Os11g32110	Os11g0523800	744	auxin response factor 1	osarf1	Morphological trait	Dwarf	11	20763199	20769515	Mutant	Root length. Shoot length. Brassinosteroid sensitivity.	10.1007/s11103-009-9474-1
LOC_Os11g32110	Os11g0523800	745	auxin response factor 1	osarf1	Morphological trait	Root	11	20763199	20769515	Mutant	Root length. Shoot length. Brassinosteroid sensitivity.	10.1007/s11103-009-9474-1
LOC_Os11g32510	Os11g0528700	746	-	tld1-D	Morphological trait	Culm leaf	11	21012137	21017940	Mutant	Tillering dwarf. Leaf angel. Drought tolerance. Auxin catabolism.	10.1104/pp.109.146803
LOC_Os11g32510	Os11g0528700	748	-	tld1-D	Morphological trait	Dwarf	11	21012137	21017940	Mutant	Tillering dwarf. Leaf angel. Drought tolerance. Auxin catabolism.	10.1104/pp.109.146803
LOC_Os11g38270	Os11g0595400	754	FLORAL ORGAN NUMBER2	fon2	Morphological trait	Panicle flower	11	24506800	24507550	Mutant	Floral organ number. Floral meristem size.	10.1093/pcp/pcl025
LOC_Os12g10540	Os12g0207000	758	OsMADS13	OsMADS13	Morphological trait	Panicle flower	12	5583799	5589341	Mutant	Ovule identity.	10.1111/j.1365-313X.2007.03272.x
LOC_Os12g36100	Os12g0547500	762	kinesins with the calponin-homology domain1	kch1	Morphological trait	Shoot seedling	12	22330365	22338268	Mutant	Coleoptile elongation.	10.1093/jxb/erq164
LOC_Os12g36890	Os12g0555600	763	narrow leaf and dwarf1	nd1	Morphological trait	Culm leaf	12	22806620	22810993	Mutant	Cell wall component. Narrowed leaf. Dwarfism.	10.1111/j.1365-313X.2009.04022.x
LOC_Os12g36890	Os12g0555600	764	narrow leaf and dwarf1	nd1	Morphological trait	Dwarf	12	22806620	22810993	Mutant	Cell wall component. Narrowed leaf. Dwarfism.	10.1111/j.1365-313X.2009.04022.x
LOC_Os12g36890	Os12g0555600	765	NARROW AND ROLLED LEAF 1	nrl1	Morphological trait	Dwarf	12	22806620	22810993	Mutant	Dwarfism.	10.1007/s00425-010-1180-3
LOC_Os12g36890	Os12g0555600	766	NARROW AND ROLLED LEAF 1	nrl1	Morphological trait	Culm leaf	12	22806620	22810993	Mutant	Narrowed and rolled leaf. Dwarfism.	10.1007/s11103-010-9614-7
LOC_Os12g36890	Os12g0555600	767	-	oscd1	Morphological trait	Culm leaf	12	22806620	22810993	Mutant	Narrowed and rolled leaf. Dwarfism.	10.1111/j.1467-7652.2010.00570.x
LOC_Os12g36890	Os12g0555600	768	NARROW AND ROLLED LEAF 1	nrl1	Morphological trait	Dwarf	12	22806620	22810993	Mutant	Narrowed and rolled leaf. Dwarfism.	10.1007/s11103-010-9614-7
LOC_Os12g36890	Os12g0555600	769	-	oscd1	Morphological trait	Dwarf	12	22806620	22810993	Mutant	Narrowed and rolled leaf. Dwarfism.	10.1111/j.1467-7652.2010.00570.x
LOC_Os12g36890	Os12g0555600	770	NARROW AND ROLLED LEAF 1	nrl1	Morphological trait	Culm leaf	12	22806620	22810993	Mutant	Narrowed and rolled leaf. Dwarfism. Tillering. Fertility.	10.1007/s00425-010-1180-3
LOC_Os01g10110	Os01g0197700	784	Grain number 1a	Gn1a	Morphological trait	Panicle flower	1	5269449	5274585	Natural variation	Grain number. Cytokinin catabolism.	10.1126/science.1113373
LOC_Os01g44260	Os01g0633500	790	Rd	Rd	Morphological trait	Seed	1	27039544	27041524	Natural variation	Pericarp color. Proanthocyanidin biosynthesis.	10.1111/j.1365-313X.2006.02958.x
LOC_Os01g66100	Os01g0883800	794	semi-dwarf 1	sd1	Morphological trait	Dwarf	1	40138232	40141316	Natural variation	Semi-dwarf. Gibberellin biosynthesis.	10.1038/416701a
LOC_Os04g33740	Os04g0413500	810	GRAIN INCOMPLETE FILLING 1	GIF1	Morphological trait	Seed	4	20444480	20449230	Natural variation	Grain filling. Grain size.	10.1038/ng.220
LOC_Os05g06660	Os05g0158500	818	Grain size 5	GS5	Morphological trait	Seed	5	3417351	3421816	Natural variation	Grain size.	10.1038/ng.977
LOC_Os09g26999	Os09g0441900	860	dense and erect panicle 1	DEP1	Morphological trait	Panicle flower	9	17064862	17069562	Natural variation	Dense and erect panicle.	10.1038/ng.352
LOC_Os01g08320	Os01g0178500	892	IAA1	OsIAA1	Morphological trait	Culm leaf	1	4072916	4075438	Overexpression	Dwarfism. Leaf angle. Root length.	10.1007/s11103-009-9474-1
LOC_Os01g08320	Os01g0178500	893	IAA1	OsIAA1	Morphological trait	Dwarf	1	4072916	4075438	Overexpression	Dwarfism. Leaf angle. Root length.	10.1007/s11103-009-9474-1
LOC_Os01g08320	Os01g0178500	894	IAA1	OsIAA1	Morphological trait	Root	1	4072916	4075438	Overexpression	Dwarfism. Leaf angle. Root length.	10.1007/s11103-009-9474-1
LOC_Os01g29150	Os01g0388000	906	cytochrome P450 monooxygenase 734A6	CYP734A6	Morphological trait	Culm leaf	1	16557151	16559156	Overexpression	Brassinosteroid catabolism. Dwarfism. Abnormal leaf morphology.	10.1111/j.1365-313X.2011.04567.x
LOC_Os01g29150	Os01g0388000	907	cytochrome P450 monooxygenase 734A6	CYP734A6	Morphological trait	Dwarf	1	16557151	16559156	Overexpression	Brassinosteroid catabolism. Dwarfism. Abnormal leaf morphology.	10.1111/j.1365-313X.2011.04567.x
LOC_Os01g57610	Os01g0785400	920	-	OsGH3.1	Morphological trait	Dwarf	1	35064294	35066779	Overexpression	"Auxin content. Cell elongation. Resistance to infection of Magnaporthe grisea strains."	10.1094/MPMI-22-2-0201
LOC_Os02g44990	Os02g0671100	959	miRNAs regulated and abiotic stress induced F-box gene 1	MAIF1	Morphological trait	Root	2	28135691	28138331	Overexpression	Seed germination. ABA sensitivity. Root growth.	10.1093/mp/ssq066
LOC_Os02g49370	Os02g0725700	962	-	OsHAP3E	Morphological trait	Culm leaf	2	31051161	31052302	Overexpression	Dwarfism. Leaf angle. Floral organ formation	10.1016/j.plantsci.2011.04.009
LOC_Os02g49370	Os02g0725700	963	-	OsHAP3E	Morphological trait	Dwarf	2	31051161	31052302	Overexpression	Dwarfism. Leaf angle. Floral organ formation	10.1016/j.plantsci.2011.04.009
LOC_Os02g49370	Os02g0725700	964	-	OsHAP3E	Morphological trait	Panicle flower	2	31051161	31052302	Overexpression	Dwarfism. Leaf angle. Floral organ formation	10.1016/j.plantsci.2011.04.009
LOC_Os03g20790	Os03g0324300	993	EIN3-like gene 1	OsEIL1	Morphological trait	Dwarf	3	11820061	11829617	Overexpression	Dwarfism. Root length. Ethylene sensitivity.	10.1007/s11103-005-6184-1
LOC_Os03g20790	Os03g0324300	994	EIN3-like gene 1	OsEIL1	Morphological trait	Root	3	11820061	11829617	Overexpression	Dwarfism. Root length. Ethylene sensitivity.	10.1007/s11103-005-6184-1
LOC_Os03g24240	Os03g0356900	995	isopentenyltransferase2	OsIPT2	Morphological trait	Culm leaf	3	14347253	14350653	Overexpression	Tiller growth. Root development. Cytokinin biosynthesis.	10.1104/pp.106.085811
LOC_Os03g24240	Os03g0356900	996	isopentenyltransferase2	OsIPT2	Morphological trait	Root	3	14347253	14350653	Overexpression	Tiller growth. Root development. Cytokinin biosynthesis.	10.1104/pp.106.085811
LOC_Os03g24440	Os03g0358900	997	isopentenyltransferase1	OsIPT1	Morphological trait	Culm leaf	3	14473780	14474766	Overexpression	Tiller growth. Root development. Cytokinin biosynthesis.	10.1104/pp.106.085811
LOC_Os03g24440	Os03g0358900	998	isopentenyltransferase1	OsIPT1	Morphological trait	Root	3	14473780	14474766	Overexpression	Tiller growth. Root development. Cytokinin biosynthesis.	10.1104/pp.106.085811
LOC_Os03g51690	Os03g0727000	1000	Oryza sativa homeobox 1	OSH1	Morphological trait	Culm leaf	3	30358195	30367713	Overexpression	Knotted leaf.	10.1105/tpc.5.9.1039
LOC_Os03g51690	Os03g0727000	1001	Oryza sativa homeobox 1	OSH1	Morphological trait	Culm leaf	3	30358195	30367713	Overexpression	Shoot organization. Leaf blade formation.	10.1006/dbio.2000.9624
LOC_Os03g51690	Os03g0727000	1002	Oryza sativa homeobox 1	OSH1	Morphological trait	Shoot seedling	3	30358195	30367713	Overexpression	Shoot organization. Leaf blade formation.	10.1006/dbio.2000.9624
LOC_Os03g56110	Os03g0771500	1004	Oryza sativa homeobox 43	OSH43	Morphological trait	Culm leaf	3	32815278	32820957	Overexpression	Ligule formation.	10.1006/dbio.2000.9624
LOC_Os03g59570	Os03g0810100	1005	isopentenyltransferase4	OsIPT4	Morphological trait	Culm leaf	3	34756559	34758229	Overexpression	Tiller growth. Root development. Cytokinin biosynthesis.	10.1104/pp.106.085811
LOC_Os03g59570	Os03g0810100	1006	isopentenyltransferase4	OsIPT4	Morphological trait	Root	3	34756559	34758229	Overexpression	Tiller growth. Root development. Cytokinin biosynthesis.	10.1104/pp.106.085811
LOC_Os04g36070	Os04g0442300	1015	RESPONSE REGULATOR1	OsRR1	Morphological trait	Root	4	22046053	22049901	Overexpression	Crown root development.	10.1111/j.1365-313X.2011.04610.x
LOC_Os04g52090	Os04g0610400	1026	APETALA 2 domain 39	OsAP2-39	Morphological trait	Dwarf	4	31337819	31338487	Overexpression	Dwarfism. Fertility. Drought tolerance.	10.1371/journal.pgen.1001098
LOC_Os04g57720	Os04g0673300	1031	Response regulator6	OsRR6	Morphological trait	Dwarf	4	34775847	34777074	Overexpression	Dwarfism. Root development. Cytokinin metabolism.	10.1093/pcp/pcm022
LOC_Os04g57720	Os04g0673300	1032	Response regulator6	OsRR6	Morphological trait	Root	4	34775847	34777074	Overexpression	Dwarfism. Root development. Cytokinin metabolism.	10.1093/pcp/pcm022
LOC_Os05g03884	Os05g0129700	1035	Oryza sativa homeobox 71	OSH71	Morphological trait	Culm leaf	5	1702497	1708988	Overexpression	Shoot organization. Leaf morphology.	10.1006/dbio.2000.9624
LOC_Os05g03884	Os05g0129700	1036	Oryza sativa homeobox 71	OSH71	Morphological trait	Shoot seedling	5	1702497	1708988	Overexpression	Shoot organization. Leaf morphology.	10.1006/dbio.2000.9624
LOC_Os05g47840	Os05g0551700	1052	isopentenyltransferase7	OsIPT7	Morphological trait	Culm leaf	5	27504608	27506376	Overexpression	Tiller growth. Root development. Cytokinin biosynthesis.	10.1104/pp.106.085811
LOC_Os05g47840	Os05g0551700	1053	isopentenyltransferase7	OsIPT7	Morphological trait	Root	5	27504608	27506376	Overexpression	Tiller growth. Root development. Cytokinin biosynthesis.	10.1104/pp.106.085811
LOC_Os06g12210	Os06g0226500	1062	BRASSINOSTEROID UPREGULATED1	bu1	Morphological trait	Culm leaf	6	6555698	6556749	Overexpression	Leaf angle. Grain size. Brassinosteroid sensitivity.	10.1104/pp.109.140806
LOC_Os06g12210	Os06g0226500	1063	BRASSINOSTEROID UPREGULATED1	bu1	Morphological trait	Dwarf	6	6555698	6556749	Overexpression	Leaf angle. Grain size. Brassinosteroid sensitivity.	10.1104/pp.109.140806
LOC_Os06g12210	Os06g0226500	1064	BRASSINOSTEROID UPREGULATED1	bu1	Morphological trait	Seed	6	6555698	6556749	Overexpression	Leaf angle. Grain size. Brassinosteroid sensitivity.	10.1104/pp.109.140806
LOC_Os06g41010	Os06g0612800	1074	Oryza sativa indica stress Associated protein 1	OsiSAP8	Morphological trait	Shoot seedling	6	25368996	25371122	Overexpression	"Cold, drought and salinity tolerance during germination and seedling stage. Drought and salinity tolerance during anthesis stage."	10.1007/s11103-007-9284-2
LOC_Os09g03610	Os09g0123200	1104	-	rFCA	Morphological trait	Seed	9	1737158	1746264	Overexpression	Grain size.	10.1007/s10540-007-9047-y
LOC_Os10g33310	Os10g0471700	1127	inhibitors of cyclin-dependent kinase6	OsiICK6	Morphological trait	Culm leaf	10	17957058	17960414	Overexpression	Internode elongation. Pollen viability. Stomata size. Leaf rolling.	10.1093/aob/mcr057
LOC_Os10g33310	Os10g0471700	1128	inhibitors of cyclin-dependent kinase6	OsiICK6	Morphological trait	Dwarf	10	17957058	17960414	Overexpression	Internode elongation. Pollen viability. Stomata size. Leaf rolling.	10.1093/aob/mcr057
LOC_Os01g34350	Os01g0527600	1167	RNA-dependent RNA polymerase 6	OsRDR6	Morphological trait	Panicle flower	1	20597234	20599878	Mutant	Spikelets morphology.	10.1111/j.1365-313X.2012.05001.x
LOC_Os01g54270	Os01g0746400	1172	dwarf10	d10	Morphological trait	Root	1	32981304	32984412	Mutant	Strigolactone biosynthesis. Crown root length.	10.1007/s00344-011-9228-6
LOC_Os02g07430	Os02g0170300	1181	MADS29	MADS29	Morphological trait	Seed	2	3833127	3837132	Mutant	Seed amylose content. Grain filling.	10.1105/tpc.111.094854
LOC_Os03g40020	Os03g0597200	1208	young seedling albino	ysa	Morphological trait	Shoot seedling	3	22993430	22999056	Mutant	Albino leaves before the three-leaf stage	10.1104/pp.112.195081
LOC_Os03g51030	Os03g0719800	1211	phytochromeA	phyA	Morphological trait	Shoot seedling	3	29930025	29937834	Mutant	Leaf sheath elongation during seedling stage. Gibberellin metabolism.	10.1093/pcp/pcs097
LOC_Os03g51230	Os03g0722400	1212	Oryza sativa Decrease in DNA Methylation b	OsDDM1b	Morphological trait	Dwarf	3	30067248	30073485	Knockdown	"Dwarfism, DNA methylation"	10.1007/s00438-012-0717-5
LOC_Os04g46470	Os04g0550600	1226	dwarf17	d17	Morphological trait	Root	4	27966328	27968953	Mutant	Strigolactone biosynthesis. Crown root length.	10.1007/s00344-011-9228-6
LOC_Os04g46980	Os04g0556500	1227	cZ-O-glucosyltransferase 1	cZOGT1	Morphological trait	Dwarf	4	28247100	28248819	Overexpression	Dwarfism. Leaf senescence. Crown root.	10.1104/pp.112.196733
LOC_Os04g46980	Os04g0556500	1228	cZ-O-glucosyltransferase 1	cZOGT1	Morphological trait	Root	4	28247100	28248819	Overexpression	Dwarfism. Leaf senescence. Crown root.	10.1104/pp.112.196733
LOC_Os04g46990	Os04g0556600	1229	cZ-O-glucosyltransferase 2	cZOGT2	Morphological trait	Dwarf	4	28251809	28253466	Overexpression	Dwarfism. Leaf senescence. Crown root.	10.1104/pp.112.196733
LOC_Os04g46990	Os04g0556600	1230	cZ-O-glucosyltransferase 2	cZOGT2	Morphological trait	Root	4	28251809	28253466	Overexpression	Dwarfism. Leaf senescence. Crown root.	10.1104/pp.112.196733
LOC_Os04g48760	Os04g0576900	1231	xiao	xiao	Morphological trait	Dwarf	4	29480844	29485137	Mutant	Dwarfism. Grain size. Leaf angle. Fertility. Cell division. Brassinosteroid sensitivity.	10.1111/j.1365-313X.2011.04877.x
LOC_Os04g48760	Os04g0576900	1232	xiao	xiao	Morphological trait	Culm leaf	4	29480844	29485137	Mutant	Dwarfism. Grain size. Leaf angle. Fertility. Cell division. Brassinosteroid sensitivity.	10.1111/j.1365-313X.2011.04877.x
LOC_Os04g48760	Os04g0576900	1233	xiao	xiao	Morphological trait	Seed	4	29480844	29485137	Mutant	Dwarfism. Grain size. Leaf angle. Fertility. Cell division. Brassinosteroid sensitivity.	10.1111/j.1365-313X.2011.04877.x
LOC_Os04g55560	Os04g0649100	1237	shattering abortion1	shat1	Morphological trait	Panicle flower	4	33470157	33473906	Mutant	Seed shattering. Floral organ identity.	10.1105/tpc.111.094383
LOC_Os06g06050	Os06g0154200	1259	dwarf3	d3	Morphological trait	Root	6	2779789	2784227	Mutant	Strigolactone sensitivity. Crown root length.	10.1007/s00344-011-9228-6
LOC_Os07g31450	Os07g0497100	1287	CHD-related gene 729	chr729	Morphological trait	Dwarf	7	19296343	19299491	Mutant	Dwarfism. Narrowed leaf. Panicle branching. Chlorophyll content. Chromatin modification.	10.1073/pnas.1203148109
LOC_Os07g31450	Os07g0497100	1288	CHD-related gene 729	chr729	Morphological trait	Culm leaf	7	19296343	19299491	Mutant	Dwarfism. Narrowed leaf. Panicle branching. Chlorophyll content. Chromatin modification.	10.1073/pnas.1203148109
LOC_Os07g31450	Os07g0497100	1289	CHD-related gene 729	chr729	Morphological trait	Panicle flower	7	19296343	19299491	Mutant	Dwarfism. Narrowed leaf. Panicle branching. Chlorophyll content. Chromatin modification.	10.1073/pnas.1203148109
LOC_Os08g41940	Os08g0531600	1303	qGW8	qGW8	Morphological trait	Seed	8	26589172	26594203	Natural variation	Grain size.	10.1038/ng.2327
LOC_Os09g32540	Os09g0502100	1312	LAGGING GROWTH AND DEVELOPMENT?1	LGD1	Morphological trait	Panicle flower	9	20078670	20084674	Mutant	Growth retardation. Tiller number. Panicle length.	10.1111/j.1365-313X.2012.04989.x
LOC_Os09g32540	Os09g0502100	1313	LAGGING GROWTH AND DEVELOPMENT?1	LGD1	Morphological trait	Culm leaf	9	20078670	20084674	Mutant	Growth retardation. Tiller number. Panicle length.	10.1111/j.1365-313X.2012.04989.x
LOC_Os09g21250	Os09g0380200	1334	Young Leaf Chlorosis 1	ylc1	Morphological trait	Culm leaf	9	13430334	13432785	Mutant	Chlorophyll and lutein content. Chlorosis during young stage.	10.1007/s00425-012-1756-1
LOC_Os09g21250	Os09g0380200	1335	Young Leaf Chlorosis 1	ylc1	Morphological trait	Shoot seedling	9	13430334	13432785	Mutant	Chlorophyll and lutein content. Chlorosis during young stage.	10.1007/s00425-012-1756-1
LOC_Os03g48740	Os03g0693600	1340	IAA-glucose synthase gene	OsIAGLU	Morphological trait	Culm leaf	3	28535769	28538856	Overexpression	Dwarfism. Tillering. Auxin catabolism.	10.1007/s12374-012-0238-0
LOC_Os03g48740	Os03g0693600	1341	IAA-glucose synthase gene	OsIAGLU	Morphological trait	Dwarf	3	28535769	28538856	Overexpression	Dwarfism. Tillering. Auxin catabolism.	10.1007/s12374-012-0238-0
LOC_Os01g55940	Os01g0764800	1347	OsGH3-2	OsGH3-2	Morphological trait	Dwarf	1	33977224	33980967	Overexpression	Dwarfism. Tillering. Leaf size. Crown root development. Root hair development. Cold and drought tolerance.	10.1093/jxb/ers300
LOC_Os01g55940	Os01g0764800	1348	OsGH3-2	OsGH3-2	Morphological trait	Root	1	33977224	33980967	Overexpression	Dwarfism. Tillering. Leaf size. Crown root development. Root hair development. Cold and drought tolerance.	10.1093/jxb/ers300
LOC_Os01g55940	Os01g0764800	1349	OsGH3-2	OsGH3-2	Morphological trait	Culm leaf	1	33977224	33980967	Overexpression	Dwarfism. Tillering. Leaf size. Crown root development. Root hair development. Cold and drought tolerance.	10.1093/jxb/ers300
LOC_Os03g13400	Os03g0237250	1358	Loose Plant Architecture1	LPA1	Morphological trait	Culm leaf	3	7289669	7290505	Mutant	Tiller angle. Leaf angle. Shoot gravitropism.	10.1104/pp.112.208496
LOC_Os03g44500	Os03g0646900	1376	qGL3	qGL3	Morphological trait	Seed	3	25802666	25803122	Natural variation	Grain length. 1000-grain weight.	10.1073/pnas.1219776110
LOC_Os05g05240	Os05g0144400	1377	protein phosphatase with Kelch-like repeat domain 2	OsPPKL2	Morphological trait	Seed	5	2542267	2551199	Mutant	Grain length.	10.1073/pnas.1219776110
LOC_Os12g42310	Os12g0617900	1378	protein phosphatase with Kelch-like repeat domain 3	OsPPKL3	Morphological trait	Seed	12	26533210	26542250	Mutant	Grain length.	10.1073/pnas.1219776110
LOC_Os08g04290	Os08g0137250	1381	FERTILIZATION-INDEPENDENT ENDOSPERM1	FIE1	Morphological trait	Dwarf	8	2094655	2099607	Mutant	Dwarfism. Floral organ formation.	10.1105/tpc.112.102269
LOC_Os08g04290	Os08g0137250	1382	FERTILIZATION-INDEPENDENT ENDOSPERM1	FIE1	Morphological trait	Panicle flower	8	2094655	2099607	Mutant	Dwarfism. Floral organ formation.	10.1105/tpc.112.102269
LOC_Os12g27994	Os12g0465700	1389	DECUSSATE	DEC	Morphological trait	Culm leaf	12	16648286	16655955	Mutant	Phyllotaxy. Sensitivity to Cytokinin.	10.1111/j.1365-313x.2012.05123.x
LOC_Os04g47860	Os04g0566400	1391	Indeterminate domain 10	OsIDD10	Morphological trait	Root	4	28807162	28814527	Mutant	Ammonium dependent root development.	10.1111/nph.12075
LOC_Os06g09660	Os06g0196700	1392	OsARF16	OsARF16	Morphological trait	Root	6	4925020	4931613	Mutant	Auxin response in roots. Phosphate starvation tolerance.	10.1111/pce.12001
LOC_Os02g07430	Os02g0170300	1394	OsMADS29	OsMADS29	Morphological trait	Seed	2	3833127	3837132	Knockdown	Seed development.	10.1371/journal.pone.0051435
LOC_Os03g03660	Os03g0128700	1398	calcium-dependent protein kinase 1	OsCDPK1	Morphological trait	Shoot seedling	3	1603441	1607872	Knockdown Overexpression	Drought tolerance. Seedling elongation. Grain size.	10.1007/s11103-012-0006-z
LOC_Os03g03660	Os03g0128700	1399	calcium-dependent protein kinase 1	OsCDPK1	Morphological trait	Seed	3	1603441	1607872	Knockdown Overexpression	Drought tolerance. Seedling elongation. Grain size.	10.1007/s11103-012-0006-z
LOC_Os03g57240	Os03g0786400	1410	regulator of Gn1a 1	reg1	Morphological trait	Dwarf	3	33496391	33497595	Mutant	Plant height. Panicle size.	10.1073/pnas.1300359110
LOC_Os03g57240	Os03g0786400	1411	regulator of Gn1a 1	reg1	Morphological trait	Panicle flower	3	33496391	33497595	Mutant	Plant height. Panicle size.	10.1073/pnas.1300359110
LOC_Os02g58610	Os02g0833000	1419	N-acetylglucosaminyltransferase I	GnTI	Morphological trait	Dwarf	2	36708547	36709832	Mutant	Cellulose contents. Dwarfism. Shoot regeneration. Dark-induced leaf senescence.	10.1111/tpj.12087
LOC_Os02g58610	Os02g0833000	1420	N-acetylglucosaminyltransferase I	GnTI	Morphological trait	Culm leaf	2	36708547	36709832	Mutant	Cellulose contents. Dwarfism. Shoot regeneration. Dark-induced leaf senescence.	10.1111/tpj.12087
LOC_Os08g04270	Os08g0137100	1428	OsFIE2	OsFIE2	Morphological trait	Seed	8	2076237	2082327	Knockdown	Grain size. Grain filling rate. Seed dormancy.	10.1371/journal.pgen.1003322
LOC_Os10g03400	Os10g0122600	1434	Sec14-nodulin domain containing protein 1	OsSNDP1	Morphological trait	Root	10	1426573	1430357	Mutant	Root hair development.	10.1007-s11103-013-0033-4
LOC_Os02g12790	Os02g0220400	1441	CYTOKININRESPONSIVE GATA TRANSCRIPTION FACTOR1	Cga1	Morphological trait	Dwarf	2	6734753	6736433	Knockdown Overexpression	Dwarfism. Tillering. Chlorophyll content. Grain filling rate.	10.1104/pp.113.217265
LOC_Os02g12790	Os02g0220400	1442	CYTOKININRESPONSIVE GATA TRANSCRIPTION FACTOR1	Cga1	Morphological trait	Culm leaf	2	6734753	6736433	Knockdown Overexpression	Dwarfism. Tillering. Chlorophyll content. Grain filling rate.	10.1104/pp.113.217265
LOC_Os06g49250	Os06g0706400	1449	peptide transporter 9	OsPTR9	Morphological trait	Root	6	30715297	30718402	Mutant	Ammonium uptake. Lateral root formation. Grain size. Panicle size.	10.1111/pbi.12031
LOC_Os06g49250	Os06g0706400	1450	peptide transporter 9	OsPTR9	Morphological trait	Panicle flower	6	30715297	30718402	Mutant	Ammonium uptake. Lateral root formation. Grain size. Panicle size.	10.1111/pbi.12031
LOC_Os06g49250	Os06g0706400	1451	peptide transporter 9	OsPTR9	Morphological trait	Seed	6	30715297	30718402	Mutant	Ammonium uptake. Lateral root formation. Grain size. Panicle size.	10.1111/pbi.12031
LOC_Os05g02530	Os05g0116100	1454	DHA reductase 1	OsDHAR1	Morphological trait	Panicle flower	5	854992	858604	Overexpression	Photosynthetic capacity. Root development. Culm length. Grain number.	10.1007/s00425-013-1862-8
LOC_Os05g02530	Os05g0116100	1455	DHA reductase 1	OsDHAR1	Morphological trait	Culm leaf	5	854992	858604	Overexpression	Photosynthetic capacity. Root development. Culm length. Grain number.	10.1007/s00425-013-1862-8
LOC_Os05g02530	Os05g0116100	1456	DHA reductase 1	OsDHAR1	Morphological trait	Root	5	854992	858604	Overexpression	Photosynthetic capacity. Root development. Culm length. Grain number.	10.1007/s00425-013-1862-8
LOC_Os04g31070	Os04g0379900	1462	SHORT LATERAL ROOT LENGTH1	SLL1	Morphological trait	Root	4	18581156	18585396	Mutant	Lateral root development.	10.1016/j.plantsci.2013.01.003
LOC_Os02g44500	Os02g0664000	1464	glutathione peroxidase 3	OsGPX3	Morphological trait	Root	2	27816576	27819264	Knockdown	Root development. Dwarfism. Hydrogen peroxide homeostasis.	10.1016/j.plantsci.2013.03.017
LOC_Os02g44500	Os02g0664000	1465	glutathione peroxidase 3	OsGPX3	Morphological trait	Dwarf	2	27816576	27819264	Knockdown	Root development. Dwarfism. Hydrogen peroxide homeostasis.	10.1016/j.plantsci.2013.03.017
LOC_Os01g57610	Os01g0785400	1482	LEAF INCLINATION1	LC1	Morphological trait	Culm leaf	1	35064294	35066779	Mutant	Leaf angle.	10.1093/mp/sss064
LOC_Os06g41850	Os06g0623700	1496	THOUSAND-GRAIN WEIGHT 6	TGW6	Morphological trait	Seed	6	25970245	25971297	Natural variation	Grain size. Grain yield.	10.1038/ng.2612
LOC_Os10g03400	Os10g0122600	1508	Oryza sativa Sec14-nodulin domain protein	OsSNDP1	Morphological trait	Root	10	1426573	1430357	Mutant	Root hair elongation.	10.1007/s11103-013-0033-4
LOC_Os07g41240	Os07g0603700	1524	GIANT EMBRYO	GE	Morphological trait	Seed	7	25373984	25375652	Mutant	Embryo/endosperm size	10.1111/tpj.12223
LOC_Os06g03710	Os06g0127800	1547	Grain Size 6	GS6	Morphological trait	Seed	6	1464501	1467584	Mutant	Grain size.	10.1111/jipb.12062
LOC_Os04g59610	Os04g0692600	1550	Stay-Green Rice like	SGRL	Morphological trait	Panicle flower	4	35843776	35845422	Overexpression	Dark induced leaf senescenc. Panicle color.	10.1016/j.jplph.2013.05.016
LOC_Os04g28280	Os04g0350700	1555	Awn-1	An-1	Morphological trait	Seed	4	16752716	16756314	Natural variation	Awn formation. Grain length. Grain number.	10.1105/tpc.113.113589
LOC_Os04g28280	Os04g0350700	1556	Awn-1	An-1	Morphological trait	Panicle flower	4	16752716	16756314	Natural variation	Awn formation. Grain length. Grain number.	10.1105/tpc.113.113589
LOC_Os02g49840	Os02g0731200	1578	OsMADS57	OsMADS57	Morphological trait	Culm leaf	2	31343527	31349620	Knockdown Overexpression	Tillering.	10.1038/ncomms2542
LOC_Os01g54810	Os01g0751600	1586	"high tillering, reduced height, and infertile spikelets 1"	this1	Morphological trait	Culm leaf	1	33280010	33283023	Mutant	Tillering. Pollen development.	10.1093/jxb/ert256
LOC_Os09g36680	Os09g0537700	1604	S-like Rnase 4	OsRNS4	Morphological trait	Shoot seedling	9	21987601	21989587	Overexpression	Salinity tolerance. Seedling growth.	10.1016/j.plantsci.2013.10.003
LOC_Os04g52479	Os04g0615000	1609	SPIKELET NUMBER	SPIKE	Morphological trait	Panicle flower	4	31610701	31613275	Natural variation	Grain number. Leaf size. Culm size.	10.1073/pnas.1310790110
LOC_Os04g52479	Os04g0615000	1610	SPIKELET NUMBER	SPIKE	Morphological trait	Culm leaf	4	31610701	31613275	Natural variation	Grain number. Leaf size. Culm size.	10.1073/pnas.1310790110
LOC_Os08g04270	Os08g0137100	1619	Fertilization-independent endosperm 2	OsFIE2	Morphological trait	Root	8	2076237	2082327	Knockdown	Lateral root development.	10.1111/nph.12472
LOC_Os03g26044	Os03g0377700	1625	cellulose synthase A5	CESA5	Morphological trait	Dwarf	3	15477373	15481352	Others	O.glaberrima Dwarfism to Rice tungro sperical virus (RTVS) infection	10.3389/fmicb.2014.00026
LOC_Os05g39990	Os05g0477600	1628	伪-expansin 1precursor	expansin 1	Morphological trait	Dwarf	5	23542809	23544731	Others	O.glaberrima Dwarfism to Rice tungro sperical virus (RTVS) infection	10.3389/fmicb.2014.00026
LOC_Os04g52479	Os04g0615000	1630	narrow leaf1	nal1(nal5)	Morphological trait	Root	4	31610701	31613275	Mutant	root formation	10.1007/s11105-013-0675-z
LOC_Os04g52479	Os04g0615000	1631	narrow leaf1	nal1(nal5)	Morphological trait	Culm leaf	4	31610701	31613275	Mutant	longitudinal elongation of leaves and stems	10.1007/s11105-013-0675-z
LOC_Os02g18080	Os02g0282000	1638	tapetum degeneration retardation gene	TDR (ms-IR36)	Morphological trait	Sterility	2	10532047	10537539	Others	"delated/non-degradation of tapetum tissue, collapse of the haploid microspores"	10.1007/s11032-013-9972-3
LOC_Os09g38980	Os09g0563300	1641	thermo-sensitive chloroplast development 9	TCD9	Morphological trait	Culm leaf	9	23214688	23218668	Knockdown	"chloroplast development, thermo-sensitivity albino phenotype"	10.1016/j.plantsci.2013.11.003
LOC_Os05g06280	Os05g0154700	1666	short grain length	SGL	Morphological trait	Dwarf	5	3185563	3188229	Others	"plant height, regulate cell length and cell number"	10.1007/s00299-013-1524-0
LOC_Os05g06280	Os05g0154700	1667	short grain length	SGL	Morphological trait	Panicle flower	5	3185563	3188229	Others	grain length	10.1007/s00299-013-1524-0
LOC_Os02g39340	Os02g0606000	1680	Oryza sativa delayed greening 2	OsDG2	Morphological trait	Culm leaf	2	24603691	24606812	Mutant	chlorophyll content and chloroplast development in early seedling stage	10.1007/s00299-013-1549-4
LOC_Os05g40770	Os05g0486100	1699	Leucine-rich-repeat receptor-like kinases	OsRPK1	Morphological trait	Root	5	23952607	23946639	Knockdown Overexpression	"the growth of primary embryonic root, lateral root number, adventitious root number"	10.1016/j.bbagen.2014.01.003
LOC_Os05g40770	Os05g0486100	1700	Leucine-rich-repeat receptor-like kinases	OsRPK1	Morphological trait	Dwarf	5	23952607	23946639	Knockdown Overexpression	shoot height	10.1016/j.bbagen.2014.01.003
LOC_Os05g40770	Os05g0486100	1702	Leucine-rich-repeat receptor-like kinases	OsRPK1	Morphological trait	Culm leaf	5	23952607	23946639	Knockdown Overexpression	tiller number per plant	10.1016/j.bbagen.2014.01.003
LOC_Os05g26890	Os05g0333200	1704	dwarf 89	d89	Morphological trait	Dwarf	5	15587656	15591295	Others	dwarfism	10.1007/s10681-014-1071-y
LOC_Os05g26890	Os05g0333200	1705	dwarf 89	d89	Morphological trait	Culm leaf	5	15587656	15591295	Others	"abnormal leaf blade, dark-green leaves, internode length, "	10.1007/s10681-014-1071-y
LOC_Os05g26890	Os05g0333200	1706	dwarf 89	d89	Morphological trait	Panicle flower	5	15587656	15591295	Others	"small panicles, small and oval-shaped grains"	10.1007/s10681-014-1071-y
LOC_Os04g57830	Os04g0674500	1707	Osa-miR396d	OsmiR396d	Morphological trait	Panicle flower	4	34836681	34836822	Overexpression	"open husk, long sterile lemma"	10.1104/pp.114.235564
LOC_Os10g42690	Os10g0577600	1709	jmjC domain-containing gene	OsJMJ706	Morphological trait	Panicle flower	10	23481146	23486976	Overexpression	"open husk, long sterile lemma"	10.1104/pp.114.235564
LOC_Os09g13630	Os09g0306800	1710	embryonic flower 2b	OsEMF2b	Morphological trait	Dwarf	9	8498052	8492130	Knockdown Overexpression	dwarfism	10.1007/s11105-014-0733-1
LOC_Os09g13630	Os09g0306800	1711	embryonic flower 2b	OsEMF2b	Morphological trait	Panicle flower	9	8498052	8492130	Knockdown Overexpression	"loss or more of lemma and palea, number of stamens, abnormal pistils"	10.1007/s11105-014-0733-1
LOC_Os12g41680	Os12g0610600	1717	Oryza miR164-targeted NAC gene 3	OMTN3	Morphological trait	Culm leaf	12	26028027	26030046	Knockdown Overexpression	"leaf rolling, wilting during drought stress"	10.1093/jxb/eru072
LOC_Os08g04290	Os08g0137250	1725	Rice Fertilization-Independent Endosperm 1	OsFIE1	Morphological trait	Seed	8	2095699	2099208	Overexpression	"decreased seed size, length, width, seed weight"	10.1104/pp.113.232413
LOC_Os01g42850	Os01g0614900	1730	autophagy associated gene 7	OsATG7	Morphological trait	Panicle flower	1	26043346	26037483	Knockdown	"delay of anther development, pollen maturation, larger spikelets"	10.4161/auto.28279
LOC_Os01g42850	Os01g0614900	1731	autophagy associated gene 7	OsATG7	Morphological trait	Dwarf	1	26043346	26037483	Knockdown	growth retardation of cultured cells under sucrose starvation	10.4161/auto.28279
LOC_Os05g06480	Os05g0156900	1734	vacuolar pyrophosphatase with H+ translocation activity	chalk5	Morphological trait	Seed	5	3317562	3313425	Overexpression	grain chalkiness	10.1038/ng.2923
LOC_Os04g46960	Os04g0556300	1742	Plant glutathione peroxidases 1	OsGPX1	Morphological trait	Seed	4	28237206	28239207	Knockdown	number of seed per spikelets	10.1007/s10535-014-0394-9
LOC_Os04g46960	Os04g0556300	1743	Plant glutathione peroxidases 1	OsGPX1	Morphological trait	Dwarf	4	28237206	28239207	Knockdown	"shorter shoot, lower biomass"	10.1007/s10535-014-0394-9
LOC_Os06g40150	Os06g0604000	1762	Wax Synthesis Regulatory 2 gene	OsWR2	Morphological trait	Dwarf	6	24776364	24775260	Overexpression	dwarfism with enhanced tillers	10.1007/s11105-013-0687-8
LOC_Os06g40150	Os06g0604000	1763	Wax Synthesis Regulatory 2 gene	OsWR2	Morphological trait	Panicle flower	6	24776364	24775260	Overexpression	pale-yellow and thin anthers	10.1007/s11105-013-0687-8
LOC_Os06g40150	Os06g0604000	1765	Wax Synthesis Regulatory 2 gene	OsWR2	Morphological trait	Culm leaf	6	24776364	24775260	Overexpression	"number of trichomes, small round shape trichomes, thicker and darker opaque cuticular layer, diminished the outermost translucent cuticle proper resulting in more osmiophilic"	10.1007/s11105-013-0687-8
LOC_Os09g26999	Os09g0441900	1771	DENSE AND ERECT PANICLES 1	DEP1	Morphological trait	Dwarf	9	17065163	17069422	Knockdown	"nitrogen-insensitive plant growth coupled with increased nitrogen uptake and assimilation, internodes length, "	10.1038/ng.2958
LOC_Os09g26999	Os09g0441900	1773	DENSE AND ERECT PANICLES 1	DEP1	Morphological trait	Culm leaf	9	17065163	17069422	Knockdown	"wider, shorter leaves, tiller number,"	10.1038/ng.2958
LOC_Os05g32270	Os05g0389000	1774	small organ size 1	smos1	Morphological trait	Others	5	18820402	18824497	Mutant	"organ size control, small organs and overall plant architecture by increasing cell number and reduced cell size"	10.1093/pcp/pcu023
LOC_Os01g69210	Os01g0921200	1784	mannosyl-oligosaccharide glucosidase	OsMOGS	Morphological trait	Root	1	41976946	41984958	Mutant	"auxin-mediated root development, shortened root (decreased primary root and lateral root elongation and cell division), root hair initiation and elongation, "	10.1111/tpj.12497
LOC_Os01g47710	Os01g0667400	1797	DWARF TILLER1	DWT1	Morphological trait	Culm leaf	1	29047653	29046116	Mutant	"internode elongation, cell division and elongation, tiller growth"	10.1371/journal.pgen.1004154
LOC_Os01g47710	Os01g0667400	1798	DWARF TILLER1	DWT1	Morphological trait	Panicle flower	1	29047653	29046116	Mutant	"panicle size, the number of spikelets"	10.1371/journal.pgen.1004154
LOC_Os01g43650	Os01g0626400	1817	semi-dwarf and late flowering	DIF1	Morphological trait	Dwarf	1	26666426	26669079	Knockdown Overexpression	plant height through control of cell size	10.1371/journal.pone.0102529
LOC_Os01g43650	Os01g0626400	1818	semi-dwarf and late flowering	DIF1	Morphological trait	Panicle flower	1	26666426	26669079	Knockdown Overexpression	number of spikelets per panicles	10.1371/journal.pone.0102529
LOC_Os05g04850	Os05g0140500	1824	putative EJC core subunits (OsY14)	OsY14a	Morphological trait	Dwarf	5	2311101	2311248	Knockdown	"plant height, culm length by controlling internode size"	10.1104/pp.114.237958
LOC_Os05g04850	Os05g0140500	1825	putative EJC core subunits (OsY14)	OsY14a	Morphological trait	Panicle flower	5	2311101	2311248	Knockdown	"panicle length, lemma and palea size, stamen and filament size"	10.1104/pp.114.237958
LOC_Os11g35390	Os11g0558200	1839	R2R3 MYB transcription factor	OsMYB4P	Morphological trait	Root	11	22579711	22578497	Overexpression	regulation of Pi-dependent root architecture by facilitating Pi acquisition under Pi deficient conditions	10.1016/j.plaphy.2014.02.024
LOC_Os04g58620	Os04g0682800	1878	Albino midrib 1	AM1	Morphological trait	Culm leaf	4	35269455	35264814	Mutant	"green and white variegation, plastid formation, chloroplast development"	10.1007/s00299-014-1639-y
LOC_Os06g39650	Os06g0597500	1887	shortened pedicels and or secondary branches 1	sped1	Morphological trait	Panicle flower	6	24426624	24425032	Overexpression	elongation of pedicels and secondary branches via GA pathway	10.1534/genetics.114.163931
LOC_Os04g52479	Os04g0615000	1890	NAL1	SLCHL4 (NAL1)	Morphological trait	Culm leaf	4	31610701	31613275	Overexpression	"increase stem diameter, leaf blade, leaf width"	10.1093/mp/ssu055
LOC_Os04g52479	Os04g0615000	1891	NAL1	SLCHL4 (NAL1)	Morphological trait	Culm leaf	4	31610701	31613275	Overexpression	increase plant height	10.1093/mp/ssu055
LOC_Os04g52479	Os04g0615000	1892	NAL1	SLCHL4 (NAL1)	Morphological trait	Panicle flower	4	31610701	31613275	Overexpression	"increase panicle size, secondary branches"	10.1093/mp/ssu055
LOC_Os04g52479	Os04g0615000	1893	NAL1	SLCHL4 (NAL1)	Morphological trait	Seed	4	31610701	31613275	Overexpression	increases grains per panicle	10.1093/mp/ssu055
LOC_Os02g45250	Os02g0674800	1908	rice outer-most cell-specific gene 5	Roc5(rl(t))	Morphological trait	Culm leaf	2	28379045	28374727	Knockdown Overexpression	adaxial leaf rolling phenotype	10.1007/s11434-014-0357-8
LOC_Os02g26430	Os02g0462800	1910	WRKY gene 42	OsWRKY42	Morphological trait	Culm leaf	2	16300357	16301582	Overexpression	"promotion of leaf senescence through ROS accumulation, plant death"	10.14348/molcells.2014.0128
LOC_Os03g27770	Os03g0395000	1912	rice heme oxymenase 2	OsHO2	Morphological trait	Culm leaf	3	16477859	16475031	Mutant	"pale color leaves with substantially reduced chlorophyll content, number of larger plastoglobules"	10.1007/s00425-014-2116-0
LOC_Os06g06050	Os06g0154200	1936	suppressors of lazy1	SOL1	Morphological trait	Shoot seedling	6	2779789	2784227	Mutant	"shoot gravitropism, tiller angle, involvement of strigolactones (SLs) biosynthesis"	10.1073/pnas.1411859111

## Sheet: Table S12c
Table S12c Overlapped genes detected from DEGFu-sp-cloned and all common mutant genes in H8 compared to H1 and T485
	locus_id	ogro_id	gene	gene	character_major	character_minor	chromosome	start	end	isolation	objective	doi
LOC_Os01g55240	Os01g0757200	1	Gibberellin 2-Oxidase 3	Gibberellin 2-Oxidase 4	Morphological trait	Dwarf	1	33550951	33553486	Others	Dwarfism. Gibberellin catabolism.	10.1105/tpc.108.060913
LOC_Os02g41954	Os02g0630300	2	Gibberellin 2-Oxidases9	Gibberellin 2-Oxidases10	Morphological trait	Dwarf	2	26086366	26090603	Others	Dwarfism. Gibberellin catabolism.	10.1105/tpc.108.060913
LOC_Os08g01090	Os08g0101000	21	iron deficiency-responsive cis-acting element1	iron deficiency-responsive cis-acting element2	Morphological trait	Shoot seedling	8	62575	66639	Others	Germination rate. Seedling growth.	10.1111/j.1365-313X.2011.04772.x
LOC_Os01g59120	Os01g0805600	36	Cyclin B1;1	Cyclin B1;2	Morphological trait	Seed	1	35905304	35908263	Knockdown	Endosperm formation. Embryo size.	10.1007/s00425-009-1051-y
LOC_Os02g41550	Os02g0625000	69	cryptochrome2	cryptochrome3	Morphological trait	Shoot seedling	2	25802722	25808944	Knockdown	Blue light mediated de-etiolation and seedling growth. Flowering time independent of daylength .	10.1093/pcp/pcj064
LOC_Os06g15620	Os06g0266800	136	gibberellin-stimulated protein1	gibberellin-stimulated protein2	Morphological trait	Culm leaf	6	8847044	8847830	Knockdown	Dwarfism. Primary root elongation. Leaf angle. Fertility. Brassinosteroid homeostasis. Gibberellin sensitivity.	10.1111/j.1365-313X.2008.03707.x
LOC_Os06g15620	Os06g0266800	137	gibberellin-stimulated protein1	gibberellin-stimulated protein2	Morphological trait	Dwarf	6	8847044	8847830	Knockdown	Dwarfism. Primary root elongation. Leaf angle. Fertility. Brassinosteroid homeostasis. Gibberellin sensitivity.	10.1111/j.1365-313X.2008.03707.x
LOC_Os06g15620	Os06g0266800	138	gibberellin-stimulated protein1	gibberellin-stimulated protein2	Morphological trait	Root	6	8847044	8847830	Knockdown	Dwarfism. Primary root elongation. Leaf angle. Fertility. Brassinosteroid homeostasis. Gibberellin sensitivity.	10.1111/j.1365-313X.2008.03707.x
LOC_Os06g38470	Os06g0583400	141	Histone deacetylases 702	Histone deacetylases 703	Morphological trait	Dwarf	6	23671362	23677224	Knockdown	Elongated uppermost internode. Fertility.	10.1016/j.bbrc.2009.07.162
LOC_Os07g30970	Os07g0492000	155	nucleoside diphosphate kinase	nucleoside diphosphate kinase	Morphological trait	Shoot seedling	7	18995153	18997639	Knockdown	Coleoptile elongation.	10.1104/pp.122.2.447
LOC_Os01g15900	Os01g0264000	219	rice Dof daily fluctuations 1	rice Dof daily fluctuations 2	Morphological trait	Seed	1	8948317	8950068	Knockdown Overexpression	Grain length and width. 1000-grain weight. Flowering time.	10.1111/j.1365-3040.2009.01954.x
LOC_Os01g42710	Os01g0612700	221	LSD1 ortholog 2	LSD1 ortholog 3	Morphological trait	Dwarf	1	25951136	25956346	Knockdown Overexpression	Bacterial blight resistance. Dwafism restored by exogenous GA3 treatment.	10.1007/s00438-007-0232-2
LOC_Os01g45760	Os01g0645400	222	OsYUCCA1	OsYUCCA2	Morphological trait	Dwarf	1	27750515	27752683	Knockdown Overexpression	Dwarfism. Root development. Auxin biosynthesis.	10.1104/pp.106.091561
LOC_Os01g45760	Os01g0645400	223	OsYUCCA1	OsYUCCA2	Morphological trait	Root	1	27750515	27752683	Knockdown Overexpression	Dwarfism. Root development. Auxin biosynthesis.	10.1104/pp.106.091561
LOC_Os01g66120	Os01g0884300	227	NAM-ATAF-CUC family 6	NAM-ATAF-CUC family 7	Morphological trait	Root	1	40154765	40157332	Knockdown Overexpression	Seedling root growth	10.1111/j.1365-313X.2009.03908.x
LOC_Os02g52710	Os02g0765600	243	α-amylase I-1	α-amylase I-2	Morphological trait	Shoot seedling	2	33135190	33137035	Knockdown Overexpression	Starch degradation. Seed germination. Seedling growth.	10.1093/pcp/pci091
LOC_Os04g51000	Os04g0598300	262	Rice FLO-LFY homolog	Rice FLO-LFY homolog	Morphological trait	Culm leaf	4	30581106	30584370	Knockdown Overexpression	Flowering time. Tiller growth. Panicle branching.	10.1073/pnas.0709059105
LOC_Os04g51000	Os04g0598300	264	Rice FLO-LFY homolog	Rice FLO-LFY homolog	Morphological trait	Panicle flower	4	30581106	30584370	Knockdown Overexpression	Flowering time. Tiller growth. Panicle branching.	10.1073/pnas.0709059105
LOC_Os04g56320	Os04g0658300	265	RuBisCO activase A2	RuBisCO activase A3	Morphological trait	Dwarf	4	33973682	33978183	Knockdown Overexpression	Dwarfism.	10.1006/bbrc.2001.6269
LOC_Os01g03840	Os01g0129200	304	JAGGED	JAGGED	Morphological trait	Panicle flower	1	1624159	1625392	Mutant	Floral organ development.	10.1007/s11103-010-9703-7
LOC_Os01g03840	Os01g0129200	305	STAMENLESS 1	STAMENLESS 2	Morphological trait	Panicle flower	1	1624159	1625392	Mutant	Homeotic conversions of lodicules and stamens to palea/lemmalike organs and carpels.	10.1111/j.1365-313X.2009.03913.x
LOC_Os01g03840	Os01g0129200	306	open beak	open beak	Morphological trait	Culm leaf	1	1624159	1625392	Mutant	Leaf morphogenesis. Panicle architecture. Floral organ identity. Cell proliferation.	10.1111/j.1365-313X.2009.03823.x
LOC_Os01g03840	Os01g0129200	307	open beak	open beak	Morphological trait	Panicle flower	1	1624159	1625392	Mutant	Leaf morphogenesis. Panicle architecture. Floral organ identity. Cell proliferation.	10.1111/j.1365-313X.2009.03823.x
LOC_Os01g48680	Os01g0678500	329	two-pore channel 1	two-pore channel 2	Morphological trait	Dwarf	1	29662506	29676795	Mutant	Sensitivity to Ca+ in growth rate.	10.1093/pcp/pch082
LOC_Os01g48960	Os01g0682001	331	-	-	Morphological trait	Dwarf	1	29854693	29858776	Mutant	Ammonium assimilation in roots.	10.1007/s00726-010-0531-5
LOC_Os01g49000	Os01g0683100	333	dwarf and gladius leaf 1	dwarf and gladius leaf 2	Morphological trait	Dwarf	1	29892213	29899185	Mutant	Dwarfism. Microtubule organization.	10.1104/pp.105.062968
LOC_Os01g52050	Os01g0718300	338	dwarf 61	dwarf 62	Morphological trait	Culm leaf	1	31683432	31687297	Mutant	Brassinosteroid sensitivity. Dwarfism. Leaf angle. Skotomorphogenesis.	10.1105/tpc.12.9.1591
LOC_Os01g52050	Os01g0718300	339	dwarf 61	dwarf 62	Morphological trait	Dwarf	1	31683432	31687297	Mutant	Brassinosteroid sensitivity. Dwarfism. Leaf angle. Skotomorphogenesis.	10.1105/tpc.12.9.1591
LOC_Os01g54270	Os01g0746400	340	dwarf 10	dwarf 11	Morphological trait	Culm leaf	1	32981304	32984412	Mutant	Tillering dwarf. Tiller bud outgrowth.	10.1111/j.1365-313X.2007.03210.x
LOC_Os01g54270	Os01g0746400	341	dwarf 10	dwarf 11	Morphological trait	Dwarf	1	32981304	32984412	Mutant	Tillering dwarf. Tiller bud outgrowth.	10.1111/j.1365-313X.2007.03210.x
LOC_Os01g54620	Os01g0750300	342	brittle culm 7(t)	brittle culm 8(t)	Morphological trait	Culm leaf	1	33178792	33184516	Mutant	Brittle culm. Cellulose contents in culm.	10.1016/S1673-8527(07)60115-5
LOC_Os01g54620	Os01g0750300	343	cellulose synthase catalytic subunit A4	cellulose synthase catalytic subunit A5	Morphological trait	Culm leaf	1	33178792	33184516	Mutant	Brittle culm. Cellulose contents in culm.	10.1104/pp.103.022442
LOC_Os01g54620	Os01g0750300	344	brittle culm 7(t)	brittle culm 8(t)	Morphological trait	Dwarf	1	33178792	33184516	Mutant	Brittle culm. Cellulose contents in culm.	10.1016/S1673-8527(07)60115-5
LOC_Os01g54620	Os01g0750300	345	cellulose synthase catalytic subunit A4	cellulose synthase catalytic subunit A5	Morphological trait	Dwarf	1	33178792	33184516	Mutant	Brittle culm. Cellulose contents in culm.	10.1104/pp.103.022442
LOC_Os01g61480	Os01g0831000	350	LAX PANICLE	LAX PANICLE	Morphological trait	Culm leaf	1	37313995	37315072	Mutant	Lateral organ development. Axillary meristem formation.	10.1073/pnas.1932414100
LOC_Os01g61480	Os01g0831000	351	LAX PANICLE	LAX PANICLE	Morphological trait	Panicle flower	1	37313995	37315072	Mutant	Lateral organ development. Axillary meristem formation.	10.1073/pnas.1932414100
LOC_Os02g07120	Os02g0167700	378	Cullin-associated and neddylation-dissociated 1	Cullin-associated and neddylation-dissociated 2	Morphological trait	Root	2	3659296	3669320	Mutant	Crown root development. Auxin sensitivity.	10.1093/mp/ssq068
LOC_Os02g14120	Os02g0236100	385	defective in outer cell layer specification 1	defective in outer cell layer specification 2	Morphological trait	Root	2	7740096	7744744	Mutant	Development of root outer cell layers.	10.1111/j.1365-313X.2011.04824.x
LOC_Os02g15950	Os02g0260200	386	erect panicle 3	erect panicle 4	Morphological trait	Panicle flower	2	9071132	9075127	Mutant	Erect panicle.	10.1007/s00122-009-1151-x
LOC_Os02g15950	Os02g0260200	387	larger panicle	larger panicle	Morphological trait	Culm leaf	2	9071132	9075127	Mutant	Panicle branching. Tillering. Culm mechanical strength.	10.1111/j.1467-7652.2011.00610.x
LOC_Os02g15950	Os02g0260200	389	larger panicle	larger panicle	Morphological trait	Panicle flower	2	9071132	9075127	Mutant	Panicle branching. Tillering. Culm mechanical strength.	10.1111/j.1467-7652.2011.00610.x
LOC_Os02g31140	Os02g0516400	393	curly flag leaf1	curly flag leaf2	Morphological trait	Culm leaf	2	19418357	19420749	Mutant	Curly leaf. Leaf cuticle development.	10.1105/tpc.111.088625
LOC_Os04g49570	Os04g0585200	549	Glu receptor like gene 3.1	Glu receptor like gene 3.2	Morphological trait	Root	4	29964265	29968898	Mutant	Root development. Maintainance of root apical meristem.	10.1105/tpc.105.037713
LOC_Os04g51000	Os04g0598300	550	aberrant panicle organization 2	aberrant panicle organization 3	Morphological trait	Panicle flower	4	30581106	30584370	Mutant	Transition from inflorescence meristem to floral meristem. Panicle architecture.	10.1111/j.1365-313X.2011.04781.x
LOC_Os04g52230	Os04g0611800	552	ent-kaurene synthase1	ent-kaurene synthase2	Morphological trait	Dwarf	4	31425493	31429569	Mutant	Dwarfism. Gibberellin biosynthesis.	10.1104/pp.103.033696
LOC_Os04g52479	Os04g0615000	556	narrow leaf 1	narrow leaf 2	Morphological trait	Culm leaf	4	31610701	31613275	Mutant	Narrowed leaf. Dwarfism. Number of longitudinal vein. Regulation of auxin transport.	10.1104/pp.108.118778
LOC_Os04g52479	Os04g0615000	557	narrow leaf 1	narrow leaf 2	Morphological trait	Dwarf	4	31610701	31613275	Mutant	Narrowed leaf. Dwarfism. Number of longitudinal vein. Regulation of auxin transport.	10.1104/pp.108.118778
LOC_Os04g54900	Os04g0641700	558	increased leaf inclination1	increased leaf inclination2	Morphological trait	Dwarf	4	33056296	33056710	Mutant	Leaf angle. Cell length. Brassinosteroid sensitivity.	10.1105/tpc.109.070441
LOC_Os06g06050	Os06g0154200	616	dwarf 3	dwarf 4	Morphological trait	Culm leaf	6	2779789	2784227	Mutant	Tillering dwarf. Tiller bud outgrowth.	10.1093/pcp/pci022
LOC_Os06g06050	Os06g0154200	617	dwarf 3	dwarf 4	Morphological trait	Dwarf	6	2779789	2784227	Mutant	Tillering dwarf. Tiller bud outgrowth.	10.1093/pcp/pci022
LOC_Os06g50920	Os06g0724900	643	increased leaf angle1	increased leaf angle2	Morphological trait	Culm leaf	6	31694442	31700400	Mutant	Abnormal vascular bundle formation and cell wall composition in the leaf lamina joint.	10.1105/tpc.111.093419
LOC_Os11g12740	Os11g0235200	737	short panicle1	short panicle2	Morphological trait	Panicle flower	11	7176158	7181414	Mutant	Panicle elongation. Grain size.	10.1111/j.1365-313X.2009.03799.x
LOC_Os11g12740	Os11g0235200	738	short panicle1	short panicle2	Morphological trait	Seed	11	7176158	7181414	Mutant	Panicle elongation. Grain size.	10.1111/j.1365-313X.2009.03799.x
LOC_Os11g38270	Os11g0595400	754	FLORAL ORGAN NUMBER2	FLORAL ORGAN NUMBER3	Morphological trait	Panicle flower	11	24506800	24507550	Mutant	Floral organ number. Floral meristem size.	10.1093/pcp/pcl025
LOC_Os12g36100	Os12g0547500	762	kinesins with the calponin-homology domain1	kinesins with the calponin-homology domain2	Morphological trait	Shoot seedling	12	22330365	22338268	Mutant	Coleoptile elongation.	10.1093/jxb/erq164
LOC_Os01g66100	Os01g0883800	794	semi-dwarf 1	semi-dwarf 2	Morphological trait	Dwarf	1	40138232	40141316	Natural variation	Semi-dwarf. Gibberellin biosynthesis.	10.1038/416701a
LOC_Os02g49370	Os02g0725700	962	-	-	Morphological trait	Culm leaf	2	31051161	31052302	Overexpression	Dwarfism. Leaf angle. Floral organ formation	10.1016/j.plantsci.2011.04.009
LOC_Os02g49370	Os02g0725700	963	-	-	Morphological trait	Dwarf	2	31051161	31052302	Overexpression	Dwarfism. Leaf angle. Floral organ formation	10.1016/j.plantsci.2011.04.009
LOC_Os02g49370	Os02g0725700	964	-	-	Morphological trait	Panicle flower	2	31051161	31052302	Overexpression	Dwarfism. Leaf angle. Floral organ formation	10.1016/j.plantsci.2011.04.009
LOC_Os04g36070	Os04g0442300	1015	RESPONSE REGULATOR1	RESPONSE REGULATOR2	Morphological trait	Root	4	22046053	22049901	Overexpression	Crown root development.	10.1111/j.1365-313X.2011.04610.x
LOC_Os04g52090	Os04g0610400	1026	APETALA 2 domain 39	APETALA 2 domain 40	Morphological trait	Dwarf	4	31337819	31338487	Overexpression	Dwarfism. Fertility. Drought tolerance.	10.1371/journal.pgen.1001098
LOC_Os09g03610	Os09g0123200	1104	-	-	Morphological trait	Seed	9	1737158	1746264	Overexpression	Grain size.	10.1007/s10540-007-9047-y
LOC_Os01g54270	Os01g0746400	1172	dwarf10	dwarf11	Morphological trait	Root	1	32981304	32984412	Mutant	Strigolactone biosynthesis. Crown root length.	10.1007/s00344-011-9228-6
LOC_Os02g07430	Os02g0170300	1181	MADS29	MADS30	Morphological trait	Seed	2	3833127	3837132	Mutant	Seed amylose content. Grain filling.	10.1105/tpc.111.094854
LOC_Os04g48760	Os04g0576900	1231	xiao	xiao	Morphological trait	Dwarf	4	29480844	29485137	Mutant	Dwarfism. Grain size. Leaf angle. Fertility. Cell division. Brassinosteroid sensitivity.	10.1111/j.1365-313X.2011.04877.x
LOC_Os04g48760	Os04g0576900	1232	xiao	xiao	Morphological trait	Culm leaf	4	29480844	29485137	Mutant	Dwarfism. Grain size. Leaf angle. Fertility. Cell division. Brassinosteroid sensitivity.	10.1111/j.1365-313X.2011.04877.x
LOC_Os04g48760	Os04g0576900	1233	xiao	xiao	Morphological trait	Seed	4	29480844	29485137	Mutant	Dwarfism. Grain size. Leaf angle. Fertility. Cell division. Brassinosteroid sensitivity.	10.1111/j.1365-313X.2011.04877.x
LOC_Os06g06050	Os06g0154200	1259	dwarf3	dwarf4	Morphological trait	Root	6	2779789	2784227	Mutant	Strigolactone sensitivity. Crown root length.	10.1007/s00344-011-9228-6
LOC_Os09g21250	Os09g0380200	1334	Young Leaf Chlorosis 1	Young Leaf Chlorosis 2	Morphological trait	Culm leaf	9	13430334	13432785	Mutant	Chlorophyll and lutein content. Chlorosis during young stage.	10.1007/s00425-012-1756-1
LOC_Os09g21250	Os09g0380200	1335	Young Leaf Chlorosis 1	Young Leaf Chlorosis 2	Morphological trait	Shoot seedling	9	13430334	13432785	Mutant	Chlorophyll and lutein content. Chlorosis during young stage.	10.1007/s00425-012-1756-1
LOC_Os03g48740	Os03g0693600	1340	IAA-glucose synthase gene	IAA-glucose synthase gene	Morphological trait	Culm leaf	3	28535769	28538856	Overexpression	Dwarfism. Tillering. Auxin catabolism.	10.1007/s12374-012-0238-0
LOC_Os03g48740	Os03g0693600	1341	IAA-glucose synthase gene	IAA-glucose synthase gene	Morphological trait	Dwarf	3	28535769	28538856	Overexpression	Dwarfism. Tillering. Auxin catabolism.	10.1007/s12374-012-0238-0
LOC_Os03g13400	Os03g0237250	1358	Loose Plant Architecture1	Loose Plant Architecture2	Morphological trait	Culm leaf	3	7289669	7290505	Mutant	Tiller angle. Leaf angle. Shoot gravitropism.	10.1104/pp.112.208496
LOC_Os04g47860	Os04g0566400	1391	Indeterminate domain 10	Indeterminate domain 11	Morphological trait	Root	4	28807162	28814527	Mutant	Ammonium dependent root development.	10.1111/nph.12075
LOC_Os02g07430	Os02g0170300	1394	OsMADS29	OsMADS30	Morphological trait	Seed	2	3833127	3837132	Knockdown	Seed development.	10.1371/journal.pone.0051435
LOC_Os02g58610	Os02g0833000	1419	N-acetylglucosaminyltransferase I	N-acetylglucosaminyltransferase I	Morphological trait	Dwarf	2	36708547	36709832	Mutant	Cellulose contents. Dwarfism. Shoot regeneration. Dark-induced leaf senescence.	10.1111/tpj.12087
LOC_Os02g58610	Os02g0833000	1420	N-acetylglucosaminyltransferase I	N-acetylglucosaminyltransferase I	Morphological trait	Culm leaf	2	36708547	36709832	Mutant	Cellulose contents. Dwarfism. Shoot regeneration. Dark-induced leaf senescence.	10.1111/tpj.12087
LOC_Os02g12790	Os02g0220400	1441	CYTOKININRESPONSIVE GATA TRANSCRIPTION FACTOR1	CYTOKININRESPONSIVE GATA TRANSCRIPTION FACTOR2	Morphological trait	Dwarf	2	6734753	6736433	Knockdown Overexpression	Dwarfism. Tillering. Chlorophyll content. Grain filling rate.	10.1104/pp.113.217265
LOC_Os02g12790	Os02g0220400	1442	CYTOKININRESPONSIVE GATA TRANSCRIPTION FACTOR1	CYTOKININRESPONSIVE GATA TRANSCRIPTION FACTOR2	Morphological trait	Culm leaf	2	6734753	6736433	Knockdown Overexpression	Dwarfism. Tillering. Chlorophyll content. Grain filling rate.	10.1104/pp.113.217265
LOC_Os04g28280	Os04g0350700	1555	Awn-1	Awn-2	Morphological trait	Seed	4	16752716	16756314	Natural variation	Awn formation. Grain length. Grain number.	10.1105/tpc.113.113589
LOC_Os04g28280	Os04g0350700	1556	Awn-1	Awn-2	Morphological trait	Panicle flower	4	16752716	16756314	Natural variation	Awn formation. Grain length. Grain number.	10.1105/tpc.113.113589
LOC_Os02g49840	Os02g0731200	1578	OsMADS57	OsMADS58	Morphological trait	Culm leaf	2	31343527	31349620	Knockdown Overexpression	Tillering.	10.1038/ncomms2542
LOC_Os01g54810	Os01g0751600	1586	"high tillering, reduced height, and infertile spikelets 1"	"high tillering, reduced height, and infertile spikelets 2"	Morphological trait	Culm leaf	1	33280010	33283023	Mutant	Tillering. Pollen development.	10.1093/jxb/ert256
LOC_Os04g52479	Os04g0615000	1609	SPIKELET NUMBER	SPIKELET NUMBER	Morphological trait	Panicle flower	4	31610701	31613275	Natural variation	Grain number. Leaf size. Culm size.	10.1073/pnas.1310790110
LOC_Os04g52479	Os04g0615000	1610	SPIKELET NUMBER	SPIKELET NUMBER	Morphological trait	Culm leaf	4	31610701	31613275	Natural variation	Grain number. Leaf size. Culm size.	10.1073/pnas.1310790110
LOC_Os03g26044	Os03g0377700	1625	cellulose synthase A5	cellulose synthase A6	Morphological trait	Dwarf	3	15477373	15481352	Others	O.glaberrima Dwarfism to Rice tungro sperical virus (RTVS) infection	10.3389/fmicb.2014.00026
LOC_Os04g52479	Os04g0615000	1630	narrow leaf1	narrow leaf2	Morphological trait	Root	4	31610701	31613275	Mutant	root formation	10.1007/s11105-013-0675-z
LOC_Os04g52479	Os04g0615000	1631	narrow leaf1	narrow leaf2	Morphological trait	Culm leaf	4	31610701	31613275	Mutant	longitudinal elongation of leaves and stems	10.1007/s11105-013-0675-z
LOC_Os02g18080	Os02g0282000	1638	tapetum degeneration retardation gene	tapetum degeneration retardation gene	Morphological trait	Sterility	2	10532047	10537539	Others	"delated/non-degradation of tapetum tissue, collapse of the haploid microspores"	10.1007/s11032-013-9972-3
LOC_Os02g39340	Os02g0606000	1680	Oryza sativa delayed greening 2	Oryza sativa delayed greening 3	Morphological trait	Culm leaf	2	24603691	24606812	Mutant	chlorophyll content and chloroplast development in early seedling stage	10.1007/s00299-013-1549-4
LOC_Os01g42850	Os01g0614900	1730	autophagy associated gene 7	autophagy associated gene 8	Morphological trait	Panicle flower	1	26043346	26037483	Knockdown	"delay of anther development, pollen maturation, larger spikelets"	10.4161/auto.28279
LOC_Os01g42850	Os01g0614900	1731	autophagy associated gene 7	autophagy associated gene 8	Morphological trait	Dwarf	1	26043346	26037483	Knockdown	growth retardation of cultured cells under sucrose starvation	10.4161/auto.28279
LOC_Os06g40150	Os06g0604000	1762	Wax Synthesis Regulatory 2 gene	Wax Synthesis Regulatory 3 gene	Morphological trait	Dwarf	6	24776364	24775260	Overexpression	dwarfism with enhanced tillers	10.1007/s11105-013-0687-8
LOC_Os06g40150	Os06g0604000	1763	Wax Synthesis Regulatory 2 gene	Wax Synthesis Regulatory 3 gene	Morphological trait	Panicle flower	6	24776364	24775260	Overexpression	pale-yellow and thin anthers	10.1007/s11105-013-0687-8
LOC_Os06g40150	Os06g0604000	1765	Wax Synthesis Regulatory 2 gene	Wax Synthesis Regulatory 3 gene	Morphological trait	Culm leaf	6	24776364	24775260	Overexpression	"number of trichomes, small round shape trichomes, thicker and darker opaque cuticular layer, diminished the outermost translucent cuticle proper resulting in more osmiophilic"	10.1007/s11105-013-0687-8
LOC_Os01g43650	Os01g0626400	1817	semi-dwarf and late flowering	semi-dwarf and late flowering	Morphological trait	Dwarf	1	26666426	26669079	Knockdown Overexpression	plant height through control of cell size	10.1371/journal.pone.0102529
LOC_Os01g43650	Os01g0626400	1818	semi-dwarf and late flowering	semi-dwarf and late flowering	Morphological trait	Panicle flower	1	26666426	26669079	Knockdown Overexpression	number of spikelets per panicles	10.1371/journal.pone.0102529
LOC_Os11g35390	Os11g0558200	1839	R2R3 MYB transcription factor	R2R4 MYB transcription factor	Morphological trait	Root	11	22579711	22578497	Overexpression	regulation of Pi-dependent root architecture by facilitating Pi acquisition under Pi deficient conditions	10.1016/j.plaphy.2014.02.024
LOC_Os04g52479	Os04g0615000	1890	NAL1	NAL2	Morphological trait	Culm leaf	4	31610701	31613275	Overexpression	"increase stem diameter, leaf blade, leaf width"	10.1093/mp/ssu055
LOC_Os04g52479	Os04g0615000	1891	NAL1	NAL2	Morphological trait	Culm leaf	4	31610701	31613275	Overexpression	increase plant height	10.1093/mp/ssu055
LOC_Os04g52479	Os04g0615000	1892	NAL1	NAL2	Morphological trait	Panicle flower	4	31610701	31613275	Overexpression	"increase panicle size, secondary branches"	10.1093/mp/ssu055
LOC_Os04g52479	Os04g0615000	1893	NAL1	NAL2	Morphological trait	Seed	4	31610701	31613275	Overexpression	increases grains per panicle	10.1093/mp/ssu055
LOC_Os06g06050	Os06g0154200	1936	suppressors of lazy1	suppressors of lazy2	Morphological trait	Shoot seedling	6	2779789	2784227	Mutant	"shoot gravitropism, tiller angle, involvement of strigolactones (SLs) biosynthesis"	10.1073/pnas.1411859111

## Sheet: Table S13a
Table S13a Overlapped genes detected from DEGFu-sp and mutant genes in H8 compared to H1 and T485
H1-H8-mutant-DEFGu-sp	locus	is_TE	is_expressed	is_representative	annotation
	LOC_Os01g55450	N	Y	Y	CAMK_KIN1/SNF1/Nim1_like.11 - CAMK includes calcium/calmodulin depedent protein kinases, expressed
	LOC_Os01g57854	N	Y	Y	pectinesterase, putative, expressed
	LOC_Os01g60020	N	Y	Y	NAC domain transcription factor, putative, expressed
	LOC_Os01g62200	N	Y	Y	domain of unknown function DUF966 domain containing protein, expressed
	LOC_Os01g62200	N	Y	N	domain of unknown function DUF966 domain containing protein, expressed
	LOC_Os01g66100	N	Y	Y	gibberellin 20 oxidase 2, putative, expressed
	LOC_Os02g10780	N	Y	Y	SPX domain containing protein, putative, expressed
	LOC_Os02g35970	N	Y	Y	BTBN2 - Bric-a-Brac, Tramtrack, Broad Complex BTB domain with non-phototropic hypocotyl 3 NPH3 and coiled-coil domains, expressed
	LOC_Os02g49840	N	Y	Y	OsMADS57 - MADS-box family gene with MIKCc type-box, expressed
	LOC_Os02g49840	N	Y	N	OsMADS57 - MADS-box family gene with MIKCc type-box, expressed
	LOC_Os02g49840	N	Y	N	OsMADS57 - MADS-box family gene with MIKCc type-box, expressed
	LOC_Os02g49840	N	Y	N	OsMADS57 - MADS-box family gene with MIKCc type-box, expressed
	LOC_Os03g01320	Y	Y	N	LTPL116 - Protease inhibitor/seed storage/LTP family protein precursor, expressed
	LOC_Os03g01320	Y	Y	Y	LTPL116 - Protease inhibitor/seed storage/LTP family protein precursor, expressed
	LOC_Os03g07140	N	Y	Y	male sterility protein, putative, expressed
	LOC_Os04g10160	N	Y	Y	cytochrome P450, putative, expressed
	LOC_Os04g32050	Y	Y	Y	transposon protein, putative, unclassified, expressed
	LOC_Os04g32050	Y	Y	N	transposon protein, putative, unclassified, expressed
	LOC_Os04g47860	N	Y	N	ZOS4-11 - C2H2 zinc finger protein, expressed
	LOC_Os04g47860	N	Y	N	ZOS4-11 - C2H2 zinc finger protein, expressed
	LOC_Os04g47860	N	Y	N	ZOS4-11 - C2H2 zinc finger protein, expressed
	LOC_Os04g47860	N	Y	N	ZOS4-11 - C2H2 zinc finger protein, expressed
	LOC_Os04g47860	N	Y	N	ZOS4-11 - C2H2 zinc finger protein, expressed
	LOC_Os04g47860	N	Y	N	ZOS4-11 - C2H2 zinc finger protein, expressed
	LOC_Os04g47860	N	Y	N	ZOS4-11 - C2H2 zinc finger protein, expressed
	LOC_Os04g47860	N	Y	Y	ZOS4-11 - C2H2 zinc finger protein, expressed
	LOC_Os05g10670	N	Y	Y	zinc finger CCCH type family protein, putative, expressed
	LOC_Os05g13900	Y	Y	Y	retrotransposon protein, putative, unclassified, expressed
	LOC_Os05g32710	N	Y	Y	Alpha amylase, catalytic domain containing protein, expressed
	LOC_Os06g36560	N	Y	Y	inositol oxygenase, putative, expressed
	LOC_Os06g36560	N	Y	N	inositol oxygenase, putative, expressed
	LOC_Os07g39220	N	Y	Y	BES1/BZR1 homolog protein, putative, expressed
	LOC_Os09g25060	N	Y	Y	WRKY76, expressed
	LOC_Os11g12740	N	Y	Y	peptide transporter PTR2, putative, expressed
	LOC_Os12g03040	N	Y	Y	no apical meristem protein, putative, expressed
T485-H8-DEGfu-sp	LOC_Os01g10110	N	Y	Y	cytokinin dehydrogenase precursor, putative, expressed
	LOC_Os01g66100	N	Y	Y	gibberellin 20 oxidase 2, putative, expressed
	LOC_Os02g05840	N	Y	Y	VIL2 protein, putative, expressed
	LOC_Os02g15700	N	Y	Y	expressed protein
	LOC_Os02g45770	N	Y	Y	OsMADS6 - MADS-box family gene with MIKCc type-box, expressed
	LOC_Os02g49840	N	Y	Y	OsMADS57 - MADS-box family gene with MIKCc type-box, expressed
	LOC_Os02g49840	N	Y	N	OsMADS57 - MADS-box family gene with MIKCc type-box, expressed
	LOC_Os02g49840	N	Y	N	OsMADS57 - MADS-box family gene with MIKCc type-box, expressed
	LOC_Os02g49840	N	Y	N	OsMADS57 - MADS-box family gene with MIKCc type-box, expressed
	LOC_Os03g49990	N	Y	Y	GRAS family transcription factor domain containing protein, expressed
	LOC_Os04g47860	N	Y	N	ZOS4-11 - C2H2 zinc finger protein, expressed
	LOC_Os04g47860	N	Y	N	ZOS4-11 - C2H2 zinc finger protein, expressed
	LOC_Os04g47860	N	Y	N	ZOS4-11 - C2H2 zinc finger protein, expressed
	LOC_Os04g47860	N	Y	N	ZOS4-11 - C2H2 zinc finger protein, expressed
	LOC_Os04g47860	N	Y	N	ZOS4-11 - C2H2 zinc finger protein, expressed
	LOC_Os04g47860	N	Y	N	ZOS4-11 - C2H2 zinc finger protein, expressed
	LOC_Os04g47860	N	Y	N	ZOS4-11 - C2H2 zinc finger protein, expressed
	LOC_Os04g47860	N	Y	Y	ZOS4-11 - C2H2 zinc finger protein, expressed
	LOC_Os05g03040	N	Y	Y	AP2 domain containing protein, expressed
	LOC_Os05g03040	N	Y	N	AP2 domain containing protein, expressed
	LOC_Os05g03040	N	Y	N	AP2 domain containing protein, expressed
	LOC_Os05g39990	N	Y	Y	expansin precursor, putative, expressed
	LOC_Os06g41010	N	Y	Y	zinc finger A20 and AN1 domain-containing stress-associated protein, putative, expressed
	LOC_Os06g41010	N	Y	N	zinc finger A20 and AN1 domain-containing stress-associated protein, putative, expressed
	LOC_Os06g41010	N	Y	N	zinc finger A20 and AN1 domain-containing stress-associated protein, putative, expressed
	LOC_Os07g41240	N	Y	Y	cytochrome P450, putative, expressed
	LOC_Os09g36680	N	Y	Y	ribonuclease T2 family domain containing protein, expressed
	LOC_Os10g42690	N	Y	Y	jmjC domain containing protein, expressed
	LOC_Os11g12740	N	Y	Y	peptide transporter PTR2, putative, expressed
	LOC_Os12g10540	N	Y	N	OsMADS13 - MADS-box family gene with MIKCc type-box, expressed
	LOC_Os12g10540	N	Y	N	OsMADS13 - MADS-box family gene with MIKCc type-box, expressed
	LOC_Os12g10540	N	Y	N	OsMADS13 - MADS-box family gene with MIKCc type-box, expressed
	LOC_Os12g10540	N	Y	N	OsMADS13 - MADS-box family gene with MIKCc type-box, expressed
	LOC_Os12g10540	N	Y	Y	OsMADS13 - MADS-box family gene with MIKCc type-box, expressed

## Sheet: Table S13b
Table S13b Overlapped genes detected from DEGFu-sp, mutant genes and the known cloned genes in H8 compared to H1 and T485
	locus_id	ogro_id	gene	gene_symbol	character_major	character_minor	chromosome	start	end	locus_id	browse	isolation	objective	doi
LOC_Os01g60020	Os01g0816100	37	NAM-ATAF-CUC family 4	OsNAC4	Resistance or Tolerance	Bacterial blight resistance	1	36448724	36450238	Os01g0816100		Knockdown	Bacterial blight resistance. HR cell death.	10.1038/emboj.2009.39
LOC_Os02g15700	Os02g0256200	60	Histidine- and alanine-rich protein	OsHARP	Morphological trait	Dwarf	2	8871946	8873247	Os02g0256200		Knockdown	Dwarfism.	10.1007/s00726-008-0043-8
LOC_Os04g10160	Os04g0180400	109	cytochrome P450 A2	CYP99A2	Resistance or Tolerance	Other stress resistance	4	5477147	5479152	Os04g0180400		Knockdown	Production phytoalexins and allelochemicals.	10.1111/j.1365-313X.2010.04408.x
LOC_Os07g39220	Os07g0580500	159	-	OsBZR1	Morphological trait	Culm leaf	7	24144128	24145465	Os07g0580500		Knockdown	Dwarfism. Leaf angle. Brassinosteroid sensitivity.	10.1073/pnas.0706386104
LOC_Os07g39220	Os07g0580500	160	-	OsBZR1	Morphological trait	Dwarf	7	24144128	24145465	Os07g0580500		Knockdown	Dwarfism. Leaf angle. Brassinosteroid sensitivity.	10.1073/pnas.0706386104
LOC_Os01g57854	Os01g0788400	224	pectin methylesterase1	PME1	Physiological trait	Source activity	1	35209281	35215925	Os01g0788400		Knockdown Overexpression	Leaf senescence. MeOH-induced Trp and Trp-derived secondary metabolite biosynthesis.	10.1111/j.1365-313X.2011.04486.x
LOC_Os05g39990	Os05g0477600	276	expansin4	OsEXP4	Morphological trait	Dwarf	5	23542809	23544731	Os05g0477600		Knockdown Overexpression	Dwarfism. Cell wall extensibility. Flowering time.	10.1105/tpc.011965
LOC_Os05g39990	Os05g0477600	277	expansin4	OsEXP4	Physiological trait	Flowering	5	23542809	23544731	Os05g0477600		Knockdown Overexpression	Dwarfism. Cell wall extensibility. Flowering time.	10.1105/tpc.011965
LOC_Os02g05840	Os02g0152500	377	leaf inclination銆€2	lc2	Morphological trait	Culm leaf	2	2876557	2882175	Os02g0152500		Mutant	Leaf angle. Cell division in lamina joint.	10.1038/cr.2010.109
LOC_Os02g35970	Os02g0568200	398	Coleoptile phototropism 1	cpt1	Morphological trait	Root	2	22466026	22471133	Os02g0568200		Mutant	Root and seedling phototropism. Auxin translocation.	10.1105/tpc.104.028357
LOC_Os02g35970	Os02g0568200	399	Coleoptile phototropism 1	cpt1	Morphological trait	Shoot seedling	2	22466026	22471133	Os02g0568200		Mutant	Root and seedling phototropism. Auxin translocation.	10.1105/tpc.104.028357
LOC_Os02g45770	Os02g0682200	408	MOSAIC FLORAL ORGANS1	mfo1	Morphological trait	Panicle flower	2	28762840	28770807	Os02g0682200		Mutant	Floral organ identity.	10.1105/tpc.109.068742
LOC_Os02g45770	Os02g0682200	409	osmads6	osmads6	Physiological trait	Eating quality	2	28762840	28770807	Os02g0682200		Mutant	Floral organ identity. Seed starch filling.	10.1111/j.1365-313X.2010.04354.x
LOC_Os02g45770	Os02g0682200	410	osmads6	osmads6	Morphological trait	Panicle flower	2	28762840	28770807	Os02g0682200		Mutant	Floral organ identity. Seed starch filling.	10.1111/j.1365-313X.2010.04354.x
LOC_Os03g07140	Os03g0167600	450	defective pollen wall	dpw	Physiological trait	Sterility	3	3632045	3635508	Os03g0167600		Mutant	Pollen wall development.	10.1105/tpc.111.087528
LOC_Os03g49990	Os03g0707600	498	slender rice1	slr1	Morphological trait	Dwarf	3	29273183	29275515	Os03g0707600		Mutant	Cell division and expansion. Gibberellin sensitivity.	10.1105/tpc.13.5.999
LOC_Os03g49990	Os03g0707600	499	slender rice1-d	Slr1-d	Morphological trait	Dwarf	3	29273183	29275515	Os03g0707600		Mutant	Dwarfism. Gibberellin sensitivity.	10.1007/s00438-008-0406-6
LOC_Os04g32050	Os04g0390500	524	Yellow Stripe-like 6	OsYSL6	Resistance or Tolerance	Other soil stress tolerance	4	19241776	19246339	Os04g0390500		Mutant	Mn translocation between apoplast to apoplast.	10.1104/pp.111.186031
LOC_Os05g03040	Os05g0121600	568	Rice Starch Regulator1	rsr1	Physiological trait	Eating quality	5	1134012	1138301	Os05g0121600		Mutant	Seed amylose content. Grain size.	10.1104/pp.110.159517
LOC_Os05g03040	Os05g0121600	569	Rice Starch Regulator1	rsr1	Morphological trait	Seed	5	1134012	1138301	Os05g0121600		Mutant	Seed amylose content. Grain size.	10.1104/pp.110.159517
LOC_Os10g42690	Os10g0577600	731	Jumonji C domain-containing protein 6	jmj6	Morphological trait	Panicle flower	10	23481090	23486976	Os10g0577600		Mutant	Number and morphology of floral organ.	10.1073/pnas.0805901105
LOC_Os11g12740	Os11g0235200	737	short panicle1	sp1	Morphological trait	Panicle flower	11	7176158	7181414	Os11g0235200		Mutant	Panicle elongation. Grain size.	10.1111/j.1365-313X.2009.03799.x
LOC_Os11g12740	Os11g0235200	738	short panicle1	sp1	Morphological trait	Seed	11	7176158	7181414	Os11g0235200		Mutant	Panicle elongation. Grain size.	10.1111/j.1365-313X.2009.03799.x
LOC_Os12g10540	Os12g0207000	758	OsMADS13	OsMADS13	Morphological trait	Panicle flower	12	5583799	5589341	Os12g0207000		Mutant	Ovule identity.	10.1111/j.1365-313X.2007.03272.x
LOC_Os01g10110	Os01g0197700	784	Grain number 1a	Gn1a	Morphological trait	Panicle flower	1	5269449	5274585	Os01g0197700		Natural variation	Grain number. Cytokinin catabolism.	10.1126/science.1113373
LOC_Os01g66100	Os01g0883800	794	semi-dwarf 1	sd1	Morphological trait	Dwarf	1	40138232	40141316	Os01g0883800		Natural variation	Semi-dwarf. Gibberellin biosynthesis.	10.1038/416701a
LOC_Os03g01320	Os03g0103300	799	QTL of low-temperature germinability in chromosome3 -1	qLTG3?1	Resistance or Tolerance	Cold tolerance	3	198743	199200	Os03g0103300		Natural variation	Cold tolerance at germination stage.	10.1073/pnas.0805303105
LOC_Os03g01320	Os03g0103300	800	QTL of low-temperature germinability in chromosome3 -1	qLTG3?1	Physiological trait	Germination dormancy	3	198743	199200	Os03g0103300		Natural variation	Cold tolerance at germination stage.	10.1073/pnas.0805303105
LOC_Os01g55450	Os01g0759400	915	calcineurin B-like protein-interacting protein kinase12	OsCIPK12	Resistance or Tolerance	Drought tolerance	1	33699375	33704426	Os01g0759400		Overexpression	Drought tolerance.	10.1104/pp.107.101295
LOC_Os05g32710	Os05g0393700	1047	isoamylase2	OsISA2	Physiological trait	Eating quality	5	19161869	19162800	Os05g0393700		Overexpression	Seed starch content.	10.1104/pp.111.173435
LOC_Os06g41010	Os06g0612800	1070	Oryza sativa indica stress Associated protein 1	OsiSAP8	Resistance or Tolerance	Cold tolerance	6	25368996	25371122	Os06g0612800		Overexpression	"Cold, drought and salinity tolerance during germination and seedling stage. Drought and salinity tolerance during anthesis stage."	10.1007/s11103-007-9284-2
LOC_Os06g41010	Os06g0612800	1071	Oryza sativa indica stress Associated protein 1	OsiSAP8	Resistance or Tolerance	Drought tolerance	6	25368996	25371122	Os06g0612800		Overexpression	"Cold, drought and salinity tolerance during germination and seedling stage. Drought and salinity tolerance during anthesis stage."	10.1007/s11103-007-9284-2
LOC_Os06g41010	Os06g0612800	1072	Oryza sativa indica stress Associated protein 1	OsiSAP8	Physiological trait	Germination dormancy	6	25368996	25371122	Os06g0612800		Overexpression	"Cold, drought and salinity tolerance during germination and seedling stage. Drought and salinity tolerance during anthesis stage."	10.1007/s11103-007-9284-2
LOC_Os06g41010	Os06g0612800	1073	Oryza sativa indica stress Associated protein 1	OsiSAP8	Resistance or Tolerance	Salinity tolerance	6	25368996	25371122	Os06g0612800		Overexpression	"Cold, drought and salinity tolerance during germination and seedling stage. Drought and salinity tolerance during anthesis stage."	10.1007/s11103-007-9284-2
LOC_Os06g41010	Os06g0612800	1074	Oryza sativa indica stress Associated protein 1	OsiSAP8	Morphological trait	Shoot seedling	6	25368996	25371122	Os06g0612800		Overexpression	"Cold, drought and salinity tolerance during germination and seedling stage. Drought and salinity tolerance during anthesis stage."	10.1007/s11103-007-9284-2
LOC_Os09g25060	Os09g0417600	1106	OsWRKY76	OsWRKY76	Resistance or Tolerance	Bacterial blight resistance	9	15629908	15631440	Os09g0417600		Overexpression	Resistance to Xanthomonas oryzae pv. oryzae.	10.1007/s12284-010-9039-6
LOC_Os06g36560	Os06g0561000	1268	Myo-inositol oxygenase	OsMIOX	Resistance or Tolerance	Drought tolerance	6	22355411	22359638	Os06g0561000		Overexpression	Drought tolerance.	10.1016/j.plantsci.2012.08.003
LOC_Os12g03040	Os12g0123700	1339	ONAC131	ONAC131	Resistance or Tolerance	Blast resistance	12	1138155	1140307	Os12g0123700		Knockdown	Resistance to Magnaporthe grisea.	10.1007/s11033-012-2040-y
LOC_Os04g47860	Os04g0566400	1390	Indeterminate domain 10	OsIDD10	Resistance or Tolerance	Other soil stress tolerance	4	28807162	28814527	Os04g0566400		Mutant	Ammonium dependent root development.	10.1111/nph.12075
LOC_Os04g47860	Os04g0566400	1391	Indeterminate domain 10	OsIDD10	Morphological trait	Root	4	28807162	28814527	Os04g0566400		Mutant	Ammonium dependent root development.	10.1111/nph.12075
LOC_Os02g05840	Os02g0152500	1405	VIN3-LIKE 2	OsVIL2	Physiological trait	Flowering	2	2875587	2882175	Os02g0152500		Mutant	Flowering time independent of day length.	10.1111/tpj.12057
LOC_Os05g10670	Os05g0195200	1438	tandem zinc finger 1	OsTZF1	Resistance or Tolerance	Drought tolerance	5	5828100	5830243	Os05g0195200		Knockdown Overexpression	Drought and salinity tolerance.	10.1104/pp.112.205385
LOC_Os05g10670	Os05g0195200	1439	tandem zinc finger 1	OsTZF1	Resistance or Tolerance	Salinity tolerance	5	5828100	5830243	Os05g0195200		Knockdown Overexpression	Drought and salinity tolerance.	10.1104/pp.112.205385
LOC_Os12g03040	Os12g0123700	1507	-	ONAC131	Resistance or Tolerance	Blast resistance	12	1138155	1140307	Os12g0123700		Knockdown	Resistance to Magnaporthe grisea.	10.1007/s11103-012-9981-3
LOC_Os07g41240	Os07g0603700	1524	GIANT EMBRYO	GE	Morphological trait	Seed	7	25373984	25375652	Os07g0603700		Mutant	Embryo/endosperm size	10.1111/tpj.12223
LOC_Os05g13900	Os05g0226900	1525	REPETITIVE PROLINE-RICH PROTEIN 1.1	RePRP1.1	Morphological trait	Root	5	7732694	7734208	Os05g0226900		Knockdown Overexpression	Root growth. Root cell elongation. ABA sensitivity.	10.1104/pp.113.217547
LOC_Os02g49840	Os02g0731200	1578	OsMADS57	OsMADS57	Morphological trait	Culm leaf	2	31343527	31349620	Os02g0731200		Knockdown Overexpression	Tillering.	10.1038/ncomms2542
LOC_Os09g25060	Os09g0417600	1592	-	OsWRKY76	Resistance or Tolerance	Blast resistance	9	15629908	15631440	Os09g0417600		Overexpression	Resistance to Magnaporthe oryzae. Cold tolerance.	10.1093/jxb/ert298
LOC_Os09g25060	Os09g0417600	1593	-	OsWRKY76	Resistance or Tolerance	Cold tolerance	9	15629908	15631440	Os09g0417600		Overexpression	Resistance to Magnaporthe oryzae. Cold tolerance.	10.1093/jxb/ert298
LOC_Os09g36680	Os09g0537700	1603	S-like Rnase 4	OsRNS4	Resistance or Tolerance	Salinity tolerance	9	21987601	21989587	Os09g0537700		Overexpression	Salinity tolerance. Seedling growth.	10.1016/j.plantsci.2013.10.003
LOC_Os09g36680	Os09g0537700	1604	S-like Rnase 4	OsRNS4	Morphological trait	Shoot seedling	9	21987601	21989587	Os09g0537700		Overexpression	Salinity tolerance. Seedling growth.	10.1016/j.plantsci.2013.10.003
LOC_Os05g39990	Os05g0477600	1628	伪-expansin 1precursor	expansin 1	Morphological trait	Dwarf	5	23542809	23544731	Os05g0477600		Others	O.glaberrima Dwarfism to Rice tungro sperical virus (RTVS) infection	10.3389/fmicb.2014.00026
LOC_Os01g62200	Os01g0839200	1647	DUF966-stress repressive gene 2	OsDSR2	Resistance or Tolerance	Drought tolerance	1	37760948	37758103	Os01g0839200		Overexpression	resistance to salt and drought stress	10.1007/s00299-013-1532-0
LOC_Os10g42690	Os10g0577600	1709	jmjC domain-containing gene	OsJMJ706	Morphological trait	Panicle flower	10	23481146	23486976	Os10g0577600		Overexpression	"open husk, long sterile lemma"	10.1104/pp.114.235564
LOC_Os02g10780	Os02g0202200	1935	suppressor of yeast gpa2	SPK2(SYG2)	Physiological trait	Others	2	5706908	5709080	Os02g0202200		Knockdown Overexpression	Pi-dependent inhibitor of Phosphate starvation response regulator 2 (PHR)	10.1073/pnas.1404680111

## Sheet: Table S14
Table S14. Predicted protein-protein interaction analysis of the cloned genes in DEGFu-sp
#node	identifier	domain_summary_url	annotation	other_names_and_aliases
HSP16.9B	4530.OS01T0136200-01	https://smart.embl.de/smart/DDvec.cgi?smart=150:Pfam_HSP20(46|149)+	16.9 kDa class I heat shock protein 2 ; Belongs to the small heat shock protein (HSP20) family	16.9 kDa class I heat shock protein 2	16.9 kDa class I heat shock protein 2	16.9 kDa class I heat shock protein 2	16.9 kDa class I heat shock protein 2	16.9 kDa class I heat shock protein 2	16.9 kDa heat shock protein 2	16.9 kDa heat shock protein 2	4325698	4325698	AAA33910.1	ADR66972.1	AK121025	BAB64127.1	BAF03869.1	BAH00281.1	E5D3J7_ORYSJ	EAZ10447.1	GU120338	HS16B_ORYSJ	HS16B_ORYSJ	HS16B_ORYSJ	HSP16.9B	HSP16.9B	LOC_Os01g04380	LOC_Os01g04380	LOC_Os01g04380.1	M80939	NM_001048490	NM_001048490.1	NP_001041955	NP_001041955.1	OS01G0136200	OS01G0136200	OS01G0136200	OS01G0136200	OS01G0136200	OS01T0136200-01	OS01T0136200-01	OS01T0136200-01	OS01T0136200-01	OS01T0136200-01	Os01g0136200	Os01g0136200	Os01g0136200	Os01g0136200	P0443D08.6
PLD1	4530.OS01T0172400-03	https://smart.embl.de/smart/DDvec.cgi?smart=812:C2(9|129)+PLDc(330|368)+PLDc(658|685)+Pfam_PLD_C(730|802)+	Phospholipase D alpha 1; Hydrolyzes glycerol-phospholipids at the terminal phosphodiesteric bond. Plays an important role in various cellular processes; Belongs to the phospholipase D family. C2-PLD subfamily	3.1.4.4	4327647	4327647	A0A0P0UZ48	A0A0P0UZ48	AB001920	AP003215	BAA11136.1	BAA19467.1	BAF04067.1	Choline phosphatase 1	Choline phosphatase 1	D73411	EC 3.1.4.4	EEE53959.1	LOC_Os01g07760	LOC_Os01g07760	LOC_Os01g07760.1	LOC_Os01g07760.2	NM_001048688	NM_001048688.1	NP_001042153	NP_001042153.1	OS01G0172400	OS01G0172400	OS01G0172400	OS01G0172400	OS01G0172400	OS01T0172400-01	OS01T0172400-01	OS01T0172400-01	OS01T0172400-02	OS01T0172400-02	OS01T0172400-02	OS01T0172400-03	OS01T0172400-03	OS01T0172400-03	OS01T0172400-03	OS01T0172400-03	OS01T0172400-04	OS01T0172400-04	OS01T0172400-04	OS01T0172400-05	OS01T0172400-05	OS01T0172400-05	Os01g0172400
GI	4530.OS01T0182600-03	http://smart.embl.de/smart/DDt.cgi?smart=1160:	Protein GIGANTEA; Involved in regulation of circadian rhythm, and in the control of the photoperiodic flowering. Acts as suppressor of flowering under short-day (SD) and long-day (LD) conditions. Activates Hd1/CONSTANS gene; Belongs to the GIGANTEA family	4325329	4325329	A0PI33_ORYSJ	A0PI35_ORYSJ	AAX83418.1	AAX83419.1	AAX83420.1	AAX83421.1	AAX83422.1	AAX83423.1	ABD15970.1	ABD15971.1	ABD15972.1	ABD15973.1	ACJ09478.1	ACJ09479.1	ACJ09482.1	ACJ09483.1	ACJ09484.1	ACJ09488.1	ACJ09489.1	ACJ09490.1	ACJ09491.1	ACJ09492.1	ACJ09493.1	AJ133787	AK067038	AY885713	AY885714	AY885715	AY885716	AY885717	AY885718	B6V6C3_ORYSJ	B6V6C4_ORYSJ	B6V6C7_ORYSJ	B6V6C8_ORYSJ	B6V6D3_ORYSJ	B9ETH9_ORYSJ	BAD68052.1	BAD68053.1	BAF04134.1	CAB56058.1	DQ374680	DQ374681	DQ374682
NH1	4530.OS01T0194300-01	https://smart.embl.de/smart/DDvec.cgi?smart=582:BTB(55|194)+ANK(269|297)+ANK(298|328)+ANK(332|361)+Pfam_NPR1_like_C(374|573)+	BTB/POZ domain and ankyrin repeat-containing protein NPR1; Key positive factor of disease resistance. Plays an essential role in benzothiadiazole (BTH)-induced resistance to the blast fungus disease caused by Magnaporthe oryzae. Involved in defense response against the bacterial blight disease caused by Xanthomonas oryzae pv. oryzae (Xoo). Over-expression of NPR1/NH1 confers disease resistance to…	4327315	AAP92751.1	ABE11613.1	ABE11614.1	AEF30412.1	AK120715	AY323485	Ankyrin-repeat protein	Ankyrin-repeat protein	BAB12719.1	BAB16860.1	BAF04200.1	BAH00140.1	DQ450947	DQ450948	HM991169	LOC_Os01g09800	LOC_Os01g09800.1	NH1	NM_001048821	NM_001048821.1	NPR1	NPR1 homolog 1	NPR1_ORYSJ	NP_001042286	NP_001042286.1	OS01G0194300	OS01G0194300	OS01G0194300	OS01G0194300	OS01G0194300	OS01T0194300-01	OS01T0194300-01	OS01T0194300-01	OS01T0194300-01	OS01T0194300-01	Os01g0194300	Os01g0194300	Os01g0194300	P0001B06.13	P0671B11.44	Q7XBH3	Q7XBH3_ORYSJ	Q9FDY4	Q9FDY4_ORYSJ	UPI000009ECEE
CKX2	4530.OS01T0197700-01	https://smart.embl.de/smart/DDvec.cgi?smart=565:SIGNAL(1|20)+Pfam_FAD_binding_4(78|224)+Pfam_Cytokin-bind(256|560)+	Cytokinin dehydrogenase 2; Catalyzes the oxidation of cytokinins, a family of N(6)- substituted adenine derivatives that are plant hormones, where the substituent is an isopentenyl group. Modulates the number of reproductive organs by regulating the cytokinin accumulation in inflorescence meristems. Major QTL involved in grain yield; Belongs to the oxygen-dependent FAD-linked oxidoreductase family	1.5.99.12	4327333	4327333	A0A0P0UZJ1	A0A0P0UZJ1	AB205193	AK243684	B1046G12.8	B1046G12.8	B9ETN0	B9ETN0	B9ETN0	BAB56095.1	BAB89407.1	BAE16612.1	BAF04215.2	BAH01708.1	CKX2	CKX2	CKX2_ORYSJ	CKX2_ORYSJ	CKX2_ORYSJ	Cytokinin dehydrogenase 2	Cytokinin dehydrogenase 2	Cytokinin dehydrogenase 2	Cytokinin dehydrogenase 2	Cytokinin dehydrogenase 2	Cytokinin oxidase 2	Cytokinin oxidase 2	EC 1.5.99.12	EEE54051.1	LOC_Os01g10110	LOC_Os01g10110	LOC_Os01g10110.1	NP_001042301	NP_001042301.2	OS01G0197700	OS01G0197700	OS01G0197700	OS01G0197700	OS01G0197700	OS01T0197700-01	OS01T0197700-01	OS01T0197700-01	OS01T0197700-01	OS01T0197700-01
CAM1	4530.OS01T0267900-01	https://smart.embl.de/smart/DDvec.cgi?smart=149:EFh(12|40)+EFh(48|76)+EFh(85|113)+EFh(121|149)+	Calmodulin-1; Calmodulin mediates the control of a large number of enzymes, ion channels and other proteins by Ca(2+). Among the enzymes to be stimulated by the calmodulin-Ca(2+) complex are a number of protein kinases and phosphatases	4324384	4332664	A2ZRL4	A2ZRL4	A3BNK8	A3BNK8	AAC36059.1	AAL35329.1	ABF95646.1	AF042840	AF441191	AK070090	AK071852	AK104031	AK242346	AP003813	AP003818	AP008213	B7EHB8	B7EHB8_ORYSJ	B7EVI4_ORYSJ	BAA88540.1	BAC10352.1	BAD30293.1	BAF04602.2	BAF11862.1	BAF22605.1	BAG91765.1	BAG92729.1	BAG96381.1	BAH01268.1	CALM1_ORYSJ	CALM1_ORYSJ	CAM	CAM1	CAM1-1	CAM1-2	CAM1-3	CM000144	Calmodulin-1	Calmodulin-1	Calmodulin-1	Calmodulin-1	EAZ26731.1	EEE67848.1	LOC_Os01g16240
OS01T0357100-02	4530.OS01T0357100-02	https://smart.embl.de/smart/DDvec.cgi?smart=627:Pfam_NIR_SIR_ferr(131|200)+Pfam_NIR_SIR(208|358)+Pfam_NIR_SIR_ferr(422|488)+Pfam_NIR_SIR(499|623)+	Ferredoxin--nitrite reductase, chloroplastic; Catalyzes the six-electron reduction of nitrite to ammonium	1.7.7.1	4326014	4326014	B9EWP3_ORYSJ	B9F3E6_ORYSJ	BAA09122.1	BAC10721.1	BAD53072.1	BAF04922.1	D50556	EC 1.7.7.1	EEE54549.1	EEE57859.1	Ferredoxin--nitrite reductase, chloroplastic	Ferredoxin--nitrite reductase, chloroplastic	Ferredoxin--nitrite reductase, chloroplastic	Ferredoxin--nitrite reductase, chloroplastic	Ferredoxin--nitrite reductase, chloroplastic	LOC_Os01g25484	LOC_Os01g25484	LOC_Os01g25484.1	LOC_Os01g25484.2	LOC_Os01g25484.3	NIR_ORYSJ	NIR_ORYSJ	NIR_ORYSJ	NM_001049543	NM_001049543.1	NP_001043008	NP_001043008.1	OS01G0357100	OS01G0357100	OS01G0357100	OS01G0357100	OS01G0357100	OS01T0357100-01	OS01T0357100-01	OS01T0357100-01	OS01T0357100-02	OS01T0357100-02	OS01T0357100-02	OS01T0357100-02	OS01T0357100-02	Os01g0357100	Os01g0357100	Os01g0357100
APL2	4530.OS01T0633100-01	https://smart.embl.de/smart/DDvec.cgi?smart=518:Pfam_NTP_transferase(87|365)+	Glucose-1-phosphate adenylyltransferase large subunit 2, cytosolic; Involved in synthesis of starch. Catalyzes the synthesis of ADP-glucose, a molecule that serves as an activated glycosyl donor for alpha-1,4-glucan synthesis. Essential for starch synthesis in seed endosperm. Is essential for both catalytic and allosteric regulatory properties of the cytosolic heterotetramer enzyme; Belongs to th…	2.7.7.27	4326594	AAF21886.1	AAK27727.1	ACA50478.1	ACJ71331.1	ACJ71332.1	ACJ71339.1	ACJ71346.1	ACJ71348.1	ACY41329.1	ACY41331.1	ACY41332.1	ACY41333.1	ACY41335.1	ACY41336.1	ACY41338.1	ACY41341.1	ACY41342.1	ACY41349.1	ACY41350.1	ACY41352.1	ACY41353.1	ACY41354.1	ACY41355.1	ACY41357.1	ACY41361.1	ACY41362.1	ACY41363.1	ACY41364.1	ACY41365.1	ACY41369.1	ACY41370.1	ACY41371.1	ACY41372.1	ACY41373.1	ACY41374.1	ACY41375.1	ACY41378.1	ACY41380.1	ACY56030.1	ACY56031.1	ACY56032.1	ACY56033.1	ACY56034.1	ACY56035.1
NRT2.3	4530.OS01T0704100-02	https://smart.embl.de/smart/DDvec.cgi?smart=523:Pfam_MFS_1(58|418)+TRANS(437|459)+	High-affinity nitrate transporter 2.3; Involved in nitrate transport, but does not seem to be able to mediate transport by its own. Acts as a dual component transporter with NAR2.1. Imports nitrate with high affinity when expressed with NAR2.1 in a heterologous system (Xenopus oocytes). Plays a key role in long-distance nitrate transport from root to shoot particularly at low external nitrate sup…	4324249	A0A0P0V747	AK109776	BAB44020.1	BAB92299.1	BAD81572.1	BAD81794.1	BAF05917.1	BAG98894.1	EEE55262.1	High-affinity nitrate transporter 2.3	LOC_Os01g50820	LOC_Os01g50820.1	Membrane transporter-like	Membrane transporter-like	Membrane transporter-like; Os01g0704100 protein	NM_001050538	NM_001050538.1	NP_001044003	NP_001044003.1	NRT2.3	NRT23_ORYSJ	OS01G0704100	OS01G0704100	OS01G0704100	OS01G0704100	OS01G0704100	OS01T0704100-01	OS01T0704100-01	OS01T0704100-01	OS01T0704100-02	OS01T0704100-02	OS01T0704100-02	OS01T0704100-02	OS01T0704100-02	Os01g0704100	Os01g0704100	Os01g0704100	OsJ_03170	P0421H07.34-1	P0421H07.34-2	P0684B02.9-1	P0684B02.9-2	Q5N9S1	Q5N9S1_ORYSJ	Q94JG1
RFP1	4530.OS01T0719100-04	https://smart.embl.de/smart/DDvec.cgi?smart=302:Pfam_zf-CHY(61|143)+RING(197|239)+Pfam_zinc_ribbon_6(244|300)+	Probable E3 ubiquitin-protein ligase RZFP34; Possesses transactivation activity in yeast cells (Ref.1). Involved in the regulation of stomatal aperture. May modulate the expression of genes that control stomata opening during heat shock or drought stress	2.3.2.27	4324695	AAS87371.1	AEP20520.1	AY574990	B9EZ62	B9EZ62_ORYSJ	BAD87761.1	BAF05995.1	EC 2.3.2.27	EEE55306.1	HQ324800	LOC_Os01g52110	LOC_Os01g52110.1	LOC_Os01g52110.2	LOC_Os01g52110.3	LOC_Os01g52110.4	LOC_Os01g52110.5	LOC_Os01g52110.7	LOC_Os01g52110.8	LOC_Os01g52110.9	NM_001050616	NM_001050616.1	NP_001044081	NP_001044081.1	OS01G0719100	OS01G0719100	OS01G0719100	OS01G0719100	OS01G0719100	OS01T0719100-01	OS01T0719100-01	OS01T0719100-01	OS01T0719100-02	OS01T0719100-02	OS01T0719100-02	OS01T0719100-03	OS01T0719100-03	OS01T0719100-03	OS01T0719100-04	OS01T0719100-04	OS01T0719100-04	OS01T0719100-04	OS01T0719100-04	Os01g0719100	Os01g0719100
MADS32	4530.OS01T0726400-00	https://smart.embl.de/smart/DDvec.cgi?smart=196:MADS(1|60)+Pfam_K-box(75|170)+	MADS-box transcription factor 32; Probable transcription factor	4324731	4324731	AAO47709.1	AY177699	B9EZH7_ORYSJ	BAB90072.1	BAF06033.1	EEE55321.1	LOC_Os01g52680	LOC_Os01g52680	LOC_Os01g52680.1	MAD32_ORYSJ	MAD32_ORYSJ	MAD32_ORYSJ	MADS-box transcription factor 32	MADS-box transcription factor 32	MADS-box transcription factor 32	MADS-box transcription factor 32	MADS-box transcription factor 32	MADS32	MADS32	NM_001050654	NM_001050654.1	NP_001044119	NP_001044119.1	OS01G0726400	OS01G0726400	OS01G0726400	OS01G0726400	OS01G0726400	OS01T0726400-00	OS01T0726400-00	OS01T0726400-00	OS01T0726400-00	OS01T0726400-00	Os01g0726400	Os01g0726400	Os01g0726400	Os01g0726400	OsMADS32	OsMADS32	P0042A10.22	P0042A10.22	Q0JJP5	Q0JJP5	Q0JJP5_ORYSJ
OS01T0756700-01	4530.OS01T0756700-01	https://smart.embl.de/smart/DDvec.cgi?smart=502:Pfam_Ion_trans_2(208|305)+cNMP(381|498)+	Potassium channel KAT3; Probable inward-rectifying potassium channel. Assuming opened or closed conformations in response to the voltage difference across the membrane, the channel is activated by hyperpolarization (By similarity)	4325143	4325143	A0A0P0V8B7	A0A0P0V8B7	AK100739	BAD87503.1	BAF06204.1	KAT3_ORYSJ	KAT3_ORYSJ	KAT3_ORYSJ	LOC_Os01g55200	LOC_Os01g55200	LOC_Os01g55200.1	NM_001050825	NM_001050825.1	NP_001044290	NP_001044290.1	OJ1414_E05.9	OJ1414_E05.9	OS01G0756700	OS01G0756700	OS01G0756700	OS01G0756700	OS01G0756700	OS01T0756700-01	OS01T0756700-01	OS01T0756700-01	OS01T0756700-01	OS01T0756700-01	Os01g0756700	Os01g0756700	Os01g0756700	Os01g0756700	Potassium channel KAT3	Potassium channel KAT3	Potassium channel KAT3	Potassium channel KAT3	Potassium channel KAT3	Q5JM04	Q5JM04	UPI00004C29C3	XP_015632943	XP_015632943.1	XP_015632943.1	osa:4325143
CIPK12	4530.OS01T0759400-02	https://smart.embl.de/smart/DDvec.cgi?smart=540:S_TKc(46|300)+Pfam_NAF(384|440)+	CBL-interacting protein kinase 12; Involved in drought stress tolerance. CIPK serine- threonine protein kinases interact with CBL proteins. Binding of a CBL protein to the regulatory NAF domain of CIPK protein lead to the activation of the kinase in a calcium-dependent manner	4325613	4325613	A2ZY12_ORYSJ	AB011968	ACD76979.1	AK101442	B1131G08.38	B1131G08.38	B3GM01_ORYSJ	BAA83689.1	BAB61201.1	BAD87598.1	BAF06225.1	BAG95067.1	CBL-interacting protein kinase 12	CBL-interacting protein kinase 12	CBL-interacting protein kinase 12	CBL-interacting protein kinase 12	CBL-interacting protein kinase 12	CIPK12	CIPK12	CIPKC_ORYSJ	CIPKC_ORYSJ	CIPKC_ORYSJ	EAZ13609.1	EU703798	LOC_Os01g55450	LOC_Os01g55450	LOC_Os01g55450.1	NM_001050846	NM_001050846.1	NP_001044311	NP_001044311.1	OS01G0759400	OS01G0759400	OS01G0759400	OS01G0759400	OS01G0759400	OS01T0759400-02	OS01T0759400-02	OS01T0759400-02	OS01T0759400-02	OS01T0759400-02	Os01g0759400	Os01g0759400	Os01g0759400
GH3.2	4530.OS01T0764800-01	https://smart.embl.de/smart/DDvec.cgi?smart=614:Pfam_GH3(35|587)+	Probable indole-3-acetic acid-amido synthetase GH3.2; May catalyze the synthesis of indole-3-acetic acid (IAA)-amino acid conjugates, providing a mechanism for the plant to cope with the presence of excess auxin	4326893	4326893	AK102809	Auxin-responsive GH3-like protein 2	Auxin-responsive GH3-like protein 2	BAF06259.1	GH3.2	GH3.2	GH32_ORYSJ	GH32_ORYSJ	GH32_ORYSJ	LOC_Os01g55940	LOC_Os01g55940	LOC_Os01g55940.1	NM_001050880	NM_001050880.1	NP_001044345	NP_001044345.1	OS01G0764800	OS01G0764800	OS01G0764800	OS01G0764800	OS01G0764800	OS01T0764800-01	OS01T0764800-01	OS01T0764800-01	OS01T0764800-01	OS01T0764800-01	Os01g0764800	Os01g0764800	Os01g0764800	Os01g0764800	P0C0M2	P0C0M2	Q0JJ19	Q0JJ19	Q0JJ19_ORYSJ	UPI00000A8D5F	XP_015618143	XP_015618143.1	XP_015618143.1	osa:4326893
CYCB1-1	4530.OS01T0805600-01	https://smart.embl.de/smart/DDvec.cgi?smart=320:CYCLIN(100|184)+CYCLIN(197|284)+	Cyclin-B1-1 ; Belongs to the cyclin family. Cyclin AB subfamily	4327547	4327547	AK111939	BAB92272.1	BAF06476.1	CCB11_ORYSJ	CCB11_ORYSJ	CCB11_ORYSJ	CYCB1-1	CYCB1-1	Cyclin-B1-1	Cyclin-B1-1	Cyclin-B1-1	Cyclin-B1-1	Cyclin-B1-1	G2/mitotic-specific cyclin-B1-1	G2/mitotic-specific cyclin-B1-1	LOC_Os01g59120	LOC_Os01g59120	LOC_Os01g59120.1	NM_001051097	NM_001051097.1	NP_001044562	NP_001044562.1	OS01G0805600	OS01G0805600	OS01G0805600	OS01G0805600	OS01G0805600	OS01T0805600-01	OS01T0805600-01	OS01T0805600-01	OS01T0805600-01	OS01T0805600-01	Os01g0805600	Os01g0805600	Os01g0805600	Os01g0805600	P0034E02.58	P0034E02.58	Q0JIF2	Q0JIF2	Q8LR90	Q8LR90	Q8LR90	UPI0003939F89
NAC4	4530.OS01T0816100-01	https://smart.embl.de/smart/DDvec.cgi?smart=318:Pfam_NAM(22|148)+	NAC domain-containing protein 68; Probable transcription factor involved in stress response	4327485	4327485	AAX85684.1	AB028183	AK073848	AP003411	AY986504	B1148D12.1	B1148D12.1	BAA89798.1	BAB64820.1	BAD82705.1	BAF06531.1	LOC_Os01g60020	LOC_Os01g60020	LOC_Os01g60020.1	NAC domain-containing protein 68	NAC domain-containing protein 68	NAC domain-containing protein 68	NAC domain-containing protein 68	NAC domain-containing protein 68	NAC068	NAC068	NAC4	NAC4	NAC68_ORYSJ	NAC68_ORYSJ	NAC68_ORYSJ	NM_001051152	NM_001051152.2	NP_001044617	NP_001044617.1	OS01G0816100	OS01G0816100	OS01G0816100	OS01G0816100	OS01G0816100	OS01T0816100-01	OS01T0816100-01	OS01T0816100-01	OS01T0816100-01	OS01T0816100-01	OSJNBa0085D07.44	OSJNBa0085D07.44	Os01g0816100	Os01g0816100
GA20	4530.OS01T0883800-02	https://smart.embl.de/smart/DDvec.cgi?smart=389:Pfam_DIOX_N(63|184)+Pfam_2OG-FeII_Oxy(225|324)+	Gibberellin 20 oxidase 2; Key oxidase enzyme in the biosynthesis of gibberellin that catalyzes the conversion of GA53 to GA20 via a three-step oxidation at C-20 of the GA skeleton	20ox2	20ox2	4325003	4325003	AAL87949.1	AB077025	AB469068	AB538265	AB538266	AB538267	AB633592	AB633593	AB633594	AB633595	AB633596	AB633597	AB633598	AB633599	AB633600	AB633601	AB633602	AB633603	AB633604	AB633605	AB633606	AB633607	AB633608	AB633609	AB633625	AER45834.1	AER45835.1	AER45836.1	AER45837.1	AER45838.1	AER45839.1	AER45840.1	AER45841.1	AER45842.1	AER45881.1	AER45882.1	AER45897.1	AER45898.1	AER45899.1	AER45900.1	AER45901.1	AER45902.1
SSI2	4530.OS01T0919900-01	https://smart.embl.de/smart/DDvec.cgi?smart=400:Pfam_FA_desaturase_2(72|394)+	Stearoyl-[acyl-carrier-protein] 9-desaturase 2, chloroplastic; Converts stearoyl-ACP to oleoyl-ACP by introduction of a cis double bond between carbons 9 and 10 of the acyl chain. Required for the repression of the salicylic acid (SA) signaling pathway	1.14.19.11	1.14.19.2	1.14.19.26	4327738	4327738	AK058979	AP006843	Acyl-[acyl-carrier-protein] desaturase 2	Acyl-[acyl-carrier-protein] desaturase 2	B1793G04.1	B1793G04.1	BAB86112.1	BAD88357.1	BAF07129.1	BAG86858.1	EAZ14642.1	EC 1.14.19.11	EC 1.14.19.2	EC 1.14.19.26	LOC_Os01g69080	LOC_Os01g69080	LOC_Os01g69080.1	NM_001051750	NM_001051750.1	NP_001045215	NP_001045215.1	OS01G0919900	OS01G0919900	OS01G0919900	OS01G0919900	OS01G0919900	OS01T0919900-01	OS01T0919900-01	OS01T0919900-01	OS01T0919900-01	OS01T0919900-01	OS01T0919900-02	OS01T0919900-02	OS01T0919900-02	Os01g0919900	Os01g0919900	Os01g0919900	Os01g0919900	OsJ_04566	OsJ_04566	P0678F11.28
MADS51	4530.OS01T0922800-01	https://smart.embl.de/smart/DDvec.cgi?smart=164:MADS(2|61)+	MADS-box transcription factor 51; Probable transcription factor involved in the regulation of flowering time under short day (SD) conditions. Functions as promoter of flowering under SD conditions, upstream of EHD1, HD3A and MADS14, but downstream of GIGANTEA (GI). May transmit a SD promotion signal from GI to EHD1. Functions independently of MADS50 to control flowering time	AB003327	AK066160	B1455F06.16	BAA81885.1	BAD88318.1	BAF07149.1	BAG89847.1	LOC_Os01g69850	LOC_Os01g69850.1	MAD51_ORYSJ	MADS box-like protein	MADS box-like protein	MADS-box transcription factor 51	MADS51	NM_001051770	NM_001051770.1	NP_001045235	NP_001045235.1	OS01G0922800	OS01G0922800	OS01G0922800	OS01G0922800	OS01G0922800	OS01T0922800-01	OS01T0922800-01	OS01T0922800-01	OS01T0922800-01	OS01T0922800-01	Os01g0922800	Os01g0922800	Os01g0922800	OsMADS65	Q9XJ61	Q9XJ61_ORYSJ	UPI00000A5D5E
OsJ_04618	4530.OS01T0926700-00	https://smart.embl.de/smart/DDvec.cgi?smart=280:Pfam_Exostosin(1|208)+	Probable glucuronosyltransferase Os01g0926700; Involved in the synthesis of glucuronoxylan hemicellulose in secondary cell walls	2.4.2.-	4327243	EC 2.4.2.-	GT15_ORYSJ	LOC_Os01g70200	LOC_Os01g70200.1	OS01G0926700	OS01G0926700	OS01G0926700	OS01G0926700	OS01G0926700	OS01T0926700-00	OS01T0926700-00	OS01T0926700-00	OS01T0926700-00	OS01T0926700-00	OSJNBa0093F16.20	Os01g0926700	OsJ_04618	P0482D04.17	Probable glucuronosyltransferase Os01g0926700	Q0JGF0	Q8S1X7	UPI0003939EFE	XP_015621850	XP_015621850.1	osa:4327243
CKX4	4530.OS01T0940000-01	https://smart.embl.de/smart/DDvec.cgi?smart=529:SIGNAL(1|27)+Pfam_FAD_binding_4(67|213)+Pfam_Cytokin-bind(245|520)+	Cytokinin dehydrogenase 4; Catalyzes the oxidation of cytokinins, a family of N(6)- substituted adenine derivatives that are plant hormones, where the substituent is an isopentenyl group; Belongs to the oxygen-dependent FAD-linked oxidoreductase family	1.5.99.12	4326515	4326515	A0A0P0VCJ9	A0A0P0VCJ9	A3A1E2_ORYSJ	AK121317	B1150F11.25	B1150F11.25	BAD87612.1	BAF07267.1	CKX4	CKX4	CKX4_ORYSJ	CKX4_ORYSJ	CKX4_ORYSJ	Cytokinin dehydrogenase 4	Cytokinin dehydrogenase 4	Cytokinin dehydrogenase 4	Cytokinin dehydrogenase 4	Cytokinin dehydrogenase 4	Cytokinin oxidase 4	Cytokinin oxidase 4	EAZ14789.1	EC 1.5.99.12	LOC_Os01g71310	LOC_Os01g71310	LOC_Os01g71310.1	NM_001051888	NM_001051888.1	NP_001045353	NP_001045353.1	OS01G0940000	OS01G0940000	OS01G0940000	OS01G0940000	OS01G0940000	OS01T0940000-01	OS01T0940000-01	OS01T0940000-01	OS01T0940000-01	OS01T0940000-01	Os01g0940000	Os01g0940000	Os01g0940000	Os01g0940000
IRO2	4530.OS01T0952800-01	https://smart.embl.de/smart/DDvec.cgi?smart=247:HLH(74|125)+	Protein IRON-RELATED TRANSCRIPTION FACTOR 2; Transcription activator that binds to the DNA motif 5'- CACGTGG-3' in the promoter of iron (Fe) deficiency-inducible genes as well as of genes involved in iron homeostasis, thus contributing to basal tolerance to iron deficiency, iron uptake from soil and iron transport, particularly during seed maturation and germination. Promotes the accumulation of …	4325750	A9JX09	A9JX09_ORYSJ	BAB64701.1	BAD87857.1	BAF07338.1	BHLH056	BR000688	Basic helix-loop-helix protein 56	EAZ14859.1	FAA00382.1	IRO2	IRO2_ORYSJ	LOC_Os01g72370	LOC_Os01g72370.1	LOC_Os01g72370.2	LOC_Os01g72370.3	NM_001051959	NM_001051959.1	NP_001045424	NP_001045424.1	OS01G0952800	OS01G0952800	OS01G0952800	OS01G0952800	OS01G0952800	OS01T0952800-01	OS01T0952800-01	OS01T0952800-01	OS01T0952800-01	OS01T0952800-01	OS01T0952800-02	OS01T0952800-02	OS01T0952800-02	Os01g0952800	Os01g0952800	Os01g0952800	Os01g0952800 protein	Os01g0952800 protein	Os01g0952800 protein	OsJ_04787	P0431G06.13-1	Protein IRON-RELATED TRANSCRIPTION FACTOR 2	Q0JFZ0	Q0JFZ0_ORYSJ	Q5JKZ7_ORYSJ
ERF27	4530.OS01T0968800-00	https://smart.embl.de/smart/DDvec.cgi?smart=219:AP2(46|111)+	Dehydration-responsive element-binding protein 1F; Transcriptional activator that binds specifically to the DNA sequence 5'-[AG]CCGAC-3'. Binding to the C-repeat/DRE element mediates high salinity- and dehydration-inducible transcription (By similarity)	4323832	4323832	A0A0P0VDC3	A0A0P0VDC3	A3A1X8	A3A1X8	A3A1X8	AAX23723.1	AY785897	BAB85326.1	BAF07435.1	CBF2	CBF2	DRE1F_ORYSJ	DRE1F_ORYSJ	DRE1F_ORYSJ	DREB1F	DREB1F	EAZ14975.1	ERF27	ERF27	LOC_Os01g73770	LOC_Os01g73770	LOC_Os01g73770.1	NM_001052056	NM_001052056.1	NP_001045521	NP_001045521.1	OJ1656_A11.17	OJ1656_A11.17	OS01G0968800	OS01G0968800	OS01G0968800	OS01G0968800	OS01G0968800	OS01T0968800-00	OS01T0968800-00	OS01T0968800-00	OS01T0968800-00	OS01T0968800-00	Os01g0968800	Os01g0968800	OsJ_004800	OsJ_004800	Protein C-repeat-binding factor 2	Protein C-repeat-binding factor 2
CPK4	4530.OS02T0126400-01	https://smart.embl.de/smart/DDvec.cgi?smart=522:S_TKc(59|319)+EFh(366|394)+EFh(403|431)+EFh(445|473)+EFh(477|505)+	Calcium-dependent protein kinase 4; May play a role in signal transduction pathways that involve calcium as a second messenger	2.7.11.1	4328155	AK060738	BAD08015.1	BAD08016.1	BAF07665.1	BAG87555.1	CDPK1	CDPK4_ORYSJ	CPK4	Calcium-dependent protein kinase 4	Calcium-dependent protein kinase OsCDPK1	EC 2.7.11.1	LOC_Os02g03410	LOC_Os02g03410.1	LOC_Os02g03410.2	NM_001052286	NM_001052286.1	NP_001045751	NP_001045751.1	OS02G0126400	OS02G0126400	OS02G0126400	OS02G0126400	OS02G0126400	OS02T0126400-01	OS02T0126400-01	OS02T0126400-01	OS02T0126400-01	OS02T0126400-01	OS02T0126400-02	OS02T0126400-02	OS02T0126400-02	Os02g0126400	Os02g0126400	Os02g0126400	P0482F12.15-1	P0482F12.15-2	Putative calcium-dependent protein kinase	Putative calcium-dependent protein kinase	Putative calcium-dependent protein kinase	Q6Z2M8	Q6Z2M8_ORYSJ	Q6Z2M9	Q6Z2M9_ORYSJ	Q9SE25
GH2	4530.OS02T0187800-01	https://smart.embl.de/smart/DDvec.cgi?smart=363:Pfam_ADH_N(34|149)+Pfam_ADH_zinc_N(191|315)+	Cinnamyl alcohol dehydrogenase 2; Involved in lignin biosynthesis. Catalyzes the final step specific for the production of lignin monomers. Catalyzes the NADPH-dependent reduction of coniferaldehyde and sinapaldehyde to their respective alcohols. Plays the major role in monolignol biosynthesis. Functions cooperatively with COMT in the culm internodes for the biosynthesis of monolignols, the ligni…	1.1.1.195	4328552	4328552	A0A0N7KEU2	A0A0N7KEU2	A3A3Y3_ORYSJ	AB122054	AK105011	BAD14921.1	BAD15428.1	BAD15519.1	BAF08046.1	BK003969	CAD	CAD	CAD2	CAD2	CADH2_ORYSJ	CADH2_ORYSJ	CADH2_ORYSJ	Cinnamyl alcohol dehydrogenase 2	Cinnamyl alcohol dehydrogenase 2	Cinnamyl alcohol dehydrogenase 2	Cinnamyl alcohol dehydrogenase 2	Cinnamyl alcohol dehydrogenase 2	DAA02237.1	EAZ22022.1	EC 1.1.1.195	GH2	GH2	LOC_Os02g09490	LOC_Os02g09490	LOC_Os02g09490.1	NM_001052667	NM_001052667.1	NP_001046132	NP_001046132.1	OJ1073_F05.31	OJ1073_F05.31	OJ1145_F01.6	OJ1145_F01.6	OS02G0187800	OS02G0187800	OS02G0187800	OS02G0187800	OS02G0187800
SPX2	4530.OS02T0202200-01	https://smart.embl.de/smart/DDvec.cgi?smart=280:Pfam_SPX(1|51)+Pfam_SPX(99|164)+	SPX domain-containing protein 2; Inhibits PHR2 DNA-binding activity via a Pi-dependent protein interaction	4328654	4328654	A0A0P0VG28	A0A0P0VG28	A3A498	A3A498	A3A498	AK107245	BAD15861.1	BAF08142.1	BAG98008.1	EAZ22137.1	LOC_Os02g10780	LOC_Os02g10780	LOC_Os02g10780.1	NM_001052763	NM_001052763.1	NP_001046228	NP_001046228.1	OS02G0202200	OS02G0202200	OS02G0202200	OS02G0202200	OS02G0202200	OS02T0202200-01	OS02T0202200-01	OS02T0202200-01	OS02T0202200-01	OS02T0202200-01	Os02g0202200	Os02g0202200	Os02g0202200	Os02g0202200	OsJ_05799	OsJ_05799	P0419A09.34	P0419A09.34	Protein SPX DOMAIN GENE 2	Protein SPX DOMAIN GENE 2	Q6Z784	Q6Z784	SPX domain-containing protein 2	SPX domain-containing protein 2	SPX domain-containing protein 2	SPX domain-containing protein 2	SPX domain-containing protein 2
DOF3	4530.OS02T0252400-01	https://smart.embl.de/smart/DDvec.cgi?smart=373:Pfam_zf-Dof(42|100)+	Dof zinc finger protein 3; Transcriptional activator that binds specifically to the DNA consensus core sequence 5'-AAAG-3' also known as prolamin box. Can activate the expression of genes encoding for the seed storage proteins glutelin, prolamin and globulin. Functions synergistically with RISBZ/BZIP58 to positively regulate quantitatively many seed storage proteins. Functions synergistically wit…	4328903	AB028131	ACT31340.1	BAA78574.2	BAD19767.1	BAF08365.1	C7DQD4	C7DQD4_ORYSJ	DOF3	DOF3_ORYSJ	Dof zinc finger protein	Dof zinc finger protein	Dof zinc finger protein 3	GQ183530	LOC_Os02g15350	LOC_Os02g15350.1	NM_001052986	NM_001052986.1	NP_001046451	NP_001046451.1	OS02G0252400	OS02G0252400	OS02G0252400	OS02G0252400	OS02G0252400	OS02T0252400-01	OS02T0252400-01	OS02T0252400-01	OS02T0252400-01	OS02T0252400-01	OSJNBa0009N02.17	Os02g0252400	Os02g0252400	Os02g0252400	Prolamin box-binding factor	Q6K537	Q6K537_ORYSJ	Q9SXG6	Q9SXG6	RPBF	UPI000037595C	XP_015623741	XP_015623741.1	osa:4328903
CPT1	4530.OS02T0568200-00	https://smart.embl.de/smart/DDvec.cgi?smart=762:Pfam_NPH3(268|583)+COIL(654|691)+	Coleoptile phototropism protein 1; May act as a substrate-specific adapter of an E3 ubiquitin-protein ligase complex (CUL3-RBX1-BTB) which mediates the ubiquitination and subsequent proteasomal degradation of target proteins (By similarity). Plays a role as signal transduction component in coleoptile phototropism and lateral translocation of auxin	4329720	4329720	AB186127	AP006069	BAD17765.1	BAD17773.1	BAD86496.1	BAF09095.1	BTB/POZ domain-containing protein CPT1	BTB/POZ domain-containing protein CPT1	CPT1	CPT1	Coleoptile phototropism protein 1	Coleoptile phototropism protein 1	Coleoptile phototropism protein 1	Coleoptile phototropism protein 1	Coleoptile phototropism protein 1	LOC_Os02g35970	LOC_Os02g35970	LOC_Os02g35970.1	NM_001053716	NM_001053716.2	NPH3_ORYSJ	NPH3_ORYSJ	NPH3_ORYSJ	NP_001047181	NP_001047181.1	Non-phototropic hypocotyl 3-like protein	Non-phototropic hypocotyl 3-like protein	OS02G0568200	OS02G0568200	OS02G0568200	OS02G0568200	OS02G0568200	OS02T0568200-00	OS02T0568200-00	OS02T0568200-00	OS02T0568200-00	OS02T0568200-00	Os02g0568200	Os02g0568200	Os02g0568200	Os02g0568200	P0020D05.32	P0020D05.32	P0025F02.3
HOX24	4530.OS02T0649300-01	https://smart.embl.de/smart/DDvec.cgi?smart=261:HOX(62|124)+	Homeobox-leucine zipper protein HOX24; Probable transcription factor; Belongs to the HD-ZIP homeobox family. Class I subfamily	4330155	4330155	ACJ74067.1	AK063685	B7E8X8_ORYSJ	BAD25576.1	BAF09496.1	BAG88825.1	EEE57478.1	EU847515	HD-ZIP protein HOX24	HD-ZIP protein HOX24	HOX24	HOX24	HOX24_ORYSJ	HOX24_ORYSJ	HOX24_ORYSJ	Homeobox-leucine zipper protein HOX24	Homeobox-leucine zipper protein HOX24	Homeobox-leucine zipper protein HOX24	Homeobox-leucine zipper protein HOX24	Homeobox-leucine zipper protein HOX24	Homeodomain transcription factor HOX24	Homeodomain transcription factor HOX24	LOC_Os02g43330	LOC_Os02g43330	LOC_Os02g43330.1	NM_001054117	NM_001054117.1	NP_001047582	NP_001047582.1	OS02G0649300	OS02G0649300	OS02G0649300	OS02G0649300	OS02G0649300	OS02T0649300-01	OS02T0649300-01	OS02T0649300-01	OS02T0649300-01	OS02T0649300-01	Os02g0649300	Os02g0649300	Os02g0649300	Os02g0649300	OsHox24
TPP1	4530.OS02T0661100-01	https://smart.embl.de/smart/DDvec.cgi?smart=371:Pfam_Trehalose_PPase(119|354)+	Probable trehalose-phosphate phosphatase 1; Removes the phosphate from trehalose 6-phosphate to produce free trehalose. Trehalose accumulation in plant improves abiotic stress tolerance	3.1.3.12	4330221	4330221	A0A0P0VMN9	A0A0P0VMN9	AB120515	AK103391	BAD12596.1	BAD25622.1	BAD25753.1	BAF09559.1	BAG96056.1	EC 3.1.3.12	EEE57517.1	LOC_Os02g44230	LOC_Os02g44230	LOC_Os02g44230.1	LOC_Os02g44230.2	LOC_Os02g44230.3	LOC_Os02g44230.4	LOC_Os02g44235.1	NM_001054180	NM_001054180.1	NP_001047645	NP_001047645.1	OS02G0661100	OS02G0661100	OS02G0661100	OS02G0661100	OS02G0661100	OS02T0661100-01	OS02T0661100-01	OS02T0661100-01	OS02T0661100-01	OS02T0661100-01	OS02T0661100-02	OS02T0661100-02	OS02T0661100-02	Os02g0661100	Os02g0661100	Os02g0661100	Os02g0661100	OsJ_07820	OsJ_07820	P0516F12.9	P0516F12.9
RWC1	4530.OS02T0666200-01	https://smart.embl.de/smart/DDvec.cgi?smart=289:Pfam_MIP(47|276)+	Aquaporin PIP1-1; May function as water channel to facilitate the transport of water across cell membrane; Belongs to the MIP/aquaporin (TC 1.A.8) family. PIP (TC 1.A.8.11) subfamily	4330248	4330248	A3A9X2	A3A9X2	A3A9X2	AB009665	ACA50520.1	AEV58397.1	AFM37318.1	AFM37319.1	AFM37320.1	AJ224327	Aquaporin PIP1-1	Aquaporin PIP1-1	Aquaporin PIP1-1	Aquaporin PIP1-1	Aquaporin PIP1-1	B7SDI4_ORYSJ	BAA24016.1	BAD27775.1	BAD28398.1	BAF09586.1	CAA11896.1	EAZ24111.1	EU267998	I6QM82_ORYSJ	I6R0X7_ORYSJ	I6R438_ORYSJ	JN208223	JQ823125	JQ823126	JQ823127	LOC_Os02g44630	LOC_Os02g44630	LOC_Os02g44630.1	LOC_Os02g44630.2	LOC_Os02g44630.3	NM_001054207	NM_001054207.1	NP_001047672	NP_001047672.1	O48664	O48664	O48664	O49913	O49913
MADS6	4530.OS02T0682200-01	https://smart.embl.de/smart/DDvec.cgi?smart=250:MADS(1|60)+Pfam_K-box(76|171)+	MADS-box transcription factor 6; Probable transcription factor. Regulates floral organ identity and floral meristem determinacy. May be involved in the control of flowering time	4330328	4330328	A0A0P0VN09	A0A0P0VN09	AAB64250.1	ACV89861.1	AK069103	BAD27830.1	BAF09663.1	BAG91254.1	EEE57586.1	FJ666318	LOC_Os02g45770	LOC_Os02g45770	LOC_Os02g45770.1	MADS-box transcription factor 6	MADS-box transcription factor 6	MADS-box transcription factor 6	MADS-box transcription factor 6	MADS-box transcription factor 6	MADS6	MADS6	MADS6_ORYSJ	MADS6_ORYSJ	MADS6_ORYSJ	MFO1	MFO1	NM_001054284	NM_001054284.1	NP_001047749	NP_001047749.1	O24228	O24228	O24228	OJ1123_G04.6	OJ1123_G04.6	OS02G0682200	OS02G0682200	OS02G0682200	OS02G0682200	OS02G0682200	OS02T0682200-01	OS02T0682200-01	OS02T0682200-01	OS02T0682200-01	OS02T0682200-01
MADS57	4530.OS02T0731200-01	https://smart.embl.de/smart/DDvec.cgi?smart=241:MADS(1|60)+COIL(79|113)+	MADS-box transcription factor 57; Transcriptional factor that targets the CArG motif 5'- C(A/T)TTAAAAAG-3' in the promoter of D14. Directly suppresses D14 expression to control the outgrowth of axillary buds	4330621	4330621	AAO47712.1	AAO72601.1	AEX59573.1	AEX59574.1	AEX59575.1	AEX59576.1	AEX59577.1	AEX59578.1	AEX59579.1	AEX59580.1	AEX59581.1	AEX59582.1	AK241644	AY177702	AY224482	BAD15933.1	BAF09932.1	BAH01078.1	EEE57746.1	H2CTZ1_ORYSJ	JN192853	JN192854	JN192855	JN192856	JN192857	JN192858	JN192859	JN192860	JN192861	JN192862	LOC_Os02g49840	LOC_Os02g49840	LOC_Os02g49840.1	LOC_Os02g49840.2	LOC_Os02g49840.3	LOC_Os02g49840.4	MAD57_ORYSJ	MAD57_ORYSJ	MAD57_ORYSJ	MADS-box transcription factor 57	MADS-box transcription factor 57	MADS-box transcription factor 57	MADS-box transcription factor 57	MADS-box transcription factor 57
GLN1-1	4530.OS02T0735200-02	https://smart.embl.de/smart/DDvec.cgi?smart=356:Pfam_Gln-synt_N(17|97)+Gln-synt_C(103|351)+	Glutamine synthetase cytosolic isozyme 1-1; High-affinity glutamine synthetase. May be a major component of the cytosolic glutamine synthetic pathway in leaf blades	4330649	4330649	6.3.1.2	AB037595	AB037664	AK061157	AK104987	BAA95678.1	BAA95679.1	BAD15892.1	BAF09959.1	BAG87764.1	BAG97064.1	CAA32461.1	EAZ24534.1	EC 6.3.1.2	GLN1-1	GLN1-1	GLN11_ORYSJ	GLN11_ORYSJ	GLN11_ORYSJ	Glutamate--ammonia ligase GLN1	Glutamate--ammonia ligase GLN1	Glutamine synthetase cytosolic isozyme 1-1	Glutamine synthetase cytosolic isozyme 1-1	Glutamine synthetase cytosolic isozyme 1-1	Glutamine synthetase cytosolic isozyme 1-1	Glutamine synthetase cytosolic isozyme 1-1	Glutamine synthetase shoot isozyme	Glutamine synthetase shoot isozyme	LOC_Os02g50240	LOC_Os02g50240	LOC_Os02g50240.1	LOC_Os02g50240.2	NM_001054580	NM_001054580.1	NP_001048045	NP_001048045.1	OS02G0735200	OS02G0735200	OS02G0735200	OS02G0735200	OS02G0735200	OS02T0735200-01	OS02T0735200-01	OS02T0735200-01
PIN1	4530.OS02T0743400-01	https://smart.embl.de/smart/DDvec.cgi?smart=595:Pfam_Mem_trans(9|590)+	Auxin efflux carrier component 1a; Acts as a component of the auxin efflux carrier. Seems to be involved in the polar auxin transport which may promote adventitious root emergence and control tillering	4330700	AAC39514.1	AF056027	AK102343	Auxin efflux carrier component 1	Auxin efflux carrier component 1	Auxin efflux carrier component 1	Auxin efflux carrier component 1	Auxin efflux carrier component 1a	BAD72497.1	BAD72501.1	BAF10009.1	BAG95510.1	BR000827	EEE57795.1	Ethylene-insensitive root 1 homolog	FAA00676.1	LOC_Os02g50960	LOC_Os02g50960.1	LOC_Os02g50960.2	NM_001054630	NM_001054630.1	NP_001048095	NP_001048095.1	O81215	O81215	OJ1734_E02.14	OS02G0743400	OS02G0743400	OS02G0743400	OS02G0743400	OS02G0743400	OS02T0743400-01	OS02T0743400-01	OS02T0743400-01	OS02T0743400-01	OS02T0743400-01	Os02g0743400	Os02g0743400	Os02g0743400	OsJ_08350	OsPIN1b	P0585G03.37	PIN1	PIN1A	PIN1A_ORYSJ
CHLP	4530.OS02T0744900-01	https://smart.embl.de/smart/DDvec.cgi?smart=463:Pfam_FAD_binding_3(50|88)+	Geranylgeranyl diphosphate reductase, chloroplastic; Catalyzes the reduction of geranylgeranyl diphosphate to phytyl diphosphate, providing phytol for both tocopherol and chlorophyll synthesis	1.3.1.111	1.3.1.83	4330711	4330711	AK061968	BAD15541.1	BAD16125.1	BAF10020.2	BAG88184.1	CHLP	CHLP	CHLP_ORYSJ	CHLP_ORYSJ	CHLP_ORYSJ	EAZ24599.1	EC 1.3.1.111	EC 1.3.1.83	Geranylgeranyl reductase	Geranylgeranyl reductase	LOC_Os02g51080	LOC_Os02g51080	LOC_Os02g51080.1	NM_001054641	NM_001054641.1	NP_001048106	NP_001048106.2	OJ1118_G04.11	OJ1118_G04.11	OJ1734_E02.38	OJ1734_E02.38	OS02G0744900	OS02G0744900	OS02G0744900	OS02G0744900	OS02G0744900	OS02T0744900-01	OS02T0744900-01	OS02T0744900-01	OS02T0744900-01	OS02T0744900-01	Os02g0744900	Os02g0744900	Os02g0744900	Os02g0744900	OsJ_08361	OsJ_08361
AREB1	4530.OS02T0766700-01	https://smart.embl.de/smart/DDvec.cgi?smart=357:BRLZ(273|338)+	bZIP transcription factor 23; Transcriptional activator that mediates abscisic acid (ABA) signaling. Can regulate the expression of a wide spectrum of stress-related genes in response to abiotic stresses through an ABA-dependent regulation pathway. Confers ABA- dependent drought and salinity tolerance. Binds specifically to the ABA-responsive elements (ABRE) in the promoter of target genes to med…	4330838	ABF2	ABRE-binding factor 2	AK072062	AREB1	B9F3E8_ORYSJ	BAD17130.1	BAD17318.1	BAF10139.1	BAG92808.1	BZIP23	BZP23_ORYSJ	EEE57861.1	LOC_Os02g52780	LOC_Os02g52780.1	LOC_Os02g52780.2	NM_001054760	NM_001054760.1	NP_001048225	NP_001048225.1	OJ1004_A11.20	OS02G0766700	OS02G0766700	OS02G0766700	OS02G0766700	OS02G0766700	OS02T0766700-01	OS02T0766700-01	OS02T0766700-01	OS02T0766700-01	OS02T0766700-01	Os02g0766700	Os02g0766700	Os02g0766700	Os02g0766700 protein	Os02g0766700 protein	P0539D10.39	Q6Z312	Q6Z312_ORYSJ	UPI000035AE05	XP_015625853	XP_015625853.1	bZIP transcription factor 23	osa:4330838
PHO1-2	4530.OS02T0809800-01	https://smart.embl.de/smart/DDvec.cgi?smart=815:Pfam_SPX(2|371)+TRANS(422|444)+Pfam_EXS(460|793)+	Phosphate transporter PHO1-2; Involved in the transfer of inorganic phosphate (Pi) from roots to shoots	4331090	4331090	A0A0N7KGA9	A0A0N7KGA9	AK100323	BAD19144.1	BAD19259.1	BAF10378.1	BAG94551.1	EEE58023.1	LOC_Os02g56510	LOC_Os02g56510	LOC_Os02g56510.1	NM_001054999	NM_001054999.1	NP_001048464	NP_001048464.1	OJ1112_G06.31	OJ1112_G06.31	OJ1520_C09.43	OJ1520_C09.43	OS02G0809800	OS02G0809800	OS02G0809800	OS02G0809800	OS02G0809800	OS02T0809800-01	OS02T0809800-01	OS02T0809800-01	OS02T0809800-01	OS02T0809800-01	Os02g0809800	Os02g0809800	Os02g0809800	Os02g0809800	OsJ_08812	OsJ_08812	PHO1-2	PHO1-2	PHO12_ORYSJ	PHO12_ORYSJ	PHO12_ORYSJ	Phosphate transporter PHO1-2	Phosphate transporter PHO1-2	Phosphate transporter PHO1-2	Phosphate transporter PHO1-2
LPA1	4530.OS02T0819400-01	http://smart.embl.de/smart/DDt.cgi?smart=146:	P-loop NTPase domain-containing protein LPA1; Required for the accumulation of phytic acid in seeds. Phytic acid is the primary storage form of phosphorus in cereal grains and other plant seeds	4331161	B5SVV3	B5SVV4	B5SVV5	B9F4I8	LOC_Os02g57400	LOC_Os02g57400.1	LOC_Os02g57400.2	LOC_Os02g57400.3	LPA1	LPA1_ORYSJ	NM_001055069	NM_001055069.1	NP_001048534	NP_001048534.1	OS02G0819400	OS02G0819400	OS02G0819400	OS02G0819400	OS02G0819400	OS02T0819400-01	OS02T0819400-01	OS02T0819400-01	OS02T0819400-01	OS02T0819400-01	Os02g0819400	OsJ_08893	P-loop NTPase domain-containing protein LPA1	Protein LOW PHYTIC ACID 1	Q0DWE0	UPI0003939687	XP_015625422	XP_015625422.1	osa:4331161
PIP1-3	4530.OS02T0823100-01	https://smart.embl.de/smart/DDvec.cgi?smart=288:Pfam_MIP(46|275)+	Aquaporin PIP 1-3; Water channel required to facilitate the transport of water across cell membrane. Increases the capacity for root water uptake under water deficit. May play a role in drought avoidance in upland rice	4331194	4331194	AB016623	AB029325	AK102174	Aquaporin PIP 1-3	Aquaporin PIP 1-3	Aquaporin PIP 1-3	Aquaporin PIP 1-3	Aquaporin PIP 1-3	B7ESS8	B7ESS8	B7ESS8_ORYSJ	BAA32081.1	BAA81820.1	BAD22920.1	BAF10480.1	BAG95425.1	EAZ25130.1	LOC_Os02g57720	LOC_Os02g57720	LOC_Os02g57720.1	NM_001055101	NM_001055101.1	NP_001048566	NP_001048566.1	O80424	O80424	O80424	OJ1136_C04.6	OJ1136_C04.6	OS02G0823100	OS02G0823100	OS02G0823100	OS02G0823100	OS02G0823100	OS02T0823100-01	OS02T0823100-01	OS02T0823100-01	OS02T0823100-01	OS02T0823100-01	Os02g0823100	Os02g0823100	Os02g0823100	Os02g0823100	OsJ_008613
CEBIP	4530.OS03T0133400-01	https://smart.embl.de/smart/DDvec.cgi?smart=356:SIGNAL(1|28)+LysM(112|159)+LysM(176|220)+	Chitin elicitor-binding protein; Chitin elicitor-binding protein involved in the perception and transduction of chitin oligosaccharide elicitor signal for defense responses	4331523	4331523	5JCD	5JCD	5JCE	5JCE	AAN05509.1	AB206975	ABF93833.1	AK073032	B7ELL0	B7ELL0	B7ELL0_ORYSJ	BAE95828.1	BAF10789.1	BAG93257.1	CEBIP	CEBIP	CEBIP_ORYSJ	CEBIP_ORYSJ	CEBIP_ORYSJ	Chitin elicitor-binding protein	Chitin elicitor-binding protein	Chitin elicitor-binding protein	Chitin elicitor-binding protein	Chitin elicitor-binding protein	EAZ45419.1	LOC_Os03g04110	LOC_Os03g04110	LOC_Os03g04110.1	LOC_Os03g04110.2	Lysin motif-containing protein 1	Lysin motif-containing protein 1	NM_001055410	NM_001055410.1	NP_001048875	NP_001048875.1	OJ1006F06.19	OJ1006F06.19	OS03G0133400	OS03G0133400	OS03G0133400	OS03G0133400	OS03G0133400	OS03T0133400-01	OS03T0133400-01
PHT1-1	4530.OS03T0150600-01	https://smart.embl.de/smart/DDvec.cgi?smart=527:Pfam_MFS_1(21|456)+	Inorganic phosphate transporter 1-1; High-affinity transporter for external inorganic phosphate (By similarity). Required for phosphate acquisition in plant; Belongs to the major facilitator superfamily. phosphate:H(+) symporter (TC 2.A.1.9) family	4331635	4331635	A0A0P0VT26	A0A0P0VT26	AAN39042.1	AAU84426.1	ABF94006.1	AF536961	AK065075	AY569607	BAF10891.2	EAZ25603.1	H(+)/Pi cotransporter	H(+)/Pi cotransporter	Inorganic phosphate transporter 1-1	Inorganic phosphate transporter 1-1	Inorganic phosphate transporter 1-1	Inorganic phosphate transporter 1-1	Inorganic phosphate transporter 1-1	LOC_Os03g05620	LOC_Os03g05620	LOC_Os03g05620.1	NM_001055512	NM_001055512.2	NP_001048977	NP_001048977.2	OS03G0150600	OS03G0150600	OS03G0150600	OS03G0150600	OS03G0150600	OS03T0150600-01	OS03T0150600-01	OS03T0150600-01	OS03T0150600-01	OS03T0150600-01	OS03T0150600-02	OS03T0150600-02	OS03T0150600-02	Os03g0150600	Os03g0150600	Os03g0150600	Os03g0150600	OsJ_009086	OsJ_009086	PHT1-1
PT2	4530.OS03T0150800-01	https://smart.embl.de/smart/DDvec.cgi?smart=528:Pfam_MFS_1(22|456)+	Inorganic phosphate transporter 1-2; Low-affinity transporter for inorganic phosphate (Pi). Involved in internal Pi transport from root to shoot. Responsible for most of the PHR2-mediated accumulation of excess shoot Pi under abundant Pi conditions, but not for PHO2-mediated accumulation of excess shoot Pi. Acts as a H(+):phosphate symporter	4331637	4331637	A0A0N7KGL1	A0A0N7KGL1	AAN39040.1	AAN39043.1	AAQ01157.1	AAU84427.1	ABF94008.1	AF536959	AF536962	AY332471	AY569608	BAF10893.1	EAZ25605.1	H(+)/Pi cotransporter	H(+)/Pi cotransporter	Inorganic phosphate transporter 1-2	Inorganic phosphate transporter 1-2	Inorganic phosphate transporter 1-2	Inorganic phosphate transporter 1-2	Inorganic phosphate transporter 1-2	LOC_Os03g05640	LOC_Os03g05640	LOC_Os03g05640.1	NM_001055514	NM_001055514.1	NP_001048979	NP_001048979.1	OS03G0150800	OS03G0150800	OS03G0150800	OS03G0150800	OS03G0150800	OS03T0150800-01	OS03T0150800-01	OS03T0150800-01	OS03T0150800-01	OS03T0150800-01	Os03g0150800	Os03g0150800	Os03g0150800	Os03g0150800	OsJ_009088	OsJ_009088	OsPT1
NAL7	4530.OS03T0162000-01	https://smart.embl.de/smart/DDvec.cgi?smart=421:Pfam_FMO-like(26|359)+	Flavin-binding monooxygenase-like family protein, expressed; Flavin-containing monooxygenase YUCCA; Os03g0162000 protein; cDNA clone:J023118H21, full insert sequence	4331709	4331709	AAN06861.1	AB354301	AB354302	ABF94120.1	AK072466	B1Q3E2_ORYSJ	BAF10962.1	BAG14340.1	BAG14341.1	BAG92984.1	Flavin-containing monooxygenase	Flavin-containing monooxygenase	LOC_Os03g06654	LOC_Os03g06654	LOC_Os03g06654.1	LOC_Os03g06654.2	NAL7	NAL7	NM_001055583	NM_001055583.1	NP_001049048	NP_001049048.1	OS03G0162000	OS03G0162000	OS03G0162000	OS03G0162000	OS03G0162000	OS03T0162000-01	OS03T0162000-01	OS03T0162000-01	OS03T0162000-01	OS03T0162000-01	OSNPB_030162000	OSNPB_030162000	Os03g0162000	Os03g0162000	Os03g0162000	Os03g0162000	Q10RE2	Q10RE2	Q10RE2_ORYSJ	Q10RE2_ORYSJ	Q10RE2_ORYSJ	Q8H7Y7_ORYSJ
OS03T0167600-01	4530.OS03T0167600-01	https://smart.embl.de/smart/DDvec.cgi?smart=608:Pfam_NAD_binding_4(96|403)+Pfam_Sterile(505|585)+	Fatty acyl-CoA reductase; Catalyzes the reduction of fatty acyl-CoA to fatty alcohols	1.2.1.84	4331746	4331746	AAL84297.1	ABF94174.1	AK121254	BAF10997.1	BAH00399.1	EC 1.2.1.84	Fatty acyl-CoA reductase	Fatty acyl-CoA reductase	LOC_Os03g07140	LOC_Os03g07140	Male sterility protein 2, putative, expressed	Male sterility protein 2, putative, expressed	NM_001055618	NM_001055618.1	NP_001049083	NP_001049083.1	OS03G0167600	OS03G0167600	OS03G0167600	OS03G0167600	OS03G0167600	OS03T0167600-01	OS03T0167600-01	OS03T0167600-01	OS03T0167600-01	OS03T0167600-01	OSJNBa0091P11.14	OSJNBa0091P11.14	OSNPB_030167600	OSNPB_030167600	Os03g0167600	Os03g0167600	Os03g0167600	Os03g0167600	Q8S7T9	Q8S7T9	Q8S7T9_ORYSJ	Q8S7T9_ORYSJ	Q8S7T9_ORYSJ	UPI00000A0273	XP_015632305	XP_015632305.1	XP_015632305.1
INO1	4530.OS03T0192700-01	https://smart.embl.de/smart/DDvec.cgi?smart=510:Pfam_NAD_binding_5(62|494)+	Inositol-3-phosphate synthase 1; Involved in myo-inositol synthesis. Is a key enzyme in the phytic acid biosynthesis pathway in seeds	4331917	5.5.1.4	AB012107	ABF94419.1	ABF94420.1	ABF94421.1	AC116604	ACA50483.1	AK058750	AK103501	BAA25729.1	BAF11156.1	BAG86795.1	BAG96116.1	EC 5.5.1.4	EEE58482.1	EU267961	INO1	INO1-1	INO1_ORYSJ	Inositol-3-phosphate synthase	Inositol-3-phosphate synthase	Inositol-3-phosphate synthase	Inositol-3-phosphate synthase 1	LOC_Os03g09250	LOC_Os03g09250.1	LOC_Os03g09250.2	LOC_Os03g09250.3	LOC_Os03g09250.4	Myo-inositol 1-phosphate synthase	NM_001055777	NM_001055777.1	NP_001049242	NP_001049242.1	O64437	OS03G0192700	OS03G0192700	OS03G0192700	OS03G0192700	OS03G0192700	OS03T0192700-01	OS03T0192700-01	OS03T0192700-01	OS03T0192700-01	OS03T0192700-01	Os03g0192700
CYP74A2	4530.OS03T0225900-01	https://smart.embl.de/smart/DDvec.cgi?smart=478:Pfam_p450(298|467)+	Allene oxide synthase 2; Involved in the biosynthesis of jasmonic acid, a growth regulator that is implicated also as a signaling molecule in plant defense. Converts 13-hydroperoxylinolenic acid to 12,13- epoxylinolenic acid; Belongs to the cytochrome P450 family	4.2.1.92	4332121	4332121	AAL17675.1	AAL38184.1	AAN52753.1	AAP75620.1	ABF94742.1	AK061758	AOS2	AOS2	AY055775	AY062258	AY310358	Allene oxide synthase 2	Allene oxide synthase 2	Allene oxide synthase 2	Allene oxide synthase 2	Allene oxide synthase 2	B9F6K7_ORYSJ	BAF11350.1	BAG88095.1	C74A2_ORYSJ	C74A2_ORYSJ	C74A2_ORYSJ	CYP74A2	CYP74A2	Cytochrome P450 74A2	Cytochrome P450 74A2	EC 4.2.1.92	EEE58630.1	Hydroperoxide dehydrase 2	Hydroperoxide dehydrase 2	LOC_Os03g12500	LOC_Os03g12500	LOC_Os03g12500.1	NM_001055971	NM_001055971.1	NP_001049436	NP_001049436.1	OS03G0225900	OS03G0225900	OS03G0225900	OS03G0225900	OS03G0225900	OS03T0225900-01
OsJ_10012	4530.OS03T0228800-01	https://smart.embl.de/smart/DDvec.cgi?smart=1007:SIGNAL(1|34)+Pfam_LRRNT_2(41|81)+LRR(109|133)+LRR(134|157)+LRR(158|182)+LRR(255|279)+LRR(303|327)+LRR(400|424)+LRR(473|497)+LRR(545|569)+Pfam_Pkinase(686|960)+	Os03g0228800 protein; Receptor protein kinase CLAVATA1, putative, expressed	4332141	4332141	AAM27467.1	ABF94768.1	BAF11367.1	EEE58640.1	LOC_Os03g12730	LOC_Os03g12730	LOC_Os03g12730.1	NM_001055988	NM_001055988.1	NP_001049453	NP_001049453.1	OS03G0228800	OS03G0228800	OS03G0228800	OS03G0228800	OS03G0228800	OS03T0228800-01	OS03T0228800-01	OS03T0228800-01	OS03T0228800-01	OS03T0228800-01	OSNPB_030228800	OSNPB_030228800	Os03g0228800	Os03g0228800	Os03g0228800	Os03g0228800	Os03g0228800 protein	Os03g0228800 protein	Os03g0228800 protein	Os03g0228800 protein	OsJ_10012	OsJ_10012	Q10PM6	Q10PM6	Q10PM6_ORYSJ	Q10PM6_ORYSJ	Q10PM6_ORYSJ	Q8LSP2_ORYSJ	UPI0000DB4167	XP_015630864	XP_015630864.1	XP_015630864.1	osa:4332141
OsASA2	4530.OS03T0264400-01	https://smart.embl.de/smart/DDvec.cgi?smart=606:Pfam_Anth_synt_I_N(100|255)+Pfam_Chorismate_bind(315|587)+	Anthranilate synthase alpha subunit 2, chloroplastic; Part of a heterotetrameric complex that catalyzes the two-step biosynthesis of anthranilate, an intermediate in the biosynthesis of L-tryptophan. In the first step, the glutamine- binding beta subunit of anthranilate synthase (AS) provides the glutamine amidotransferase activity which generates ammonia as a substrate that, along with chorismat…	4.1.3.27	4332341	A0A0P0VVQ9	AAP06828.1	AB022603	ABF95120.1	ABF95121.1	ABF95122.1	ABF95123.1	ABF95124.1	ASA2_ORYSJ	Anthranilate synthase alpha 2 subunit	Anthranilate synthase alpha 2 subunit	B9F770_ORYSJ	BAA82095.1	BAF11555.1	EC 4.1.3.27	EEE58750.1	LOC_Os03g15780	LOC_Os03g15780.1	LOC_Os03g15780.2	LOC_Os03g15780.4	LOC_Os03g15780.5	NM_001056176	NM_001056176.1	NP_001049641	NP_001049641.1	OASA2	OS03G0264400	OS03G0264400	OS03G0264400	OS03G0264400	OS03G0264400	OS03T0264400-01	OS03T0264400-01	OS03T0264400-01	OS03T0264400-01	OS03T0264400-01	OS03T0264400-02	OS03T0264400-02	OS03T0264400-02	OS03T0264400-03	OS03T0264400-03	OS03T0264400-03	Os03g0264400	Os03g0264400
MPK5	4530.OS03T0285800-01	https://smart.embl.de/smart/DDvec.cgi?smart=369:S_TKc(35|322)+	Mitogen-activated protein kinase 5; Involved in disease resistance and abiotic stress tolerance signaling pathways. Acts as a positive regulator of drought, salt and cold tolerance. Negatively modulates pathogenesis-related (PR) gene expression and broad-spectrum disease resistance. Functions downstream of CPK18 in a signaling pathway that represses defense gene expression and negatively regulate…	2.7.11.24	4332475	4332475	AAG40579.1	AAL87689.1	AAL87690.1	AAO16999.1	ABF95354.1	AF216315	AF479883	AF479884	AJ250311	AJ486975	AK067339	AK104834	B7EDC7	B7EDC7	B7EDC7_ORYSJ	BAF11684.1	BAG90374.1	BAG96983.1	BIMK1	BIMK1	Benzothiadiazole-induced MAP kinase 1	Benzothiadiazole-induced MAP kinase 1	CAC13967.1	CAD31224.1	EC 2.7.11.24	EEE58837.1	LOC_Os03g17700	LOC_Os03g17700	LOC_Os03g17700.1	MAP kinase 2	MAP kinase 2	MAPK2	MAPK2	MAPK5	MAPK5	MPK3	MPK3	MPK5	MPK5	MPK5_ORYSJ	MPK5_ORYSJ	MPK5_ORYSJ	MSRMK2
SRH2	4530.OS03T0300000-01	https://smart.embl.de/smart/DDvec.cgi?smart=348:Pfam_Glyco_transf_34(37|278)+	Probable xyloglucan 6-xylosyltransferase 1; Probable xyloglucan xylosyltransferase involved in the biosynthesis of xyloglucan in roots; Belongs to the glycosyltransferase 34 family	2.4.2.39	4332564	ABF95475.1	BAF11767.1	EAZ43011.1	EC 2.4.2.39	LOC_Os03g18820	LOC_Os03g18820.1	LOC_Os03g18820.2	NM_001056388	NM_001056388.1	NP_001049853	NP_001049853.1	OS03G0300000	OS03G0300000	OS03G0300000	OS03G0300000	OS03G0300000	OS03T0300000-01	OS03T0300000-01	OS03T0300000-01	OS03T0300000-01	OS03T0300000-01	OS03T0300000-02	OS03T0300000-02	OS03T0300000-02	Os03g0300000	Os03g0300000	Os03g0300000	Os03g0300000 protein	Os03g0300000 protein	Os03g0300000 protein	OsJ_27597	Probable xyloglucan 6-xylosyltransferase 1	Proteinn SHORT ROOT HAIR 2	Q0DSM1	Q0DSM1_ORYSJ	Q10MQ0	Q10MQ0_ORYSJ	SRH2	UPI0000E12031	UPI000393AF0A	XP_015631442	XP_015631442.1	XXT1	XXT1_ORYSJ
MYB2	4530.OS03T0315400-01	https://smart.embl.de/smart/DDvec.cgi?smart=329:SANT(21|71)+SANT(74|122)+	Transcription factor MYB2; Transcription factor involved in abiotic stress responses. Plays a regulatory role in tolerance to salt, cold, and drought stresses. Regulates positively the expression of genes involved in proline synthesis and transport, and genes involved in reactive oxygen species (ROS) scavenging such as peroxidase, superoxide dismutase and catalase during salt stress. Transactivat…	4332651	ABF95617.1	AK120551	B9F847_ORYSJ	BAF11851.1	BAH00067.1	EEE58945.1	LOC_Os03g20090	LOC_Os03g20090.1	MYB2	MYB2_ORYSJ	Myb-related protein 2	NM_001056472	NM_001056472.1	NP_001049937	NP_001049937.1	OS03G0315400	OS03G0315400	OS03G0315400	OS03G0315400	OS03G0315400	OS03T0315400-01	OS03T0315400-01	OS03T0315400-01	OS03T0315400-01	OS03T0315400-01	Os03g0315400	Os03g0315400	Os03g0315400	Q10MB4	Q10MB4_ORYSJ	Transcription factor MYB2	UPI0000DB49A7	XP_015628446	XP_015628446.1	osa:4332651
OS03T0324300-02	4530.OS03T0324300-02	https://smart.embl.de/smart/DDvec.cgi?smart=641:Pfam_EIN3(79|333)+	ETHYLENE-INSENSITIVE3-like 1 protein, putative, expressed; Os03g0324300 protein	107276358	107276358	AAZ78349.1	ABF95697.1	AK103227	BAF11892.1	BAG95963.1	DQ153245	EAZ26760.1	LOC_Os03g20790	LOC_Os03g20790	LOC_Os03g20790.1	NM_001056513	NM_001056513.1	NP_001049978	NP_001049978.1	OS03G0324300	OS03G0324300	OS03G0324300	OS03G0324300	OS03G0324300	OS03T0324300-02	OS03T0324300-02	OS03T0324300-02	OS03T0324300-02	OS03T0324300-02	OS03T0324300-03	OS03T0324300-03	OS03T0324300-03	OS03T0324300-04	OS03T0324300-04	OS03T0324300-04	OS03T0324300-05	OS03T0324300-05	OS03T0324300-05	OS03T0324300-06	OS03T0324300-06	OS03T0324300-06	OSNPB_030324300	OSNPB_030324300	Os03g0324300	Os03g0324300	Os03g0324300	Os03g0324300	Os03g0324300 protein	Os03g0324300 protein
HB	4530.OS03T0438100-01	https://smart.embl.de/smart/DDvec.cgi?smart=240:Pfam_Allene_ox_cyc(64|238)+	Allene oxide cyclase, chloroplastic; Involved in the production of 12-oxo-phytodienoic acid (OPDA), a precursor of jasmonic acid (JA). Required for the production of JA in response to wounding. Necessary for flower and coleoptile development regulation by light, including blue (BL), red (RL) and far red (FR) lights. Involved in the auxin-mediated signaling pathway leading to growth stimulation. E…	4333201	5.3.99.6	A3AJG2	A3AJG2_ORYSJ	AAR89017.1	ABF96821.1	ABV03555.1	ABV45432.1	AK060025	AOC	AOC	AOC	AOC3	AOC_ORYSJ	Allene oxide cyclase, chloroplastic	BAF12361.1	BAG87277.1	CPM2	EAZ27451.1	EC 5.3.99.6	EU090802	EU146298	HB	LOC_Os03g32314	NM_001056982	NM_001056982.2	NP_001050447	NP_001050447.1	OS03G0438100	OS03G0438100	OS03G0438100	OS03G0438100	OS03G0438100	OS03T0438100-01	OS03T0438100-01	OS03T0438100-01	OS03T0438100-01	OS03T0438100-01	OS03T0438100-02	OS03T0438100-02	OS03T0438100-02	OSJNBa0054H04.12	OSNPB_030438100	Os03g0438100	Os03g0438100	Os03g0438100
GAI	4530.OS03T0707600-01	https://smart.embl.de/smart/DDvec.cgi?smart=625:DELLA(39|120)+Pfam_GRAS(241|621)+	DELLA protein SLR1; Probable transcriptional regulator that acts as a repressor of the gibberellin (GA) signaling pathway. Probably acts by participating in large multiprotein complexes that repress transcription of GA-inducible genes. Upon GA application, it is degraded by the proteasome, allowing the GA signaling pathway. In contrast, its overexpression prevents the GA signaling pathway and ind…	4333860	4333860	A1KZA4_ORYSJ	A1KZA5_ORYSJ	A1KZA6_ORYSJ	A1KZA8_ORYSJ	A1KZA9_ORYSJ	AAK50137.1	AAY34495.1	AAY34496.1	AAY34497.1	AAY34498.1	AAY34499.1	AAY34500.1	AB030956	AB262980	ABF98475.1	AY885835	AY885836	AY885837	AY885838	AY885839	AY885840	B9FB42	B9FB42	B9FB42_ORYSJ	BAA90749.1	BAE96289.1	BAF12946.1	DELLA protein SLR1	DELLA protein SLR1	DELLA protein SLR1	DELLA protein SLR1	DELLA protein SLR1	EEE59780.1	GAI	GAI	Gibberellic acid-insensitive mutant protein	Gibberellic acid-insensitive mutant protein	LOC_Os03g49990	LOC_Os03g49990	LOC_Os03g49990.1	NM_001057567	NM_001057567.1	NP_001051032	NP_001051032.1
SCL7	4530.OS03T0723000-01	https://smart.embl.de/smart/DDvec.cgi?smart=578:Pfam_GRAS(207|578)+	SCARECROW-LIKE protein 7; Probable transcription factor involved in plant development (By similarity). Involved in environmental abiotic stress resistance. May increase the expression of stress- responsive genes (By similarity). Binds DNA in vitro; Belongs to the GRAS family	4333948	5HYZ	AAX95685.1	ABF98609.1	AK064022	AK101603	AK102857	B9FB95_ORYSJ	BAF13029.1	BAG88969.1	BAG95146.1	BAG95752.1	EEE59833.1	LOC_Os03g51330	LOC_Os03g51330.1	NM_001057650	NM_001057650.1	NP_001051115	NP_001051115.1	OS03G0723000	OS03G0723000	OS03G0723000	OS03G0723000	OS03G0723000	OS03T0723000-01	OS03T0723000-01	OS03T0723000-01	OS03T0723000-01	OS03T0723000-01	OS03T0723000-02	OS03T0723000-02	OS03T0723000-02	Os-SCL7	Os03g0723000	Os03g0723000	Os03g0723000	Q53K16	Q53K16_ORYSJ	SCARECROW-LIKE protein 7	SCL7	SCL7_ORYSJ	UPI00003E1FF7	XP_015628849	XP_015628849.1	osa:4333948
OS03T0733800-00	4530.OS03T0733800-00	https://smart.embl.de/smart/DDvec.cgi?smart=474:TRANS(36|55)+Pfam_ERO1(100|449)+	Endoplasmic oxidoreductin 1, putative, expressed; Putative endoplasmic reticulum oxidoreductin	1.8.4.-	4334011	4334011	AAT77872.1	AAT78803.1	ABF98719.1	ABF98720.1	B9FBN2_ORYSJ	BAF13089.2	EC 1.8.4.-	EEE59874.1	Endoplasmic oxidoreductin 1, putative, expressed	Endoplasmic oxidoreductin 1, putative, expressed	Endoplasmic oxidoreductin 1, putative, expressed	Endoplasmic oxidoreductin 1, putative, expressed	LOC_Os03g52340	LOC_Os03g52340	LOC_Os03g52340.1	LOC_Os03g52340.2	NP_001051175	NP_001051175.2	OS03G0733800	OS03G0733800	OS03G0733800	OS03G0733800	OS03G0733800	OS03T0733800-00	OS03T0733800-00	OS03T0733800-00	OS03T0733800-00	OS03T0733800-00	OSJNBa0027J18.20	OSJNBa0027J18.20	OSNPB_030733800	OSNPB_030733800	Os03g0733800	Os03g0733800	Os03g0733800	Os03g0733800	Os03g0733800 protein	Os03g0733800 protein	Putative endoplasmic reticulum oxidoreductin	Putative endoplasmic reticulum oxidoreductin	Q0DNU9_ORYSJ	Q10DC5_ORYSJ	Q6AVI3_ORYSJ
LPA	4530.OS03T0737701-00	https://smart.embl.de/smart/DDvec.cgi?smart=397:Pfam_PfkB(210|324)+	Inositol 3-kinase; Kinase that phosphorylates myo-inositol to produce multiple myo-inositol monophosphates. Participates in phytic acid biosynthesis in developing seeds. Phytic acid is the primary storage form of phosphorus in cereal grains and other plant seeds; Belongs to the carbohydrate kinase pfkB family	2.7.1.64	9272095	A0A0P0W3B4	AAP03418.1	AAR07075.1	ABF98765.1	ACB38658.1	B9FBP9_ORYSJ	BAH92363.1	EC 2.7.1.64	EEE59891.1	EU366952	Inositol 3-kinase	Kinase, pfkB family protein, expressed	Kinase, pfkB family protein, expressed	LOC_Os03g52760	LOC_Os03g52760.1	LPA	MIK	MIK_ORYSJ	Myo-inositol kinase	OS03G0737701	OS03G0737701	OS03G0737701	OS03G0737701	OS03G0737701	OS03T0737701-00	OS03T0737701-00	OS03T0737701-00	OS03T0737701-00	OS03T0737701-00	OSJNBa0057G07.25	OSJNBb0016H12.26	Os03g0737701	Os03g0737701	Os03g0737701	Protein LOW PHYTIC ACID	Q7Y1F1	Q84R36	Q84R36_ORYSJ	UPI000018CD77	XP_015627815	XP_015627815.1	osa:9272095
BHLH148	4530.OS03T0741100-01	https://smart.embl.de/smart/DDvec.cgi?smart=299:HLH(133|182)+	Transcription factor BHLH148; May act on an initial response of jasmonate-regulated gene expression toward drought tolerance as part of a BHLH148- TIFY11D/JAZ12-COI1A complex	4334060	A0A0P0W349	AAR87309.1	ABF98794.1	ADX60283.1	B9FBQ9_ORYSJ	BAF13135.1	BH148_ORYSJ	BHLH148	Basic helix-loop-helix protein 148	EEE59901.1	F1DKB3	F1DKB3_ORYSJ	HQ858871	LOC_Os03g53020	LOC_Os03g53020.1	NM_001057756	NM_001057756.1	NP_001051221	NP_001051221.1	OJ1365_D05.18	OS03G0741100	OS03G0741100	OS03G0741100	OS03G0741100	OS03G0741100	OS03T0741100-01	OS03T0741100-01	OS03T0741100-01	OS03T0741100-01	OS03T0741100-01	Os03g0741100	Os03g0741100	Os03g0741100	Q75KV9	Q75KV9_ORYSJ	Transcription factor BHLH148	UPI000022DF65	XP_015631231	XP_015631231.1	bHLH transcription factor bHLH148	osa:4334060
GLO1	4530.OS03T0786100-01	https://smart.embl.de/smart/DDvec.cgi?smart=369:Pfam_FMN_dh(14|357)+	Peroxisomal (S)-2-hydroxy-acid oxidase GLO1; Photorespiratory enzyme that can exert a strong regulation over photosynthesis, possibly through a feed-back inhibition on Rubisco activase. Not required for oxalate accumulation; Belongs to the FMN-dependent alpha-hydroxy acid dehydrogenase family	1.1.3.15	A0A0P0W4I1	A0A0P0W4I1	ABF99231.1	AK098878	AK120304	BAF13401.1	BAG93788.1	BAG99960.1	EC 1.1.3.15	EEE60058.1	GLO1	GLO1	GLO1_ORYSJ	GLO1_ORYSJ	GLO1_ORYSJ	GOX	GOX	Glycolate oxidase 1	Glycolate oxidase 1	LOC_Os03g57220	LOC_Os03g57220	LOC_Os03g57220.1	LOC_Os03g57220.2	NM_001058022	NM_001058022.1	NP_001051487	NP_001051487.1	OS03G0786100	OS03G0786100	OS03G0786100	OS03G0786100	OS03G0786100	OS03T0786100-01	OS03T0786100-01	OS03T0786100-01	OS03T0786100-01	OS03T0786100-01	OS03T0786100-02	OS03T0786100-02	OS03T0786100-02	Os03g0786100	Os03g0786100	Os03g0786100	Os03g0786100	OsJ_12861
CPK10	4530.OS03T0788500-01	https://smart.embl.de/smart/DDvec.cgi?smart=599:S_TKc(133|391)+EFh(438|466)+EFh(474|502)+EFh(510|538)+EFh(544|572)+	Calcium-dependent protein kinase 10; May play a role in signal transduction pathways that involve calcium as a second messenger	A3ANF6	A3ANF6_ORYSJ	AAT75244.1	ABF99256.1	AK072204	B7EKH2	B7EKH2_ORYSJ	BAF13417.1	BAG92869.1	CDPKA_ORYSJ	CPK10	Calcium-dependent protein kinase 10	EAZ28845.1	LOC_Os03g57450	LOC_Os03g57450.1	NM_001058038	NM_001058038.1	NP_001051503	NP_001051503.1	OS03G0788500	OS03G0788500	OS03G0788500	OS03G0788500	OS03G0788500	OS03T0788500-01	OS03T0788500-01	OS03T0788500-01	OS03T0788500-01	OS03T0788500-01	OSJNBb0024J04.20	Os03g0788500	Os03g0788500	Os03g0788500	Q6F3A6	Q6F3A6_ORYSJ	UPI00003E1ADC
CHI	4530.OS03T0819600-01	https://smart.embl.de/smart/DDvec.cgi?smart=233:Pfam_Chalcone(9|214)+	Chalcone--flavonone isomerase; Catalyzes the intramolecular cyclization of bicyclic chalcones into tricyclic (S)-flavanones. Responsible for the isomerization of 4,2',4',6'-tetrahydroxychalcone (also termed chalcone) into naringenin (By similarity)	4334588	4334588	5.5.1.6	AAM13448.1	AAO65886.1	ABF99575.1	AF474922	AK061390	AK104791	B7E6A0	B7E6A0	B7E6A0_ORYSJ	BAF13628.1	BAG87897.1	BAG96953.1	CFI	CFI	CFI_ORYSJ	CFI_ORYSJ	CFI_ORYSJ	CHI	CHI	Chalcone--flavonone isomerase	Chalcone--flavonone isomerase	Chalcone--flavonone isomerase	Chalcone--flavonone isomerase	Chalcone--flavonone isomerase	EC 5.5.1.6	LOC_Os03g60509	LOC_Os03g60509	LOC_Os03g60509.1	LOC_Os03g60509.2	NM_001058249	NM_001058249.1	NP_001051714	NP_001051714.1	OJ1754_E06.14	OJ1754_E06.14	OS03G0819600	OS03G0819600	OS03G0819600	OS03G0819600	OS03G0819600	OS03T0819600-01	OS03T0819600-01	OS03T0819600-01
20ox1	4530.OS03T0856700-01	https://smart.embl.de/smart/DDvec.cgi?smart=372:Pfam_DIOX_N(46|154)+Pfam_2OG-FeII_Oxy(210|309)+	Gibberellin 20 oxidase 1; Key oxidase enzyme in the biosynthesis of gibberellin that catalyzes the conversion of GA12 and GA53 to GA9 and GA20 respectively, via a three-step oxidation at C-20 of the GA skeleton; Belongs to the iron/ascorbate-dependent oxidoreductase family. GA20OX subfamily	1.14.11.12	20ox1	20ox1	A3APX7_ORYSJ	AAB48239.1	AAP21386.1	ABF99990.1	AK099111	BAF13865.1	BAG93931.1	EAZ29366.1	EC 1.14.11.12	GA 20-oxidase 1	GA 20-oxidase 1	GA20ox-1	GA20ox-1	GAOX1_ORYSJ	GAOX1_ORYSJ	GAOX1_ORYSJ	Gibberellin 20 oxidase 1	Gibberellin 20 oxidase 1	Gibberellin 20 oxidase 1	Gibberellin 20 oxidase 1	Gibberellin 20 oxidase 1	Gibberellin C-20 oxidase 1	Gibberellin C-20 oxidase 1	LOC_Os03g63970	LOC_Os03g63970	LOC_Os03g63970.1	NM_001058486	NM_001058486.1	NP_001051951	NP_001051951.1	OS03G0856700	OS03G0856700	OS03G0856700	OS03G0856700	OS03G0856700	OS03T0856700-01	OS03T0856700-01	OS03T0856700-01	OS03T0856700-01	OS03T0856700-01	OS03T0856700-02	OS03T0856700-02	OS03T0856700-02
CYP99A3	4530.OS04T0178400-01	https://smart.embl.de/smart/DDvec.cgi?smart=502:TRANS(4|26)+Pfam_p450(36|489)+	9-beta-pimara-7,15-diene oxidase; Involved in momilactone phytoalexins biosynthesis; acts as a multifunctional diterpene oxidase. Participates in the biosynthetic steps between 9-beta-pimara-7,15-diene and 3-beta- hydroxy-9-beta-pimara-7,15-dien-19,6-beta-olide. Catalyzes also consecutive oxidations at C19 of syn-stemod-13(17)-ene	1.14.13.144	4335091	4335091	9-beta-pimara-7,15-diene oxidase	9-beta-pimara-7,15-diene oxidase	9-beta-pimara-7,15-diene oxidase	9-beta-pimara-7,15-diene oxidase	9-beta-pimara-7,15-diene oxidase	A0A0P0W6Z1	A0A0P0W6Z1	A3ARJ3	A3ARJ3	A3ARJ3	AK071864	B7EK40	B7EK40	B7EK40	BAF14086.1	BAG92737.1	C99A3_ORYSJ	C99A3_ORYSJ	C99A3_ORYSJ	CAE04106.1	CYP99A3	CYP99A3	Cytochrome P450 99A3	Cytochrome P450 99A3	EAZ29932.1	EC 1.14.13.144	LOC_Os04g09920	LOC_Os04g09920	LOC_Os04g09920.1	NM_001058707	NM_001058707.1	NP_001052172	NP_001052172.1	OS04G0178400	OS04G0178400	OS04G0178400	OS04G0178400	OS04G0178400	OS04T0178400-01	OS04T0178400-01	OS04T0178400-01	OS04T0178400-01	OS04T0178400-01
CYP99A2	4530.OS04T0180400-01	https://smart.embl.de/smart/DDvec.cgi?smart=528:TRANS(21|43)+Pfam_p450(56|515)+	Cytochrome P450 99A2; Involved in momilactone phytoalexins biosynthesis. Participates in the biosynthetic steps between 9-beta-pimara-7,15- diene and 3-beta-hydroxy-9-beta-pimara-7,15-dien-19,6-beta-olide	4335096	4335096	AK071546	BAF14091.1	C99A2_ORYSJ	C99A2_ORYSJ	C99A2_ORYSJ	CAD39530.1	CAD39708.1	CYP99A2	CYP99A2	Cytochrome P450 99A2	Cytochrome P450 99A2	Cytochrome P450 99A2	Cytochrome P450 99A2	Cytochrome P450 99A2	LOC_Os04g10160	LOC_Os04g10160	LOC_Os04g10160.1	NM_001058712	NM_001058712.1	NP_001052177	NP_001052177.1	OS04G0180400	OS04G0180400	OS04G0180400	OS04G0180400	OS04G0180400	OS04T0180400-01	OS04T0180400-01	OS04T0180400-01	OS04T0180400-01	OS04T0180400-01	OSJNBa0027O01.2	OSJNBa0027O01.2	OSJNBa0052P16.24	OSJNBa0052P16.24	Os04g0180400	Os04g0180400	Os04g0180400	Os04g0180400	Q7X7X4	Q7X7X4	UPI0003939C88	XP_015633968	XP_015633968.1
YSL6	4530.OS04T0390500-02	https://smart.embl.de/smart/DDvec.cgi?smart=678:Pfam_OPT(40|660)+	Probable metal-nicotianamine transporter YSL6; May be involved in the transport of nicotianamine- chelated metals	4335676	4335676	A3ATA0	A3ATA0	A3ATA0	AB190916	AB673449	AK100148	AL731600	BAE91886.1	BAF14554.2	BAG94466.1	BAL40982.1	CAE02278.1	EAZ30539.1	G9MB28_ORYSJ	LOC_Os04g32050	LOC_Os04g32050	LOC_Os04g32050.1	LOC_Os04g32050.2	NM_001059175	NM_001059175.2	NP_001052640	NP_001052640.2	OS04G0390500	OS04G0390500	OS04G0390500	OS04G0390500	OS04G0390500	OS04T0390500-01	OS04T0390500-01	OS04T0390500-01	OS04T0390500-02	OS04T0390500-02	OS04T0390500-02	OS04T0390500-02	OS04T0390500-02	OS04T0390500-03	OS04T0390500-03	OS04T0390500-03	OS04T0390500-04	OS04T0390500-04	OS04T0390500-04	OSJNBa0055C08.1	OSJNBa0055C08.1	Os04g0390500
ZEP1	4530.OS04T0452500-00	https://smart.embl.de/smart/DDvec.cgi?smart=869:COIL(60|150)+COIL(174|299)+COIL(330|615)+COIL(654|713)+	Synaptonemal complex protein ZEP1; Required for chromosome synapsis and regulates crossover frequency during meiosis. Acts as transverse filament protein and constitutes the central element of the synaptonemal complex	4336010	A0A0N7KJ55	ADD69817.1	B9F3Y8_ORYSJ	D4NYR7	D4NYR7_ORYSJ	EEE56540.1	GU479042	LOC_Os04g37960	LOC_Os04g37960.1	OS04G0452500	OS04G0452500	OS04G0452500	OS04G0452500	OS04G0452500	OS04T0452500-00	OS04T0452500-00	OS04T0452500-00	OS04T0452500-00	OS04T0452500-00	OSJNBa0027G07.1	Os04g0452500	Q0JCS1	Q7FAD5	Synaptonemal complex protein ZEP1	Transverse filament	Transverse filament	Transverse filament	UPI0001CDDC94	XP_015634514	XP_015634514.1	ZEP1	ZEP1_ORYSJ	osa:4336010
ASB1	4530.OS04T0463500-01	https://smart.embl.de/smart/DDvec.cgi?smart=288:Pfam_GATase(85|275)+	Anthranilate synthase beta subunit 1, chloroplastic; Part of a heterotetrameric complex that catalyzes the two-step biosynthesis of anthranilate, an intermediate in the biosynthesis of L-tryptophan. In the first step, the glutamine- binding beta subunit of anthranilate synthase (AS) provides the glutamine amidotransferase activity which generates ammonia as a substrate that, along with chorismate…	4.1.3.27	4336076	A0A0P0WBC9	AB116721	AL663017	ASB1	ASB1_ORYSJ	Anthranilate synthase beta 1 subunit	Anthranilate synthase beta 1 subunit	B1358B12.20	B9FFK4_ORYSJ	BAD11023.1	BAF14925.1	CAD41042.1	CAE76011.1	EC 4.1.3.27	EEE61138.1	LOC_Os04g38950	LOC_Os04g38950.1	LOC_Os04g38950.2	LOC_Os04g38950.3	NM_001059546	NM_001059546.1	NP_001053011	NP_001053011.1	OASB1	OS04G0463500	OS04G0463500	OS04G0463500	OS04G0463500	OS04G0463500	OS04T0463500-01	OS04T0463500-01	OS04T0463500-01	OS04T0463500-01	OS04T0463500-01	OSJNBa0060P14.1	Os04g0463500	Os04g0463500	Os04g0463500	Q7XUS2	Q7XUS2_ORYSJ	UPI00001B18BB	XP_015636125	XP_015636125.1	osa:4336076
DAO	4530.OS04T0475600-01	https://smart.embl.de/smart/DDvec.cgi?smart=300:Pfam_DIOX_N(4|92)+Pfam_2OG-FeII_Oxy(150|251)+	2-oxoglutarate-dependent dioxygenase DAO; 2-oxoglutarate-dependent dioxygenase essential for auxin catabolism and maintenance of auxin homeostasis in reproductive organs. Catalyzes the irreversible oxidation of indole-3-acetic acid (IAA) to the biologically inactive 2-oxoindole-3-acetic acid (OxIAA)	2-oxoglutarate-dependent dioxygenase DAO	4336150	A0A0P0WBR1	A3AUT9_ORYSJ	AK105400	AK121520	BAF14989.1	BAG97226.1	BAH00532.1	CAE05492.2	DAO	DAO_ORYSJ	EAZ31078.1	LOC_Os04g39980	LOC_Os04g39980.1	NM_001059610	NM_001059610.1	NP_001053075	NP_001053075.1	OS04G0475600	OS04G0475600	OS04G0475600	OS04G0475600	OS04G0475600	OS04T0475600-01	OS04T0475600-01	OS04T0475600-01	OS04T0475600-01	OS04T0475600-01	OSJNBa0022H21.12	OSJNBa0022H21.12 protein	OSJNBa0022H21.12 protein	Os04g0475600	Os04g0475600	Os04g0475600	Protein DIOXYGENASE FOR AUXIN OXIDATION	Q7XKU5	Q7XKU5_ORYSJ	UPI00001B1B3A	XP_015633778	XP_015633778.1	osa:4336150
GLU3	4530.OS04T0497200-01	https://smart.embl.de/smart/DDvec.cgi?smart=623:TRANS(73|95)+Pfam_Glyco_hydro_9(111|583)+	Endoglucanase 12	4336284	4336284	A3AV93_ORYSJ	AB682995	AK243593	BAF15118.2	BAL14837.1	CAD41250.2	EAZ31232.1	Endo-1,4-beta glucanase 12	Endo-1,4-beta glucanase 12	Endoglucanase 12	Endoglucanase 12	Endoglucanase 12	Endoglucanase 12	Endoglucanase 12	G5END7_ORYSJ	GLU3	GLU3	GUN12_ORYSJ	GUN12_ORYSJ	GUN12_ORYSJ	LOC_Os04g41970	LOC_Os04g41970	LOC_Os04g41970.1	OS04G0497200	OS04G0497200	OS04G0497200	OS04G0497200	OS04G0497200	OS04T0497200-01	OS04T0497200-01	OS04T0497200-01	OS04T0497200-01	OS04T0497200-01	OSJNBa0067K08.14	OSJNBa0067K08.14	Os04g0497200	Os04g0497200	OsGLU3	OsGLU3	Q0JC19	Q0JC19	Q0JC19	Q7XUK4	Q7XUK4
HOX22	4530.OS04T0541700-01	https://smart.embl.de/smart/DDvec.cgi?smart=189:HOX(1|46)+	Homeobox-leucine zipper protein HOX22; Probable transcription factor; Belongs to the HD-ZIP homeobox family. Class I subfamily	4336542	4336542	AAO72559.1	AAS83418.1	AY224440	AY554030	B9FGE0_ORYSJ	BAF15360.2	CAD41267.1	EEE61424.1	HD-ZIP protein HOX22	HD-ZIP protein HOX22	HOX22	HOX22	HOX22_ORYSJ	HOX22_ORYSJ	HOX22_ORYSJ	Homeobox-leucine zipper protein HOX22	Homeobox-leucine zipper protein HOX22	Homeobox-leucine zipper protein HOX22	Homeobox-leucine zipper protein HOX22	Homeobox-leucine zipper protein HOX22	Homeodomain transcription factor HOX22	Homeodomain transcription factor HOX22	LOC_Os04g45810	LOC_Os04g45810	LOC_Os04g45810.1	NP_001053446	NP_001053446.2	OS04G0541700	OS04G0541700	OS04G0541700	OS04G0541700	OS04G0541700	OS04T0541700-01	OS04T0541700-01	OS04T0541700-01	OS04T0541700-01	OS04T0541700-01	OSJNBb0103I08.6	OSJNBb0103I08.6	Os04g0541700	Os04g0541700	Os04g0541700	Os04g0541700	OsHox22
CPK13	4530.OS04T0584600-02	https://smart.embl.de/smart/DDvec.cgi?smart=551:S_TKc(88|346)+EFh(393|421)+EFh(429|457)+EFh(465|493)+EFh(499|527)+	Calcium-dependent protein kinase 13; May play a role in signal transduction pathways that involve calcium as a second messenger (By similarity). May function in signal transduction pathways that positively regulate responses to cold, salt and drought stresses	2.7.11.1	4336783	AB042550	AK059786	AK061881	AL662957	B7E429_ORYSJ	B9FC58_ORYSJ	BAB16888.1	BAF15584.1	BAG87126.1	BAG88162.1	CAE03753.2	CDPKD_ORYSJ	CPK13	Calcium-dependent protein kinase 13	Calcium-dependent protein kinase OsCDPK7	EC 2.7.11.1	EEE61563.1	LOC_Os04g49510	LOC_Os04g49510.2	LOC_Os04g49510.3	LOC_Os04g49510.4	NM_001060205	NM_001060205.1	NP_001053670	NP_001053670.1	OS04G0584600	OS04G0584600	OS04G0584600	OS04G0584600	OS04G0584600	OS04T0584600-01	OS04T0584600-01	OS04T0584600-01	OS04T0584600-02	OS04T0584600-02	OS04T0584600-02	OS04T0584600-02	OS04T0584600-02	OS04T0584600-03	OS04T0584600-03	OS04T0584600-03	OSJNBa0013K16.2	Os04g0584600	Os04g0584600
TFIIAy	4530.OS05T0107700-01	https://smart.embl.de/smart/DDvec.cgi?smart=106:Pfam_TFIIA_gamma_N(3|50)+Pfam_TFIIA_gamma_C(53|101)+	Transcription initiation factor IIA subunit 2; TFIIA is a component of the transcription machinery of RNA polymerase II and plays an important role in transcriptional activation. TFIIA in a complex with TBP mediates transcriptional activity (By similarity). Protein involved in the resistance to X.oryzae; Belongs to the TFIIA subunit 2 family	4337575	4337575	A5Y1L8_ORYSJ	AAU44131.1	ABK33262.1	ABK33263.1	ABK33264.1	ABK33265.1	ABK33266.1	ABK33267.1	ABK33268.1	ABK33269.1	ABK33270.1	ABK33271.1	ABK33272.1	ABK33273.1	ABK33274.1	ABK33275.1	AEP20535.1	AK065182	B7EAK7_ORYSJ	BAF16340.1	BAG89404.1	EEE62047.1	EF069859	EF069860	EF069861	EF069862	EF069863	EF069864	EF069865	EF069866	EF069867	EF069868	EF069869	EF069870	EF069871	EF069872	General transcription factor IIA subunit 2	General transcription factor IIA subunit 2	HQ324815	LOC_Os05g01710	LOC_Os05g01710	LOC_Os05g01710.1	LOC_Os05g01710.2	LOC_Os05g01710.3
MTP1	4530.OS05T0128400-01	https://smart.embl.de/smart/DDvec.cgi?smart=418:Pfam_Cation_efflux(58|339)+	Metal tolerance protein 1; Involved in sequestration of excess zinc in the cytoplasm into vacuoles to maintain zinc homeostasis	4337694	4337694	A0A0P0WHG4	A0A0P0WHG4	AAP31024.1	AAU10745.1	AK100735	AY266290	BAF16453.1	BAG94747.1	EEE62201.1	LOC_Os05g03780	LOC_Os05g03780	LOC_Os05g03780.1	MTP1	MTP1	MTP1_ORYSJ	MTP1_ORYSJ	MTP1_ORYSJ	Metal tolerance protein 1	Metal tolerance protein 1	Metal tolerance protein 1	Metal tolerance protein 1	Metal tolerance protein 1	NM_001061074	NM_001061074.1	NP_001054539	NP_001054539.1	OS05G0128400	OS05G0128400	OS05G0128400	OS05G0128400	OS05G0128400	OS05T0128400-01	OS05T0128400-01	OS05T0128400-01	OS05T0128400-01	OS05T0128400-01	OSJNBa0056I11.9	OSJNBa0056I11.9	Os05g0128400	Os05g0128400	Os05g0128400	Os05g0128400	OsJ_16988	OsJ_16988
AT7	4530.OS05T0179300-01	https://smart.embl.de/smart/DDvec.cgi?smart=439:Pfam_Transferase(8|436)+	Acyl transferase 7; Involved in the incorporation of ferulate into the cell wall. May act as arabinoxylan feruloyl transferase	4337975	AK100028	AT7	AT7_ORYSJ	Acyl transferase 7	BAF16718.1	BAG94405.1	LOC_Os05g08640	LOC_Os05g08640.1	NM_001061339	NM_001061339.1	NP_001054804	NP_001054804.1	OS05G0179300	OS05G0179300	OS05G0179300	OS05G0179300	OS05G0179300	OS05T0179300-01	OS05T0179300-01	OS05T0179300-01	OS05T0179300-01	OS05T0179300-01	Os05g0179300	Os05g0179300	Os05g0179300	Os05g0179300 protein	Os05g0179300 protein	Q0DKA5	Q0DKA5_ORYSJ	UPI0000376BFB	XP_015637451	XP_015637451.1	osa:4337975
P0473H02.8	4530.OS05T0195200-01	https://smart.embl.de/smart/DDvec.cgi?smart=402:ZnF_C3H1(117|143)+ZnF_C3H1(152|175)+	Zinc finger CCCH domain-containing protein 35	4338037	4338037	A0A0P0WJ25	A0A0P0WJ25	AAT38071.1	AK106392	BAF16775.1	C3H35_ORYSJ	C3H35_ORYSJ	C3H35_ORYSJ	LOC_Os05g10670	LOC_Os05g10670	LOC_Os05g10670.1	NM_001061396	NM_001061396.1	NP_001054861	NP_001054861.1	OS05G0195200	OS05G0195200	OS05G0195200	OS05G0195200	OS05G0195200	OS05T0195200-01	OS05T0195200-01	OS05T0195200-01	OS05T0195200-01	OS05T0195200-01	Os05g0195200	Os05g0195200	Os05g0195200	Os05g0195200	P0473H02.8	P0473H02.8	Protein DELAY OF THE ONSET OF SENESCENCE-like	Protein DELAY OF THE ONSET OF SENESCENCE-like	Q6L4N4	Q6L4N4	UPI0000376C0C	XP_015640763	XP_015640763.1	XP_015640763.1	Zinc finger CCCH domain-containing protein 35	Zinc finger CCCH domain-containing protein 35	Zinc finger CCCH domain-containing protein 35	Zinc finger CCCH domain-containing protein 35	Zinc finger CCCH domain-containing protein 35
BC1L4	4530.OS05T0386800-01	https://smart.embl.de/smart/DDvec.cgi?smart=457:SIGNAL(1|36)+Pfam_COBRA(60|223)+	COBRA-like protein 3; Involved in determining the orientation of cell expansion, probably by playing an important role in cellulose deposition. May act by recruiting cellulose synthesizing complexes to discrete positions on the cell surface (By similarity)	A3AMT3_ORYSJ	AAR01674.1	AAV31332.1	AK060897	AK070472	B9FPD5_ORYSJ	BAF17333.1	BAG87603.1	BC1L4	BC1L4	COBL3_ORYSJ	COBL3_ORYSJ	COBL3_ORYSJ	COBRA-like protein 3	COBRA-like protein 3	COBRA-like protein 3	COBRA-like protein 3	COBRA-like protein 3	EAZ28622.1	EEE63576.1	LOC_Os05g32110	LOC_Os05g32110	LOC_Os05g32110.1	LOC_Os05g32110.2	LOC_Os05g32110.3	LOC_Os05g32110.4	NM_001061954	NM_001061954.1	NP_001055419	NP_001055419.1	OS05G0386800	OS05G0386800	OS05G0386800	OS05G0386800	OS05G0386800	OS05T0386800-01	OS05T0386800-01	OS05T0386800-01	OS05T0386800-01	OS05T0386800-01	OS05T0386800-02	OS05T0386800-02	OS05T0386800-02	OS05T0386800-03	OS05T0386800-03	OS05T0386800-03
ISA2	4530.OS05T0393700-01	https://smart.embl.de/smart/DDvec.cgi?smart=743:Pfam_CBM_48(95|181)+Pfam_Alpha-amylase(254|380)+	Isoamylase 2, chloroplastic; Starch-debranching enzyme involved in amylopectin biosynthesis in endosperm. Functions by removing excess branches or improper branches that interfere with the formation of double helices of the cluster chains of amylopectin and crystallization of starch. Works together with ISA1 as heterooligomer. The heterooligomer ISA1 and ISA2 possesses higher affinity than the IS…	3.2.1.68	4338695	A0A0P0WM70	AAT93894.1	AC132483	B9FHZ3	B9FHZ3_ORYSJ	BAF17370.2	EC 3.2.1.68	EEE62506.1	ISA2	ISOA2_ORYSJ	Isoamylase 2, chloroplastic	LOC_Os05g32710	LOC_Os05g32710.1	NM_001061991	NM_001061991.2	NP_001055456	NP_001055456.2	OS05G0393700	OS05G0393700	OS05G0393700	OS05G0393700	OS05G0393700	OS05T0393700-01	OS05T0393700-01	OS05T0393700-01	OS05T0393700-01	OS05T0393700-01	OSJNBa0014C03.3	Os05g0393700	Os05g0393700	Os05g0393700	OsJ_17304	Q0DIF3	Q0DIF3_ORYSJ	Q6AU80	Q6AU80_ORYSJ	UPI000393B4D5	XP_015637296	XP_015637296.1	osa:4338695
PPDK1	4530.OS05T0405000-01	https://smart.embl.de/smart/DDvec.cgi?smart=947:Pfam_PPDK_N(131|373)+Pfam_PPDK_N(368|432)+Pfam_PEP-utilizers(493|577)+Pfam_PEP-utilizers_C(589|947)+	Pyruvate, phosphate dikinase 1, chloroplastic; Formation of phosphoenolpyruvate. The cytoplasmic isoform supports the biosynthetic processes in the nascent endosperm and provides an efficient mechanism for glycolytic ATP synthesis in oxygen depleted tissues. May be involved in regulating the flux of carbon into starch and fatty acids of seeds and in the remobilization of nitrogen reserves in sene…	2.7.9.1	4338750	4338750	A3B3X0	A3B3X0	A3B3X0	AAT85082.1	AK068025	AK101783	B7EEB8	B7EEB8	B7EEB8_ORYSJ	B9FPJ4_ORYSJ	BAA22419.1	BAA22420.1	BAF17421.1	BAG90715.1	CPDK1	CPDK1	D87745	D87952	EC 2.7.9.1	EEE63682.1	LOC_Os05g33570	LOC_Os05g33570	LOC_Os05g33570.1	LOC_Os05g33570.2	NM_001062042	NM_001062042.1	NP_001055507	NP_001055507.1	O24612	O24612	O24612	OJ1174_H11.5	OJ1174_H11.5	OS05G0405000	OS05G0405000	OS05G0405000	OS05G0405000	OS05G0405000	OS05T0405000-01	OS05T0405000-01	OS05T0405000-01	OS05T0405000-01	OS05T0405000-01
EXPA4	4530.OS05T0477600-01	https://smart.embl.de/smart/DDvec.cgi?smart=246:SIGNAL(1|18)+DPBB_1(59|144)+Pfam_Pollen_allerg_1(155|232)+	Expansin-A4; Causes loosening and extension of plant cell walls by disrupting non-covalent bonding between cellulose microfibrils and matrix glucans. No enzymatic activity has been found. Required for normal plant growth. May be required for rapid internodal elongation in deepwater rice during submergence	4339106	4339106	AAL24481.1	AAT01362.1	AF394545	AK100179	Alpha-expansin-4	Alpha-expansin-4	B7EQ33	B7EQ33	B7EQ33_ORYSJ	BAF17756.1	BAG94480.1	EAZ34678.1	EEE64095.1	EXP4	EXP4	EXPA4	EXPA4	EXPA4_ORYSJ	EXPA4_ORYSJ	EXPA4_ORYSJ	Expansin-A4	Expansin-A4	Expansin-A4	Expansin-A4	Expansin-A4	LOC_Os05g39990	LOC_Os05g39990	LOC_Os05g39990.1	NM_001062377	NM_001062377.1	NP_001055842	NP_001055842.1	OS05G0477600	OS05G0477600	OS05G0477600	OS05G0477600	OS05G0477600	OS05T0477600-01	OS05T0477600-01	OS05T0477600-01	OS05T0477600-01	OS05T0477600-01	OS05T0477600-02	OS05T0477600-02
CYP714D1	4530.OS05T0482400-01	https://smart.embl.de/smart/DDvec.cgi?smart=577:TRANS(5|27)+Pfam_p450(102|548)+	Cytochrome P450 714D1; Catalyzes the 16alpha,17-epoxidation on non-13- hydroxylated gibberellins (GAs), including GA4, GA9, and GA12. No activity with GA1, GA20, GA53 or ent-kaurenoic acid. Reduces the biological activity of GAs	1.14.-.-	4339131	4339131	A0A0P0WNQ4	A0A0P0WNQ4	AAW56875.1	AAY42600.1	AAY42601.1	AK109526	AY987039	AY987040	B9FJW9	B9FJW9	B9FJW9	BAF17780.1	BAG98789.1	C14D1_ORYSJ	C14D1_ORYSJ	C14D1_ORYSJ	CYP714D1	CYP714D1	Cytochrome P450 714D1	Cytochrome P450 714D1	Cytochrome P450 714D1	Cytochrome P450 714D1	Cytochrome P450 714D1	EC 1.14.-.-	EEE64129.1	EUI1	EUI1	LOC_Os05g40384	LOC_Os05g40384	LOC_Os05g40384.1	NM_001062401	NM_001062401.1	NP_001055866	NP_001055866.1	OS05G0482400	OS05G0482400	OS05G0482400	OS05G0482400	OS05G0482400	OS05T0482400-01	OS05T0482400-01	OS05T0482400-01	OS05T0482400-01
SP17	4530.OS05T0530400-01	https://smart.embl.de/smart/DDvec.cgi?smart=459:HSF(17|110)+COIL(125|157)+	Heat stress transcription factor A-4d; Transcriptional regulator that specifically binds DNA of heat shock promoter elements (HSE)	4339409	4339409	A0PIP5	A0PIP5	A0PIP5	A0SH76	A0SH76	A0SH76	AAQ23064.1	AAS72351.1	AAY33578.1	AAY33579.1	AAY33580.1	AAY33581.1	AAY33582.1	AAY33583.1	AAY33584.1	AB050095	AB050096	AB050097	AB050098	ABD15811.1	ABD15812.1	ABD15813.1	ABD15814.1	AK100412	AY344492	AY885953	AY885954	AY885955	AY885956	AY885957	AY885958	AY885959	B7EQE5	B7EQE5	B7EQE5_ORYSJ	BAB71737.1	BAB71738.1	BAB71739.1	BAB71740.1	BAF18041.1	BAG94592.1	DQ374867	DQ374868	DQ374869
JAR1	4530.OS05T0586200-01	https://smart.embl.de/smart/DDvec.cgi?smart=581:Pfam_GH3(12|559)+	Jasmonic acid-amido synthetase JAR1; Catalyzes the synthesis of jasmonate-amino acid conjugates by adenylation. Catalyzes the conjugation of jasmonate (JA) to Ile when expressed in a heterologous system (E.Coli). Catalyzes in vitro the conjugation of jasmonate (JA) to Ile, Phe, Cys, Leu, Met, Ala, Val and Trp. Involved in the production of JA-Ile in response to infection by the rice blast fungus …	4339756	4339756	A0A0P0WRM7	A0A0P0WRM7	AAT47070.1	AK071721	Auxin-responsive GH3-like protein 5	Auxin-responsive GH3-like protein 5	BAF18374.1	BAG92652.1	EEE64857.1	GH3.5	GH3.5	GH35_ORYSJ	GH35_ORYSJ	GH35_ORYSJ	Indole-3-acetic acid-amido synthetase GH3.5	Indole-3-acetic acid-amido synthetase GH3.5	JAR1	JAR1	Jasmonate-amino acid synthetase JAR1	Jasmonate-amino acid synthetase JAR1	Jasmonic acid-amido synthetase JAR1	Jasmonic acid-amido synthetase JAR1	LOC_Os05g50890	LOC_Os05g50890	LOC_Os05g50890.1	LOC_Os05g50890.2	LOC_Os05g50890.3	NM_001062995	NM_001062995.1	NP_001056460	NP_001056460.1	OS05G0586200	OS05G0586200	OS05G0586200	OS05G0586200	OS05G0586200	OS05T0586200-01	OS05T0586200-01	OS05T0586200-01	OS05T0586200-01	OS05T0586200-01	OSJNBa0009C07.16	OSJNBa0009C07.16	Os05g0586200
ERF26	4530.OS06T0127100-01	https://smart.embl.de/smart/DDvec.cgi?smart=214:AP2(33|97)+	Dehydration-responsive element-binding protein 1C; Transcriptional activator that binds specifically to the DNA sequence 5'-[AG]CCGAC-3'. Binding to the C-repeat/DRE element mediates high salinity- and dehydration-inducible transcription (By similarity)	4339974	4339974	A0A0P0WSE7	A0A0P0WSE7	AAP92125.1	AY327040	BAA90812.1	BAC24831.1	BAF18575.1	CBF1	CBF1	DRE1C_ORYSJ	DRE1C_ORYSJ	DRE1C_ORYSJ	DREB1C	DREB1C	EAZ35676.1	ERF26	ERF26	LOC_Os06g03670	LOC_Os06g03670	LOC_Os06g03670.1	NM_001063196	NM_001063196.1	NP_001056661	NP_001056661.1	OS06G0127100	OS06G0127100	OS06G0127100	OS06G0127100	OS06G0127100	OS06T0127100-01	OS06T0127100-01	OS06T0127100-01	OS06T0127100-01	OS06T0127100-01	OSJNBa0038F22.13	OSJNBa0038F22.13	Os06g0127100	Os06g0127100	Os06g0127100	Os06g0127100	OsJ_019159	OsJ_019159	P0425F02.47	P0425F02.47
WAXY	4530.OS06T0133000-01	https://smart.embl.de/smart/DDvec.cgi?smart=609:Pfam_Glyco_transf_5(84|345)+Pfam_Glyco_trans_1_4(400|549)+	Granule-bound starch synthase 1, chloroplastic/amyloplastic; Required for the synthesis of amylose in endosperm	134P10.7	134P10.7	2.4.1.242	3VUE	3VUE	3VUE	3VUF	3VUF	3VUF	4340018	4340018	A0EQG6_ORYSJ	A0EQG8_ORYSJ	A0EQH1_ORYSJ	A0EQH2_ORYSJ	A0EQH3_ORYSJ	A0EQH5_ORYSJ	A5Y1Z9_ORYSJ	A8QXF3_ORYSJ	A8QXG3_ORYSJ	A8QXG5_ORYSJ	AAA33918.1	AAC61675.2	AAD41242.1	AAF72561.1	AAF72562.1	AAN77100.1	AAN77101.1	AAN77102.1	AAN77103.1	AAO33149.1	AAY22376.1	AB066093	AB066094	AB281450	AB281451	AB281452	AB281453	AB281454	AB281455	AB281456	AB535524	AB535525	ABC17738.1	ABC17739.1	ABC17740.1
HD3A	4530.OS06T0157700-00	https://smart.embl.de/smart/DDvec.cgi?smart=179:Pfam_PBP(30|164)+	Protein HEADING DATE 3A; Probable mobile flower-promoting signal (florigen) that moves from the leaf to the shoot apical meristem (SAM) and induces flowering. Promotes the transition from vegetative growth to flowering downstream of HD1 and EHD1 under short day (SD) conditions. Acts upstream of MADS14 and MADS15; Belongs to the phosphatidylethanolamine-binding protein family	3AXY	3AXY	3AXY	4340185	4340185	AB052942	AB052944	AB426880	AB426883	AB433508	AB433509	AB564449	AB564451	AFK31068.1	AFK31069.1	AFK31070.1	AFK31071.1	AFK31072.1	AFK31073.1	AFK31074.1	AFK31075.1	AFK31076.1	AFK31077.1	AFK31078.1	AFK31079.1	AFK31080.1	AFK31081.1	AFK31082.1	AFK31083.1	AFK31084.1	AFK31085.1	AFK31086.1	AFK31087.1	AFK31088.1	AFK31089.1	AFK31090.1	AFK31095.1	AFK31096.1	AFK31097.1	AFK31098.1	AFK31099.1	AFK31100.1	AFK31101.1	AFK31102.1	AFK31103.1	AFK31104.1
OS06T0160700-01	4530.OS06T0160700-01	https://smart.embl.de/smart/DDvec.cgi?smart=641:Pfam_Glyco_transf_5(134|392)+Pfam_Glycos_transf_1(437|606)+	Soluble starch synthase 1, chloroplastic/amyloplastic	2.4.1.21	9269493	9269493	A3B8M1_ORYSJ	AAD49850.1	ACY41491.1	ACY41493.1	ACY41494.1	ACY41495.1	ACY41497.1	ACY41498.1	ACY41500.1	ACY41503.1	ACY41504.1	ACY41511.1	ACY41512.1	ACY41514.1	ACY41515.1	ACY41516.1	ACY41517.1	ACY41519.1	ACY41523.1	ACY41524.1	ACY41525.1	ACY41526.1	ACY41527.1	ACY41531.1	ACY41532.1	ACY41533.1	ACY41534.1	ACY41535.1	ACY41536.1	ACY41537.1	ACY41540.1	ACY41542.1	ACY56156.1	ACY56157.1	ACY56158.1	ACY56159.1	ACY56160.1	ACY56161.1	AEB33739.1	AEB33740.1	AEB33741.1	AEB33742.1	AEB33743.1
OsJ_019622	4530.OS06T0196700-01	https://smart.embl.de/smart/DDvec.cgi?smart=309:B3(127|229)+	Auxin response factor 16; Auxin response factors (ARFs) are transcriptional factors that bind specifically to the DNA sequence 5'-TGTCTC-3' found in the auxin-responsive promoter elements (AuxREs)	9270361	A0A0N7KLP8	A3B9A0	ARF16	ARFP_ORYSJ	Auxin response factor 16	BAH93379.1	C7J3Z7_ORYSJ	LOC_Os06g09660	LOC_Os06g09660.1	NM_001187722	NM_001187722.1	NP_001174651	NP_001174651.1	OS06G0196700	OS06G0196700	OS06G0196700	OS06G0196700	OS06G0196700	OS06T0196700-01	OS06T0196700-01	OS06T0196700-01	OS06T0196700-01	OS06T0196700-01	Os06g0196700	Os06g0196700	Os06g0196700	Os06g0196700 protein	Os06g0196700 protein	Os06g0196700 protein	OsJ_019622	Q0DDV5	UPI0001B67293	XP_015643020	XP_015643020.1	osa:9270361
LYP6	4530.OS06T0208800-01	http://smart.embl.de/smart/DDt.cgi?smart=163:	LysM domain-containing GPI-anchored protein LYP6; Functions in innate immunity. Functions as pattern recognition receptor (PRR), sensing bacterial peptidoglycan (PGN) and fungal chitin at the cell surface. Involved in resistance against the bacterial pathogen Xanthomonas oryzae pv. oryzae (Xoo) and the fungal pathogen Magnaporthe oryzae. Binds PGN and fungal chitin in vitro. Involved in microbe-a…	4340448	B9FS41_ORYSJ	BAF19019.1	EEE65302.1	LOC_Os06g10660	LOC_Os06g10660.1	LYP6	LYP6_ORYSJ	LysM domain-containing GPI-anchored protein LYP6	LysM domain-containing protein 6	NM_001063640	NM_001063640.1	NP_001057105	NP_001057105.1	OS06G0208800	OS06G0208800	OS06G0208800	OS06G0208800	OS06G0208800	OS06T0208800-01	OS06T0208800-01	OS06T0208800-01	OS06T0208800-01	OS06T0208800-01	Os06g0208800	Os06g0208800	Os06g0208800	Os06g0208800 protein	Os06g0208800 protein	Os06g0208800 protein	P0664C05.26	Q0DDQ4	Q0DDQ4_ORYSJ	Q4VVD8	Q69T51	UPI0000E126FC	XP_015641500	XP_015641500.1	osa:4340448
SSII-3	4530.OS06T0229800-01	https://smart.embl.de/smart/DDvec.cgi?smart=810:Pfam_Glyco_transf_5(320|563)+Pfam_Glyco_trans_1_4(624|770)+	Soluble starch synthase 2-3, chloroplastic/amyloplastic; Plays an important role during endosperm starch synthesis. Determines the type of amylopectin structure of starch grain. Synthesizes long B1 amylopectin chains by elongating short A and B1 chains, independently of the other soluble starch synthases. Barely active in japonica subspecies	2.4.1.21	4340567	4340567	A3B9X4_ORYSJ	AAL16661.1	AB115915	AB115916	ACY41545.1	ACY41547.1	ACY41548.1	ACY41549.1	ACY41551.1	ACY41552.1	ACY41554.1	ACY41557.1	ACY41558.1	ACY41565.1	ACY41566.1	ACY41568.1	ACY41569.1	ACY41570.1	ACY41571.1	ACY41573.1	ACY41577.1	ACY41578.1	ACY41579.1	ACY41580.1	ACY41581.1	ACY41585.1	ACY41586.1	ACY41587.1	ACY41588.1	ACY41589.1	ACY41590.1	ACY41591.1	ACY41594.1	ACY41596.1	ACY56198.1	ACY56199.1	ACY56200.1	ACY56201.1	ACY56202.1	ACY56203.1	AEB33731.1	AEB33732.1	AEB33733.1
HD1	4530.OS06T0275000-01	https://smart.embl.de/smart/DDvec.cgi?smart=395:BBOX(30|77)+BBOX(78|116)+Pfam_CCT(326|369)+	Zinc finger protein HD1; Probable transcription factor involved in the regulation of flower development. Required for the promotion of flowering under short day (SD) conditions and the suppression of flowering under long day (LD) conditions. Regulates positively the floral activator HEADING DATE 3a (HD3A) under SD and negatively under LD conditions; Belongs to the CONSTANS family	4340746	4340746	AB041837	AB041838	AB300056	AB300057	AB353275	AB353276	AB375859	AB433218	AB564437	AB564439	AFK31550.1	AFK31551.1	AFK31552.1	AFK31553.1	AFK31554.1	AFK31555.1	AFK31556.1	AFK31557.1	AFK31558.1	AFK31559.1	AFK31560.1	AFK31561.1	AFK31562.1	AFK31563.1	AFK31564.1	AFK31565.1	AFK31566.1	AFK31567.1	AFK31568.1	AFK31569.1	AFK31570.1	AFK31571.1	AFK31572.1	AFK31573.1	AFK31574.1	AFK31575.1	AFK31576.1	AFK31577.1	AFK31578.1	AFK31579.1	AFK31580.1	AFK31581.1	AFK31582.1	AFK31583.1
P0456F09.5	4530.OS06T0561000-01	https://smart.embl.de/smart/DDvec.cgi?smart=308:Pfam_MIOX(58|308)+	Probable inositol oxygenase; Involved in the biosynthesis of UDP-glucuronic acid (UDP-GlcA), providing nucleotide sugars for cell-wall polymers. May be also involved in plant ascorbate biosynthesis (By similarity)	1.13.99.1	4341305	4341305	A3BCS0_ORYSJ	ACU78065.1	AK068862	AK103977	AP003762	BAD53740.1	BAD53821.1	BAF19785.1	BAG91132.1	BAG96353.1	EAZ37359.1	EC 1.13.99.1	FJ693709	LOC_Os06g36560	LOC_Os06g36560	LOC_Os06g36560.1	LOC_Os06g36560.2	MIOX_ORYSJ	MIOX_ORYSJ	MIOX_ORYSJ	Myo-inositol oxygenase	Myo-inositol oxygenase	NM_001064406	NM_001064406.1	NP_001057871	NP_001057871.1	OS06G0561000	OS06G0561000	OS06G0561000	OS06G0561000	OS06G0561000	OS06T0561000-01	OS06T0561000-01	OS06T0561000-01	OS06T0561000-01	OS06T0561000-01	Os06g0561000	Os06g0561000	Os06g0561000	Os06g0561000	P0456F09.5	P0456F09.5	P0528E12.30
CYP701A8	4530.OS06T0569500-01	https://smart.embl.de/smart/DDvec.cgi?smart=510:TRANS(5|27)+Pfam_p450(43|505)+	Ent-sandaracopimaradiene 3-hydroxylase; Catalyzes the hydroxylation of ent-sandaracopimaradiene at the C3alpha position to produce 3alpha-hydroxy-ent- sandaracopimaradiene, an intermediates for the biosynthesis of oryzalexin D and oryzalexin E phytoalexins. Catalyzes the hydroxylation of ent-cassadiene at the C3alpha position to produce 3alpha-hydroxy-ent-cassadiene, which may be an intermediate …	1.14.13.191	4341343	A0A0N7KMA9	AAT46567.1	AY579214	BAD54592.1	BAF19819.1	C7018_ORYSJ	CYP701A8	Cytochrome P450 701A8	EC 1.14.13.191	Ent-kaurene oxidase 4	Ent-kaurene oxidase-like 4	Ent-sandaracopimaradiene 3-hydroxylase	KO1	LOC_Os06g37300	LOC_Os06g37300.1	LOC_Os06g37300.2	NM_001064440	NM_001064440.1	NP_001057905	NP_001057905.1	OS06G0569500	OS06G0569500	OS06G0569500	OS06G0569500	OS06G0569500	OS06T0569500-01	OS06T0569500-01	OS06T0569500-01	OS06T0569500-01	OS06T0569500-01	OSJNBa0062E01.27	Os06g0569500	Os06g0569500	Os06g0569500	Os06g0569500 protein	Os06g0569500 protein	Os06g0569500 protein	OsKOS1	Q0DBF4	Q0DBF4_ORYSJ	Q5Z5S0	Q5Z5S0_ORYSJ	Q6GZ42	Q6GZ42_ORYSJ
SPX1	4530.OS06T0603600-01	https://smart.embl.de/smart/DDvec.cgi?smart=295:Pfam_SPX(1|37)+Pfam_SPX(107|168)+	SPX domain-containing protein 1; Involved in plant adaptation to phosphate starvation. Inhibits PHR2 DNA-binding activity via a Pi- dependent protein interaction. Suppresses the regulation on expression of PT2 by PHR2 and accumulation of shoot Pi. Optimizes growth under phosphate-limited conditions through a negative feedback loop of the PSI (phosphate starvation-induced) signaling pathway. Regul…	4341465	4341465	A0A0P0WYU6	A0A0P0WYU6	AK063544	AK072067	BAD35467.1	BAF19927.1	BAG88759.1	BAG92810.1	EAZ37570.1	LOC_Os06g40120	LOC_Os06g40120	LOC_Os06g40120.1	NM_001064548	NM_001064548.1	NP_001058013	NP_001058013.1	OS06G0603600	OS06G0603600	OS06G0603600	OS06G0603600	OS06G0603600	OS06T0603600-01	OS06T0603600-01	OS06T0603600-01	OS06T0603600-01	OS06T0603600-01	OS06T0603600-02	OS06T0603600-02	OS06T0603600-02	Os06g0603600	Os06g0603600	Os06g0603600	Os06g0603600	OsJ_21901	OsJ_21901	P0486H12.37	P0486H12.37	Protein SPX DOMAIN GENE 1	Protein SPX DOMAIN GENE 1	Q69XJ0	Q69XJ0	SPX domain-containing protein 1	SPX domain-containing protein 1	SPX domain-containing protein 1
SAP8	4530.OS06T0612800-01	https://smart.embl.de/smart/DDvec.cgi?smart=171:Pfam_zf-A20(15|38)+ZnF_AN1(112|149)+	Zinc finger A20 and AN1 domain-containing stress-associated protein 8; May be involved in environmental stress response	4341520	4341520	A3BDI8	A3BDI8	AK060008	AK069720	AK104175	AK104562	AK104605	B7E4H0	B7E4H0	B7E4H0_ORYSJ	BAD35521.1	BAD35553.1	BAF19980.1	BAG87267.1	BAG91568.1	BAG96476.1	BAG96788.1	BAG96826.1	EAZ37627.1	LOC_Os06g41010	LOC_Os06g41010	LOC_Os06g41010.1	LOC_Os06g41010.3	LOC_Os06g41010.4	NM_001064601	NM_001064601.1	NP_001058066	NP_001058066.1	OS06G0612800	OS06G0612800	OS06G0612800	OS06G0612800	OS06G0612800	OS06T0612800-01	OS06T0612800-01	OS06T0612800-01	OS06T0612800-01	OS06T0612800-01	OS06T0612800-02	OS06T0612800-02	OS06T0612800-02	Os06g0612800	Os06g0612800	Os06g0612800
MADS15	4530.OS07T0108900-02	https://smart.embl.de/smart/DDvec.cgi?smart=267:MADS(1|60)+Pfam_K-box(82|173)+	MADS-box transcription factor 15; Probable transcription factor	4342214	4342214	AAF19048.1	AAL09473.1	AAS59826.1	AB003325	AF058698	AF345911	AK072683	AY551920	B7EL51_ORYSJ	BAA81883.1	BAC79555.1	BAD30635.1	BAF20634.1	BAG93098.1	FDRMADS3	FDRMADS3	LOC_Os07g01820	LOC_Os07g01820	LOC_Os07g01820.1	LOC_Os07g01820.2	LOC_Os07g01820.3	LOC_Os07g01820.4	LOC_Os07g01820.5	LOC_Os07g01820.6	MAD15_ORYSJ	MAD15_ORYSJ	MAD15_ORYSJ	MADS-box transcription factor 15	MADS-box transcription factor 15	MADS-box transcription factor 15	MADS-box transcription factor 15	MADS-box transcription factor 15	MADS15	MADS15	NM_001065255	NM_001065255.1	NP_001058720	NP_001058720.1	OJ1567_G09.109-1	OJ1567_G09.109-1	OS07G0108900	OS07G0108900	OS07G0108900	OS07G0108900
CIPK23	4530.OS07T0150700-01	https://smart.embl.de/smart/DDvec.cgi?smart=450:S_TKc(13|268)+Pfam_NAF(309|370)+	CBL-interacting protein kinase 23; CIPK serine-threonine protein kinases interact with CBL proteins. Binding of a CBL protein to the regulatory NAF domain of CIPK protein lead to the activation of the kinase in a calcium- dependent manner (By similarity); Belongs to the protein kinase superfamily. CAMK Ser/Thr protein kinase family. SNF1 subfamily	A0A0P0X2P1	A0A0P0X2P1	ACD76983.1	AK069726	B3GM05_ORYSJ	BAC82911.1	BAF20815.1	CBL-interacting protein kinase 23	CBL-interacting protein kinase 23	CBL-interacting protein kinase 23	CBL-interacting protein kinase 23	CBL-interacting protein kinase 23	CIPK23	CIPK23	CIPKN_ORYSJ	CIPKN_ORYSJ	CIPKN_ORYSJ	EEE66572.1	EU703802	LOC_Os07g05620	LOC_Os07g05620	LOC_Os07g05620.1	LOC_Os07g05620.2	NM_001065436	NM_001065436.1	NP_001058901	NP_001058901.1	OJ1027_G06.32	OJ1027_G06.32	OS07G0150700	OS07G0150700	OS07G0150700	OS07G0150700	OS07G0150700	OS07T0150700-01	OS07T0150700-01	OS07T0150700-01	OS07T0150700-01	OS07T0150700-01	Os07g0150700	Os07g0150700	Os07g0150700	Os07g0150700	OsCIPK23	OsCIPK23	Q6ZLP5
YAB1	4530.OS07T0160100-02	https://smart.embl.de/smart/DDvec.cgi?smart=169:Pfam_YABBY(5|157)+	Protein YABBY 1; May play a role in floral meristem development and maintenance of stamens, rather than in determining polarity in floral organs	4342449	4342449	AAC72847.1	AB274013	AF098752	AK070045	B7EH95	B7EH95	B7EH95_ORYSJ	BAC79639.1	BAF20851.1	BAF45802.1	BAG91742.1	FIL1	FIL1	LOC_Os07g06620	LOC_Os07g06620	LOC_Os07g06620.1	LOC_Os07g06620.2	LOC_Os07g06620.3	LOC_Os07g06620.4	NM_001065472	NM_001065472.1	NP_001058937	NP_001058937.1	OS07G0160100	OS07G0160100	OS07G0160100	OS07G0160100	OS07G0160100	OS07T0160100-01	OS07T0160100-01	OS07T0160100-01	OS07T0160100-02	OS07T0160100-02	OS07T0160100-02	OS07T0160100-02	OS07T0160100-02	OS07T0160100-03	OS07T0160100-03	OS07T0160100-03	Os07g0160100	Os07g0160100	Os07g0160100	Os07g0160100	OsYABBY1
MET1B	4530.OS07T0182900-01	https://smart.embl.de/smart/DDvec.cgi?smart=445:Pfam_DNA_methylase(9|72)+Pfam_DNA_methylase(77|438)+	DNA (cytosine-5)-methyltransferase 1B; Probably methylates CpG residues and maintains DNA methylation	2.1.1.37	4342575	4342575	A0A0P0X2V1	A0A0P0X2V1	AB362511	AK111461	B1Q3J6	B1Q3J6	B1Q3J7	B1Q3J7	B1Q3J7	B9FVV0_ORYSJ	BAD30340.1	BAF20966.1	BAG15929.1	BAG15930.1	BK001405	DAA01513.1	DNA (cytosine-5)-methyltransferase 1B	DNA (cytosine-5)-methyltransferase 1B	DNA (cytosine-5)-methyltransferase 1B	DNA (cytosine-5)-methyltransferase 1B	DNA (cytosine-5)-methyltransferase 1B	DNA methyltransferase 1-2	DNA methyltransferase 1-2	DNM1B_ORYSJ	DNM1B_ORYSJ	DNM1B_ORYSJ	EC 2.1.1.37	EEE66687.1	LOC_Os07g08500	LOC_Os07g08500	LOC_Os07g08500.1	MET1-2	MET1-2	MET1B	MET1B	NM_001065587	NM_001065587.1	NP_001059052	NP_001059052.1	OJ1506_G02.17	OJ1506_G02.17	OS07G0182900	OS07G0182900
TRXH	4530.OS07T0186000-02	https://smart.embl.de/smart/DDvec.cgi?smart=122:Pfam_Thioredoxin_9(6|115)+	Thioredoxin H1; Thiol-disulfide oxidoreductase involved in the redox regulation of MAP kinases. Under reducing conditions, inhibits MPK1 and MPK5 kinase activities. Mediates its own transport from cell-to-cell through plasmodesmata. Possesses insulin disulfide bonds reducing activity; Belongs to the thioredoxin family. Plant H-type subfamily	1WMJ	1WMJ	1WMJ	4342593	4342593	A0A0P0X3K2	A0A0P0X3K2	AK059196	AK121423	B7E3H0	B7E3H0	B7E3H0	BAA04864.1	BAA05546.1	BAC79928.1	BAD30186.1	BAF20983.1	BAG86917.1	BAH00481.1	D21836	D26547	EAZ38949.1	LOC_Os07g08840	LOC_Os07g08840	LOC_Os07g08840.1	LOC_Os07g08840.2	LOC_Os07g08840.3	NM_001065604	NM_001065604.1	NP_001059069	NP_001059069.1	O04743	O04743	O04743	OJ1339_B08.1	OJ1339_B08.1	OS07G0186000	OS07G0186000	OS07G0186000	OS07G0186000	OS07G0186000	OS07T0186000-02	OS07T0186000-02	OS07T0186000-02	OS07T0186000-02	OS07T0186000-02
ZIP8	4530.OS07T0232800-00	https://smart.embl.de/smart/DDvec.cgi?smart=357:SIGNAL(1|25)+Pfam_Zip(47|354)+	Zinc transporter 8; Zinc transporter that may mediate zinc uptake from the rhizosphere and may be responsible for the translocation of zinc within the plant	4342782	A3BI11	LOC_Os07g12890	LOC_Os07g12890.1	LOC_Os07g12890.2	NM_001065774	NM_001065774.1	NP_001059239	NP_001059239.1	OS07G0232800	OS07G0232800	OS07G0232800	OS07G0232800	OS07G0232800	OS07T0232800-00	OS07T0232800-00	OS07T0232800-00	OS07T0232800-00	OS07T0232800-00	OSJNBa0061L20.103	OSJNBa0086N05.143	Os07g0232800	Os07g0232800	Os07g0232800	OsJ_23626	Q7XJ42	Q7XJ47	Q8H385	UPI00000047BC	XP_015644611	XP_015644611.1	ZIP1	ZIP8	ZIP8_ORYSJ	ZRT/IRT-like protein 8	Zinc transporter 8	osa:4342782
CESA6	4530.OS07T0252400-01	https://smart.embl.de/smart/DDvec.cgi?smart=1092:RING(42|87)+TRANS(281|298)+TRANS(305|324)+Pfam_Cellulose_synt(358|1086)+	Probable cellulose synthase A catalytic subunit 6 [UDP-forming]; Probable catalytic subunit of cellulose synthase terminal complexes ('rosettes'), required for beta-1,4-glucan microfibril crystallization, a major mechanism of the cell wall formation	2.4.1.12	4342850	4342850	AK100914	B9FWG3	B9FWG3	B9FWG3_ORYSJ	BAC84511.1	BAF21217.1	CESA6	CESA6	CESA6_ORYSJ	CESA6_ORYSJ	CESA6_ORYSJ	EC 2.4.1.12	EEE66900.1	LOC_Os07g14850	LOC_Os07g14850	LOC_Os07g14850.1	NM_001065838	NM_001065838.1	NP_001059303	NP_001059303.1	OS07G0252400	OS07G0252400	OS07G0252400	OS07G0252400	OS07G0252400	OS07T0252400-01	OS07T0252400-01	OS07T0252400-01	OS07T0252400-01	OS07T0252400-01	OS07T0252400-02	OS07T0252400-02	OS07T0252400-02	Os07g0252400	Os07g0252400	Os07g0252400	Os07g0252400	OsCesA6	OsCesA6	OsJ_23733	OsJ_23733	P0669H03.13	P0669H03.13
CDPK5	4530.OS07T0409900-01	https://smart.embl.de/smart/DDvec.cgi?smart=512:S_TKc(52|312)+EFh(359|387)+EFh(396|424)+EFh(438|466)+EFh(468|496)+	Calcium-dependent protein kinase 18; May play a role in signal transduction pathways that involve calcium as a second messenger (By similarity). Functions upstream of MPK5 in a signaling pathway that represses defense gene expression and negatively regulates resistance to rice blast fungus. Phosphorylates MPK5 at Thr-14 and Thr-32 and activates MPK5 independently of MAP kinase kinase (MKK) phosph…	2.7.11.1	4343002	AK121471	BAF21358.1	BAH00509.1	CDPK5	CDPKI_ORYSJ	CPK18	Calcium-dependent protein kinase 18	EC 2.7.11.1	EEE67015.1	LOC_Os07g22710	LOC_Os07g22710.1	LOC_Os07g22710.2	LOC_Os07g22710.3	LOC_Os07g22710.4	NM_001065979	NM_001065979.1	NP_001059444	NP_001059444.1	OS07G0409900	OS07G0409900	OS07G0409900	OS07G0409900	OS07G0409900	OS07T0409900-01	OS07T0409900-01	OS07T0409900-01	OS07T0409900-01	OS07T0409900-01	OS07T0409900-02	OS07T0409900-02	OS07T0409900-02	Os07g0409900	Os07g0409900	Os07g0409900	Os07g0409900 protein	Os07g0409900 protein	OsCDPK5	OsJ_23937	Q0D715	Q0D715_ORYSJ	Q9SE24	UPI00000A7B4A	UPI000393AC92	XP_015647495
UDT1	4530.OS07T0549600-01	https://smart.embl.de/smart/DDvec.cgi?smart=177:HLH(10|59)+	Transcription factor UDT1; Transcription factor that plays a crucial role in tapetum development. Required for male fertility and pollen differentiation within the developing anther. Plays a major role in maintaining tapetum development, starting in early meiosis. Required for pollen mother cell meiosis. May regulate the anther- specific cysteine protease CP1 and lipid-transfer proteins C4 and C6…	9269572	AAX55226.1	AY953870	B9FXT3	B9FXT3_ORYSJ	BAC57731.1	BHLH164	Basic helix-loop-helix protein 164	C7J4L7	EEE67370.1	LOC_Os07g36460	LOC_Os07g36460.1	OS07G0549600	OS07G0549600	OS07G0549600	OS07G0549600	OS07G0549600	OS07T0549600-01	OS07T0549600-01	OS07T0549600-01	OS07T0549600-01	OS07T0549600-01	Os07g0549600	OsJ_24663	P0534A03.125	Protein UNDEVELOPED TAPETUM 1	Putative uncharacterized protein	Putative uncharacterized protein	Putative uncharacterized protein	Q58GE3	Q58GE3_ORYSJ	Q84ZC1	Q84ZC1_ORYSJ	Transcription factor UDT1	UDT1	UDT1_ORYSJ	UPI000193486A	XP_015645913	XP_015645913.1	osa:9269572
FOR1	4530.OS07T0568700-02	https://smart.embl.de/smart/DDvec.cgi?smart=332:SIGNAL(1|24)+Pfam_LRRNT_2(28|67)+LRR(143|166)+LRR(167|191)+LRR(261|283)+LRR(284|310)+	Polygalacturonase inhibitor 1; Inhibitor of fungal polygalacturonase. Regulates floral organ number	4343645	4343645	AAO17320.1	AF466357	AK061685	AK101897	AP003981	BAC79683.1	BAF21946.1	BAG88056.1	BAG95278.1	EAZ40350.1	FOR1	FOR1	Floral organ regulator 1	Floral organ regulator 1	LOC_Os07g38130	LOC_Os07g38130	LOC_Os07g38130.1	NM_001066567	NM_001066567.1	NP_001060032	NP_001060032.1	OJ1019_E02.4	OJ1019_E02.4	OS07G0568700	OS07G0568700	OS07G0568700	OS07G0568700	OS07G0568700	OS07T0568700-02	OS07T0568700-02	OS07T0568700-02	OS07T0568700-02	OS07T0568700-02	Os07g0568700	Os07g0568700	Os07g0568700	Os07g0568700	OsJ_24796	OsJ_24796	PGIP1_ORYSJ	PGIP1_ORYSJ	PGIP1_ORYSJ	Polygalacturonase inhibitor 1	Polygalacturonase inhibitor 1
BZR1	4530.OS07T0580500-01	https://smart.embl.de/smart/DDvec.cgi?smart=298:Pfam_BES1_N(7|145)+	Protein BZR1 homolog 1; Positive brassinosteroid-signaling protein. Mediates downstream brassinosteroid-regulated growth response and feedback inhibition of brassinosteroid (BR) biosynthetic genes. May act as transcriptional repressor by binding the brassinosteroid-response element (BREE) (5'-CGTG(T/C)G-3') in the promoter of DLT (AC Q9LWU9), another positive regulator of BR signaling. Acts as tr…	4343719	A0A0P0X7Z8	AK106748	BAC79822.1	BAF22014.2	BAG97818.1	BZR1	BZR1_ORYSJ	EAZ40428.1	LOC_Os07g39220	LOC_Os07g39220.1	NM_001066635	NM_001066635.1	NP_001060100	NP_001060100.2	OS07G0580500	OS07G0580500	OS07G0580500	OS07G0580500	OS07G0580500	OS07T0580500-01	OS07T0580500-01	OS07T0580500-01	OS07T0580500-01	OS07T0580500-01	Os07g0580500	Os07g0580500	Os07g0580500	OsJ_24880	P0453G03.22	Protein BRASSINAZOLE-RESISTANT 1 homolog 1	Protein BZR1 homolog 1	Putative mature anther-specific protein LAT61	Putative mature anther-specific protein LAT61	Q0D559	Q0D559_ORYSJ	Q7XI96	Q7XI96_ORYSJ	UPI00001B3A49	XP_015645123	XP_015645123.1	osa:4343719
APY2	4530.OS07T0682800-01	https://smart.embl.de/smart/DDvec.cgi?smart=576:TRANS(135|154)+Pfam_GDA1_CD39(172|576)+	Probable apyrase 2; Catalyzes the hydrolysis of phosphoanhydride bonds of nucleoside tri- and di-phosphates; Belongs to the GDA1/CD39 NTPase family	3.6.1.5	4344315	4344315	AK066262	APY2	APY2	APY2_ORYSJ	APY2_ORYSJ	APY2_ORYSJ	ATP-diphosphatase	ATP-diphosphatase	ATP-diphosphohydrolase	ATP-diphosphohydrolase	Adenosine diphosphatase	Adenosine diphosphatase	BAC83798.1	BAF22577.1	EAZ41118.1	EC 3.6.1.5	LOC_Os07g48430	LOC_Os07g48430	LOC_Os07g48430.1	LOC_Os07g48430.2	LOC_Os07g48430.3	LOC_Os07g48430.4	NM_001067198	NM_001067198.1	NP_001060663	NP_001060663.1	OS07G0682800	OS07G0682800	OS07G0682800	OS07G0682800	OS07G0682800	OS07T0682800-01	OS07T0682800-01	OS07T0682800-01	OS07T0682800-01	OS07T0682800-01	OSJNBa0060O17.4	OSJNBa0060O17.4	Os07g0682800	Os07g0682800	Os07g0682800	Os07g0682800	OsJ_25612
MADS26	4530.OS08T0112700-01	https://smart.embl.de/smart/DDvec.cgi?smart=222:MADS(1|60)+Pfam_K-box(75|171)+	MADS-box transcription factor 26; Probable transcription factor	4344493	4344493	A3BP02_ORYSJ	AAS59831.1	AB003326	AK069122	AY551925	B7EFX0	B7EFX0	B7EFX0_ORYSJ	BAA81884.1	BAD09511.1	BAF22747.1	BAG91267.1	EAZ41291.1	FDRMADS3	FDRMADS3	LOC_Os08g02070	LOC_Os08g02070	LOC_Os08g02070.1	MAD26_ORYSJ	MAD26_ORYSJ	MAD26_ORYSJ	MADS-box transcription factor 26	MADS-box transcription factor 26	MADS-box transcription factor 26	MADS-box transcription factor 26	MADS-box transcription factor 26	MADS26	MADS26	NM_001067368	NM_001067368.1	NP_001060833	NP_001060833.1	OS08G0112700	OS08G0112700	OS08G0112700	OS08G0112700	OS08G0112700	OS08T0112700-01	OS08T0112700-01	OS08T0112700-01	OS08T0112700-01	OS08T0112700-01	Os08g0112700	Os08g0112700
HD5	4530.OS08T0174500-00	https://smart.embl.de/smart/DDvec.cgi?smart=288:Pfam_CBFD_NFYB_HMF(61|126)+	Nuclear transcription factor Y subunit B-11; Probable transcription factor involved in the regulation of flowering time under long day (LD) conditions. Functions as repressor of flowering, independently of HD1 and GHD7. Controls flowering time by negatively regulating the expression of EHD1 and HD3A. Regulates plant height by promoting cell elongation in the internodes. Component of the NF-Y/HAP …	4344784	AB124650	AB124651	AB288039	AB693200	AB693202	AB693203	AB693204	ADK62361.1	BAF23021.1	BAF34522.1	BAF34523.1	BAF64447.1	BAL45947.1	BAL45949.1	BAL45950.1	BAL45951.1	DTH8	Days to heading 8	Days to heading 8	GHD8	HAP3H	HD5	HD5_ORYSJ	HM775396	LOC_Os08g07740	LOC_Os08g07740.1	NFYB11	NP_001061107	NP_001061107.1	Nuclear transcription factor Y subunit B-11	OS08G0174500	OS08G0174500	OS08G0174500	OS08G0174500	OS08G0174500	OS08T0174500-00	OS08T0174500-00	OS08T0174500-00	OS08T0174500-00	OS08T0174500-00	Os08g0174500	Os08g0174500	Os08g0174500	Protein DAYS TO HEADING 8	Protein HEADING DATE 5
ZIP4	4530.OS08T0207500-01	https://smart.embl.de/smart/DDvec.cgi?smart=396:SIGNAL(1|29)+Pfam_Zip(56|393)+	Zinc transporter 4; Zinc transporter that mediates zinc uptake from the rhizosphere and may be responsible for the translocation of zinc within the plant	4344937	4344937	A0A0P0XCW5	A0A0P0XCW5	AB126089	AK105258	BAD12849.1	BAD18967.1	BAF23159.1	BAG97162.1	LOC_Os08g10630	LOC_Os08g10630	LOC_Os08g10630.1	NM_001067780	NM_001067780.1	NP_001061245	NP_001061245.1	OJ1734_E04.11	OJ1734_E04.11	OS08G0207500	OS08G0207500	OS08G0207500	OS08G0207500	OS08G0207500	OS08T0207500-01	OS08T0207500-01	OS08T0207500-01	OS08T0207500-01	OS08T0207500-01	Os08g0207500	Os08g0207500	Os08g0207500	Os08g0207500	Q6ZJ91	Q6ZJ91	UPI0000241660	XP_015650399	XP_015650399.1	XP_015650399.1	ZIP4	ZIP4	ZIP4_ORYSJ	ZIP4_ORYSJ	ZIP4_ORYSJ	ZRT/IRT-like protein 4	ZRT/IRT-like protein 4
SPL14	4530.OS08T0509600-01	https://smart.embl.de/smart/DDvec.cgi?smart=417:Pfam_SBP(104|178)+	Squamosa promoter-binding-like protein 14; Trans-acting factor that binds specifically to the consensus nucleotide sequence 5'-TNCGTACAA-3' (By similarity). May be involved in panicle development	ABZ04844.1	ABZ04845.1	ABZ04847.1	ABZ04858.1	ABZ04862.1	ABZ04863.1	ABZ04867.1	ABZ04871.1	ABZ04872.1	ABZ04873.1	ABZ04874.1	ABZ04875.1	AEX59876.1	AEX59877.1	AEX59878.1	AEX59879.1	AEX59880.1	AEX59881.1	AEX59882.1	AEX59883.1	AEX59884.1	AEX59885.1	AK107191	B0ZF48_ORYSJ	B0ZF66_ORYSJ	B0ZF76_ORYSJ	B1168A08.33	B1168A08.33	B7F043	B7F043	B7F043_ORYSJ	BAD10674.1	BAD10733.1	BAF24118.1	BAG97990.1	EU382908	EU382909	EU382911	EU382922	EU382926	EU382927	EU382931	EU382935	EU382936	EU382937	EU382938
CDKB2-1	4530.OS08T0512600-01	https://smart.embl.de/smart/DDvec.cgi?smart=326:S_TKc(28|318)+	Cyclin-dependent kinase B2-1; Forms a complex with CYCB2-1 or CYCB2-2 that activates CDK kinase in tobacco BY2 cells during G2/M (mitosis) phases. May be involved in the regulation of the cell cycle at the G2/M transition; Belongs to the protein kinase superfamily. CMGC Ser/Thr protein kinase family. CDC2/CDKX subfamily	2.7.11.22	4346016	4346016	AK059682	B9G1R8	B9G1R8	B9G1R8_ORYSJ	BAA19553.1	BAD10065.1	BAF24134.1	CDC2Os-3	CDC2Os-3	CDKB2-1	CDKB2-1	CKB21_ORYSJ	CKB21_ORYSJ	CKB21_ORYSJ	Cyclin-dependent kinase B2-1	Cyclin-dependent kinase B2-1	Cyclin-dependent kinase B2-1	Cyclin-dependent kinase B2-1	Cyclin-dependent kinase B2-1	D64036	EC 2.7.11.22	EEE68985.1	LOC_Os08g40170	LOC_Os08g40170	LOC_Os08g40170.1	LOC_Os08g40170.2	NM_001068755	NM_001068755.1	NP_001062220	NP_001062220.1	OS08G0512600	OS08G0512600	OS08G0512600	OS08G0512600	OS08G0512600	OS08T0512600-01	OS08T0512600-01	OS08T0512600-01	OS08T0512600-01	OS08T0512600-01	Os08g0512600	Os08g0512600	Os08g0512600
ISA	4530.OS08T0520900-00	https://smart.embl.de/smart/DDvec.cgi?smart=725:Pfam_CBM_48(25|119)+Pfam_Alpha-amylase(189|318)+	Isoamylase 1, chloroplastic; Starch-debranching enzyme involved in amylopectin biosynthesis in endosperm. Functions by removing excess branches or improper branches that interfere with the formation of double helices of the cluster chains of amylopectin and crystallization of starch. Works as ISA1 homooligomer or together with ISA2 as heterooligomer. The heterooligomer ISA1 and ISA2 possesses hig…	3.2.1.68	4346068	AB093426	ACY56086.1	ACY56087.1	ACY56088.1	ACY56089.1	ACY56090.1	ACY56091.1	BAC75533.1	BAF24185.1	D0TZF0	D0TZF0_ORYSJ	EC 3.2.1.68	GQ150871	GQ150872	GQ150873	GQ150874	GQ150875	GQ150876	ISA	ISA1	ISOA1_ORYSJ	Isoamylase 1, chloroplastic	LOC_Os08g40930	LOC_Os08g40930.1	NM_001068806	NM_001068806.1	NP_001062271	NP_001062271.1	O80403	OS08G0520900	OS08G0520900	OS08G0520900	OS08G0520900	OS08G0520900	OS08T0520900-00	OS08T0520900-00	OS08T0520900-00	OS08T0520900-00	OS08T0520900-00	Os08g0520900	Os08g0520900	Os08g0520900	Os08g0520900 protein	Os08g0520900 protein
SPL16	4530.OS08T0531600-01	https://smart.embl.de/smart/DDvec.cgi?smart=455:Pfam_SBP(118|192)+	Squamosa promoter-binding-like protein 16; Trans-acting factor that binds specifically to the consensus nucleotide sequence 5'-TNCGTACAA-3' (By similarity). May be involved in panicle development	4346133	4346133	ADP20398.1	AEX59850.1	AEX59851.1	AEX59852.1	AEX59853.1	AEX59854.1	AEX59855.1	AEX59856.1	AEX59857.1	AEX59858.1	AEX59859.1	AK109469	B7F2B5	B7F2B5	B7F2B5_ORYSJ	BAD11641.1	BAF24248.1	BAG98762.1	E3W6C9_ORYSJ	H2CUR8_ORYSJ	H2CUS2_ORYSJ	H2CUS4_ORYSJ	HQ418461	JN193253	JN193254	JN193255	JN193256	JN193257	JN193258	JN193259	JN193260	JN193261	JN193262	LOC_Os08g41940	LOC_Os08g41940	LOC_Os08g41940.1	NM_001068869	NM_001068869.1	NP_001062334	NP_001062334.1	OS08G0531600	OS08G0531600	OS08G0531600	OS08G0531600
CERK1	4530.OS08T0538300-01	https://smart.embl.de/smart/DDvec.cgi?smart=624:SIGNAL(1|18)+TRANS(240|262)+Pfam_Pkinase(324|595)+	Chitin elicitor receptor kinase 1; Lysin motif (LysM) receptor kinase required as a cell surface receptor for chitin elicitor (chitooligosaccharides) signaling leading to innate immunity in response to biotic stresses. Involved in the resistance to pathogenic fungi, probably by sensing microbe-associated molecular patterns (MAMP) and pathogen-associated molecular patterns (PAMP). Involved in the …	4346173	A0A0P0XII1	AK111766	AK112001	B7F461	B7F461_ORYSJ	B9G210_ORYSJ	BAF24284.1	BAG99408.1	BAG99505.1	CERK1	CERK1_ORYSJ	Chitin elicitor receptor kinase 1	EEE69077.1	LOC_Os08g42580	LOC_Os08g42580.1	LOC_Os08g42580.4	LysM domain receptor-like kinase 1	LysM domain receptor-like kinase 9	NM_001068905	NM_001068905.1	NP_001062370	NP_001062370.1	OS08G0538300	OS08G0538300	OS08G0538300	OS08G0538300	OS08G0538300	OS08T0538300-01	OS08T0538300-01	OS08T0538300-01	OS08T0538300-01	OS08T0538300-01	OS08T0538300-02	OS08T0538300-02	OS08T0538300-02	Os08g0538300	Os08g0538300	Os08g0538300	P0665C04.34	P0666G10.101	Putative uncharacterized protein	Putative uncharacterized protein	Putative uncharacterized protein	Q0J431	Q0J431_ORYSJ
HSF21	4530.OS08T0546800-01	https://smart.embl.de/smart/DDvec.cgi?smart=390:HSF(45|138)+COIL(206|238)+	Heat stress transcription factor B-2b; Transcriptional regulator that specifically binds DNA of heat shock promoter elements (HSE)	4346229	4346229	AAQ23056.1	AK101700	AP004704	AY344484	B7ES48	B7ES48	B7ES48_ORYSJ	BAD09238.1	BAD09926.1	BAF24337.1	BAG95195.1	HFB2B_ORYSJ	HFB2B_ORYSJ	HFB2B_ORYSJ	HSF2	HSF2	HSF21	HSF21	HSFB2B	HSFB2B	Heat stress transcription factor 2	Heat stress transcription factor 2	Heat stress transcription factor 21	Heat stress transcription factor 21	Heat stress transcription factor B-2b	Heat stress transcription factor B-2b	Heat stress transcription factor B-2b	Heat stress transcription factor B-2b	Heat stress transcription factor B-2b	LOC_Os08g43334	LOC_Os08g43334	LOC_Os08g43334.1	LOC_Os08g43334.2	NP_001062423	NP_001062423.1	OJ1323_A06.29	OJ1323_A06.29	OS08G0546800	OS08G0546800	OS08G0546800	OS08G0546800	OS08G0546800	OS08T0546800-01	OS08T0546800-01
VIT1.2	4530.OS09T0396900-01	https://smart.embl.de/smart/DDvec.cgi?smart=166:Pfam_VIT1(3|161)+	Vacuolar iron transporter 1.2; Probable vacuolar iron transporter that may be involved in the transfer of iron from the cytosol to the vacuole for intracellular iron storage	4346978	A3BYK3	LOC_Os09g23300	LOC_Os09g23300.1	NM_001069636	NM_001069636.1	NP_001063101	NP_001063101.1	OJ1655_B12.5	OS09G0396900	OS09G0396900	OS09G0396900	OS09G0396900	OS09G0396900	OS09T0396900-01	OS09T0396900-01	OS09T0396900-01	OS09T0396900-01	OS09T0396900-01	Os09g0396900	Os09g0396900	Os09g0396900	OsJ_29262	Q6ERE5	UPI00003CE7DB	VIT1.2	VIT12_ORYSJ	Vacuolar iron transporter 1.2	XP_015610875	XP_015610875.1	osa:4346978
MADS8	4530.OS09T0507200-01	https://smart.embl.de/smart/DDvec.cgi?smart=248:MADS(1|60)+Pfam_K-box(83|175)+	MADS-box transcription factor 8; Probable transcription factor. May be involved in the control of flowering time	4347517	4347517	AAB53193.1	AAC49817.1	AC108759	AK072867	BAF25527.1	BAG93179.1	EEE70016.1	LOC_Os09g32948	LOC_Os09g32948	LOC_Os09g32948.1	MADS-box protein 24	MADS-box protein 24	MADS-box transcription factor 8	MADS-box transcription factor 8	MADS-box transcription factor 8	MADS-box transcription factor 8	MADS-box transcription factor 8	MADS24	MADS24	MADS8	MADS8	MADS8_ORYSJ	MADS8_ORYSJ	MADS8_ORYSJ	NM_001070148	NM_001070148.1	NP_001063613	NP_001063613.1	O03998	O03998	O03998	O04370	O04370	O04370	OS09G0507200	OS09G0507200	OS09G0507200	OS09G0507200	OS09G0507200	OS09T0507200-01	OS09T0507200-01	OS09T0507200-01	OS09T0507200-01	OS09T0507200-01
DREB1B	4530.OS09T0522000-01	http://smart.embl.de/smart/DDt.cgi?smart=65:	Dehydration-responsive element-binding protein 1B; Transcriptional activator that binds specifically to the DNA sequence 5'-[AG]CCGAC-3'. Binding to the C-repeat/DRE element mediates high salinity- and dehydration-inducible transcription. Confers resistance to high salt, cold and drought stress	4347618	DRE1B_ORYSJ	DREB1B	ERF31	LOC_Os09g35010	LOC_Os09g35010.1	NM_001070245	NM_001070245.1	NP_001063710	NP_001063710.1	OS09G0522000	OS09G0522000	OS09G0522000	OS09G0522000	OS09G0522000	OS09T0522000-01	OS09T0522000-01	OS09T0522000-01	OS09T0522000-01	OS09T0522000-01	Os09g0522000	Q3T5N4	Q7XJI0	Q8LLU8	UPI0003938C40	XP_015610928	XP_015610928.1	osa:4347618
LOGL9	4530.OS09T0547500-01	https://smart.embl.de/smart/DDvec.cgi?smart=227:Pfam_Lysine_decarbox(91|221)+	Probable cytokinin riboside 5'-monophosphate phosphoribohydrolase LOGL9; Cytokinin-activating enzyme working in the direct activation pathway. Phosphoribohydrolase that converts inactive cytokinin nucleotides to the biologically active free-base forms (By similarity)	4347769	4347769	A0A0P0XR83	A0A0P0XR83	AK062595	B7E7M8	B7E7M8	BAD46468.1	BAG88375.1	LOC_Os09g37540	LOC_Os09g37540	LOC_Os09g37540.1	LOGL9	LOGL9	LOGL9_ORYSJ	LOGL9_ORYSJ	LOGL9_ORYSJ	NM_001070385	NM_001070385.1	NP_001063850	NP_001063850.1	OS09G0547500	OS09G0547500	OS09G0547500	OS09G0547500	OS09G0547500	OS09T0547500-01	OS09T0547500-01	OS09T0547500-01	OS09T0547500-01	OS09T0547500-01	OSJNBa0038K02.28	OSJNBa0038K02.28	Os09g0547500	Os09g0547500	Protein LONELY GUY-like 9	Protein LONELY GUY-like 9	Q651P9	Q651P9	Q651P9	UPI000188ACE7	XP_015611918	XP_015611918.1	XP_015611918.1	osa:4347769
OS10T0127900-03	4530.OS10T0127900-03	https://smart.embl.de/smart/DDvec.cgi?smart=424:FBOX(21|60)+	F-box domain containing protein, expressed; Os10g0127900 protein	4348024	4348024	ABB46674.1	ABB46675.1	ABG65895.1	AK101231	AK121817	BAF26001.1	BAG94967.1	BAH00675.1	F-box domain containing protein, expressed	F-box domain containing protein, expressed	LOC_Os10g03850	LOC_Os10g03850	LOC_Os10g03850.1	LOC_Os10g03850.2	LOC_Os10g03850.3	LOC_Os10g03850.4	LOC_Os10g03850.5	NM_001070622	NM_001070622.1	NP_001064087	NP_001064087.1	OS10G0127900	OS10G0127900	OS10G0127900	OS10G0127900	OS10G0127900	OS10T0127900-01	OS10T0127900-01	OS10T0127900-01	OS10T0127900-02	OS10T0127900-02	OS10T0127900-02	OS10T0127900-03	OS10T0127900-03	OS10T0127900-03	OS10T0127900-03	OS10T0127900-03	OSNPB_100127900	OSNPB_100127900	Os10g0127900	Os10g0127900	Os10g0127900	Os10g0127900	Os10g0127900 protein
PHT1-8	4530.OS10T0444700-02	https://smart.embl.de/smart/DDvec.cgi?smart=541:Pfam_Sugar_tr(27|519)+	Probable inorganic phosphate transporter 1-8; High-affinity transporter for external inorganic phosphate; Belongs to the major facilitator superfamily. phosphate:H(+) symporter (TC 2.A.1.9) family	4348741	4348741	AAN39049.1	AAP53996.1	ABB47712.1	AF536968	AK101170	BAF26622.1	EAZ16234.1	F4MGV4	F4MGV4	F4MGV4_ORYSJ	H(+)/Pi cotransporter	H(+)/Pi cotransporter	LOC_Os10g30790	LOC_Os10g30790	LOC_Os10g30790.1	LOC_Os10g30790.2	NM_001071243	NM_001071243.1	NP_001064708	NP_001064708.1	OS10G0444700	OS10G0444700	OS10G0444700	OS10G0444700	OS10G0444700	OS10T0444700-01	OS10T0444700-01	OS10T0444700-01	OS10T0444700-02	OS10T0444700-02	OS10T0444700-02	OS10T0444700-02	OS10T0444700-02	Os10g0444700	Os10g0444700	Os10g0444700	Os10g0444700	OsJ_030443	OsJ_030443	PHT1-8	PHT1-8	PHT18_ORYSJ	PHT18_ORYSJ	PHT18_ORYSJ
PORB	4530.OS10T0496900-01	https://smart.embl.de/smart/DDvec.cgi?smart=88:TRANS(55|77)+	Protochlorophyllide reductase B, chloroplastic; Phototransformation of protochlorophyllide (Pchlide) to chlorophyllide (Chlide)	1.3.1.33	4349004	A0A0P0XWE3	EC 1.3.1.33	LOC_Os10g35370	LOC_Os10g35370.1	LOC_Os10g35370.2	NADPH-protochlorophyllide oxidoreductase B	NM_001071490	NM_001071490.1	NP_001064955	NP_001064955.1	OS10G0496900	OS10G0496900	OS10G0496900	OS10G0496900	OS10G0496900	OS10T0496900-01	OS10T0496900-01	OS10T0496900-01	OS10T0496900-01	OS10T0496900-01	OSJNBa0017E08.8	Os10g0496900	PORB	PORB_ORYSJ	Protochlorophyllide reductase B, chloroplastic	Q337H5	Q7XD32	Q8W3D9	UPI000393BA2F	XP_015614945	XP_015614945.1	osa:4349004
JMJ706	4530.OS10T0577600-01	https://smart.embl.de/smart/DDvec.cgi?smart=858:JmjN(102|143)+JmjC(247|420)+Pfam_zf-C5HC2(502|554)+	Lysine-specific demethylase JMJ706; Histone demethylase that demethylates 'Lys-9' (H3K9me) of histone H3 with a specific activity for H3K9me3 and H3K9me2. No activity on H3K4me3, H3K9me1, H3K27me2 and H3K36me3/2. Involved in the control of floral organ development by demethylating H3K9me3 and H3K9me2 in the promoter regions of DH1 and MADS47. The 'Lys-9' demethylation of these two genes is requir…	4349499	A0A0P0XYM9	AAL58187.1	ABB48025.1	AK073475	B9G764_ORYSJ	BAF27329.2	BAG93472.1	EEE51461.1	JM706_ORYSJ	JMJ706	Jumonji domain-containing protein 706	LOC_Os10g42690	LOC_Os10g42690.1	Lysine-specific demethylase JMJ706	Lysine-specific histone demethylase JMJ706	NM_001072024	NM_001072024.1	NP_001065492	NP_001065492.2	OS10G0577600	OS10G0577600	OS10G0577600	OS10G0577600	OS10G0577600	OS10T0577600-01	OS10T0577600-01	OS10T0577600-01	OS10T0577600-01	OS10T0577600-01	OSJNBa0035H01.2	Os10g0577600	Os10g0577600	Os10g0577600	Os10g0577600 protein	Os10g0577600 protein	Protein JUMONJI 706	Q0IVD6	Q0IVD6	Q336N8	Q336N8_ORYSJ	Q8W3G5	Q8W3G5_ORYSJ	UPI00005E1FC4	XP_015614674	XP_015614674.1
PDIL1-1	4530.OS11T0199200-01	https://smart.embl.de/smart/DDvec.cgi?smart=512:SIGNAL(1|25)+Pfam_ERp29_N(37|153)+Pfam_Thioredoxin_6(178|363)+Pfam_Thioredoxin_7(392|466)+	Protein disulfide isomerase-like 1-1; Probable protein disulfide isomerase that plays an essential role in the segregation of proglutelin and prolamin polypeptides within the ER lumen of endosperm. Required to retain proglutelin in the cisternal ER lumen until ER export and, thereby, indirectly prevents heterotypic interactions with prolamin polypeptides	4350002	4350002	5.3.4.1	AAX85991.1	AAX96742.1	AB373950	ABA91939.1	ABA91940.1	AFI71267.1	AK068268	AY987391	BAF27799.1	BAG50157.1	BAG90833.1	EAZ17736.1	EC 5.3.4.1	Endosperm storage protein 2	Endosperm storage protein 2	F4MG95	F4MG95	F4MG95_ORYSJ	JN944356	K4FHN8_ORYSJ	LOC_Os11g09280	LOC_Os11g09280	LOC_Os11g09280.1	LOC_Os11g09280.2	NM_001073968	NM_001073968.1	NP_001067436	NP_001067436.1	OS11G0199200	OS11G0199200	OS11G0199200	OS11G0199200	OS11G0199200	OS11T0199200-01	OS11T0199200-01	OS11T0199200-01	OS11T0199200-01	OS11T0199200-01	OS11T0199200-02	OS11T0199200-02	OS11T0199200-02	Os11g0199200	Os11g0199200
OS11T0235200-01	4530.OS11T0235200-01	https://smart.embl.de/smart/DDvec.cgi?smart=626:TRANS(41|63)+TRANS(78|97)+Pfam_PTR2(105|555)+TRANS(568|587)+	Nitrate transporter NTL1, putative, expressed; POT family, putative; cDNA clone:J023121K14, full insert sequence	4350145	4350145	AAX95189.1	AAX96656.1	ABA92279.1	AC147811	AK100802	BAF27927.2	BAG94772.1	LOC_Os11g12740	LOC_Os11g12740	LOC_Os11g12740.1	NM_001074096	NM_001074096.1	NP_001067564	NP_001067564.2	Nitrate transporter NTL1, putative, expressed	Nitrate transporter NTL1, putative, expressed	Nitrate transporter NTL1, putative, expressed	Nitrate transporter NTL1, putative, expressed	OS11G0235200	OS11G0235200	OS11G0235200	OS11G0235200	OS11G0235200	OS11T0235200-01	OS11T0235200-01	OS11T0235200-01	OS11T0235200-01	OS11T0235200-01	OSNPB_110235200	OSNPB_110235200	Os11g0235200	Os11g0235200	Os11g0235200	Os11g0235200	Os11g0235200 protein	Os11g0235200 protein	POT family, putative	POT family, putative	Q0ITN8_ORYSJ	Q53JI5	Q53JI5	Q53JI5_ORYSJ	Q53JI5_ORYSJ	Q53JI5_ORYSJ
OsJ_33538	4530.OS11T0249000-01	https://smart.embl.de/smart/DDvec.cgi?smart=918:COIL(29|58)+Pfam_NB-ARC(164|450)+	NB-ARC domain containing protein, expressed; NB-ARC domain, putative; Os11g0249000 protein	4350204	4350204	AAX95163.1	AAX96747.1	ABA92370.1	BAF27981.1	EAZ17989.1	LOC_Os11g14380	LOC_Os11g14380	LOC_Os11g14380.1	NB-ARC domain containing protein, expressed	NB-ARC domain containing protein, expressed	NB-ARC domain containing protein, expressed	NB-ARC domain containing protein, expressed	NB-ARC domain, putative	NB-ARC domain, putative	NM_001074150	NM_001074150.1	NP_001067618	NP_001067618.1	OS11G0249000	OS11G0249000	OS11G0249000	OS11G0249000	OS11G0249000	OS11T0249000-01	OS11T0249000-01	OS11T0249000-01	OS11T0249000-01	OS11T0249000-01	OSNPB_110249000	OSNPB_110249000	Os11g0249000	Os11g0249000	Os11g0249000	Os11g0249000	Os11g0249000 protein	Os11g0249000 protein	OsJ_33538	OsJ_33538	Q53JL2	Q53JL2	Q53JL2_ORYSJ	Q53JL2_ORYSJ	Q53JL2_ORYSJ	UPI0000509484
OsJ_34269	4530.OS11T0559200-00	https://smart.embl.de/smart/DDvec.cgi?smart=998:SIGNAL(1|23)+Pfam_LRRNT_2(31|73)+LRR(101|125)+LRR(149|173)+LRR(221|245)+LRR(246|270)+LRR(373|396)+LRR(397|421)+LRR(445|469)+LRR(542|565)+LRR(566|591)+TRANS(627|649)+Pfam_Pkinase(684|961)+	Leucine Rich Repeat family protein; Os11g0559200 protein ; Belongs to the protein kinase superfamily. Ser/Thr protein kinase family	9271075	9271075	ABA94304.1	BAH95336.1	EAZ18748.1	LOC_Os11g35500	LOC_Os11g35500	LOC_Os11g35500.1	Leucine Rich Repeat family protein	Leucine Rich Repeat family protein	Leucine Rich Repeat family protein	Leucine Rich Repeat family protein	NM_001189679	NM_001189679.1	NP_001176608	NP_001176608.1	OS11G0559200	OS11G0559200	OS11G0559200	OS11G0559200	OS11G0559200	OS11T0559200-00	OS11T0559200-00	OS11T0559200-00	OS11T0559200-00	OS11T0559200-00	OSNPB_110559200	OSNPB_110559200	Os11g0559200	Os11g0559200	Os11g0559200	Os11g0559200	Os11g0559200 protein	Os11g0559200 protein	OsJ_34269	OsJ_34269	Q2R2K5	Q2R2K5	Q2R2K5_ORYSJ	Q2R2K5_ORYSJ	Q2R2K5_ORYSJ	UPI0000682053	XP_015616838	XP_015616838.1	XP_015616838.1	osa:9271075
PR4	4530.OS11T0592200-01	https://smart.embl.de/smart/DDvec.cgi?smart=146:SIGNAL(1|25)+Pfam_Barwin(27|146)+	cDNA clone:J023075A19, full insert sequence; Os11g0592200 protein; Pathogenesis-related protein; Win1, putative, expressed; cDNA clone:J023075A19, full insert sequence	AAL11444.1	ABA94532.1	AK121127	AY050642	BAF28553.1	BAH00331.1	EAZ18946.1	LOC_Os11g37970	LOC_Os11g37970	LOC_Os11g37970.1	NM_001074722	NM_001074722.1	NP_001068190	NP_001068190.1	OS11G0592200	OS11G0592200	OS11G0592200	OS11G0592200	OS11G0592200	OS11T0592200-01	OS11T0592200-01	OS11T0592200-01	OS11T0592200-01	OS11T0592200-01	OSNPB_110592200	OSNPB_110592200	Os11g0592200	Os11g0592200	Os11g0592200	Os11g0592200	Os11g0592200 protein	Os11g0592200 protein	Os11g0592200 protein	Os11g0592200 protein	OsJ_34485	OsJ_34485	PR4	PR4	Pathogenesis-related protein	Pathogenesis-related protein	Q941F5	Q941F5	Q941F5_ORYSJ	Q941F5_ORYSJ	Q941F5_ORYSJ	UPI000009EF47
JAMYB	4530.OS11T0684000-01	https://smart.embl.de/smart/DDvec.cgi?smart=285:SANT(30|80)+SANT(83|131)+	Transcription factor JAMYB; Probable transcription factor that may be involved in the jasmonate-dependent defense responses to the rice blast fungus Magnaporthe oryzae. Does not seem to function in the salicylic acid-dependent signaling pathway	4351131	A3CDU0_ORYSJ	ABA95299.1	BAF28829.2	EAZ19253.1	Expressed protein	Expressed protein	Expressed protein; Os11g0684000 protein	JAMYB	JAMYB_ORYSJ	LOC_Os11g45740	LOC_Os11g45740.1	NM_001074998	NM_001074998.2	NP_001068466	NP_001068466.2	OS11G0684000	OS11G0684000	OS11G0684000	OS11G0684000	OS11G0684000	OS11T0684000-01	OS11T0684000-01	OS11T0684000-01	OS11T0684000-01	OS11T0684000-01	Os11g0684000	Os11g0684000	Os11g0684000	OsJAMyb	Q0IR36	Q0IR36	Q2QZJ8	Q2QZJ8_ORYSJ	Q9ARI8	Transcription factor JAMYB	UPI00000A6A49	XP_015618000	XP_015618000.1	osa:4351131
MADS13	4530.OS12T0207000-01	https://smart.embl.de/smart/DDvec.cgi?smart=270:MADS(1|60)+Pfam_K-box(84|175)+	MADS-box transcription factor 13; Probable transcription factor	4351753	4351753	AAF13594.1	AAQ01161.1	AAS59818.1	ABA96136.2	ABG21911.1	ABG21912.1	AF151693	AK070425	AY332475	AY551912	BAF29404.1	BAG91943.1	EEE52930.1	LOC_Os12g10540	LOC_Os12g10540	LOC_Os12g10540.1	LOC_Os12g10540.2	LOC_Os12g10540.3	LOC_Os12g10540.4	LOC_Os12g10540.5	MAD13_ORYSJ	MAD13_ORYSJ	MAD13_ORYSJ	MADS-box transcription factor 13	MADS-box transcription factor 13	MADS-box transcription factor 13	MADS-box transcription factor 13	MADS-box transcription factor 13	MADS13	MADS13	MAF1	MAF1	NM_001072917	NM_001072917.1	NP_001066385	NP_001066385.1	OS12G0207000	OS12G0207000	OS12G0207000	OS12G0207000	OS12G0207000	OS12T0207000-01	OS12T0207000-01	OS12T0207000-01
RBCS	4530.OS12T0274700-01	https://smart.embl.de/smart/DDvec.cgi?smart=175:Pfam_RbcS(2|34)+Pfam_RuBisCO_small(59|166)+	Ribulose bisphosphate carboxylase small chain, chloroplastic; RuBisCO catalyzes two reactions: the carboxylation of D- ribulose 1,5-bisphosphate, the primary event in carbon dioxide fixation, as well as the oxidative fragmentation of the pentose substrate. Both reactions occur simultaneously and in competition at the same active site (By similarity); Belongs to the RuBisCO small chain family	1WDD	1WDD	3AXK	3AXK	3AXM	3AXM	4.1.1.39	4351966	4351966	AAC14064.1	AB067656	ABA97056.1	ABA97170.1	AF052305	AK061611	AK119219	AK121444	B7E6P1	B7E6P1	B7E6P1_ORYSJ	BAA00538.1	BAB62330.1	BAF29578.1	BAG88038.1	BAG99587.1	BAH00491.1	CAA30393.1	D00643	EAZ33426.1	EC 4.1.1.39	EEE62884.1	LOC_Os12g17600	LOC_Os12g17600	LOC_Os12g17600.1	LOC_Os12g17600.2	NM_001073091	NM_001073091.1	NP_001066559	NP_001066559.1	O65105	O65105	O65105	OS12G0274700	OS12G0274700	OS12G0274700	OS12G0274700
CSLD4	4530.OS12T0555600-01	https://smart.embl.de/smart/DDvec.cgi?smart=1215:Pfam_Glyco_trans_2_3(869|1030)+	Cellulose synthase-like protein D4; Thought to be a Golgi-localized beta-glycan synthase that polymerize the backbones of noncellulosic polysaccharides (hemicelluloses) of plant cell wall	107276048	107276048	2.4.2.24	A0A0N7KU71	A0A0N7KU71	A3CIC4	A3CIC4	A3CIC4	AAL38529.1	ABA99552.1	AF435644	BAF30018.1	CSLD4	CSLD4	CSLD4_ORYSJ	CSLD4_ORYSJ	CSLD4_ORYSJ	Cellulose synthase-like protein D4	Cellulose synthase-like protein D4	Cellulose synthase-like protein D4	Cellulose synthase-like protein D4	Cellulose synthase-like protein D4	EAZ20837.1	EC 2.4.2.24	LOC_Os12g36890	LOC_Os12g36890	LOC_Os12g36890.1	NM_001073531	NM_001073531.1	NP_001066999	NP_001066999.1	OS12G0555600	OS12G0555600	OS12G0555600	OS12G0555600	OS12G0555600	OS12T0555600-01	OS12T0555600-01	OS12T0555600-01	OS12T0555600-01	OS12T0555600-01	Os12g0555600	Os12g0555600	Os12g0555600	Os12g0555600	OsCslD4
[truncated: 356 more columns]

[truncated: 2 more sheets: Table S15, Table S16]
